# Supplementary material for: q2-metnet: QIIME2 package to analyse 16S rRNA data via high-quality metabolic reconstructions of the human gut microbiota
Source: Bioinformatics. 2024 Jul 17;40(11):btae455. doi: 10.1093/bioinformatics/btae455 (PMC11561042; doi:10.1093/bioinformatics/btae455)
Supplement: btae455_Supplementary_Data [file btae455_supplementary_data.zip]

Archive with 8 entries (8 files):
- Supplementary Table 2[AU].xlsx
- Supplementary Table 7.xlsx
- Supplementary Table 3.xlsx
- Supplementary Table 5.xlsx
- Supplementary Table 1.xlsx
- Supplementary Table 4.xlsx
- Supplementary Information.docx
- Supplementary Table 6.xlsx
