# Supplementary material for: q2-metnet: QIIME2 package to analyse 16S rRNA data via high-quality metabolic reconstructions of the human gut microbiota
Source: Bioinformatics. 2024 Jul 17;40(11):btae455. doi: 10.1093/bioinformatics/btae455 (PMC11561042; doi:10.1093/bioinformatics/btae455)
Supplement: btae455_Supplementary_Data [file btae455_supplementary_data.zip › Supplementary Table 2[AU].xlsx]

## Sheet: AGORA-v1.0.3
rxnID	rxns	rxnNames	subSystems	Formula	Taxonomy
rxnAGORA0001	23DHMPO	(R)-2,3-Dihydroxy-3-methylpentanoate:NADP+ oxidoreductase	Valine, leucine, and isoleucine metabolism	(R)-2,3-Dihydroxy-3-methylpentanoate + Nicotinamide adenine dinucleotide phosphate <==> (R)-3-Hydroxy-3-methyl-2-oxopentanoate + proton + Nicotinamide adenine dinucleotide phosphate - reduced	Abiotrophia_defectiva_ATCC_49176 or Achromobacter_xylosoxidans_A8 or Achromobacter_xylosoxidans_NBRC_15126 or Acidaminococcus_fermentans_DSM_20731 or Acidaminococcus_intestini_RyC_MR95 or Acidaminococcus_sp_D21 or Acinetobacter_baumannii_AB0057 or Acinetobacter_calcoaceticus_PHEA_2 or Acinetobacter_haemolyticus_NIPH_261 or Acinetobacter_johnsonii_SH046 or Acinetobacter_junii_SH205 or Acinetobacte…
rxnAGORA0002	26DAPLLAT	L,L-diaminopimelate aminotransferase	Lysine metabolism	LL-2,6-Diaminoheptanedioate + 2-Oxoglutarate <==> L-glutamate(1-) + Water + proton + 2,3,4,5-Tetrahydrodipicolinate	Abiotrophia_defectiva_ATCC_49176 or Acidaminococcus_fermentans_DSM_20731 or Acidaminococcus_intestini_RyC_MR95 or Acidaminococcus_sp_D21 or Acinetobacter_baumannii_AB0057 or Acinetobacter_calcoaceticus_PHEA_2 or Acinetobacter_johnsonii_SH046 or Acinetobacter_lwoffii_WJ10621 or Acinetobacter_pittii_ANC_4052 or Acinetobacter_radioresistens_NIPH_2130 or Actinobacillus_pleuropneumoniae_L20 or Actinom…
rxnAGORA0003	2AHBUTI	(S)-2-Aceto-2-hydroxybutanoate isomerase	Valine, leucine, and isoleucine metabolism	(S)-2-Aceto-2-hydroxybutanoate <==> (R)-3-Hydroxy-3-methyl-2-oxopentanoate	Abiotrophia_defectiva_ATCC_49176 or Achromobacter_xylosoxidans_A8 or Achromobacter_xylosoxidans_NBRC_15126 or Acidaminococcus_fermentans_DSM_20731 or Acidaminococcus_intestini_RyC_MR95 or Acidaminococcus_sp_D21 or Acinetobacter_baumannii_AB0057 or Acinetobacter_calcoaceticus_PHEA_2 or Acinetobacter_haemolyticus_NIPH_261 or Acinetobacter_johnsonii_SH046 or Acinetobacter_junii_SH205 or Acinetobacte…
rxnAGORA0004	2MBCOATA	2-methylbutanoyl-CoA[acyl-carrier-protein] transferase	Glycerophospholipid metabolism	2-methylbutanoyl-CoA(4-) + acyl carrier protein <==> 2-methylbutanoyl-ACP,2-methylbutyryl-ACP + Coenzyme A	Abiotrophia_defectiva_ATCC_49176 or Achromobacter_xylosoxidans_A8 or Achromobacter_xylosoxidans_NBRC_15126 or Acidaminococcus_fermentans_DSM_20731 or Acidaminococcus_intestini_RyC_MR95 or Acidaminococcus_sp_D21 or Acinetobacter_baumannii_AB0057 or Acinetobacter_calcoaceticus_PHEA_2 or Acinetobacter_haemolyticus_NIPH_261 or Acinetobacter_johnsonii_SH046 or Acinetobacter_junii_SH205 or Acinetobacte…
rxnAGORA0005	3HAD10M12	10-methyl-3-hydroxy-dodecanoyl-ACP hydro-lyase	Fatty acid synthesis	10-methyl-3-hydroxy-dodecanoyl-ACP --> 10-methyl-trans-dodec-2-enoyl-ACP + Water	Abiotrophia_defectiva_ATCC_49176 or Achromobacter_xylosoxidans_A8 or Achromobacter_xylosoxidans_NBRC_15126 or Acidaminococcus_fermentans_DSM_20731 or Acidaminococcus_intestini_RyC_MR95 or Acidaminococcus_sp_D21 or Acinetobacter_baumannii_AB0057 or Acinetobacter_calcoaceticus_PHEA_2 or Acinetobacter_haemolyticus_NIPH_261 or Acinetobacter_johnsonii_SH046 or Acinetobacter_junii_SH205 or Acinetobacte…
rxnAGORA0006	3HAD11M12	11-methyl-3-hydroxy-dodecanoyl-ACP hydro-lyase	Fatty acid synthesis	11-methyl-3-hydroxy-dodecanoyl-ACP --> 11-methyl-trans-dodec-2-enoyl-ACP + Water	Abiotrophia_defectiva_ATCC_49176 or Achromobacter_xylosoxidans_A8 or Achromobacter_xylosoxidans_NBRC_15126 or Acidaminococcus_fermentans_DSM_20731 or Acidaminococcus_intestini_RyC_MR95 or Acidaminococcus_sp_D21 or Acinetobacter_baumannii_AB0057 or Acinetobacter_calcoaceticus_PHEA_2 or Acinetobacter_haemolyticus_NIPH_261 or Acinetobacter_johnsonii_SH046 or Acinetobacter_junii_SH205 or Acinetobacte…
rxnAGORA0007	3HAD12M14	12-methyl-3-hydroxy-tetra-decanoyl-ACP hydro-lyase	Fatty acid synthesis	12-methyl-3-hydroxy-tetra-decanoyl-ACP --> 12-methyl-trans-tetra-dec-2-enoyl-ACP + Water	Abiotrophia_defectiva_ATCC_49176 or Achromobacter_xylosoxidans_A8 or Achromobacter_xylosoxidans_NBRC_15126 or Acidaminococcus_fermentans_DSM_20731 or Acidaminococcus_intestini_RyC_MR95 or Acidaminococcus_sp_D21 or Acinetobacter_baumannii_AB0057 or Acinetobacter_calcoaceticus_PHEA_2 or Acinetobacter_haemolyticus_NIPH_261 or Acinetobacter_johnsonii_SH046 or Acinetobacter_junii_SH205 or Acinetobacte…
rxnAGORA0008	3HAD13M14	13-methyl-3-hydroxy-tetra-decanoyl-ACP hydro-lyase	Fatty acid synthesis	13-methyl-3-hydroxy-tetra-decanoyl-ACP --> 13-methyl-trans-tetra-dec-2-enoyl-ACP + Water	Abiotrophia_defectiva_ATCC_49176 or Achromobacter_xylosoxidans_A8 or Achromobacter_xylosoxidans_NBRC_15126 or Acidaminococcus_fermentans_DSM_20731 or Acidaminococcus_intestini_RyC_MR95 or Acidaminococcus_sp_D21 or Acinetobacter_baumannii_AB0057 or Acinetobacter_calcoaceticus_PHEA_2 or Acinetobacter_haemolyticus_NIPH_261 or Acinetobacter_johnsonii_SH046 or Acinetobacter_junii_SH205 or Acinetobacte…
rxnAGORA0009	3HAD14M16	14-methyl-3-hydroxy-hexa-decanoyl-ACP hydro-lyase	Fatty acid synthesis	14-methyl-3-hydroxy-hexa-decanoyl-ACP --> 14-methyl-trans-hexa-dec-2-enoyl-ACP + Water	Abiotrophia_defectiva_ATCC_49176 or Achromobacter_xylosoxidans_A8 or Achromobacter_xylosoxidans_NBRC_15126 or Acidaminococcus_fermentans_DSM_20731 or Acidaminococcus_intestini_RyC_MR95 or Acidaminococcus_sp_D21 or Acinetobacter_baumannii_AB0057 or Acinetobacter_calcoaceticus_PHEA_2 or Acinetobacter_haemolyticus_NIPH_261 or Acinetobacter_johnsonii_SH046 or Acinetobacter_junii_SH205 or Acinetobacte…
rxnAGORA0010	3HAD15M16	15-methyl-3-hydroxy-hexa-decanoyl-ACP hydro-lyase	Fatty acid synthesis	15-methyl-3-hydroxy-hexa-decanoyl-ACP --> 15-methyl-trans-hexa-dec-2-enoyl-ACP + Water	Abiotrophia_defectiva_ATCC_49176 or Achromobacter_xylosoxidans_A8 or Achromobacter_xylosoxidans_NBRC_15126 or Acidaminococcus_fermentans_DSM_20731 or Acidaminococcus_intestini_RyC_MR95 or Acidaminococcus_sp_D21 or Acinetobacter_baumannii_AB0057 or Acinetobacter_calcoaceticus_PHEA_2 or Acinetobacter_haemolyticus_NIPH_261 or Acinetobacter_johnsonii_SH046 or Acinetobacter_junii_SH205 or Acinetobacte…
rxnAGORA0011	3HAD4M6	4-methyl-3-hydroxy-hexanoyl-ACP hydro-lyase	Fatty acid synthesis	4-methyl-3-hydroxy-hexanoyl-ACP --> 4-methyl-trans-hex-2-enoyl-ACP + Water	Abiotrophia_defectiva_ATCC_49176 or Achromobacter_xylosoxidans_A8 or Achromobacter_xylosoxidans_NBRC_15126 or Acidaminococcus_fermentans_DSM_20731 or Acidaminococcus_intestini_RyC_MR95 or Acidaminococcus_sp_D21 or Acinetobacter_baumannii_AB0057 or Acinetobacter_calcoaceticus_PHEA_2 or Acinetobacter_haemolyticus_NIPH_261 or Acinetobacter_johnsonii_SH046 or Acinetobacter_junii_SH205 or Acinetobacte…
rxnAGORA0012	3HAD5M6	5-methyl-3-hydroxy-hexanoyl-ACP hydro-lyase	Fatty acid synthesis	5-methyl-3-hydroxy-hexanoyl-ACP --> 5-methyl-trans-hex-2-enoyl-ACP + Water	Abiotrophia_defectiva_ATCC_49176 or Achromobacter_xylosoxidans_A8 or Achromobacter_xylosoxidans_NBRC_15126 or Acidaminococcus_fermentans_DSM_20731 or Acidaminococcus_intestini_RyC_MR95 or Acidaminococcus_sp_D21 or Acinetobacter_baumannii_AB0057 or Acinetobacter_calcoaceticus_PHEA_2 or Acinetobacter_haemolyticus_NIPH_261 or Acinetobacter_johnsonii_SH046 or Acinetobacter_junii_SH205 or Acinetobacte…
rxnAGORA0013	3HAD6M8	6-methyl-3-hydroxy-octanoyl-ACP hydro-lyase	Fatty acid synthesis	6-methyl-3-hydroxy-octanoyl-ACP --> 6-methyl-trans-oct-2-enoyl-ACP + Water	Abiotrophia_defectiva_ATCC_49176 or Achromobacter_xylosoxidans_A8 or Achromobacter_xylosoxidans_NBRC_15126 or Acidaminococcus_fermentans_DSM_20731 or Acidaminococcus_intestini_RyC_MR95 or Acidaminococcus_sp_D21 or Acinetobacter_baumannii_AB0057 or Acinetobacter_calcoaceticus_PHEA_2 or Acinetobacter_haemolyticus_NIPH_261 or Acinetobacter_johnsonii_SH046 or Acinetobacter_junii_SH205 or Acinetobacte…
rxnAGORA0014	3HAD7M8	7-methyl-3-hydroxy-octanoyl-ACP hydro-lyase	Fatty acid synthesis	7-methyl-3-hydroxy-octanoyl-ACP --> 7-methyl-trans-oct-2-enoyl-ACP + Water	Abiotrophia_defectiva_ATCC_49176 or Achromobacter_xylosoxidans_A8 or Achromobacter_xylosoxidans_NBRC_15126 or Acidaminococcus_fermentans_DSM_20731 or Acidaminococcus_intestini_RyC_MR95 or Acidaminococcus_sp_D21 or Acinetobacter_baumannii_AB0057 or Acinetobacter_calcoaceticus_PHEA_2 or Acinetobacter_haemolyticus_NIPH_261 or Acinetobacter_johnsonii_SH046 or Acinetobacter_junii_SH205 or Acinetobacte…
rxnAGORA0015	3HAD8M10	8-methyl-3-hydroxy-decanoyl-ACP hydro-lyase	Fatty acid synthesis	8-methyl-3-hydroxy-decanoyl-ACP --> 8-methyl-trans-dec-2-enoyl-ACP + Water	Abiotrophia_defectiva_ATCC_49176 or Achromobacter_xylosoxidans_A8 or Achromobacter_xylosoxidans_NBRC_15126 or Acidaminococcus_fermentans_DSM_20731 or Acidaminococcus_intestini_RyC_MR95 or Acidaminococcus_sp_D21 or Acinetobacter_baumannii_AB0057 or Acinetobacter_calcoaceticus_PHEA_2 or Acinetobacter_haemolyticus_NIPH_261 or Acinetobacter_johnsonii_SH046 or Acinetobacter_junii_SH205 or Acinetobacte…
rxnAGORA0016	3HAD9M10	9-methyl-3-hydroxy-decanoyl-ACP hydro-lyase	Fatty acid synthesis	9-methyl-3-hydroxy-decanoyl-ACP --> 9-methyl-trans-dec-2-enoyl-ACP + Water	Abiotrophia_defectiva_ATCC_49176 or Achromobacter_xylosoxidans_A8 or Achromobacter_xylosoxidans_NBRC_15126 or Acidaminococcus_fermentans_DSM_20731 or Acidaminococcus_intestini_RyC_MR95 or Acidaminococcus_sp_D21 or Acinetobacter_baumannii_AB0057 or Acinetobacter_calcoaceticus_PHEA_2 or Acinetobacter_haemolyticus_NIPH_261 or Acinetobacter_johnsonii_SH046 or Acinetobacter_junii_SH205 or Acinetobacte…
rxnAGORA0017	3MOBS	3-methyl-2-oxobutanoate synthase	Valine, leucine, and isoleucine metabolism	3-Carboxy-3-hydroxy-4-methylpentanoate + Coenzyme A + proton <==> 3-methyl-2-oxobutanoate + Acetyl-CoA + Water	Abiotrophia_defectiva_ATCC_49176 or Achromobacter_xylosoxidans_A8 or Achromobacter_xylosoxidans_NBRC_15126 or Acidaminococcus_fermentans_DSM_20731 or Acidaminococcus_intestini_RyC_MR95 or Acidaminococcus_sp_D21 or Acinetobacter_baumannii_AB0057 or Acinetobacter_calcoaceticus_PHEA_2 or Acinetobacter_haemolyticus_NIPH_261 or Acinetobacter_johnsonii_SH046 or Acinetobacter_junii_SH205 or Acinetobacte…
rxnAGORA0018	3OAR100	3-oxoacyl-[acyl-carrier-protein] reductase (n-C10:0)	Fatty acid synthesis	3-Oxodecanoyl-[acyl-carrier protein] + proton + Nicotinamide adenine dinucleotide phosphate - reduced <==> (R)-3-Hydroxydecanoyl-[acyl-carrier protein] + Nicotinamide adenine dinucleotide phosphate	Abiotrophia_defectiva_ATCC_49176 or Achromobacter_xylosoxidans_A8 or Achromobacter_xylosoxidans_NBRC_15126 or Acidaminococcus_fermentans_DSM_20731 or Acidaminococcus_intestini_RyC_MR95 or Acidaminococcus_sp_D21 or Acinetobacter_baumannii_AB0057 or Acinetobacter_calcoaceticus_PHEA_2 or Acinetobacter_haemolyticus_NIPH_261 or Acinetobacter_johnsonii_SH046 or Acinetobacter_junii_SH205 or Acinetobacte…
rxnAGORA0019	3OAR10M11	10-methyl-3-oxo-undecanoyl-ACPNADP+ oxidoreductase	Fatty acid synthesis	10-methyl-3-oxo-undecanoyl-ACP + proton + Nicotinamide adenine dinucleotide phosphate - reduced <==> 10-methyl-3-hydroxy-undecanoyl-ACP + Nicotinamide adenine dinucleotide phosphate	Abiotrophia_defectiva_ATCC_49176 or Achromobacter_xylosoxidans_A8 or Achromobacter_xylosoxidans_NBRC_15126 or Acidaminococcus_fermentans_DSM_20731 or Acidaminococcus_intestini_RyC_MR95 or Acidaminococcus_sp_D21 or Acinetobacter_baumannii_AB0057 or Acinetobacter_calcoaceticus_PHEA_2 or Acinetobacter_haemolyticus_NIPH_261 or Acinetobacter_johnsonii_SH046 or Acinetobacter_junii_SH205 or Acinetobacte…
rxnAGORA0020	3OAR10M12	10-methyl-3-oxo-dodecanoyl-ACPNADP+ oxidoreductase	Fatty acid synthesis	10-methyl-3-oxo-dodecanoyl-ACP + proton + Nicotinamide adenine dinucleotide phosphate - reduced <==> 10-methyl-3-hydroxy-dodecanoyl-ACP + Nicotinamide adenine dinucleotide phosphate	Abiotrophia_defectiva_ATCC_49176 or Achromobacter_xylosoxidans_A8 or Achromobacter_xylosoxidans_NBRC_15126 or Acidaminococcus_fermentans_DSM_20731 or Acidaminococcus_intestini_RyC_MR95 or Acidaminococcus_sp_D21 or Acinetobacter_baumannii_AB0057 or Acinetobacter_calcoaceticus_PHEA_2 or Acinetobacter_haemolyticus_NIPH_261 or Acinetobacter_johnsonii_SH046 or Acinetobacter_junii_SH205 or Acinetobacte…
rxnAGORA0021	3OAR11M12	11-methyl-3-oxo-dodecanoyl-ACPNADP+ oxidoreductase	Fatty acid synthesis	11-methyl-3-oxo-dodecanoyl-ACP + proton + Nicotinamide adenine dinucleotide phosphate - reduced <==> 11-methyl-3-hydroxy-dodecanoyl-ACP + Nicotinamide adenine dinucleotide phosphate	Abiotrophia_defectiva_ATCC_49176 or Achromobacter_xylosoxidans_A8 or Achromobacter_xylosoxidans_NBRC_15126 or Acidaminococcus_fermentans_DSM_20731 or Acidaminococcus_intestini_RyC_MR95 or Acidaminococcus_sp_D21 or Acinetobacter_baumannii_AB0057 or Acinetobacter_calcoaceticus_PHEA_2 or Acinetobacter_haemolyticus_NIPH_261 or Acinetobacter_johnsonii_SH046 or Acinetobacter_junii_SH205 or Acinetobacte…
rxnAGORA0022	3OAR120	3-oxoacyl-[acyl-carrier-protein] reductase (n-C12:0)	Fatty acid synthesis	3-Oxododecanoyl-[acyl-carrier protein] + proton + Nicotinamide adenine dinucleotide phosphate - reduced <==> (R)-3-Hydroxydodecanoyl-[acyl-carrier protein] + Nicotinamide adenine dinucleotide phosphate	Abiotrophia_defectiva_ATCC_49176 or Achromobacter_xylosoxidans_A8 or Achromobacter_xylosoxidans_NBRC_15126 or Acidaminococcus_fermentans_DSM_20731 or Acidaminococcus_intestini_RyC_MR95 or Acidaminococcus_sp_D21 or Acinetobacter_baumannii_AB0057 or Acinetobacter_calcoaceticus_PHEA_2 or Acinetobacter_haemolyticus_NIPH_261 or Acinetobacter_johnsonii_SH046 or Acinetobacter_junii_SH205 or Acinetobacte…
rxnAGORA0023	3OAR12M13	12-methyl-3-oxo-tridecanoyl-ACPNADP+ oxidoreductase	Fatty acid synthesis	12-methyl-3-oxo-tridecanoyl-ACP + proton + Nicotinamide adenine dinucleotide phosphate - reduced <==> 12-methyl-3-hydroxy-tridecanoyl-ACP + Nicotinamide adenine dinucleotide phosphate	Abiotrophia_defectiva_ATCC_49176 or Achromobacter_xylosoxidans_A8 or Achromobacter_xylosoxidans_NBRC_15126 or Acidaminococcus_fermentans_DSM_20731 or Acidaminococcus_intestini_RyC_MR95 or Acidaminococcus_sp_D21 or Acinetobacter_baumannii_AB0057 or Acinetobacter_calcoaceticus_PHEA_2 or Acinetobacter_haemolyticus_NIPH_261 or Acinetobacter_johnsonii_SH046 or Acinetobacter_junii_SH205 or Acinetobacte…
rxnAGORA0024	3OAR12M14	12-methyl-3-oxo-tetra-decanoyl-ACPNADP+ oxidoreductase	Fatty acid synthesis	12-methyl-3-oxo-tetra-decanoyl-ACP + proton + Nicotinamide adenine dinucleotide phosphate - reduced <==> 12-methyl-3-hydroxy-tetra-decanoyl-ACP + Nicotinamide adenine dinucleotide phosphate	Abiotrophia_defectiva_ATCC_49176 or Achromobacter_xylosoxidans_A8 or Achromobacter_xylosoxidans_NBRC_15126 or Acidaminococcus_fermentans_DSM_20731 or Acidaminococcus_intestini_RyC_MR95 or Acidaminococcus_sp_D21 or Acinetobacter_baumannii_AB0057 or Acinetobacter_calcoaceticus_PHEA_2 or Acinetobacter_haemolyticus_NIPH_261 or Acinetobacter_johnsonii_SH046 or Acinetobacter_junii_SH205 or Acinetobacte…
rxnAGORA0025	3OAR13M14	13-methyl-3-oxo-tetra-decanoyl-ACPNADP+ oxidoreductase	Fatty acid synthesis	13-methyl-3-oxo-tetra-decanoyl-ACP + proton + Nicotinamide adenine dinucleotide phosphate - reduced <==> 13-methyl-3-hydroxy-tetra-decanoyl-ACP + Nicotinamide adenine dinucleotide phosphate	Abiotrophia_defectiva_ATCC_49176 or Achromobacter_xylosoxidans_A8 or Achromobacter_xylosoxidans_NBRC_15126 or Acidaminococcus_fermentans_DSM_20731 or Acidaminococcus_intestini_RyC_MR95 or Acidaminococcus_sp_D21 or Acinetobacter_baumannii_AB0057 or Acinetobacter_calcoaceticus_PHEA_2 or Acinetobacter_haemolyticus_NIPH_261 or Acinetobacter_johnsonii_SH046 or Acinetobacter_junii_SH205 or Acinetobacte…
rxnAGORA0026	3OAR140	3-oxoacyl-[acyl-carrier-protein] reductase (n-C14:0)	Fatty acid synthesis	3-Oxotetradecanoyl-[acyl-carrier protein] + proton + Nicotinamide adenine dinucleotide phosphate - reduced <==> (R)-3-Hydroxytetradecanoyl-[acyl-carrier protein] + Nicotinamide adenine dinucleotide phosphate	Abiotrophia_defectiva_ATCC_49176 or Achromobacter_xylosoxidans_A8 or Achromobacter_xylosoxidans_NBRC_15126 or Acidaminococcus_fermentans_DSM_20731 or Acidaminococcus_intestini_RyC_MR95 or Acidaminococcus_sp_D21 or Acinetobacter_baumannii_AB0057 or Acinetobacter_calcoaceticus_PHEA_2 or Acinetobacter_haemolyticus_NIPH_261 or Acinetobacter_johnsonii_SH046 or Acinetobacter_junii_SH205 or Acinetobacte…
rxnAGORA0027	3OAR14M15	14-methyl-3-oxo-pentadecanoyl-ACPNADP+ oxidoreductase	Fatty acid synthesis	14-methyl-3-oxo-pentadecanoyl-ACP + proton + Nicotinamide adenine dinucleotide phosphate - reduced <==> 14-methyl-3-hydroxy-pentadecanoyl-ACP + Nicotinamide adenine dinucleotide phosphate	Abiotrophia_defectiva_ATCC_49176 or Achromobacter_xylosoxidans_A8 or Achromobacter_xylosoxidans_NBRC_15126 or Acidaminococcus_fermentans_DSM_20731 or Acidaminococcus_intestini_RyC_MR95 or Acidaminococcus_sp_D21 or Acinetobacter_baumannii_AB0057 or Acinetobacter_calcoaceticus_PHEA_2 or Acinetobacter_haemolyticus_NIPH_261 or Acinetobacter_johnsonii_SH046 or Acinetobacter_junii_SH205 or Acinetobacte…
rxnAGORA0028	3OAR14M16	14-methyl-3-oxo-hexa-decanoyl-ACPNADP+ oxidoreductase	Fatty acid synthesis	14-methyl-3-oxo-hexa-decanoyl-ACP + proton + Nicotinamide adenine dinucleotide phosphate - reduced <==> 14-methyl-3-hydroxy-hexa-decanoyl-ACP + Nicotinamide adenine dinucleotide phosphate	Abiotrophia_defectiva_ATCC_49176 or Achromobacter_xylosoxidans_A8 or Achromobacter_xylosoxidans_NBRC_15126 or Acidaminococcus_fermentans_DSM_20731 or Acidaminococcus_intestini_RyC_MR95 or Acidaminococcus_sp_D21 or Acinetobacter_baumannii_AB0057 or Acinetobacter_calcoaceticus_PHEA_2 or Acinetobacter_haemolyticus_NIPH_261 or Acinetobacter_johnsonii_SH046 or Acinetobacter_junii_SH205 or Acinetobacte…
rxnAGORA0029	3OAR15M16	15-methyl-3-oxo-hexa-decanoyl-ACPNADP+ oxidoreductase	Fatty acid synthesis	15-methyl-3-oxo-hexa-decanoyl-ACP + proton + Nicotinamide adenine dinucleotide phosphate - reduced <==> 15-methyl-3-hydroxy-hexa-decanoyl-ACP + Nicotinamide adenine dinucleotide phosphate	Abiotrophia_defectiva_ATCC_49176 or Achromobacter_xylosoxidans_A8 or Achromobacter_xylosoxidans_NBRC_15126 or Acidaminococcus_fermentans_DSM_20731 or Acidaminococcus_intestini_RyC_MR95 or Acidaminococcus_sp_D21 or Acinetobacter_baumannii_AB0057 or Acinetobacter_calcoaceticus_PHEA_2 or Acinetobacter_haemolyticus_NIPH_261 or Acinetobacter_johnsonii_SH046 or Acinetobacter_junii_SH205 or Acinetobacte…
rxnAGORA0030	3OAR160	3-oxoacyl-[acyl-carrier-protein] reductase (n-C16:0)	Fatty acid synthesis	3-Oxohexadecanoyl-[acyl-carrier protein] + proton + Nicotinamide adenine dinucleotide phosphate - reduced <==> R-3-hydroxypalmitoyl-[acyl-carrier protein] + Nicotinamide adenine dinucleotide phosphate	Abiotrophia_defectiva_ATCC_49176 or Achromobacter_xylosoxidans_A8 or Achromobacter_xylosoxidans_NBRC_15126 or Acidaminococcus_fermentans_DSM_20731 or Acidaminococcus_intestini_RyC_MR95 or Acidaminococcus_sp_D21 or Acinetobacter_baumannii_AB0057 or Acinetobacter_calcoaceticus_PHEA_2 or Acinetobacter_haemolyticus_NIPH_261 or Acinetobacter_johnsonii_SH046 or Acinetobacter_junii_SH205 or Acinetobacte…
rxnAGORA0031	3OAR180	3-oxoacyl-[acyl-carrier-protein] reductase (n-C18:0)	Fatty acid synthesis	3-Oxooctadecanoyl-[acyl-carrier protein] + proton + Nicotinamide adenine dinucleotide phosphate - reduced <==> (R)-3-Hydroxyoctadecanoyl-[acyl-carrier protein] + Nicotinamide adenine dinucleotide phosphate	Abiotrophia_defectiva_ATCC_49176 or Achromobacter_xylosoxidans_A8 or Achromobacter_xylosoxidans_NBRC_15126 or Acidaminococcus_fermentans_DSM_20731 or Acidaminococcus_intestini_RyC_MR95 or Acidaminococcus_sp_D21 or Acinetobacter_baumannii_AB0057 or Acinetobacter_calcoaceticus_PHEA_2 or Acinetobacter_haemolyticus_NIPH_261 or Acinetobacter_johnsonii_SH046 or Acinetobacter_junii_SH205 or Acinetobacte…
rxnAGORA0032	3OAR40	3-oxoacyl-[acyl-carrier-protein] reductase (n-C4:0)	Fatty acid synthesis	Acetoacetyl-ACP + proton + Nicotinamide adenine dinucleotide phosphate - reduced <==> (3R)-3-Hydroxyacyl-[acyl-carrier protein] + Nicotinamide adenine dinucleotide phosphate	Abiotrophia_defectiva_ATCC_49176 or Achromobacter_xylosoxidans_A8 or Achromobacter_xylosoxidans_NBRC_15126 or Acidaminococcus_fermentans_DSM_20731 or Acidaminococcus_intestini_RyC_MR95 or Acidaminococcus_sp_D21 or Acinetobacter_baumannii_AB0057 or Acinetobacter_calcoaceticus_PHEA_2 or Acinetobacter_haemolyticus_NIPH_261 or Acinetobacter_johnsonii_SH046 or Acinetobacter_junii_SH205 or Acinetobacte…
rxnAGORA0033	3OAR4M5	4-methyl-3-oxo-pentanoyl-ACPNADP+ oxidoreductase	Fatty acid synthesis	4-methyl-3-oxo-pentanoyl-ACP + proton + Nicotinamide adenine dinucleotide phosphate - reduced <==> 4-methyl-3-hydroxy-pentanoyl-ACP + Nicotinamide adenine dinucleotide phosphate	Abiotrophia_defectiva_ATCC_49176 or Achromobacter_xylosoxidans_A8 or Achromobacter_xylosoxidans_NBRC_15126 or Acidaminococcus_fermentans_DSM_20731 or Acidaminococcus_intestini_RyC_MR95 or Acidaminococcus_sp_D21 or Acinetobacter_baumannii_AB0057 or Acinetobacter_calcoaceticus_PHEA_2 or Acinetobacter_haemolyticus_NIPH_261 or Acinetobacter_johnsonii_SH046 or Acinetobacter_junii_SH205 or Acinetobacte…
rxnAGORA0034	3OAR4M6	4-methyl-3-oxo-hexanoyl-ACPNADP+ oxidoreductase	Fatty acid synthesis	4-methyl-3-oxo-hexanoyl-ACP + proton + Nicotinamide adenine dinucleotide phosphate - reduced <==> 4-methyl-3-hydroxy-hexanoyl-ACP + Nicotinamide adenine dinucleotide phosphate	Abiotrophia_defectiva_ATCC_49176 or Achromobacter_xylosoxidans_A8 or Achromobacter_xylosoxidans_NBRC_15126 or Acidaminococcus_fermentans_DSM_20731 or Acidaminococcus_intestini_RyC_MR95 or Acidaminococcus_sp_D21 or Acinetobacter_baumannii_AB0057 or Acinetobacter_calcoaceticus_PHEA_2 or Acinetobacter_haemolyticus_NIPH_261 or Acinetobacter_johnsonii_SH046 or Acinetobacter_junii_SH205 or Acinetobacte…
rxnAGORA0035	3OAR5M6	5-methyl-3-oxo-hexanoyl-ACPNADP+ oxidoreductase	Fatty acid synthesis	5-methyl-3-oxo-hexanoyl-ACP + proton + Nicotinamide adenine dinucleotide phosphate - reduced <==> 5-methyl-3-hydroxy-hexanoyl-ACP + Nicotinamide adenine dinucleotide phosphate	Abiotrophia_defectiva_ATCC_49176 or Achromobacter_xylosoxidans_A8 or Achromobacter_xylosoxidans_NBRC_15126 or Acidaminococcus_fermentans_DSM_20731 or Acidaminococcus_intestini_RyC_MR95 or Acidaminococcus_sp_D21 or Acinetobacter_baumannii_AB0057 or Acinetobacter_calcoaceticus_PHEA_2 or Acinetobacter_haemolyticus_NIPH_261 or Acinetobacter_johnsonii_SH046 or Acinetobacter_junii_SH205 or Acinetobacte…
rxnAGORA0036	3OAR60	3-oxoacyl-[acyl-carrier-protein] reductase (n-C6:0)	Fatty acid synthesis	3-Oxohexanoyl-[acyl-carrier protein] + proton + Nicotinamide adenine dinucleotide phosphate - reduced <==> (R)-3-Hydroxyhexanoyl-[acyl-carrier protein] + Nicotinamide adenine dinucleotide phosphate	Abiotrophia_defectiva_ATCC_49176 or Achromobacter_xylosoxidans_A8 or Achromobacter_xylosoxidans_NBRC_15126 or Acidaminococcus_fermentans_DSM_20731 or Acidaminococcus_intestini_RyC_MR95 or Acidaminococcus_sp_D21 or Acinetobacter_baumannii_AB0057 or Acinetobacter_calcoaceticus_PHEA_2 or Acinetobacter_haemolyticus_NIPH_261 or Acinetobacter_johnsonii_SH046 or Acinetobacter_junii_SH205 or Acinetobacte…
rxnAGORA0037	3OAR6M7	6-methyl-3-oxo-heptanoyl-ACPNADP+ oxidoreductase	Fatty acid synthesis	6-methyl-3-oxo-heptanoyl-ACP + proton + Nicotinamide adenine dinucleotide phosphate - reduced <==> 6-methyl-3-hydroxy-heptanoyl-ACP + Nicotinamide adenine dinucleotide phosphate	Abiotrophia_defectiva_ATCC_49176 or Achromobacter_xylosoxidans_A8 or Achromobacter_xylosoxidans_NBRC_15126 or Acidaminococcus_fermentans_DSM_20731 or Acidaminococcus_intestini_RyC_MR95 or Acidaminococcus_sp_D21 or Acinetobacter_baumannii_AB0057 or Acinetobacter_calcoaceticus_PHEA_2 or Acinetobacter_haemolyticus_NIPH_261 or Acinetobacter_johnsonii_SH046 or Acinetobacter_junii_SH205 or Acinetobacte…
rxnAGORA0038	3OAR6M8	6-methyl-3-oxo-octanoyl-ACPNADP+ oxidoreductase	Fatty acid synthesis	6-methyl-3-oxo-octanoyl-ACP + proton + Nicotinamide adenine dinucleotide phosphate - reduced <==> 6-methyl-3-hydroxy-octanoyl-ACP + Nicotinamide adenine dinucleotide phosphate	Abiotrophia_defectiva_ATCC_49176 or Achromobacter_xylosoxidans_A8 or Achromobacter_xylosoxidans_NBRC_15126 or Acidaminococcus_fermentans_DSM_20731 or Acidaminococcus_intestini_RyC_MR95 or Acidaminococcus_sp_D21 or Acinetobacter_baumannii_AB0057 or Acinetobacter_calcoaceticus_PHEA_2 or Acinetobacter_haemolyticus_NIPH_261 or Acinetobacter_johnsonii_SH046 or Acinetobacter_junii_SH205 or Acinetobacte…
rxnAGORA0039	3OAR7M8	7-methyl-3-oxo-octanoyl-ACPNADP+ oxidoreductase	Fatty acid synthesis	7-methyl-3-oxo-octanoyl-ACP + proton + Nicotinamide adenine dinucleotide phosphate - reduced <==> 7-methyl-3-hydroxy-octanoyl-ACP + Nicotinamide adenine dinucleotide phosphate	Abiotrophia_defectiva_ATCC_49176 or Achromobacter_xylosoxidans_A8 or Achromobacter_xylosoxidans_NBRC_15126 or Acidaminococcus_fermentans_DSM_20731 or Acidaminococcus_intestini_RyC_MR95 or Acidaminococcus_sp_D21 or Acinetobacter_baumannii_AB0057 or Acinetobacter_calcoaceticus_PHEA_2 or Acinetobacter_haemolyticus_NIPH_261 or Acinetobacter_johnsonii_SH046 or Acinetobacter_junii_SH205 or Acinetobacte…
rxnAGORA0040	3OAR80	3-oxoacyl-[acyl-carrier-protein] reductase (n-C8:0)	Fatty acid synthesis	3-Oxooctanoyl-[acyl-carrier protein] + proton + Nicotinamide adenine dinucleotide phosphate - reduced <==> (R)-3-Hydroxyoctanoyl-[acyl-carrier protein] + Nicotinamide adenine dinucleotide phosphate	Abiotrophia_defectiva_ATCC_49176 or Achromobacter_xylosoxidans_A8 or Achromobacter_xylosoxidans_NBRC_15126 or Acidaminococcus_fermentans_DSM_20731 or Acidaminococcus_intestini_RyC_MR95 or Acidaminococcus_sp_D21 or Acinetobacter_baumannii_AB0057 or Acinetobacter_calcoaceticus_PHEA_2 or Acinetobacter_haemolyticus_NIPH_261 or Acinetobacter_johnsonii_SH046 or Acinetobacter_junii_SH205 or Acinetobacte…
rxnAGORA0041	3OAR8M10	8-methyl-3-oxo-decanoyl-ACPNADP+ oxidoreductase	Fatty acid synthesis	8-methyl-3-oxo-decanoyl-ACP + proton + Nicotinamide adenine dinucleotide phosphate - reduced <==> 8-methyl-3-hydroxy-decanoyl-ACP + Nicotinamide adenine dinucleotide phosphate	Abiotrophia_defectiva_ATCC_49176 or Achromobacter_xylosoxidans_A8 or Achromobacter_xylosoxidans_NBRC_15126 or Acidaminococcus_fermentans_DSM_20731 or Acidaminococcus_intestini_RyC_MR95 or Acidaminococcus_sp_D21 or Acinetobacter_baumannii_AB0057 or Acinetobacter_calcoaceticus_PHEA_2 or Acinetobacter_haemolyticus_NIPH_261 or Acinetobacter_johnsonii_SH046 or Acinetobacter_junii_SH205 or Acinetobacte…
rxnAGORA0042	3OAR8M9	8-methyl-3-oxo-nonanoyl-ACPNADP+ oxidoreductase	Fatty acid synthesis	8-methyl-3-oxo-nonanoyl-ACP + proton + Nicotinamide adenine dinucleotide phosphate - reduced <==> 8-methyl-3-hydroxy-nonanoyl-ACP + Nicotinamide adenine dinucleotide phosphate	Abiotrophia_defectiva_ATCC_49176 or Achromobacter_xylosoxidans_A8 or Achromobacter_xylosoxidans_NBRC_15126 or Acidaminococcus_fermentans_DSM_20731 or Acidaminococcus_intestini_RyC_MR95 or Acidaminococcus_sp_D21 or Acinetobacter_baumannii_AB0057 or Acinetobacter_calcoaceticus_PHEA_2 or Acinetobacter_haemolyticus_NIPH_261 or Acinetobacter_johnsonii_SH046 or Acinetobacter_junii_SH205 or Acinetobacte…
rxnAGORA0043	3OAR9M10	9-methyl-3-oxo-decanoyl-ACPNADP+ oxidoreductase	Fatty acid synthesis	9-methyl-3-oxo-decanoyl-ACP + proton + Nicotinamide adenine dinucleotide phosphate - reduced <==> 9-methyl-3-hydroxy-decanoyl-ACP + Nicotinamide adenine dinucleotide phosphate	Abiotrophia_defectiva_ATCC_49176 or Achromobacter_xylosoxidans_A8 or Achromobacter_xylosoxidans_NBRC_15126 or Acidaminococcus_fermentans_DSM_20731 or Acidaminococcus_intestini_RyC_MR95 or Acidaminococcus_sp_D21 or Acinetobacter_baumannii_AB0057 or Acinetobacter_calcoaceticus_PHEA_2 or Acinetobacter_haemolyticus_NIPH_261 or Acinetobacter_johnsonii_SH046 or Acinetobacter_junii_SH205 or Acinetobacte…
rxnAGORA0044	3OAS100	3-oxoacyl-[acyl-carrier-protein] synthase (n-C10:0)	Fatty acid synthesis	proton + Malonyl-[acyl-carrier protein] + Octanoyl-ACP (n-C8:0ACP) --> 3-Oxodecanoyl-[acyl-carrier protein] + acyl carrier protein + carbon dioxide	Abiotrophia_defectiva_ATCC_49176 or Achromobacter_xylosoxidans_A8 or Achromobacter_xylosoxidans_NBRC_15126 or Acidaminococcus_fermentans_DSM_20731 or Acidaminococcus_intestini_RyC_MR95 or Acidaminococcus_sp_D21 or Acinetobacter_baumannii_AB0057 or Acinetobacter_calcoaceticus_PHEA_2 or Acinetobacter_haemolyticus_NIPH_261 or Acinetobacter_johnsonii_SH046 or Acinetobacter_junii_SH205 or Acinetobacte…
rxnAGORA0045	3OAS10M11	10-methyl-undecanoyl-ACPmalonyl-[acyl-carrier-protein] C-acyltransferase (decarboxylating)	Fatty acid synthesis	10-methyl-undecanoyl-ACP + proton + Malonyl-[acyl-carrier protein] --> 12-methyl-3-oxo-tridecanoyl-ACP + acyl carrier protein + carbon dioxide	Abiotrophia_defectiva_ATCC_49176 or Achromobacter_xylosoxidans_A8 or Achromobacter_xylosoxidans_NBRC_15126 or Acidaminococcus_fermentans_DSM_20731 or Acidaminococcus_intestini_RyC_MR95 or Acidaminococcus_sp_D21 or Acinetobacter_baumannii_AB0057 or Acinetobacter_calcoaceticus_PHEA_2 or Acinetobacter_haemolyticus_NIPH_261 or Acinetobacter_johnsonii_SH046 or Acinetobacter_junii_SH205 or Acinetobacte…
rxnAGORA0046	3OAS10M12	10-methyl-dodecanoyl-ACPmalonyl-[acyl-carrier-protein] C-acyltransferase (decarboxylating)	Fatty acid synthesis	10-methyl-dodecanoyl-ACP + proton + Malonyl-[acyl-carrier protein] --> 12-methyl-3-oxo-tetra-decanoyl-ACP + acyl carrier protein + carbon dioxide	Abiotrophia_defectiva_ATCC_49176 or Achromobacter_xylosoxidans_A8 or Achromobacter_xylosoxidans_NBRC_15126 or Acidaminococcus_fermentans_DSM_20731 or Acidaminococcus_intestini_RyC_MR95 or Acidaminococcus_sp_D21 or Acinetobacter_baumannii_AB0057 or Acinetobacter_calcoaceticus_PHEA_2 or Acinetobacter_haemolyticus_NIPH_261 or Acinetobacter_johnsonii_SH046 or Acinetobacter_junii_SH205 or Acinetobacte…
rxnAGORA0047	3OAS11M12	11-methyl-dodecanoyl-ACPmalonyl-[acyl-carrier-protein] C-acyltransferase (decarboxylating)	Fatty acid synthesis	11-methyl-dodecanoyl-ACP + proton + Malonyl-[acyl-carrier protein] --> 13-methyl-3-oxo-tetra-decanoyl-ACP + acyl carrier protein + carbon dioxide	Abiotrophia_defectiva_ATCC_49176 or Achromobacter_xylosoxidans_A8 or Achromobacter_xylosoxidans_NBRC_15126 or Acidaminococcus_fermentans_DSM_20731 or Acidaminococcus_intestini_RyC_MR95 or Acidaminococcus_sp_D21 or Acinetobacter_baumannii_AB0057 or Acinetobacter_calcoaceticus_PHEA_2 or Acinetobacter_haemolyticus_NIPH_261 or Acinetobacter_johnsonii_SH046 or Acinetobacter_junii_SH205 or Acinetobacte…
rxnAGORA0048	3OAS120	3-oxoacyl-[acyl-carrier-protein] synthase (n-C12:0)	Fatty acid synthesis	Decanoyl-ACP (n-C10:0ACP) + proton + Malonyl-[acyl-carrier protein] --> 3-Oxododecanoyl-[acyl-carrier protein] + acyl carrier protein + carbon dioxide	Abiotrophia_defectiva_ATCC_49176 or Achromobacter_xylosoxidans_A8 or Achromobacter_xylosoxidans_NBRC_15126 or Acidaminococcus_fermentans_DSM_20731 or Acidaminococcus_intestini_RyC_MR95 or Acidaminococcus_sp_D21 or Acinetobacter_baumannii_AB0057 or Acinetobacter_calcoaceticus_PHEA_2 or Acinetobacter_haemolyticus_NIPH_261 or Acinetobacter_johnsonii_SH046 or Acinetobacter_junii_SH205 or Acinetobacte…
rxnAGORA0049	3OAS12M13	12-methyl-tridecanoyl-ACPmalonyl-[acyl-carrier-protein] C-acyltransferase (decarboxylating)	Fatty acid synthesis	12-methyl-tridecanoyl-ACP + proton + Malonyl-[acyl-carrier protein] --> 14-methyl-3-oxo-pentadecanoyl-ACP + acyl carrier protein + carbon dioxide	Abiotrophia_defectiva_ATCC_49176 or Achromobacter_xylosoxidans_A8 or Achromobacter_xylosoxidans_NBRC_15126 or Acidaminococcus_fermentans_DSM_20731 or Acidaminococcus_intestini_RyC_MR95 or Acidaminococcus_sp_D21 or Acinetobacter_baumannii_AB0057 or Acinetobacter_calcoaceticus_PHEA_2 or Acinetobacter_haemolyticus_NIPH_261 or Acinetobacter_johnsonii_SH046 or Acinetobacter_junii_SH205 or Acinetobacte…
rxnAGORA0050	3OAS12M14	12-methyl-tetra-decanoyl-ACPmalonyl-[acyl-carrier-protein] C-acyltransferase (decarboxylating)	Fatty acid synthesis	12-methyl-tetra-decanoyl-ACP + proton + Malonyl-[acyl-carrier protein] --> 14-methyl-3-oxo-hexa-decanoyl-ACP + acyl carrier protein + carbon dioxide	Abiotrophia_defectiva_ATCC_49176 or Achromobacter_xylosoxidans_A8 or Achromobacter_xylosoxidans_NBRC_15126 or Acidaminococcus_fermentans_DSM_20731 or Acidaminococcus_intestini_RyC_MR95 or Acidaminococcus_sp_D21 or Acinetobacter_baumannii_AB0057 or Acinetobacter_calcoaceticus_PHEA_2 or Acinetobacter_haemolyticus_NIPH_261 or Acinetobacter_johnsonii_SH046 or Acinetobacter_junii_SH205 or Acinetobacte…
rxnAGORA0051	3OAS13M14	13-methyl-tetra-decanoyl-ACPmalonyl-[acyl-carrier-protein] C-acyltransferase (decarboxylating)	Fatty acid synthesis	13-methyl-tetra-decanoyl-ACP + proton + Malonyl-[acyl-carrier protein] --> 15-methyl-3-oxo-hexa-decanoyl-ACP + acyl carrier protein + carbon dioxide	Abiotrophia_defectiva_ATCC_49176 or Achromobacter_xylosoxidans_A8 or Achromobacter_xylosoxidans_NBRC_15126 or Acidaminococcus_fermentans_DSM_20731 or Acidaminococcus_intestini_RyC_MR95 or Acidaminococcus_sp_D21 or Acinetobacter_baumannii_AB0057 or Acinetobacter_calcoaceticus_PHEA_2 or Acinetobacter_haemolyticus_NIPH_261 or Acinetobacter_johnsonii_SH046 or Acinetobacter_junii_SH205 or Acinetobacte…
rxnAGORA0052	3OAS140	3-oxoacyl-[acyl-carrier-protein] synthase (n-C14:0)	Fatty acid synthesis	Dodecanoyl-ACP (n-C12:0ACP) + proton + Malonyl-[acyl-carrier protein] --> 3-Oxotetradecanoyl-[acyl-carrier protein] + acyl carrier protein + carbon dioxide	Abiotrophia_defectiva_ATCC_49176 or Achromobacter_xylosoxidans_A8 or Achromobacter_xylosoxidans_NBRC_15126 or Acidaminococcus_fermentans_DSM_20731 or Acidaminococcus_intestini_RyC_MR95 or Acidaminococcus_sp_D21 or Acinetobacter_baumannii_AB0057 or Acinetobacter_calcoaceticus_PHEA_2 or Acinetobacter_haemolyticus_NIPH_261 or Acinetobacter_johnsonii_SH046 or Acinetobacter_junii_SH205 or Acinetobacte…
rxnAGORA0053	3OAS160	3-oxoacyl-[acyl-carrier-protein] synthase (n-C16:0)	Fatty acid synthesis	proton + Malonyl-[acyl-carrier protein] + Myristoyl-ACP (n-C14:0ACP) --> 3-Oxohexadecanoyl-[acyl-carrier protein] + acyl carrier protein + carbon dioxide	Abiotrophia_defectiva_ATCC_49176 or Achromobacter_xylosoxidans_A8 or Achromobacter_xylosoxidans_NBRC_15126 or Acidaminococcus_fermentans_DSM_20731 or Acidaminococcus_intestini_RyC_MR95 or Acidaminococcus_sp_D21 or Acinetobacter_baumannii_AB0057 or Acinetobacter_calcoaceticus_PHEA_2 or Acinetobacter_haemolyticus_NIPH_261 or Acinetobacter_johnsonii_SH046 or Acinetobacter_junii_SH205 or Acinetobacte…
rxnAGORA0054	3OAS180	3-oxoacyl-[acyl-carrier-protein] synthase (n-C18:0)	Fatty acid synthesis	proton + Malonyl-[acyl-carrier protein] + Palmitoyl-ACP (n-C16:0ACP) --> 3-Oxooctadecanoyl-[acyl-carrier protein] + acyl carrier protein + carbon dioxide	Abiotrophia_defectiva_ATCC_49176 or Achromobacter_xylosoxidans_A8 or Achromobacter_xylosoxidans_NBRC_15126 or Acidaminococcus_fermentans_DSM_20731 or Acidaminococcus_intestini_RyC_MR95 or Acidaminococcus_sp_D21 or Acinetobacter_baumannii_AB0057 or Acinetobacter_calcoaceticus_PHEA_2 or Acinetobacter_haemolyticus_NIPH_261 or Acinetobacter_johnsonii_SH046 or Acinetobacter_junii_SH205 or Acinetobacte…
rxnAGORA0055	3OAS2M3	2-methylpropionyl-ACPmalonyl-[acyl-carrier-protein] C-acyltransferase (decarboxylating)	Fatty acid synthesis	2-methylpropionyl-ACP,isobutyryl-ACP + proton + Malonyl-[acyl-carrier protein] --> 4-methyl-3-oxo-pentanoyl-ACP + acyl carrier protein + carbon dioxide	Abiotrophia_defectiva_ATCC_49176 or Achromobacter_xylosoxidans_A8 or Achromobacter_xylosoxidans_NBRC_15126 or Acidaminococcus_fermentans_DSM_20731 or Acidaminococcus_intestini_RyC_MR95 or Acidaminococcus_sp_D21 or Acinetobacter_baumannii_AB0057 or Acinetobacter_calcoaceticus_PHEA_2 or Acinetobacter_haemolyticus_NIPH_261 or Acinetobacter_johnsonii_SH046 or Acinetobacter_junii_SH205 or Acinetobacte…
rxnAGORA0056	3OAS3M4	3-methylbutanoyl-ACPmalonyl-[acyl-carrier-protein] C-acyltransferase (decarboxylating)	Fatty acid synthesis	3-methylbutanoyl-ACP,isovaleryl-ACP + proton + Malonyl-[acyl-carrier protein] --> 5-methyl-3-oxo-hexanoyl-ACP + acyl carrier protein + carbon dioxide	Abiotrophia_defectiva_ATCC_49176 or Achromobacter_xylosoxidans_A8 or Achromobacter_xylosoxidans_NBRC_15126 or Acidaminococcus_fermentans_DSM_20731 or Acidaminococcus_intestini_RyC_MR95 or Acidaminococcus_sp_D21 or Acinetobacter_baumannii_AB0057 or Acinetobacter_calcoaceticus_PHEA_2 or Acinetobacter_haemolyticus_NIPH_261 or Acinetobacter_johnsonii_SH046 or Acinetobacter_junii_SH205 or Acinetobacte…
rxnAGORA0057	3OAS4M3O6	4-methyl-3-oxo-hexanoyl-ACPmalonyl-[acyl-carrier-protein] C-acyltransferase (decarboxylating)	Fatty acid synthesis	2-methylbutanoyl-ACP,2-methylbutyryl-ACP + proton + Malonyl-[acyl-carrier protein] --> 4-methyl-3-oxo-hexanoyl-ACP + acyl carrier protein + carbon dioxide	Abiotrophia_defectiva_ATCC_49176 or Achromobacter_xylosoxidans_A8 or Achromobacter_xylosoxidans_NBRC_15126 or Acidaminococcus_fermentans_DSM_20731 or Acidaminococcus_intestini_RyC_MR95 or Acidaminococcus_sp_D21 or Acinetobacter_baumannii_AB0057 or Acinetobacter_calcoaceticus_PHEA_2 or Acinetobacter_haemolyticus_NIPH_261 or Acinetobacter_johnsonii_SH046 or Acinetobacter_junii_SH205 or Acinetobacte…
rxnAGORA0058	3OAS4M5	4-methyl-pentanoyl-ACPmalonyl-[acyl-carrier-protein] C-acyltransferase (decarboxylating)	Fatty acid synthesis	4-methyl-pentanoyl-ACP + proton + Malonyl-[acyl-carrier protein] --> 6-methyl-3-oxo-heptanoyl-ACP + acyl carrier protein + carbon dioxide	Abiotrophia_defectiva_ATCC_49176 or Achromobacter_xylosoxidans_A8 or Achromobacter_xylosoxidans_NBRC_15126 or Acidaminococcus_fermentans_DSM_20731 or Acidaminococcus_intestini_RyC_MR95 or Acidaminococcus_sp_D21 or Acinetobacter_baumannii_AB0057 or Acinetobacter_calcoaceticus_PHEA_2 or Acinetobacter_haemolyticus_NIPH_261 or Acinetobacter_johnsonii_SH046 or Acinetobacter_junii_SH205 or Acinetobacte…
rxnAGORA0059	3OAS4M6	4-methyl-hexanoyl-ACPmalonyl-[acyl-carrier-protein] C-acyltransferase (decarboxylating)	Fatty acid synthesis	4-methyl-hexanoyl-ACP + proton + Malonyl-[acyl-carrier protein] --> 6-methyl-3-oxo-octanoyl-ACP + acyl carrier protein + carbon dioxide	Abiotrophia_defectiva_ATCC_49176 or Achromobacter_xylosoxidans_A8 or Achromobacter_xylosoxidans_NBRC_15126 or Acidaminococcus_fermentans_DSM_20731 or Acidaminococcus_intestini_RyC_MR95 or Acidaminococcus_sp_D21 or Acinetobacter_baumannii_AB0057 or Acinetobacter_calcoaceticus_PHEA_2 or Acinetobacter_haemolyticus_NIPH_261 or Acinetobacter_johnsonii_SH046 or Acinetobacter_junii_SH205 or Acinetobacte…
rxnAGORA0060	3OAS5M6	5-methyl-hexanoyl-ACPmalonyl-[acyl-carrier-protein] C-acyltransferase (decarboxylating)	Fatty acid synthesis	5-methyl-hexanoyl-ACP + proton + Malonyl-[acyl-carrier protein] --> 7-methyl-3-oxo-octanoyl-ACP + acyl carrier protein + carbon dioxide	Abiotrophia_defectiva_ATCC_49176 or Achromobacter_xylosoxidans_A8 or Achromobacter_xylosoxidans_NBRC_15126 or Acidaminococcus_fermentans_DSM_20731 or Acidaminococcus_intestini_RyC_MR95 or Acidaminococcus_sp_D21 or Acinetobacter_baumannii_AB0057 or Acinetobacter_calcoaceticus_PHEA_2 or Acinetobacter_haemolyticus_NIPH_261 or Acinetobacter_johnsonii_SH046 or Acinetobacter_junii_SH205 or Acinetobacte…
rxnAGORA0061	3OAS60	3-oxoacyl-[acyl-carrier-protein] synthase (n-C6:0)	Fatty acid synthesis	Butyryl-ACP (n-C4:0ACP) + proton + Malonyl-[acyl-carrier protein] --> 3-Oxohexanoyl-[acyl-carrier protein] + acyl carrier protein + carbon dioxide	Abiotrophia_defectiva_ATCC_49176 or Achromobacter_xylosoxidans_A8 or Achromobacter_xylosoxidans_NBRC_15126 or Acidaminococcus_fermentans_DSM_20731 or Acidaminococcus_intestini_RyC_MR95 or Acidaminococcus_sp_D21 or Acinetobacter_baumannii_AB0057 or Acinetobacter_calcoaceticus_PHEA_2 or Acinetobacter_haemolyticus_NIPH_261 or Acinetobacter_johnsonii_SH046 or Acinetobacter_junii_SH205 or Acinetobacte…
rxnAGORA0062	3OAS6M7	6-methyl-heptanoyl-ACPmalonyl-[acyl-carrier-protein] C-acyltransferase (decarboxylating)	Fatty acid synthesis	6-methyl-heptanoyl-ACP + proton + Malonyl-[acyl-carrier protein] --> 8-methyl-3-oxo-nonanoyl-ACP + acyl carrier protein + carbon dioxide	Abiotrophia_defectiva_ATCC_49176 or Achromobacter_xylosoxidans_A8 or Achromobacter_xylosoxidans_NBRC_15126 or Acidaminococcus_fermentans_DSM_20731 or Acidaminococcus_intestini_RyC_MR95 or Acidaminococcus_sp_D21 or Acinetobacter_baumannii_AB0057 or Acinetobacter_calcoaceticus_PHEA_2 or Acinetobacter_haemolyticus_NIPH_261 or Acinetobacter_johnsonii_SH046 or Acinetobacter_junii_SH205 or Acinetobacte…
rxnAGORA0063	3OAS6M8	6-methyl-octanoyl-ACPmalonyl-[acyl-carrier-protein] C-acyltransferase (decarboxylating)	Fatty acid synthesis	6-methyl-octanoyl-ACP + proton + Malonyl-[acyl-carrier protein] --> 8-methyl-3-oxo-decanoyl-ACP + acyl carrier protein + carbon dioxide	Abiotrophia_defectiva_ATCC_49176 or Achromobacter_xylosoxidans_A8 or Achromobacter_xylosoxidans_NBRC_15126 or Acidaminococcus_fermentans_DSM_20731 or Acidaminococcus_intestini_RyC_MR95 or Acidaminococcus_sp_D21 or Acinetobacter_baumannii_AB0057 or Acinetobacter_calcoaceticus_PHEA_2 or Acinetobacter_haemolyticus_NIPH_261 or Acinetobacter_johnsonii_SH046 or Acinetobacter_junii_SH205 or Acinetobacte…
rxnAGORA0064	3OAS7M8	7-methyl-octanoyl-ACPmalonyl-[acyl-carrier-protein] C-acyltransferase (decarboxylating)	Fatty acid synthesis	7-methyl-octanoyl-ACP + proton + Malonyl-[acyl-carrier protein] --> 9-methyl-3-oxo-decanoyl-ACP + acyl carrier protein + carbon dioxide	Abiotrophia_defectiva_ATCC_49176 or Achromobacter_xylosoxidans_A8 or Achromobacter_xylosoxidans_NBRC_15126 or Acidaminococcus_fermentans_DSM_20731 or Acidaminococcus_intestini_RyC_MR95 or Acidaminococcus_sp_D21 or Acinetobacter_baumannii_AB0057 or Acinetobacter_calcoaceticus_PHEA_2 or Acinetobacter_haemolyticus_NIPH_261 or Acinetobacter_johnsonii_SH046 or Acinetobacter_junii_SH205 or Acinetobacte…
rxnAGORA0065	3OAS80	3-oxoacyl-[acyl-carrier-protein] synthase (n-C8:0)	Fatty acid synthesis	proton + Hexanoyl-ACP (n-C6:0ACP) + Malonyl-[acyl-carrier protein] --> 3-Oxooctanoyl-[acyl-carrier protein] + acyl carrier protein + carbon dioxide	Abiotrophia_defectiva_ATCC_49176 or Achromobacter_xylosoxidans_A8 or Achromobacter_xylosoxidans_NBRC_15126 or Acidaminococcus_fermentans_DSM_20731 or Acidaminococcus_intestini_RyC_MR95 or Acidaminococcus_sp_D21 or Acinetobacter_baumannii_AB0057 or Acinetobacter_calcoaceticus_PHEA_2 or Acinetobacter_haemolyticus_NIPH_261 or Acinetobacter_johnsonii_SH046 or Acinetobacter_junii_SH205 or Acinetobacte…
rxnAGORA0066	3OAS8M10	8-methyl-decanoyl-ACPmalonyl-[acyl-carrier-protein] C-acyltransferase (decarboxylating)	Fatty acid synthesis	8-methyl-decanoyl-ACP + proton + Malonyl-[acyl-carrier protein] --> 10-methyl-3-oxo-dodecanoyl-ACP + acyl carrier protein + carbon dioxide	Abiotrophia_defectiva_ATCC_49176 or Achromobacter_xylosoxidans_A8 or Achromobacter_xylosoxidans_NBRC_15126 or Acidaminococcus_fermentans_DSM_20731 or Acidaminococcus_intestini_RyC_MR95 or Acidaminococcus_sp_D21 or Acinetobacter_baumannii_AB0057 or Acinetobacter_calcoaceticus_PHEA_2 or Acinetobacter_haemolyticus_NIPH_261 or Acinetobacter_johnsonii_SH046 or Acinetobacter_junii_SH205 or Acinetobacte…
rxnAGORA0067	3OAS8M9	8-methyl-nonanoyl-ACPmalonyl-[acyl-carrier-protein] C-acyltransferase (decarboxylating)	Fatty acid synthesis	8-methyl-nonanoyl-ACP + proton + Malonyl-[acyl-carrier protein] --> 10-methyl-3-oxo-undecanoyl-ACP + acyl carrier protein + carbon dioxide	Abiotrophia_defectiva_ATCC_49176 or Achromobacter_xylosoxidans_A8 or Achromobacter_xylosoxidans_NBRC_15126 or Acidaminococcus_fermentans_DSM_20731 or Acidaminococcus_intestini_RyC_MR95 or Acidaminococcus_sp_D21 or Acinetobacter_baumannii_AB0057 or Acinetobacter_calcoaceticus_PHEA_2 or Acinetobacter_haemolyticus_NIPH_261 or Acinetobacter_johnsonii_SH046 or Acinetobacter_junii_SH205 or Acinetobacte…
rxnAGORA0068	3OAS9M10	9-methyl-decanoyl-ACPmalonyl-[acyl-carrier-protein] C-acyltransferase (decarboxylating)	Fatty acid synthesis	9-methyl-decanoyl-ACP + proton + Malonyl-[acyl-carrier protein] --> 11-methyl-3-oxo-dodecanoyl-ACP + acyl carrier protein + carbon dioxide	Abiotrophia_defectiva_ATCC_49176 or Achromobacter_xylosoxidans_A8 or Achromobacter_xylosoxidans_NBRC_15126 or Acidaminococcus_fermentans_DSM_20731 or Acidaminococcus_intestini_RyC_MR95 or Acidaminococcus_sp_D21 or Acinetobacter_baumannii_AB0057 or Acinetobacter_calcoaceticus_PHEA_2 or Acinetobacter_haemolyticus_NIPH_261 or Acinetobacter_johnsonii_SH046 or Acinetobacter_junii_SH205 or Acinetobacte…
rxnAGORA0069	4HTHRS	4-Hydroxy-L-threonine synthase	Vitamin B6 metabolism	Water + O-Phospho-4-hydroxy-L-threonine --> 4-Hydroxy-L-threonine + hydrogenphosphate	Abiotrophia_defectiva_ATCC_49176 or Achromobacter_xylosoxidans_A8 or Achromobacter_xylosoxidans_NBRC_15126 or Acidaminococcus_fermentans_DSM_20731 or Acidaminococcus_intestini_RyC_MR95 or Acidaminococcus_sp_D21 or Acinetobacter_baumannii_AB0057 or Acinetobacter_calcoaceticus_PHEA_2 or Acinetobacter_haemolyticus_NIPH_261 or Acinetobacter_johnsonii_SH046 or Acinetobacter_junii_SH205 or Acinetobacte…
rxnAGORA0070	4NTPPH2	4-Nitrophenyl phosphate phosphohydrolase	Aminobenzoate degradation	4-nitrophenyl phosphate(2-) + Water --> proton + hydrogenphosphate + 4-Hydroxynitrobenzene, p-Nitrophenol	Abiotrophia_defectiva_ATCC_49176 or Achromobacter_xylosoxidans_A8 or Acidaminococcus_fermentans_DSM_20731 or Acidaminococcus_intestini_RyC_MR95 or Acidaminococcus_sp_D21 or Acinetobacter_baumannii_AB0057 or Acinetobacter_calcoaceticus_PHEA_2 or Acinetobacter_haemolyticus_NIPH_261 or Acinetobacter_johnsonii_SH046 or Acinetobacter_junii_SH205 or Acinetobacter_lwoffii_WJ10621 or Acinetobacter_pittii…
rxnAGORA0071	5AIZCDC	5aizc decarboxylase	Purine catabolism	5-amino-1-(5-phospho-D-ribosyl)imidazole-4-carboxylate + proton --> 5-amino-1-(5-phospho-D-ribosyl)imidazole + carbon dioxide	Abiotrophia_defectiva_ATCC_49176 or Achromobacter_xylosoxidans_A8 or Achromobacter_xylosoxidans_NBRC_15126 or Acidaminococcus_intestini_RyC_MR95 or Acidaminococcus_sp_D21 or Acinetobacter_baumannii_AB0057 or Acinetobacter_haemolyticus_NIPH_261 or Acinetobacter_johnsonii_SH046 or Acinetobacter_junii_SH205 or Acinetobacter_pittii_ANC_4052 or Actinomyces_cardiffensis_F0333 or Actinomyces_georgiae_DS…
rxnAGORA0072	5MTHCYST	Methyltransferase	Methionine and cysteine metabolism	5-Methyltetrahydropteroyltri-L-glutamate + S-Adenosyl-L-homocysteine + proton <==> S-Adenosyl-L-methionine + Tetrahydropteroyltri-L-glutamate	Abiotrophia_defectiva_ATCC_49176 or Achromobacter_xylosoxidans_A8 or Achromobacter_xylosoxidans_NBRC_15126 or Acinetobacter_baumannii_AB0057 or Acinetobacter_calcoaceticus_PHEA_2 or Acinetobacter_haemolyticus_NIPH_261 or Acinetobacter_johnsonii_SH046 or Acinetobacter_junii_SH205 or Acinetobacter_pittii_ANC_4052 or Acinetobacter_radioresistens_NIPH_2130 or Actinobacillus_pleuropneumoniae_L20 or Ac…
rxnAGORA0073	6P3HXI	6-phospho-3-hexuloisomerase	Methane metabolism	D-arabino-6-Phospho-hex-3-ulose <==> D-Fructose 6-phosphate	Abiotrophia_defectiva_ATCC_49176 or Actinobacillus_pleuropneumoniae_L20 or Actinomyces_georgiae_DSM_6843 or Actinomyces_turicensis_ACS_279_V_Col4 or Actinomyces_urogenitalis_DSM_15434 or Agrobacterium_tumefaciens_F2 or Alistipes_finegoldii_DSM_17242 or Alistipes_indistinctus_YIT_12060 or Anaerofustis_stercorihominis_DSM_17244 or Anaerostipes_caccae_DSM_14662 or Anaerostipes_hadrus_DSM_3319 or Ana…
rxnAGORA0074	AACGLYDH	aldehyde dehydrogenase (aminoacetaldehyde, nad[c])	Pyruvate metabolism	Aminoacetaldehyde + Water + Nicotinamide adenine dinucleotide <==> Glycine + 2 proton + Nicotinamide adenine dinucleotide - reduced	Abiotrophia_defectiva_ATCC_49176 or Achromobacter_xylosoxidans_A8 or Achromobacter_xylosoxidans_NBRC_15126 or Acidaminococcus_intestini_RyC_MR95 or Acidaminococcus_sp_D21 or Acinetobacter_baumannii_AB0057 or Acinetobacter_calcoaceticus_PHEA_2 or Acinetobacter_haemolyticus_NIPH_261 or Acinetobacter_johnsonii_SH046 or Acinetobacter_junii_SH205 or Acinetobacter_lwoffii_WJ10621 or Acinetobacter_pitti…
rxnAGORA0075	AACOAT	Acetoacetyl Coenzyme A:Acetate Coa-Transferase	Propanoate metabolism	acetoacetate + ATP + Coenzyme A --> Acetoacetyl-CoA + AMP + Diphosphate	Abiotrophia_defectiva_ATCC_49176 or Achromobacter_xylosoxidans_A8 or Achromobacter_xylosoxidans_NBRC_15126 or Acidaminococcus_fermentans_DSM_20731 or Acidaminococcus_intestini_RyC_MR95 or Acinetobacter_baumannii_AB0057 or Acinetobacter_calcoaceticus_PHEA_2 or Acinetobacter_haemolyticus_NIPH_261 or Acinetobacter_johnsonii_SH046 or Acinetobacter_junii_SH205 or Acinetobacter_lwoffii_WJ10621 or Acine…
rxnAGORA0076	AACPS7	acyl-[acyl-carrier-protein] synthetase (n-C12:0)	Fatty acid synthesis	acyl carrier protein + ATP + laurate --> AMP + Dodecanoyl-ACP (n-C12:0ACP) + Diphosphate	Abiotrophia_defectiva_ATCC_49176 or Achromobacter_xylosoxidans_A8 or Achromobacter_xylosoxidans_NBRC_15126 or Acidaminococcus_fermentans_DSM_20731 or Acidaminococcus_intestini_RyC_MR95 or Acinetobacter_baumannii_AB0057 or Acinetobacter_calcoaceticus_PHEA_2 or Acinetobacter_haemolyticus_NIPH_261 or Acinetobacter_johnsonii_SH046 or Acinetobacter_junii_SH205 or Acinetobacter_lwoffii_WJ10621 or Acine…
rxnAGORA0077	ABTOXy	L-arabinitol:NADP oxidoreductase	Pentose and glucuronate interconversions	L-arabinitol + Nicotinamide adenine dinucleotide phosphate <==> L-arabinose + proton + Nicotinamide adenine dinucleotide phosphate - reduced	Abiotrophia_defectiva_ATCC_49176 or Achromobacter_xylosoxidans_A8 or Achromobacter_xylosoxidans_NBRC_15126 or Acidaminococcus_fermentans_DSM_20731 or Actinomyces_cardiffensis_F0333 or Actinomyces_georgiae_DSM_6843 or Actinomyces_graevenitzii_C83 or Actinomyces_naeslundii_str_Howell_279 or Actinomyces_odontolyticus_ATCC_17982 or Actinomyces_turicensis_ACS_279_V_Col4 or Actinomyces_urogenitalis_DSM…
rxnAGORA0078	ABUTD	Aminobutyraldehyde Dehydrogenase	beta-Alanine metabolism	4-Aminobutanal + Water + Nicotinamide adenine dinucleotide --> 4-Aminobutanoate + 2 proton + Nicotinamide adenine dinucleotide - reduced	Abiotrophia_defectiva_ATCC_49176 or Achromobacter_xylosoxidans_A8 or Achromobacter_xylosoxidans_NBRC_15126 or Acidaminococcus_fermentans_DSM_20731 or Acidaminococcus_intestini_RyC_MR95 or Acidaminococcus_sp_D21 or Acinetobacter_baumannii_AB0057 or Acinetobacter_calcoaceticus_PHEA_2 or Acinetobacter_haemolyticus_NIPH_261 or Acinetobacter_johnsonii_SH046 or Acinetobacter_junii_SH205 or Acinetobacte…
rxnAGORA0079	ABUTR	4-Aminobutyraldehyde:nad[c]+ oxidoreductase	beta-Alanine metabolism	4-Aminobutanal + Water + Nicotinamide adenine dinucleotide phosphate <==> 4-Aminobutanoate + 2 proton + Nicotinamide adenine dinucleotide phosphate - reduced	Abiotrophia_defectiva_ATCC_49176 or Achromobacter_xylosoxidans_A8 or Achromobacter_xylosoxidans_NBRC_15126 or Acidaminococcus_intestini_RyC_MR95 or Acidaminococcus_sp_D21 or Acinetobacter_baumannii_AB0057 or Acinetobacter_calcoaceticus_PHEA_2 or Acinetobacter_haemolyticus_NIPH_261 or Acinetobacter_johnsonii_SH046 or Acinetobacter_junii_SH205 or Acinetobacter_lwoffii_WJ10621 or Acinetobacter_pitti…
rxnAGORA0080	ACALD	acetaldehyde dehydrogenase (acetylating)	Pyruvate metabolism	acetaldehyde + Coenzyme A + Nicotinamide adenine dinucleotide <==> Acetyl-CoA + proton + Nicotinamide adenine dinucleotide - reduced	Abiotrophia_defectiva_ATCC_49176 or Acidaminococcus_intestini_RyC_MR95 or Acidaminococcus_sp_D21 or Acinetobacter_baumannii_AB0057 or Acinetobacter_haemolyticus_NIPH_261 or Acinetobacter_johnsonii_SH046 or Acinetobacter_junii_SH205 or Acinetobacter_pittii_ANC_4052 or Actinobacillus_pleuropneumoniae_L20 or Aerococcus_viridans_ATCC_11563 or Aeromonas_caviae_Ae398 or Aeromonas_hydrophila_subsp_hydro…
rxnAGORA0081	ACALDt	Acetaldehyde Reversible Transport	Transport, extracellular	acetaldehyde <==> acetaldehyde	Abiotrophia_defectiva_ATCC_49176 or Acidaminococcus_fermentans_DSM_20731 or Acidaminococcus_intestini_RyC_MR95 or Acidaminococcus_sp_D21 or Acinetobacter_baumannii_AB0057 or Acinetobacter_haemolyticus_NIPH_261 or Acinetobacter_johnsonii_SH046 or Acinetobacter_junii_SH205 or Acinetobacter_pittii_ANC_4052 or Actinobacillus_pleuropneumoniae_L20 or Actinomyces_cardiffensis_F0333 or Actinomyces_georgi…
rxnAGORA0082	ACBIPGT	Adenosyl cobinamide phosphate guanyltransferase	Vitamin B12 metabolism	Adenosyl cobinamide phosphate + GTP + proton --> Adenosine-GDP-cobinamide + Diphosphate	Abiotrophia_defectiva_ATCC_49176 or Achromobacter_xylosoxidans_A8 or Achromobacter_xylosoxidans_NBRC_15126 or Acidaminococcus_fermentans_DSM_20731 or Acidaminococcus_intestini_RyC_MR95 or Acinetobacter_baumannii_AB0057 or Acinetobacter_calcoaceticus_PHEA_2 or Acinetobacter_haemolyticus_NIPH_261 or Acinetobacter_johnsonii_SH046 or Acinetobacter_junii_SH205 or Acinetobacter_lwoffii_WJ10621 or Acine…
rxnAGORA0083	ACCOACL	Acetyl-CoA:carbon-dioxide ligase (ADP-forming)	Pyruvate metabolism	Acetyl-CoA + Carboxybiotin-carboxyl-carrier protein --> Holocarboxylase (biotin covalent bound to Lys residue of apoC) + Malonyl-CoA	Abiotrophia_defectiva_ATCC_49176 or Achromobacter_xylosoxidans_A8 or Achromobacter_xylosoxidans_NBRC_15126 or Acidaminococcus_fermentans_DSM_20731 or Acidaminococcus_intestini_RyC_MR95 or Acidaminococcus_sp_D21 or Acinetobacter_baumannii_AB0057 or Acinetobacter_calcoaceticus_PHEA_2 or Acinetobacter_haemolyticus_NIPH_261 or Acinetobacter_johnsonii_SH046 or Acinetobacter_junii_SH205 or Acinetobacte…
rxnAGORA0084	ACGAMK	N-Acetylglucosamine Kinase	Aminosugar metabolism	N-acetyl-D-glucosamine + ATP --> N-acetyl-D-glucosamine 6-phosphate(2-) + ADP + proton	Abiotrophia_defectiva_ATCC_49176 or Actinomyces_graevenitzii_C83 or Actinomyces_odontolyticus_ATCC_17982 or Agrobacterium_tumefaciens_F2 or Akkermansia_muciniphila_ATCC_BAA_835 or Anaerostipes_caccae_DSM_14662 or Anaerotruncus_colihominis_DSM_17241 or Bacillus_altitudinis_41KF2b or Bacillus_clausii_KSM_K16 or Bacillus_firmus_DS1 or Bacillus_fordii_DSM_16014 or Bacillus_halodurans_C_125 or Bacillu…
rxnAGORA0085	ACGAMT	UDP-N-acetylglucosamine:undecaprenylphosphate N-acetylglucosamine -1-phosphate transferase	Cell wall biosynthesis	UDP-N-acetyl-alpha-D-glucosamine(2-) + Undecaprenyl phosphate --> UMP + Undecaprenyl diphospho N-acetyl-glucosamine	Abiotrophia_defectiva_ATCC_49176 or Achromobacter_xylosoxidans_A8 or Achromobacter_xylosoxidans_NBRC_15126 or Acidaminococcus_fermentans_DSM_20731 or Acidaminococcus_intestini_RyC_MR95 or Acidaminococcus_sp_D21 or Acinetobacter_baumannii_AB0057 or Actinobacillus_pleuropneumoniae_L20 or Actinomyces_cardiffensis_F0333 or Actinomyces_georgiae_DSM_6843 or Actinomyces_graevenitzii_C83 or Actinomyces_n…
rxnAGORA0086	ACGAabc	N-Acetyl-D-glucosamine transport via ABC system	Transport, extracellular	N-acetyl-D-glucosamine + ATP + Water --> N-acetyl-D-glucosamine + ADP + proton + hydrogenphosphate	Abiotrophia_defectiva_ATCC_49176 or Actinomyces_odontolyticus_ATCC_17982 or Bifidobacterium_bifidum_NCIMB_41171 or Bifidobacterium_breve_HPH0326 or Bifidobacterium_dentium_ATCC_27678 or Bifidobacterium_longum_DJO10A or Bifidobacterium_longum_E18 or Bifidobacterium_longum_NCC2705 or Bifidobacterium_longum_longum_ATCC_55813 or Bifidobacterium_longum_longum_CCUG_52486 or Bifidobacterium_longum_longu…
rxnAGORA0087	ACHBPL	(S)-2-Aceto-2-hydroxybutanoate pyruvate-lyase (carboxylating)	Valine, leucine, and isoleucine metabolism	2-Oxobutanoate + Hydroxy ethyl Thiamin diphosphate <==> (S)-2-Aceto-2-hydroxybutanoate + Thiamine diphosphate	Abiotrophia_defectiva_ATCC_49176 or Achromobacter_xylosoxidans_A8 or Achromobacter_xylosoxidans_NBRC_15126 or Acidaminococcus_fermentans_DSM_20731 or Acidaminococcus_intestini_RyC_MR95 or Acidaminococcus_sp_D21 or Acinetobacter_baumannii_AB0057 or Acinetobacter_calcoaceticus_PHEA_2 or Acinetobacter_haemolyticus_NIPH_261 or Acinetobacter_johnsonii_SH046 or Acinetobacter_junii_SH205 or Acinetobacte…
rxnAGORA0088	ACKr	acetate kinase	Pyruvate metabolism	acetate + ATP <==> Acetyl phosphate + ADP	Abiotrophia_defectiva_ATCC_49176 or Achromobacter_xylosoxidans_A8 or Achromobacter_xylosoxidans_NBRC_15126 or Acidaminococcus_fermentans_DSM_20731 or Acidaminococcus_intestini_RyC_MR95 or Acidaminococcus_sp_D21 or Acinetobacter_baumannii_AB0057 or Acinetobacter_calcoaceticus_PHEA_2 or Acinetobacter_haemolyticus_NIPH_261 or Acinetobacter_johnsonii_SH046 or Acinetobacter_junii_SH205 or Acinetobacte…
rxnAGORA0089	ACLS_a	pyruvatethiamin diphosphate acetaldehydetransferase	Valine, leucine, and isoleucine metabolism	proton + pyruvate + Thiamine diphosphate --> carbon dioxide + Hydroxy ethyl Thiamin diphosphate	Abiotrophia_defectiva_ATCC_49176 or Achromobacter_xylosoxidans_A8 or Achromobacter_xylosoxidans_NBRC_15126 or Acidaminococcus_fermentans_DSM_20731 or Acidaminococcus_intestini_RyC_MR95 or Acidaminococcus_sp_D21 or Acinetobacter_baumannii_AB0057 or Acinetobacter_calcoaceticus_PHEA_2 or Acinetobacter_haemolyticus_NIPH_261 or Acinetobacter_johnsonii_SH046 or Acinetobacter_junii_SH205 or Acinetobacte…
rxnAGORA0090	ACLS_b	2-Acetolactate pyruvate-lyase (carboxylating)	Valine, leucine, and isoleucine metabolism	(S)-2-Acetolactate + Thiamine diphosphate <==> Hydroxy ethyl Thiamin diphosphate + pyruvate	Abiotrophia_defectiva_ATCC_49176 or Achromobacter_xylosoxidans_A8 or Achromobacter_xylosoxidans_NBRC_15126 or Acidaminococcus_fermentans_DSM_20731 or Acidaminococcus_intestini_RyC_MR95 or Acidaminococcus_sp_D21 or Acinetobacter_baumannii_AB0057 or Acinetobacter_calcoaceticus_PHEA_2 or Acinetobacter_haemolyticus_NIPH_261 or Acinetobacter_johnsonii_SH046 or Acinetobacter_junii_SH205 or Acinetobacte…
rxnAGORA0091	ACNAMS	N-acetylneuraminate synthase	Aminosugar metabolism	N-acetyl-D-mannosamine + Water + Phosphoenolpyruvate --> N-acetylneuraminate + hydrogenphosphate	Abiotrophia_defectiva_ATCC_49176 or Acinetobacter_pittii_ANC_4052 or Actinomyces_graevenitzii_C83 or Aerococcus_viridans_ATCC_11563 or Aeromonas_caviae_Ae398 or Aeromonas_hydrophila_subsp_hydrophila_ATCC_7966 or Aeromonas_jandaei_Riv2 or Aeromonas_media_WS or Aeromonas_veronii_B565 or Afipia_birgiae_34632 or Alistipes_onderdonkii_DSM_19147 or Anaerobaculum_hydrogeniformans_OS1_ATCC_BAA_1850 or An…
rxnAGORA0092	ACOAAGPAT140	myristoyl-1-acylglycerol-3-phosphate O-acyltransferase	Glycerophospholipid metabolism	1-tetradecanoyl-sn-glycerol 3-phosphate + Tetradecanoyl-CoA (n-C14:0CoA) --> Coenzyme A + 1,2-ditetradecanoyl-sn-glycerol 3-phosphate	Abiotrophia_defectiva_ATCC_49176 or Achromobacter_xylosoxidans_A8 or Achromobacter_xylosoxidans_NBRC_15126 or Acidaminococcus_fermentans_DSM_20731 or Acidaminococcus_intestini_RyC_MR95 or Acinetobacter_baumannii_AB0057 or Acinetobacter_calcoaceticus_PHEA_2 or Acinetobacter_haemolyticus_NIPH_261 or Acinetobacter_johnsonii_SH046 or Acinetobacter_junii_SH205 or Acinetobacter_lwoffii_WJ10621 or Acine…
rxnAGORA0093	ACOAAGPAT160	palmitoyl-1-acylglycerol-3-phosphate O-acyltransferase	Glycerophospholipid metabolism	1-hexadecanoyl-sn-glycerol 3-phosphate + Palmitoyl-CoA (n-C16:0CoA) --> Coenzyme A + 1,2-dihexadecanoyl-sn-glycerol 3-phosphate	Abiotrophia_defectiva_ATCC_49176 or Achromobacter_xylosoxidans_A8 or Achromobacter_xylosoxidans_NBRC_15126 or Acidaminococcus_fermentans_DSM_20731 or Acidaminococcus_intestini_RyC_MR95 or Acinetobacter_baumannii_AB0057 or Acinetobacter_calcoaceticus_PHEA_2 or Acinetobacter_haemolyticus_NIPH_261 or Acinetobacter_johnsonii_SH046 or Acinetobacter_junii_SH205 or Acinetobacter_lwoffii_WJ10621 or Acine…
rxnAGORA0094	ACOAAGPAT180	stearoyl-1-acylglycerol-3-phosphate O-acyltransferase	Glycerophospholipid metabolism	1-octadecanoyl-sn-glycerol 3-phosphate + Stearoyl-CoA (n-C18:0CoA) --> Coenzyme A + 1,2-dioctadecanoyl-sn-glycerol 3-phosphate	Abiotrophia_defectiva_ATCC_49176 or Achromobacter_xylosoxidans_A8 or Achromobacter_xylosoxidans_NBRC_15126 or Acidaminococcus_fermentans_DSM_20731 or Acidaminococcus_intestini_RyC_MR95 or Acinetobacter_baumannii_AB0057 or Acinetobacter_calcoaceticus_PHEA_2 or Acinetobacter_haemolyticus_NIPH_261 or Acinetobacter_johnsonii_SH046 or Acinetobacter_junii_SH205 or Acinetobacter_lwoffii_WJ10621 or Acine…
rxnAGORA0095	ACOAAGPATAI15	anteisopentadecanoyl-1-acylglycerol-3-phosphate O-acyltransferase	Glycerophospholipid metabolism	1-anteisopentadecanoyl-sn-glycerol 3-phosphate (12-methyl-tetradecanoyl, anteiso-C15) + fa4coa,Anteiso-C15:0 CoA Anteisopentadecanoyl-CoA --> Coenzyme A + proton + 1,2-dianteisopentadecanoyl-sn-glycerol 3-phosphate (12-methyl-tetradecanoyl, anteiso-C15)	Abiotrophia_defectiva_ATCC_49176 or Achromobacter_xylosoxidans_A8 or Achromobacter_xylosoxidans_NBRC_15126 or Acidaminococcus_fermentans_DSM_20731 or Acidaminococcus_intestini_RyC_MR95 or Acinetobacter_baumannii_AB0057 or Acinetobacter_calcoaceticus_PHEA_2 or Acinetobacter_haemolyticus_NIPH_261 or Acinetobacter_johnsonii_SH046 or Acinetobacter_junii_SH205 or Acinetobacter_lwoffii_WJ10621 or Acine…
rxnAGORA0096	ACOAAGPATAI17	anteisoheptadecanoyl-1-acylglycerol-3-phosphate O-acyltransferase	Glycerophospholipid metabolism	1-anteisoheptadecanoyl-sn-glycerol 3-phosphate (14-methyl-hexadecanoyl, anteiso-C17) + fa12coa,Anteiso-C17:0 CoA Anteisoheptadecanoyl-CoA --> Coenzyme A + 1,2-dianteisoheptadecanoyl-sn-glycerol 3-phosphate (14-methyl-hexadecanoyl, anteiso-C17)	Abiotrophia_defectiva_ATCC_49176 or Achromobacter_xylosoxidans_A8 or Achromobacter_xylosoxidans_NBRC_15126 or Acidaminococcus_fermentans_DSM_20731 or Acidaminococcus_intestini_RyC_MR95 or Acinetobacter_baumannii_AB0057 or Acinetobacter_calcoaceticus_PHEA_2 or Acinetobacter_haemolyticus_NIPH_261 or Acinetobacter_johnsonii_SH046 or Acinetobacter_junii_SH205 or Acinetobacter_lwoffii_WJ10621 or Acine…
rxnAGORA0097	ACOAAGPATI14	isotetradecanoyl-1-acylglycerol-3-phosphate O-acyltransferase	Glycerophospholipid metabolism	1-isotetradecanoyl-sn-glycerol 3-phosphate (12-methyl-tridecanoyl, iso-C14) + fa1coa,Iso-C14:0 CoA Isotetradecanoyl-CoA --> Coenzyme A + proton + 1,2-diisotetradecanoyl-sn-glycerol 3-phosphate (12-methyl-tridecanoyl, iso-C14)	Abiotrophia_defectiva_ATCC_49176 or Achromobacter_xylosoxidans_A8 or Achromobacter_xylosoxidans_NBRC_15126 or Acidaminococcus_fermentans_DSM_20731 or Acidaminococcus_intestini_RyC_MR95 or Acinetobacter_baumannii_AB0057 or Acinetobacter_calcoaceticus_PHEA_2 or Acinetobacter_haemolyticus_NIPH_261 or Acinetobacter_johnsonii_SH046 or Acinetobacter_junii_SH205 or Acinetobacter_lwoffii_WJ10621 or Acine…
rxnAGORA0098	ACOAAGPATI15	isopentadecanoyl-1-acylglycerol-3-phosphate O-acyltransferase	Glycerophospholipid metabolism	1-isopentadecanoyl-sn-glycerol 3-phosphate (13-methyl-tetradecanoyl, iso-C15) + fa3coa,Iso-C15:0 CoA Isopentadecanoyl-CoA --> Coenzyme A + proton + 1,2-diisopentadecanoyl-sn-glycerol 3-phosphate (13-methyl-tetradecanoyl, iso-C15)	Abiotrophia_defectiva_ATCC_49176 or Achromobacter_xylosoxidans_A8 or Achromobacter_xylosoxidans_NBRC_15126 or Acidaminococcus_fermentans_DSM_20731 or Acidaminococcus_intestini_RyC_MR95 or Acinetobacter_baumannii_AB0057 or Acinetobacter_calcoaceticus_PHEA_2 or Acinetobacter_haemolyticus_NIPH_261 or Acinetobacter_johnsonii_SH046 or Acinetobacter_junii_SH205 or Acinetobacter_lwoffii_WJ10621 or Acine…
rxnAGORA0099	ACOAAGPATI16	isohexadecanoyl-1-acylglycerol-3-phosphate O-acyltransferase	Glycerophospholipid metabolism	1-isohexadecanoyl-sn-glycerol 3-phosphate (14-methyl-pentadecanoyl, iso-C16) + fa6coa,Iso-C16:0 CoA Isohexadecanoyl-CoA --> Coenzyme A + proton + 1,2-diisohexadecanoyl-sn-glycerol 3-phosphate (14-methyl-pentadecanoyl, iso-C16)	Abiotrophia_defectiva_ATCC_49176 or Achromobacter_xylosoxidans_A8 or Achromobacter_xylosoxidans_NBRC_15126 or Acidaminococcus_fermentans_DSM_20731 or Acidaminococcus_intestini_RyC_MR95 or Acinetobacter_baumannii_AB0057 or Acinetobacter_calcoaceticus_PHEA_2 or Acinetobacter_haemolyticus_NIPH_261 or Acinetobacter_johnsonii_SH046 or Acinetobacter_junii_SH205 or Acinetobacter_lwoffii_WJ10621 or Acine…
rxnAGORA0100	ACOAAGPATI17	isoheptadecanoyl-1-acylglycerol-3-phosphate O-acyltransferase	Glycerophospholipid metabolism	1-isoheptadecanoyl-sn-glycerol 3-phosphate (15-methyl-hexadecanoyl, iso-C17) + fa11coa, Iso-C17:0 CoA Isoheptadecanoyl-CoA --> Coenzyme A + 1,2-diisoheptadecanoyl-sn-glycerol 3-phosphate (15-methyl-hexadecanoyl, iso-C17)	Abiotrophia_defectiva_ATCC_49176 or Achromobacter_xylosoxidans_A8 or Achromobacter_xylosoxidans_NBRC_15126 or Acidaminococcus_fermentans_DSM_20731 or Acidaminococcus_intestini_RyC_MR95 or Acinetobacter_baumannii_AB0057 or Acinetobacter_calcoaceticus_PHEA_2 or Acinetobacter_haemolyticus_NIPH_261 or Acinetobacter_johnsonii_SH046 or Acinetobacter_junii_SH205 or Acinetobacter_lwoffii_WJ10621 or Acine…
rxnAGORA0101	ACOATA	Acetyl Coenzyme A Acp Transacylase	Fatty acid oxidation	acyl carrier protein + Acetyl-CoA <==> Acetyl-ACP + Coenzyme A	Abiotrophia_defectiva_ATCC_49176 or Achromobacter_xylosoxidans_A8 or Achromobacter_xylosoxidans_NBRC_15126 or Acidaminococcus_fermentans_DSM_20731 or Acidaminococcus_intestini_RyC_MR95 or Acidaminococcus_sp_D21 or Acinetobacter_baumannii_AB0057 or Acinetobacter_calcoaceticus_PHEA_2 or Acinetobacter_haemolyticus_NIPH_261 or Acinetobacter_johnsonii_SH046 or Acinetobacter_junii_SH205 or Acinetobacte…
rxnAGORA0102	ACPS1	acyl-carrier protein synthase	CoA synthesis	apoprotein [acyl carrier protein] + Coenzyme A --> acyl carrier protein + proton + adenosine 3,5-bismonophosphate(4-)	Abiotrophia_defectiva_ATCC_49176 or Achromobacter_xylosoxidans_A8 or Achromobacter_xylosoxidans_NBRC_15126 or Acidaminococcus_fermentans_DSM_20731 or Acidaminococcus_intestini_RyC_MR95 or Acidaminococcus_sp_D21 or Acinetobacter_baumannii_AB0057 or Acinetobacter_calcoaceticus_PHEA_2 or Acinetobacter_haemolyticus_NIPH_261 or Acinetobacter_johnsonii_SH046 or Acinetobacter_junii_SH205 or Acinetobacte…
rxnAGORA0103	ACt2r	Acetate Reversible Transport via Proton Symport	Transport, extracellular	acetate + proton <==> acetate + proton	Abiotrophia_defectiva_ATCC_49176 or Acidaminococcus_fermentans_DSM_20731 or Acidaminococcus_intestini_RyC_MR95 or Acidaminococcus_sp_D21 or Acinetobacter_baumannii_AB0057 or Acinetobacter_calcoaceticus_PHEA_2 or Acinetobacter_haemolyticus_NIPH_261 or Acinetobacter_johnsonii_SH046 or Acinetobacter_junii_SH205 or Acinetobacter_lwoffii_WJ10621 or Acinetobacter_pittii_ANC_4052 or Acinetobacter_radior…
rxnAGORA0104	ADK1	Adenylate Kinase	Nucleotide interconversion	AMP + ATP <==> 2 ADP	Abiotrophia_defectiva_ATCC_49176 or Achromobacter_xylosoxidans_A8 or Achromobacter_xylosoxidans_NBRC_15126 or Acidaminococcus_fermentans_DSM_20731 or Acidaminococcus_intestini_RyC_MR95 or Acidaminococcus_sp_D21 or Acinetobacter_baumannii_AB0057 or Acinetobacter_calcoaceticus_PHEA_2 or Acinetobacter_haemolyticus_NIPH_261 or Acinetobacter_johnsonii_SH046 or Acinetobacter_junii_SH205 or Acinetobacte…
rxnAGORA0105	ADK10	adenylate kinase (dTTP)	Nucleotide interconversion	AMP + dTTP <==> ADP + dTDP	Abiotrophia_defectiva_ATCC_49176 or Achromobacter_xylosoxidans_A8 or Acidaminococcus_fermentans_DSM_20731 or Acidaminococcus_intestini_RyC_MR95 or Acidaminococcus_sp_D21 or Acinetobacter_baumannii_AB0057 or Acinetobacter_calcoaceticus_PHEA_2 or Acinetobacter_haemolyticus_NIPH_261 or Acinetobacter_johnsonii_SH046 or Acinetobacter_junii_SH205 or Acinetobacter_lwoffii_WJ10621 or Acinetobacter_pittii…
rxnAGORA0106	ADK11	adenylate kinase (dUTP)	Nucleotide interconversion	AMP + dUTP <==> ADP + dUDP	Abiotrophia_defectiva_ATCC_49176 or Achromobacter_xylosoxidans_A8 or Acidaminococcus_fermentans_DSM_20731 or Acidaminococcus_intestini_RyC_MR95 or Acidaminococcus_sp_D21 or Acinetobacter_baumannii_AB0057 or Acinetobacter_calcoaceticus_PHEA_2 or Acinetobacter_haemolyticus_NIPH_261 or Acinetobacter_johnsonii_SH046 or Acinetobacter_junii_SH205 or Acinetobacter_lwoffii_WJ10621 or Acinetobacter_pittii…
rxnAGORA0107	ADK2	adenylate kinase (Inorganic triphosphate)	Nucleotide interconversion	AMP + triphosphate(5-) <==> ADP + Diphosphate	Abiotrophia_defectiva_ATCC_49176 or Achromobacter_xylosoxidans_A8 or Achromobacter_xylosoxidans_NBRC_15126 or Acidaminococcus_fermentans_DSM_20731 or Acidaminococcus_intestini_RyC_MR95 or Acidaminococcus_sp_D21 or Acinetobacter_baumannii_AB0057 or Acinetobacter_calcoaceticus_PHEA_2 or Acinetobacter_haemolyticus_NIPH_261 or Acinetobacter_johnsonii_SH046 or Acinetobacter_junii_SH205 or Acinetobacte…
rxnAGORA0108	ADK3	Adentylate Kinase (GTP)	Nucleotide interconversion	AMP + GTP <==> ADP + GDP	Abiotrophia_defectiva_ATCC_49176 or Achromobacter_xylosoxidans_A8 or Acidaminococcus_fermentans_DSM_20731 or Acidaminococcus_intestini_RyC_MR95 or Acidaminococcus_sp_D21 or Acinetobacter_baumannii_AB0057 or Acinetobacter_calcoaceticus_PHEA_2 or Acinetobacter_haemolyticus_NIPH_261 or Acinetobacter_johnsonii_SH046 or Acinetobacter_junii_SH205 or Acinetobacter_lwoffii_WJ10621 or Acinetobacter_pittii…
rxnAGORA0109	ADK5	adenylate kinase (CTP)	Nucleotide interconversion	AMP + CTP <==> ADP + CDP	Abiotrophia_defectiva_ATCC_49176 or Achromobacter_xylosoxidans_A8 or Acidaminococcus_fermentans_DSM_20731 or Acidaminococcus_intestini_RyC_MR95 or Acidaminococcus_sp_D21 or Acinetobacter_baumannii_AB0057 or Acinetobacter_calcoaceticus_PHEA_2 or Acinetobacter_haemolyticus_NIPH_261 or Acinetobacter_johnsonii_SH046 or Acinetobacter_junii_SH205 or Acinetobacter_lwoffii_WJ10621 or Acinetobacter_pittii…
rxnAGORA0110	ADK7	adenylate kinase (dATP)	Nucleotide interconversion	AMP + dATP <==> ADP + dADP	Abiotrophia_defectiva_ATCC_49176 or Achromobacter_xylosoxidans_A8 or Acidaminococcus_fermentans_DSM_20731 or Acidaminococcus_intestini_RyC_MR95 or Acidaminococcus_sp_D21 or Acinetobacter_baumannii_AB0057 or Acinetobacter_calcoaceticus_PHEA_2 or Acinetobacter_haemolyticus_NIPH_261 or Acinetobacter_johnsonii_SH046 or Acinetobacter_junii_SH205 or Acinetobacter_lwoffii_WJ10621 or Acinetobacter_pittii…
rxnAGORA0111	ADK8	adenylate kinase (dCTP)	Nucleotide interconversion	AMP + dCTP <==> ADP + dCDP	Abiotrophia_defectiva_ATCC_49176 or Achromobacter_xylosoxidans_A8 or Acidaminococcus_fermentans_DSM_20731 or Acidaminococcus_intestini_RyC_MR95 or Acidaminococcus_sp_D21 or Acinetobacter_baumannii_AB0057 or Acinetobacter_calcoaceticus_PHEA_2 or Acinetobacter_haemolyticus_NIPH_261 or Acinetobacter_johnsonii_SH046 or Acinetobacter_junii_SH205 or Acinetobacter_lwoffii_WJ10621 or Acinetobacter_pittii…
rxnAGORA0112	ADK9	adenylate kinase (dGTP)	Nucleotide interconversion	AMP + dGTP <==> ADP + dGDP	Abiotrophia_defectiva_ATCC_49176 or Achromobacter_xylosoxidans_A8 or Acidaminococcus_fermentans_DSM_20731 or Acidaminococcus_intestini_RyC_MR95 or Acidaminococcus_sp_D21 or Acinetobacter_baumannii_AB0057 or Acinetobacter_calcoaceticus_PHEA_2 or Acinetobacter_haemolyticus_NIPH_261 or Acinetobacter_johnsonii_SH046 or Acinetobacter_junii_SH205 or Acinetobacter_lwoffii_WJ10621 or Acinetobacter_pittii…
rxnAGORA0113	ADNCYC	Adenylate Cyclase	Nucleotide interconversion	ATP --> 3,5-cyclic AMP(1-) + Diphosphate	Abiotrophia_defectiva_ATCC_49176 or Achromobacter_xylosoxidans_A8 or Achromobacter_xylosoxidans_NBRC_15126 or Acidaminococcus_intestini_RyC_MR95 or Acidaminococcus_sp_D21 or Acinetobacter_baumannii_AB0057 or Acinetobacter_calcoaceticus_PHEA_2 or Acinetobacter_haemolyticus_NIPH_261 or Acinetobacter_johnsonii_SH046 or Acinetobacter_junii_SH205 or Acinetobacter_lwoffii_WJ10621 or Acinetobacter_pitti…
rxnAGORA0114	ADNUC	adenosine hydrolase	Purine catabolism	Adenosine + Water --> Adenine + D-ribose	Abiotrophia_defectiva_ATCC_49176 or Achromobacter_xylosoxidans_A8 or Achromobacter_xylosoxidans_NBRC_15126 or Acidaminococcus_fermentans_DSM_20731 or Acinetobacter_baumannii_AB0057 or Acinetobacter_calcoaceticus_PHEA_2 or Acinetobacter_haemolyticus_NIPH_261 or Acinetobacter_johnsonii_SH046 or Acinetobacter_lwoffii_WJ10621 or Acinetobacter_pittii_ANC_4052 or Acinetobacter_radioresistens_NIPH_2130 …
rxnAGORA0115	ADOCBIK2	Adenosyl cobinamide kinase (GTP)	Vitamin B12 metabolism	Adenosyl cobinamide + GTP --> Adenosyl cobinamide phosphate + GDP + proton	Abiotrophia_defectiva_ATCC_49176 or Achromobacter_xylosoxidans_A8 or Acidaminococcus_intestini_RyC_MR95 or Acinetobacter_baumannii_AB0057 or Acinetobacter_calcoaceticus_PHEA_2 or Acinetobacter_haemolyticus_NIPH_261 or Acinetobacter_johnsonii_SH046 or Acinetobacter_junii_SH205 or Acinetobacter_lwoffii_WJ10621 or Acinetobacter_pittii_ANC_4052 or Acinetobacter_radioresistens_NIPH_2130 or Actinomyces…
rxnAGORA0116	ADOCBLS	Adenosylcobalamin 5-phosphate synthase	Vitamin B12 metabolism	Adenosine-GDP-cobinamide + N1-(alpha-D-ribosyl)-5,6-dimethylbenzimidazole --> Adenosylcobalamin + GMP + proton	Abiotrophia_defectiva_ATCC_49176 or Achromobacter_xylosoxidans_A8 or Achromobacter_xylosoxidans_NBRC_15126 or Acidaminococcus_fermentans_DSM_20731 or Acidaminococcus_intestini_RyC_MR95 or Acinetobacter_baumannii_AB0057 or Acinetobacter_calcoaceticus_PHEA_2 or Acinetobacter_haemolyticus_NIPH_261 or Acinetobacter_johnsonii_SH046 or Acinetobacter_junii_SH205 or Acinetobacter_lwoffii_WJ10621 or Acine…
rxnAGORA0117	ADOCBLabc	Adenosylcobalamin transport via ABC system	Transport, extracellular	Adenosylcobalamin + ATP + Water --> Adenosylcobalamin + ADP + proton + hydrogenphosphate	Abiotrophia_defectiva_ATCC_49176 or Achromobacter_xylosoxidans_A8 or Achromobacter_xylosoxidans_NBRC_15126 or Acidaminococcus_fermentans_DSM_20731 or Acidaminococcus_intestini_RyC_MR95 or Acidaminococcus_sp_D21 or Acinetobacter_calcoaceticus_PHEA_2 or Acinetobacter_pittii_ANC_4052 or Actinomyces_georgiae_DSM_6843 or Actinomyces_odontolyticus_ATCC_17982 or Adlercreutzia_equolifaciens_DSM_19450 or …
rxnAGORA0118	ADPT	Adenine Phosphoribosyltransferase	Nucleotide salvage pathway	Adenine + 5-Phospho-alpha-D-ribose 1-diphosphate --> AMP + Diphosphate	Abiotrophia_defectiva_ATCC_49176 or Achromobacter_xylosoxidans_A8 or Achromobacter_xylosoxidans_NBRC_15126 or Acidaminococcus_fermentans_DSM_20731 or Acidaminococcus_intestini_RyC_MR95 or Acidaminococcus_sp_D21 or Acinetobacter_johnsonii_SH046 or Acinetobacter_lwoffii_WJ10621 or Acinetobacter_radioresistens_NIPH_2130 or Actinobacillus_pleuropneumoniae_L20 or Actinomyces_cardiffensis_F0333 or Acti…
rxnAGORA0119	ADSL1r	adenylsuccinate lyase	Purine synthesis	N6-(1,2-Dicarboxyethyl)-AMP <==> AMP + Fumarate	Abiotrophia_defectiva_ATCC_49176 or Achromobacter_xylosoxidans_A8 or Achromobacter_xylosoxidans_NBRC_15126 or Acidaminococcus_fermentans_DSM_20731 or Acidaminococcus_intestini_RyC_MR95 or Acidaminococcus_sp_D21 or Acinetobacter_baumannii_AB0057 or Acinetobacter_calcoaceticus_PHEA_2 or Acinetobacter_haemolyticus_NIPH_261 or Acinetobacter_johnsonii_SH046 or Acinetobacter_junii_SH205 or Acinetobacte…
rxnAGORA0120	ADSL2r	adenylosuccinate lyase	Purine synthesis	(S)-2-[5-Amino-1-(5-phospho-D-ribosyl)imidazole-4-carboxamido]succinate <==> 5-Amino-1-(5-Phospho-D-ribosyl)imidazole-4-carboxamide + Fumarate	Abiotrophia_defectiva_ATCC_49176 or Achromobacter_xylosoxidans_A8 or Achromobacter_xylosoxidans_NBRC_15126 or Acidaminococcus_fermentans_DSM_20731 or Acidaminococcus_intestini_RyC_MR95 or Acidaminococcus_sp_D21 or Acinetobacter_baumannii_AB0057 or Acinetobacter_calcoaceticus_PHEA_2 or Acinetobacter_haemolyticus_NIPH_261 or Acinetobacter_johnsonii_SH046 or Acinetobacter_junii_SH205 or Acinetobacte…
rxnAGORA0121	ADSS	Adenylosuccinate Synthase	Nucleotide interconversion	L-aspartate(1-) + GTP + IMP --> N6-(1,2-Dicarboxyethyl)-AMP + GDP + 2 proton + hydrogenphosphate	Abiotrophia_defectiva_ATCC_49176 or Achromobacter_xylosoxidans_A8 or Achromobacter_xylosoxidans_NBRC_15126 or Acidaminococcus_fermentans_DSM_20731 or Acidaminococcus_intestini_RyC_MR95 or Acidaminococcus_sp_D21 or Acinetobacter_baumannii_AB0057 or Acinetobacter_calcoaceticus_PHEA_2 or Acinetobacter_haemolyticus_NIPH_261 or Acinetobacter_johnsonii_SH046 or Acinetobacter_junii_SH205 or Acinetobacte…
rxnAGORA0122	AGALASE_OGLYCAN10e	Alpha-galactosidase, mucin-type O-glycans, extracellular	Mucin O-glycan degradation	mucin-type O-glycan No 114 + Water --> mucin-type O-glycan No 112 + D-Galactose	Abiotrophia_defectiva_ATCC_49176 or Actinomyces_odontolyticus_ATCC_17982 or Akkermansia_muciniphila_ATCC_BAA_835 or Alistipes_indistinctus_YIT_12060 or Alistipes_shahii_WAL_8301 or Anaerostipes_caccae_DSM_14662 or Anaerostipes_sp_3_2_56FAA or Bacteroides_caccae_ATCC_43185 or Bacteroides_cellulosilyticus_DSM_14838 or Bacteroides_clarus_YIT_12056 or Bacteroides_coprocola_M16_DSM_17136 or Bacteroide…
rxnAGORA0123	AGALASE_OGLYCAN11e	Alpha-galactosidase, mucin-type O-glycans, extracellular	Mucin O-glycan degradation	mucin-type O-glycan No 115 + Water --> mucin-type O-glycan No 113 + D-Galactose	Abiotrophia_defectiva_ATCC_49176 or Actinomyces_odontolyticus_ATCC_17982 or Akkermansia_muciniphila_ATCC_BAA_835 or Alistipes_indistinctus_YIT_12060 or Alistipes_shahii_WAL_8301 or Anaerostipes_caccae_DSM_14662 or Anaerostipes_sp_3_2_56FAA or Bacteroides_caccae_ATCC_43185 or Bacteroides_cellulosilyticus_DSM_14838 or Bacteroides_clarus_YIT_12056 or Bacteroides_coprocola_M16_DSM_17136 or Bacteroide…
rxnAGORA0124	AGALASE_OGLYCAN12e	Alpha-galactosidase, mucin-type O-glycans, extracellular	Mucin O-glycan degradation	mucin-type O-glycan No 137 + Water --> mucin-type O-glycan No 23 + D-Galactose	Abiotrophia_defectiva_ATCC_49176 or Actinomyces_odontolyticus_ATCC_17982 or Akkermansia_muciniphila_ATCC_BAA_835 or Alistipes_indistinctus_YIT_12060 or Alistipes_shahii_WAL_8301 or Anaerostipes_caccae_DSM_14662 or Anaerostipes_sp_3_2_56FAA or Bacteroides_caccae_ATCC_43185 or Bacteroides_cellulosilyticus_DSM_14838 or Bacteroides_clarus_YIT_12056 or Bacteroides_coprocola_M16_DSM_17136 or Bacteroide…
rxnAGORA0125	AGALASE_OGLYCAN13e	Alpha-galactosidase, mucin-type O-glycans, extracellular	Mucin O-glycan degradation	mucin-type O-glycan No 138 + Water --> mucin-type O-glycan No 142 + D-Galactose	Abiotrophia_defectiva_ATCC_49176 or Actinomyces_odontolyticus_ATCC_17982 or Akkermansia_muciniphila_ATCC_BAA_835 or Alistipes_indistinctus_YIT_12060 or Alistipes_shahii_WAL_8301 or Anaerostipes_caccae_DSM_14662 or Anaerostipes_sp_3_2_56FAA or Bacteroides_caccae_ATCC_43185 or Bacteroides_cellulosilyticus_DSM_14838 or Bacteroides_clarus_YIT_12056 or Bacteroides_coprocola_M16_DSM_17136 or Bacteroide…
rxnAGORA0126	AGALASE_OGLYCAN14e	Alpha-galactosidase, mucin-type O-glycans, extracellular	Mucin O-glycan degradation	mucin-type O-glycan No 139 + Water --> mucin-type O-glycan No 143 + D-Galactose	Abiotrophia_defectiva_ATCC_49176 or Actinomyces_odontolyticus_ATCC_17982 or Akkermansia_muciniphila_ATCC_BAA_835 or Alistipes_indistinctus_YIT_12060 or Alistipes_shahii_WAL_8301 or Anaerostipes_caccae_DSM_14662 or Anaerostipes_sp_3_2_56FAA or Bacteroides_caccae_ATCC_43185 or Bacteroides_cellulosilyticus_DSM_14838 or Bacteroides_clarus_YIT_12056 or Bacteroides_coprocola_M16_DSM_17136 or Bacteroide…
rxnAGORA0127	AGALASE_OGLYCAN15e	Alpha-galactosidase, mucin-type O-glycans, extracellular	Mucin O-glycan degradation	mucin-type O-glycan No 140 + Water --> mucin-type O-glycan No 141 + D-Galactose	Abiotrophia_defectiva_ATCC_49176 or Actinomyces_odontolyticus_ATCC_17982 or Akkermansia_muciniphila_ATCC_BAA_835 or Alistipes_indistinctus_YIT_12060 or Alistipes_shahii_WAL_8301 or Anaerostipes_caccae_DSM_14662 or Anaerostipes_sp_3_2_56FAA or Bacteroides_caccae_ATCC_43185 or Bacteroides_cellulosilyticus_DSM_14838 or Bacteroides_clarus_YIT_12056 or Bacteroides_coprocola_M16_DSM_17136 or Bacteroide…
rxnAGORA0128	AGALASE_OGLYCAN16e	Alpha-galactosidase, mucin-type O-glycans, extracellular	Mucin O-glycan degradation	mucin-type O-glycan No 157 + Water --> mucin-type O-glycan No 145 + D-Galactose	Abiotrophia_defectiva_ATCC_49176 or Actinomyces_odontolyticus_ATCC_17982 or Akkermansia_muciniphila_ATCC_BAA_835 or Alistipes_indistinctus_YIT_12060 or Alistipes_shahii_WAL_8301 or Anaerostipes_caccae_DSM_14662 or Anaerostipes_sp_3_2_56FAA or Bacteroides_caccae_ATCC_43185 or Bacteroides_cellulosilyticus_DSM_14838 or Bacteroides_clarus_YIT_12056 or Bacteroides_coprocola_M16_DSM_17136 or Bacteroide…
rxnAGORA0129	AGALASE_OGLYCAN17e	Alpha-galactosidase, mucin-type O-glycans, extracellular	Mucin O-glycan degradation	mucin-type O-glycan No 158 + Water --> Core 2 + D-Galactose	Abiotrophia_defectiva_ATCC_49176 or Actinomyces_odontolyticus_ATCC_17982 or Akkermansia_muciniphila_ATCC_BAA_835 or Alistipes_indistinctus_YIT_12060 or Alistipes_shahii_WAL_8301 or Anaerostipes_caccae_DSM_14662 or Anaerostipes_sp_3_2_56FAA or Bacteroides_caccae_ATCC_43185 or Bacteroides_cellulosilyticus_DSM_14838 or Bacteroides_clarus_YIT_12056 or Bacteroides_coprocola_M16_DSM_17136 or Bacteroide…
rxnAGORA0130	AGALASE_OGLYCAN18e	Alpha-galactosidase, mucin-type O-glycans, extracellular	Mucin O-glycan degradation	mucin-type O-glycan No 159 + Water --> mucin-type O-glycan No 148 + D-Galactose	Abiotrophia_defectiva_ATCC_49176 or Actinomyces_odontolyticus_ATCC_17982 or Akkermansia_muciniphila_ATCC_BAA_835 or Alistipes_indistinctus_YIT_12060 or Alistipes_shahii_WAL_8301 or Anaerostipes_caccae_DSM_14662 or Anaerostipes_sp_3_2_56FAA or Bacteroides_caccae_ATCC_43185 or Bacteroides_cellulosilyticus_DSM_14838 or Bacteroides_clarus_YIT_12056 or Bacteroides_coprocola_M16_DSM_17136 or Bacteroide…
rxnAGORA0131	AGALASE_OGLYCAN19e	Alpha-galactosidase, mucin-type O-glycans, extracellular	Mucin O-glycan degradation	mucin-type O-glycan No 160 + Water --> F1alpha + D-Galactose	Abiotrophia_defectiva_ATCC_49176 or Actinomyces_odontolyticus_ATCC_17982 or Akkermansia_muciniphila_ATCC_BAA_835 or Alistipes_indistinctus_YIT_12060 or Alistipes_shahii_WAL_8301 or Anaerostipes_caccae_DSM_14662 or Anaerostipes_sp_3_2_56FAA or Bacteroides_caccae_ATCC_43185 or Bacteroides_cellulosilyticus_DSM_14838 or Bacteroides_clarus_YIT_12056 or Bacteroides_coprocola_M16_DSM_17136 or Bacteroide…
rxnAGORA0132	AGALASE_OGLYCAN1e	Alpha-galactosidase, mucin-type O-glycans, extracellular	Mucin O-glycan degradation	mucin-type O-glycan No 104 + Water --> mucin-type O-glycan No 91 + D-Galactose	Abiotrophia_defectiva_ATCC_49176 or Actinomyces_odontolyticus_ATCC_17982 or Akkermansia_muciniphila_ATCC_BAA_835 or Alistipes_indistinctus_YIT_12060 or Alistipes_shahii_WAL_8301 or Anaerostipes_caccae_DSM_14662 or Anaerostipes_sp_3_2_56FAA or Bacteroides_caccae_ATCC_43185 or Bacteroides_cellulosilyticus_DSM_14838 or Bacteroides_clarus_YIT_12056 or Bacteroides_coprocola_M16_DSM_17136 or Bacteroide…
rxnAGORA0133	AGALASE_OGLYCAN20e	Alpha-galactosidase, mucin-type O-glycans, extracellular	Mucin O-glycan degradation	mucin-type O-glycan No 172 + Water --> mucin-type O-glycan No 161 + D-Galactose	Abiotrophia_defectiva_ATCC_49176 or Actinomyces_odontolyticus_ATCC_17982 or Akkermansia_muciniphila_ATCC_BAA_835 or Alistipes_indistinctus_YIT_12060 or Alistipes_shahii_WAL_8301 or Anaerostipes_caccae_DSM_14662 or Anaerostipes_sp_3_2_56FAA or Bacteroides_caccae_ATCC_43185 or Bacteroides_cellulosilyticus_DSM_14838 or Bacteroides_clarus_YIT_12056 or Bacteroides_coprocola_M16_DSM_17136 or Bacteroide…
rxnAGORA0134	AGALASE_OGLYCAN21e	Alpha-galactosidase, mucin-type O-glycans, extracellular	Mucin O-glycan degradation	mucin-type O-glycan No 173 + Water --> mucin-type O-glycan No 163 + D-Galactose	Abiotrophia_defectiva_ATCC_49176 or Actinomyces_odontolyticus_ATCC_17982 or Akkermansia_muciniphila_ATCC_BAA_835 or Alistipes_indistinctus_YIT_12060 or Alistipes_shahii_WAL_8301 or Anaerostipes_caccae_DSM_14662 or Anaerostipes_sp_3_2_56FAA or Bacteroides_caccae_ATCC_43185 or Bacteroides_cellulosilyticus_DSM_14838 or Bacteroides_clarus_YIT_12056 or Bacteroides_coprocola_M16_DSM_17136 or Bacteroide…
rxnAGORA0135	AGALASE_OGLYCAN22e	Alpha-galactosidase, mucin-type O-glycans, extracellular	Mucin O-glycan degradation	mucin-type O-glycan No 195 + Water --> mucin-type O-glycan No 22 + D-Galactose	Abiotrophia_defectiva_ATCC_49176 or Actinomyces_odontolyticus_ATCC_17982 or Akkermansia_muciniphila_ATCC_BAA_835 or Alistipes_indistinctus_YIT_12060 or Alistipes_shahii_WAL_8301 or Anaerostipes_caccae_DSM_14662 or Anaerostipes_sp_3_2_56FAA or Bacteroides_caccae_ATCC_43185 or Bacteroides_cellulosilyticus_DSM_14838 or Bacteroides_clarus_YIT_12056 or Bacteroides_coprocola_M16_DSM_17136 or Bacteroide…
rxnAGORA0136	AGALASE_OGLYCAN23e	Alpha-galactosidase, mucin-type O-glycans, extracellular	Mucin O-glycan degradation	mucin-type O-glycan No 196 + Water --> T antigen (core 1) + D-Galactose	Abiotrophia_defectiva_ATCC_49176 or Actinomyces_odontolyticus_ATCC_17982 or Akkermansia_muciniphila_ATCC_BAA_835 or Alistipes_indistinctus_YIT_12060 or Alistipes_shahii_WAL_8301 or Anaerostipes_caccae_DSM_14662 or Anaerostipes_sp_3_2_56FAA or Bacteroides_caccae_ATCC_43185 or Bacteroides_cellulosilyticus_DSM_14838 or Bacteroides_clarus_YIT_12056 or Bacteroides_coprocola_M16_DSM_17136 or Bacteroide…
rxnAGORA0137	AGALASE_OGLYCAN24e	Alpha-galactosidase, mucin-type O-glycans, extracellular	Mucin O-glycan degradation	mucin-type O-glycan No 31 + Water --> mucin-type O-glycan No 26 + D-Galactose	Abiotrophia_defectiva_ATCC_49176 or Actinomyces_odontolyticus_ATCC_17982 or Akkermansia_muciniphila_ATCC_BAA_835 or Alistipes_indistinctus_YIT_12060 or Alistipes_shahii_WAL_8301 or Anaerostipes_caccae_DSM_14662 or Anaerostipes_sp_3_2_56FAA or Bacteroides_caccae_ATCC_43185 or Bacteroides_cellulosilyticus_DSM_14838 or Bacteroides_clarus_YIT_12056 or Bacteroides_coprocola_M16_DSM_17136 or Bacteroide…
rxnAGORA0138	AGALASE_OGLYCAN25e	Alpha-galactosidase, mucin-type O-glycans, extracellular	Mucin O-glycan degradation	mucin-type O-glycan No 34 + Water --> mucin-type O-glycan No 30 + D-Galactose	Abiotrophia_defectiva_ATCC_49176 or Actinomyces_odontolyticus_ATCC_17982 or Akkermansia_muciniphila_ATCC_BAA_835 or Alistipes_indistinctus_YIT_12060 or Alistipes_shahii_WAL_8301 or Anaerostipes_caccae_DSM_14662 or Anaerostipes_sp_3_2_56FAA or Bacteroides_caccae_ATCC_43185 or Bacteroides_cellulosilyticus_DSM_14838 or Bacteroides_clarus_YIT_12056 or Bacteroides_coprocola_M16_DSM_17136 or Bacteroide…
rxnAGORA0139	AGALASE_OGLYCAN26e	Alpha-galactosidase, mucin-type O-glycans, extracellular	Mucin O-glycan degradation	mucin-type O-glycan No 35 + Water --> mucin-type O-glycan No 69 + D-Galactose	Abiotrophia_defectiva_ATCC_49176 or Actinomyces_odontolyticus_ATCC_17982 or Akkermansia_muciniphila_ATCC_BAA_835 or Alistipes_indistinctus_YIT_12060 or Alistipes_shahii_WAL_8301 or Anaerostipes_caccae_DSM_14662 or Anaerostipes_sp_3_2_56FAA or Bacteroides_caccae_ATCC_43185 or Bacteroides_cellulosilyticus_DSM_14838 or Bacteroides_clarus_YIT_12056 or Bacteroides_coprocola_M16_DSM_17136 or Bacteroide…
rxnAGORA0140	AGALASE_OGLYCAN27e	Alpha-galactosidase, mucin-type O-glycans, extracellular	Mucin O-glycan degradation	mucin-type O-glycan No 36 + Water --> mucin-type O-glycan No 70 + D-Galactose	Abiotrophia_defectiva_ATCC_49176 or Actinomyces_odontolyticus_ATCC_17982 or Akkermansia_muciniphila_ATCC_BAA_835 or Alistipes_indistinctus_YIT_12060 or Alistipes_shahii_WAL_8301 or Anaerostipes_caccae_DSM_14662 or Anaerostipes_sp_3_2_56FAA or Bacteroides_caccae_ATCC_43185 or Bacteroides_cellulosilyticus_DSM_14838 or Bacteroides_clarus_YIT_12056 or Bacteroides_coprocola_M16_DSM_17136 or Bacteroide…
rxnAGORA0141	AGALASE_OGLYCAN28e	Alpha-galactosidase, mucin-type O-glycans, extracellular	Mucin O-glycan degradation	mucin-type O-glycan No 42 + Water --> mucin-type O-glycan No 34 + D-Galactose	Abiotrophia_defectiva_ATCC_49176 or Actinomyces_odontolyticus_ATCC_17982 or Akkermansia_muciniphila_ATCC_BAA_835 or Alistipes_indistinctus_YIT_12060 or Alistipes_shahii_WAL_8301 or Anaerostipes_caccae_DSM_14662 or Anaerostipes_sp_3_2_56FAA or Bacteroides_caccae_ATCC_43185 or Bacteroides_cellulosilyticus_DSM_14838 or Bacteroides_clarus_YIT_12056 or Bacteroides_coprocola_M16_DSM_17136 or Bacteroide…
rxnAGORA0142	AGALASE_OGLYCAN29e	Alpha-galactosidase, mucin-type O-glycans, extracellular	Mucin O-glycan degradation	mucin-type O-glycan No 42 + Water --> mucin-type O-glycan No 71 + D-Galactose	Abiotrophia_defectiva_ATCC_49176 or Actinomyces_odontolyticus_ATCC_17982 or Akkermansia_muciniphila_ATCC_BAA_835 or Alistipes_indistinctus_YIT_12060 or Alistipes_shahii_WAL_8301 or Anaerostipes_caccae_DSM_14662 or Anaerostipes_sp_3_2_56FAA or Bacteroides_caccae_ATCC_43185 or Bacteroides_cellulosilyticus_DSM_14838 or Bacteroides_clarus_YIT_12056 or Bacteroides_coprocola_M16_DSM_17136 or Bacteroide…
rxnAGORA0143	AGALASE_OGLYCAN2e	Alpha-galactosidase, mucin-type O-glycans, extracellular	Mucin O-glycan degradation	mucin-type O-glycan No 104 + Water --> mucin-type O-glycan No 96 + D-Galactose	Abiotrophia_defectiva_ATCC_49176 or Actinomyces_odontolyticus_ATCC_17982 or Akkermansia_muciniphila_ATCC_BAA_835 or Alistipes_indistinctus_YIT_12060 or Alistipes_shahii_WAL_8301 or Anaerostipes_caccae_DSM_14662 or Anaerostipes_sp_3_2_56FAA or Bacteroides_caccae_ATCC_43185 or Bacteroides_cellulosilyticus_DSM_14838 or Bacteroides_clarus_YIT_12056 or Bacteroides_coprocola_M16_DSM_17136 or Bacteroide…
rxnAGORA0144	AGALASE_OGLYCAN30e	Alpha-galactosidase, mucin-type O-glycans, extracellular	Mucin O-glycan degradation	mucin-type O-glycan No 56 + Water --> mucin-type O-glycan No 55 + D-Galactose	Abiotrophia_defectiva_ATCC_49176 or Actinomyces_odontolyticus_ATCC_17982 or Akkermansia_muciniphila_ATCC_BAA_835 or Alistipes_indistinctus_YIT_12060 or Alistipes_shahii_WAL_8301 or Anaerostipes_caccae_DSM_14662 or Anaerostipes_sp_3_2_56FAA or Bacteroides_caccae_ATCC_43185 or Bacteroides_cellulosilyticus_DSM_14838 or Bacteroides_clarus_YIT_12056 or Bacteroides_coprocola_M16_DSM_17136 or Bacteroide…
rxnAGORA0145	AGALASE_OGLYCAN31e	Alpha-galactosidase, mucin-type O-glycans, extracellular	Mucin O-glycan degradation	mucin-type O-glycan No 71 + Water --> mucin-type O-glycan No 30 + D-Galactose	Abiotrophia_defectiva_ATCC_49176 or Actinomyces_odontolyticus_ATCC_17982 or Akkermansia_muciniphila_ATCC_BAA_835 or Alistipes_indistinctus_YIT_12060 or Alistipes_shahii_WAL_8301 or Anaerostipes_caccae_DSM_14662 or Anaerostipes_sp_3_2_56FAA or Bacteroides_caccae_ATCC_43185 or Bacteroides_cellulosilyticus_DSM_14838 or Bacteroides_clarus_YIT_12056 or Bacteroides_coprocola_M16_DSM_17136 or Bacteroide…
rxnAGORA0146	AGALASE_OGLYCAN32e	Alpha-galactosidase, mucin-type O-glycans, extracellular	Mucin O-glycan degradation	mucin-type O-glycan No 90 + Water --> mucin-type O-glycan No 27 + D-Galactose	Abiotrophia_defectiva_ATCC_49176 or Actinomyces_odontolyticus_ATCC_17982 or Akkermansia_muciniphila_ATCC_BAA_835 or Alistipes_indistinctus_YIT_12060 or Alistipes_shahii_WAL_8301 or Anaerostipes_caccae_DSM_14662 or Anaerostipes_sp_3_2_56FAA or Bacteroides_caccae_ATCC_43185 or Bacteroides_cellulosilyticus_DSM_14838 or Bacteroides_clarus_YIT_12056 or Bacteroides_coprocola_M16_DSM_17136 or Bacteroide…
rxnAGORA0147	AGALASE_OGLYCAN33e	Alpha-galactosidase, mucin-type O-glycans, extracellular	Mucin O-glycan degradation	mucin-type O-glycan No 91 + Water --> mucin-type O-glycan No 28 + D-Galactose	Abiotrophia_defectiva_ATCC_49176 or Actinomyces_odontolyticus_ATCC_17982 or Akkermansia_muciniphila_ATCC_BAA_835 or Alistipes_indistinctus_YIT_12060 or Alistipes_shahii_WAL_8301 or Anaerostipes_caccae_DSM_14662 or Anaerostipes_sp_3_2_56FAA or Bacteroides_caccae_ATCC_43185 or Bacteroides_cellulosilyticus_DSM_14838 or Bacteroides_clarus_YIT_12056 or Bacteroides_coprocola_M16_DSM_17136 or Bacteroide…
rxnAGORA0148	AGALASE_OGLYCAN34e	Alpha-galactosidase, mucin-type O-glycans, extracellular	Mucin O-glycan degradation	mucin-type O-glycan No 92 + Water --> mucin-type O-glycan No 28 + D-Galactose	Abiotrophia_defectiva_ATCC_49176 or Actinomyces_odontolyticus_ATCC_17982 or Akkermansia_muciniphila_ATCC_BAA_835 or Alistipes_indistinctus_YIT_12060 or Alistipes_shahii_WAL_8301 or Anaerostipes_caccae_DSM_14662 or Anaerostipes_sp_3_2_56FAA or Bacteroides_caccae_ATCC_43185 or Bacteroides_cellulosilyticus_DSM_14838 or Bacteroides_clarus_YIT_12056 or Bacteroides_coprocola_M16_DSM_17136 or Bacteroide…
rxnAGORA0149	AGALASE_OGLYCAN35e	Alpha-galactosidase, mucin-type O-glycans, extracellular	Mucin O-glycan degradation	mucin-type O-glycan No 93 + Water --> mucin-type O-glycan No 74 + D-Galactose	Abiotrophia_defectiva_ATCC_49176 or Actinomyces_odontolyticus_ATCC_17982 or Akkermansia_muciniphila_ATCC_BAA_835 or Alistipes_indistinctus_YIT_12060 or Alistipes_shahii_WAL_8301 or Anaerostipes_caccae_DSM_14662 or Anaerostipes_sp_3_2_56FAA or Bacteroides_caccae_ATCC_43185 or Bacteroides_cellulosilyticus_DSM_14838 or Bacteroides_clarus_YIT_12056 or Bacteroides_coprocola_M16_DSM_17136 or Bacteroide…
rxnAGORA0150	AGALASE_OGLYCAN36e	Alpha-galactosidase, mucin-type O-glycans, extracellular	Mucin O-glycan degradation	mucin-type O-glycan No 94 + Water --> mucin-type O-glycan No 26 + D-Galactose	Abiotrophia_defectiva_ATCC_49176 or Actinomyces_odontolyticus_ATCC_17982 or Akkermansia_muciniphila_ATCC_BAA_835 or Alistipes_indistinctus_YIT_12060 or Alistipes_shahii_WAL_8301 or Anaerostipes_caccae_DSM_14662 or Anaerostipes_sp_3_2_56FAA or Bacteroides_caccae_ATCC_43185 or Bacteroides_cellulosilyticus_DSM_14838 or Bacteroides_clarus_YIT_12056 or Bacteroides_coprocola_M16_DSM_17136 or Bacteroide…
rxnAGORA0151	AGALASE_OGLYCAN37e	Alpha-galactosidase, mucin-type O-glycans, extracellular	Mucin O-glycan degradation	mucin-type O-glycan No 95 + Water --> mucin-type O-glycan No 26 + D-Galactose	Abiotrophia_defectiva_ATCC_49176 or Actinomyces_odontolyticus_ATCC_17982 or Akkermansia_muciniphila_ATCC_BAA_835 or Alistipes_indistinctus_YIT_12060 or Alistipes_shahii_WAL_8301 or Anaerostipes_caccae_DSM_14662 or Anaerostipes_sp_3_2_56FAA or Bacteroides_caccae_ATCC_43185 or Bacteroides_cellulosilyticus_DSM_14838 or Bacteroides_clarus_YIT_12056 or Bacteroides_coprocola_M16_DSM_17136 or Bacteroide…
rxnAGORA0152	AGALASE_OGLYCAN38e	Alpha-galactosidase, mucin-type O-glycans, extracellular	Mucin O-glycan degradation	mucin-type O-glycan No 96 + Water --> mucin-type O-glycan No 28 + D-Galactose	Abiotrophia_defectiva_ATCC_49176 or Actinomyces_odontolyticus_ATCC_17982 or Akkermansia_muciniphila_ATCC_BAA_835 or Alistipes_indistinctus_YIT_12060 or Alistipes_shahii_WAL_8301 or Anaerostipes_caccae_DSM_14662 or Anaerostipes_sp_3_2_56FAA or Bacteroides_caccae_ATCC_43185 or Bacteroides_cellulosilyticus_DSM_14838 or Bacteroides_clarus_YIT_12056 or Bacteroides_coprocola_M16_DSM_17136 or Bacteroide…
rxnAGORA0153	AGALASE_OGLYCAN39e	Alpha-galactosidase, mucin-type O-glycans, extracellular	Mucin O-glycan degradation	mucin-type O-glycan No 97 + Water --> mucin-type O-glycan No 78 + D-Galactose	Abiotrophia_defectiva_ATCC_49176 or Actinomyces_odontolyticus_ATCC_17982 or Akkermansia_muciniphila_ATCC_BAA_835 or Alistipes_indistinctus_YIT_12060 or Alistipes_shahii_WAL_8301 or Anaerostipes_caccae_DSM_14662 or Anaerostipes_sp_3_2_56FAA or Bacteroides_caccae_ATCC_43185 or Bacteroides_cellulosilyticus_DSM_14838 or Bacteroides_clarus_YIT_12056 or Bacteroides_coprocola_M16_DSM_17136 or Bacteroide…
rxnAGORA0154	AGALASE_OGLYCAN3e	Alpha-galactosidase, mucin-type O-glycans, extracellular	Mucin O-glycan degradation	mucin-type O-glycan No 105 + Water --> mucin-type O-glycan No 94 + D-Galactose	Abiotrophia_defectiva_ATCC_49176 or Actinomyces_odontolyticus_ATCC_17982 or Akkermansia_muciniphila_ATCC_BAA_835 or Alistipes_indistinctus_YIT_12060 or Alistipes_shahii_WAL_8301 or Anaerostipes_caccae_DSM_14662 or Anaerostipes_sp_3_2_56FAA or Bacteroides_caccae_ATCC_43185 or Bacteroides_cellulosilyticus_DSM_14838 or Bacteroides_clarus_YIT_12056 or Bacteroides_coprocola_M16_DSM_17136 or Bacteroide…
rxnAGORA0155	AGALASE_OGLYCAN40e	Alpha-galactosidase, mucin-type O-glycans, extracellular	Mucin O-glycan degradation	released mucin-type O-glycan No 104 + Water --> released mucin-type O-glycan No 91 + D-Galactose	Abiotrophia_defectiva_ATCC_49176 or Actinomyces_odontolyticus_ATCC_17982 or Akkermansia_muciniphila_ATCC_BAA_835 or Alistipes_indistinctus_YIT_12060 or Alistipes_shahii_WAL_8301 or Anaerostipes_caccae_DSM_14662 or Anaerostipes_sp_3_2_56FAA or Bacteroides_caccae_ATCC_43185 or Bacteroides_cellulosilyticus_DSM_14838 or Bacteroides_clarus_YIT_12056 or Bacteroides_coprocola_M16_DSM_17136 or Bacteroide…
rxnAGORA0156	AGALASE_OGLYCAN41e	Alpha-galactosidase, mucin-type O-glycans, extracellular	Mucin O-glycan degradation	released mucin-type O-glycan No 104 + Water --> released mucin-type O-glycan No 96 + D-Galactose	Abiotrophia_defectiva_ATCC_49176 or Actinomyces_odontolyticus_ATCC_17982 or Akkermansia_muciniphila_ATCC_BAA_835 or Alistipes_indistinctus_YIT_12060 or Alistipes_shahii_WAL_8301 or Anaerostipes_caccae_DSM_14662 or Anaerostipes_sp_3_2_56FAA or Bacteroides_caccae_ATCC_43185 or Bacteroides_cellulosilyticus_DSM_14838 or Bacteroides_clarus_YIT_12056 or Bacteroides_coprocola_M16_DSM_17136 or Bacteroide…
rxnAGORA0157	AGALASE_OGLYCAN42e	Alpha-galactosidase, mucin-type O-glycans, extracellular	Mucin O-glycan degradation	released mucin-type O-glycan No 105 + Water --> released mucin-type O-glycan No 94 + D-Galactose	Abiotrophia_defectiva_ATCC_49176 or Actinomyces_odontolyticus_ATCC_17982 or Akkermansia_muciniphila_ATCC_BAA_835 or Alistipes_indistinctus_YIT_12060 or Alistipes_shahii_WAL_8301 or Anaerostipes_caccae_DSM_14662 or Anaerostipes_sp_3_2_56FAA or Bacteroides_caccae_ATCC_43185 or Bacteroides_cellulosilyticus_DSM_14838 or Bacteroides_clarus_YIT_12056 or Bacteroides_coprocola_M16_DSM_17136 or Bacteroide…
rxnAGORA0158	AGALASE_OGLYCAN43e	Alpha-galactosidase, mucin-type O-glycans, extracellular	Mucin O-glycan degradation	released mucin-type O-glycan No 105 + Water --> released mucin-type O-glycan No 95 + D-Galactose	Abiotrophia_defectiva_ATCC_49176 or Actinomyces_odontolyticus_ATCC_17982 or Akkermansia_muciniphila_ATCC_BAA_835 or Alistipes_indistinctus_YIT_12060 or Alistipes_shahii_WAL_8301 or Anaerostipes_caccae_DSM_14662 or Anaerostipes_sp_3_2_56FAA or Bacteroides_caccae_ATCC_43185 or Bacteroides_cellulosilyticus_DSM_14838 or Bacteroides_clarus_YIT_12056 or Bacteroides_coprocola_M16_DSM_17136 or Bacteroide…
rxnAGORA0159	AGALASE_OGLYCAN44e	Alpha-galactosidase, mucin-type O-glycans, extracellular	Mucin O-glycan degradation	released mucin-type O-glycan No 106 + Water --> released mucin-type O-glycan No 99 + D-Galactose	Abiotrophia_defectiva_ATCC_49176 or Actinomyces_odontolyticus_ATCC_17982 or Akkermansia_muciniphila_ATCC_BAA_835 or Alistipes_indistinctus_YIT_12060 or Alistipes_shahii_WAL_8301 or Anaerostipes_caccae_DSM_14662 or Anaerostipes_sp_3_2_56FAA or Bacteroides_caccae_ATCC_43185 or Bacteroides_cellulosilyticus_DSM_14838 or Bacteroides_clarus_YIT_12056 or Bacteroides_coprocola_M16_DSM_17136 or Bacteroide…
rxnAGORA0160	AGALASE_OGLYCAN45e	Alpha-galactosidase, mucin-type O-glycans, extracellular	Mucin O-glycan degradation	released mucin-type O-glycan No 107 + Water --> released mucin-type O-glycan No 98 + D-Galactose	Abiotrophia_defectiva_ATCC_49176 or Actinomyces_odontolyticus_ATCC_17982 or Akkermansia_muciniphila_ATCC_BAA_835 or Alistipes_indistinctus_YIT_12060 or Alistipes_shahii_WAL_8301 or Anaerostipes_caccae_DSM_14662 or Anaerostipes_sp_3_2_56FAA or Bacteroides_caccae_ATCC_43185 or Bacteroides_cellulosilyticus_DSM_14838 or Bacteroides_clarus_YIT_12056 or Bacteroides_coprocola_M16_DSM_17136 or Bacteroide…
rxnAGORA0161	AGALASE_OGLYCAN46e	Alpha-galactosidase, mucin-type O-glycans, extracellular	Mucin O-glycan degradation	released mucin-type O-glycan No 111 + Water --> released mucin-type O-glycan No 79 + D-Galactose	Abiotrophia_defectiva_ATCC_49176 or Actinomyces_odontolyticus_ATCC_17982 or Akkermansia_muciniphila_ATCC_BAA_835 or Alistipes_indistinctus_YIT_12060 or Alistipes_shahii_WAL_8301 or Anaerostipes_caccae_DSM_14662 or Anaerostipes_sp_3_2_56FAA or Bacteroides_caccae_ATCC_43185 or Bacteroides_cellulosilyticus_DSM_14838 or Bacteroides_clarus_YIT_12056 or Bacteroides_coprocola_M16_DSM_17136 or Bacteroide…
rxnAGORA0162	AGALASE_OGLYCAN47e	Alpha-galactosidase, mucin-type O-glycans, extracellular	Mucin O-glycan degradation	released mucin-type O-glycan No 112 + Water --> released mucin-type O-glycan No 46 + D-Galactose	Abiotrophia_defectiva_ATCC_49176 or Actinomyces_odontolyticus_ATCC_17982 or Akkermansia_muciniphila_ATCC_BAA_835 or Alistipes_indistinctus_YIT_12060 or Alistipes_shahii_WAL_8301 or Anaerostipes_caccae_DSM_14662 or Anaerostipes_sp_3_2_56FAA or Bacteroides_caccae_ATCC_43185 or Bacteroides_cellulosilyticus_DSM_14838 or Bacteroides_clarus_YIT_12056 or Bacteroides_coprocola_M16_DSM_17136 or Bacteroide…
rxnAGORA0163	AGALASE_OGLYCAN48e	Alpha-galactosidase, mucin-type O-glycans, extracellular	Mucin O-glycan degradation	released mucin-type O-glycan No 114 + Water --> released mucin-type O-glycan No 97 + D-Galactose	Abiotrophia_defectiva_ATCC_49176 or Actinomyces_odontolyticus_ATCC_17982 or Akkermansia_muciniphila_ATCC_BAA_835 or Alistipes_indistinctus_YIT_12060 or Alistipes_shahii_WAL_8301 or Anaerostipes_caccae_DSM_14662 or Anaerostipes_sp_3_2_56FAA or Bacteroides_caccae_ATCC_43185 or Bacteroides_cellulosilyticus_DSM_14838 or Bacteroides_clarus_YIT_12056 or Bacteroides_coprocola_M16_DSM_17136 or Bacteroide…
rxnAGORA0164	AGALASE_OGLYCAN49e	Alpha-galactosidase, mucin-type O-glycans, extracellular	Mucin O-glycan degradation	released mucin-type O-glycan No 114 + Water --> released mucin-type O-glycan No 112 + D-Galactose	Abiotrophia_defectiva_ATCC_49176 or Actinomyces_odontolyticus_ATCC_17982 or Akkermansia_muciniphila_ATCC_BAA_835 or Alistipes_indistinctus_YIT_12060 or Alistipes_shahii_WAL_8301 or Anaerostipes_caccae_DSM_14662 or Anaerostipes_sp_3_2_56FAA or Bacteroides_caccae_ATCC_43185 or Bacteroides_cellulosilyticus_DSM_14838 or Bacteroides_clarus_YIT_12056 or Bacteroides_coprocola_M16_DSM_17136 or Bacteroide…
rxnAGORA0165	AGALASE_OGLYCAN4e	Alpha-galactosidase, mucin-type O-glycans, extracellular	Mucin O-glycan degradation	mucin-type O-glycan No 105 + Water --> mucin-type O-glycan No 95 + D-Galactose	Abiotrophia_defectiva_ATCC_49176 or Actinomyces_odontolyticus_ATCC_17982 or Akkermansia_muciniphila_ATCC_BAA_835 or Alistipes_indistinctus_YIT_12060 or Alistipes_shahii_WAL_8301 or Anaerostipes_caccae_DSM_14662 or Anaerostipes_sp_3_2_56FAA or Bacteroides_caccae_ATCC_43185 or Bacteroides_cellulosilyticus_DSM_14838 or Bacteroides_clarus_YIT_12056 or Bacteroides_coprocola_M16_DSM_17136 or Bacteroide…
rxnAGORA0166	AGALASE_OGLYCAN50e	Alpha-galactosidase, mucin-type O-glycans, extracellular	Mucin O-glycan degradation	released mucin-type O-glycan No 115 + Water --> released mucin-type O-glycan No 113 + D-Galactose	Abiotrophia_defectiva_ATCC_49176 or Actinomyces_odontolyticus_ATCC_17982 or Akkermansia_muciniphila_ATCC_BAA_835 or Alistipes_indistinctus_YIT_12060 or Alistipes_shahii_WAL_8301 or Anaerostipes_caccae_DSM_14662 or Anaerostipes_sp_3_2_56FAA or Bacteroides_caccae_ATCC_43185 or Bacteroides_cellulosilyticus_DSM_14838 or Bacteroides_clarus_YIT_12056 or Bacteroides_coprocola_M16_DSM_17136 or Bacteroide…
rxnAGORA0167	AGALASE_OGLYCAN51e	Alpha-galactosidase, mucin-type O-glycans, extracellular	Mucin O-glycan degradation	released mucin-type O-glycan No 137 + Water --> released mucin-type O-glycan No 23 + D-Galactose	Abiotrophia_defectiva_ATCC_49176 or Actinomyces_odontolyticus_ATCC_17982 or Akkermansia_muciniphila_ATCC_BAA_835 or Alistipes_indistinctus_YIT_12060 or Alistipes_shahii_WAL_8301 or Anaerostipes_caccae_DSM_14662 or Anaerostipes_sp_3_2_56FAA or Bacteroides_caccae_ATCC_43185 or Bacteroides_cellulosilyticus_DSM_14838 or Bacteroides_clarus_YIT_12056 or Bacteroides_coprocola_M16_DSM_17136 or Bacteroide…
rxnAGORA0168	AGALASE_OGLYCAN52e	Alpha-galactosidase, mucin-type O-glycans, extracellular	Mucin O-glycan degradation	released mucin-type O-glycan No 138 + Water --> released mucin-type O-glycan No 142 + D-Galactose	Abiotrophia_defectiva_ATCC_49176 or Actinomyces_odontolyticus_ATCC_17982 or Akkermansia_muciniphila_ATCC_BAA_835 or Alistipes_indistinctus_YIT_12060 or Alistipes_shahii_WAL_8301 or Anaerostipes_caccae_DSM_14662 or Anaerostipes_sp_3_2_56FAA or Bacteroides_caccae_ATCC_43185 or Bacteroides_cellulosilyticus_DSM_14838 or Bacteroides_clarus_YIT_12056 or Bacteroides_coprocola_M16_DSM_17136 or Bacteroide…
rxnAGORA0169	AGALASE_OGLYCAN53e	Alpha-galactosidase, mucin-type O-glycans, extracellular	Mucin O-glycan degradation	released mucin-type O-glycan No 139 + Water --> released mucin-type O-glycan No 143 + D-Galactose	Abiotrophia_defectiva_ATCC_49176 or Actinomyces_odontolyticus_ATCC_17982 or Akkermansia_muciniphila_ATCC_BAA_835 or Alistipes_indistinctus_YIT_12060 or Alistipes_shahii_WAL_8301 or Anaerostipes_caccae_DSM_14662 or Anaerostipes_sp_3_2_56FAA or Bacteroides_caccae_ATCC_43185 or Bacteroides_cellulosilyticus_DSM_14838 or Bacteroides_clarus_YIT_12056 or Bacteroides_coprocola_M16_DSM_17136 or Bacteroide…
rxnAGORA0170	AGALASE_OGLYCAN54e	Alpha-galactosidase, mucin-type O-glycans, extracellular	Mucin O-glycan degradation	released mucin-type O-glycan No 140 + Water --> released mucin-type O-glycan No 141 + D-Galactose	Abiotrophia_defectiva_ATCC_49176 or Actinomyces_odontolyticus_ATCC_17982 or Akkermansia_muciniphila_ATCC_BAA_835 or Alistipes_indistinctus_YIT_12060 or Alistipes_shahii_WAL_8301 or Anaerostipes_caccae_DSM_14662 or Anaerostipes_sp_3_2_56FAA or Bacteroides_caccae_ATCC_43185 or Bacteroides_cellulosilyticus_DSM_14838 or Bacteroides_clarus_YIT_12056 or Bacteroides_coprocola_M16_DSM_17136 or Bacteroide…
rxnAGORA0171	AGALASE_OGLYCAN55e	Alpha-galactosidase, mucin-type O-glycans, extracellular	Mucin O-glycan degradation	released mucin-type O-glycan No 157 + Water --> released mucin-type O-glycan No 145 + D-Galactose	Abiotrophia_defectiva_ATCC_49176 or Actinomyces_odontolyticus_ATCC_17982 or Akkermansia_muciniphila_ATCC_BAA_835 or Alistipes_indistinctus_YIT_12060 or Alistipes_shahii_WAL_8301 or Anaerostipes_caccae_DSM_14662 or Anaerostipes_sp_3_2_56FAA or Bacteroides_caccae_ATCC_43185 or Bacteroides_cellulosilyticus_DSM_14838 or Bacteroides_clarus_YIT_12056 or Bacteroides_coprocola_M16_DSM_17136 or Bacteroide…
rxnAGORA0172	AGALASE_OGLYCAN56e	Alpha-galactosidase, mucin-type O-glycans, extracellular	Mucin O-glycan degradation	released mucin-type O-glycan No 158 + Water --> released Core 2 + D-Galactose	Abiotrophia_defectiva_ATCC_49176 or Actinomyces_odontolyticus_ATCC_17982 or Akkermansia_muciniphila_ATCC_BAA_835 or Alistipes_indistinctus_YIT_12060 or Alistipes_shahii_WAL_8301 or Anaerostipes_caccae_DSM_14662 or Anaerostipes_sp_3_2_56FAA or Bacteroides_caccae_ATCC_43185 or Bacteroides_cellulosilyticus_DSM_14838 or Bacteroides_clarus_YIT_12056 or Bacteroides_coprocola_M16_DSM_17136 or Bacteroide…
rxnAGORA0173	AGALASE_OGLYCAN57e	Alpha-galactosidase, mucin-type O-glycans, extracellular	Mucin O-glycan degradation	released mucin-type O-glycan No 159 + Water --> released mucin-type O-glycan No 148 + D-Galactose	Abiotrophia_defectiva_ATCC_49176 or Actinomyces_odontolyticus_ATCC_17982 or Akkermansia_muciniphila_ATCC_BAA_835 or Alistipes_indistinctus_YIT_12060 or Alistipes_shahii_WAL_8301 or Anaerostipes_caccae_DSM_14662 or Anaerostipes_sp_3_2_56FAA or Bacteroides_caccae_ATCC_43185 or Bacteroides_cellulosilyticus_DSM_14838 or Bacteroides_clarus_YIT_12056 or Bacteroides_coprocola_M16_DSM_17136 or Bacteroide…
rxnAGORA0174	AGALASE_OGLYCAN58e	Alpha-galactosidase, mucin-type O-glycans, extracellular	Mucin O-glycan degradation	released mucin-type O-glycan No 160 + Water --> released F1alpha antigen + D-Galactose	Abiotrophia_defectiva_ATCC_49176 or Actinomyces_odontolyticus_ATCC_17982 or Akkermansia_muciniphila_ATCC_BAA_835 or Alistipes_indistinctus_YIT_12060 or Alistipes_shahii_WAL_8301 or Anaerostipes_caccae_DSM_14662 or Anaerostipes_sp_3_2_56FAA or Bacteroides_caccae_ATCC_43185 or Bacteroides_cellulosilyticus_DSM_14838 or Bacteroides_clarus_YIT_12056 or Bacteroides_coprocola_M16_DSM_17136 or Bacteroide…
rxnAGORA0175	AGALASE_OGLYCAN59e	Alpha-galactosidase, mucin-type O-glycans, extracellular	Mucin O-glycan degradation	released mucin-type O-glycan No 172 + Water --> released mucin-type O-glycan No 161 + D-Galactose	Abiotrophia_defectiva_ATCC_49176 or Actinomyces_odontolyticus_ATCC_17982 or Akkermansia_muciniphila_ATCC_BAA_835 or Alistipes_indistinctus_YIT_12060 or Alistipes_shahii_WAL_8301 or Anaerostipes_caccae_DSM_14662 or Anaerostipes_sp_3_2_56FAA or Bacteroides_caccae_ATCC_43185 or Bacteroides_cellulosilyticus_DSM_14838 or Bacteroides_clarus_YIT_12056 or Bacteroides_coprocola_M16_DSM_17136 or Bacteroide…
rxnAGORA0176	AGALASE_OGLYCAN5e	Alpha-galactosidase, mucin-type O-glycans, extracellular	Mucin O-glycan degradation	mucin-type O-glycan No 106 + Water --> mucin-type O-glycan No 99 + D-Galactose	Abiotrophia_defectiva_ATCC_49176 or Actinomyces_odontolyticus_ATCC_17982 or Akkermansia_muciniphila_ATCC_BAA_835 or Alistipes_indistinctus_YIT_12060 or Alistipes_shahii_WAL_8301 or Anaerostipes_caccae_DSM_14662 or Anaerostipes_sp_3_2_56FAA or Bacteroides_caccae_ATCC_43185 or Bacteroides_cellulosilyticus_DSM_14838 or Bacteroides_clarus_YIT_12056 or Bacteroides_coprocola_M16_DSM_17136 or Bacteroide…
rxnAGORA0177	AGALASE_OGLYCAN60e	Alpha-galactosidase, mucin-type O-glycans, extracellular	Mucin O-glycan degradation	released mucin-type O-glycan No 173 + Water --> released mucin-type O-glycan No 163 + D-Galactose	Abiotrophia_defectiva_ATCC_49176 or Actinomyces_odontolyticus_ATCC_17982 or Akkermansia_muciniphila_ATCC_BAA_835 or Alistipes_indistinctus_YIT_12060 or Alistipes_shahii_WAL_8301 or Anaerostipes_caccae_DSM_14662 or Anaerostipes_sp_3_2_56FAA or Bacteroides_caccae_ATCC_43185 or Bacteroides_cellulosilyticus_DSM_14838 or Bacteroides_clarus_YIT_12056 or Bacteroides_coprocola_M16_DSM_17136 or Bacteroide…
rxnAGORA0178	AGALASE_OGLYCAN61e	Alpha-galactosidase, mucin-type O-glycans, extracellular	Mucin O-glycan degradation	released mucin-type O-glycan No 195 + Water --> released mucin-type O-glycan No 22 + D-Galactose	Abiotrophia_defectiva_ATCC_49176 or Actinomyces_odontolyticus_ATCC_17982 or Akkermansia_muciniphila_ATCC_BAA_835 or Alistipes_indistinctus_YIT_12060 or Alistipes_shahii_WAL_8301 or Anaerostipes_caccae_DSM_14662 or Anaerostipes_sp_3_2_56FAA or Bacteroides_caccae_ATCC_43185 or Bacteroides_cellulosilyticus_DSM_14838 or Bacteroides_clarus_YIT_12056 or Bacteroides_coprocola_M16_DSM_17136 or Bacteroide…
rxnAGORA0179	AGALASE_OGLYCAN62e	Alpha-galactosidase, mucin-type O-glycans, extracellular	Mucin O-glycan degradation	released mucin-type O-glycan No 196 + Water --> Beta-1,3-Galactose-N-acetylgalactosamine + D-Galactose	Abiotrophia_defectiva_ATCC_49176 or Actinomyces_odontolyticus_ATCC_17982 or Akkermansia_muciniphila_ATCC_BAA_835 or Alistipes_indistinctus_YIT_12060 or Alistipes_shahii_WAL_8301 or Anaerostipes_caccae_DSM_14662 or Anaerostipes_sp_3_2_56FAA or Bacteroides_caccae_ATCC_43185 or Bacteroides_cellulosilyticus_DSM_14838 or Bacteroides_clarus_YIT_12056 or Bacteroides_coprocola_M16_DSM_17136 or Bacteroide…
rxnAGORA0180	AGALASE_OGLYCAN63e	Alpha-galactosidase, mucin-type O-glycans, extracellular	Mucin O-glycan degradation	released mucin-type O-glycan No 31 + Water --> released mucin-type O-glycan No 26 + D-Galactose	Abiotrophia_defectiva_ATCC_49176 or Actinomyces_odontolyticus_ATCC_17982 or Akkermansia_muciniphila_ATCC_BAA_835 or Alistipes_indistinctus_YIT_12060 or Alistipes_shahii_WAL_8301 or Anaerostipes_caccae_DSM_14662 or Anaerostipes_sp_3_2_56FAA or Bacteroides_caccae_ATCC_43185 or Bacteroides_cellulosilyticus_DSM_14838 or Bacteroides_clarus_YIT_12056 or Bacteroides_coprocola_M16_DSM_17136 or Bacteroide…
rxnAGORA0181	AGALASE_OGLYCAN64e	Alpha-galactosidase, mucin-type O-glycans, extracellular	Mucin O-glycan degradation	released mucin-type O-glycan No 34 + Water --> released mucin-type O-glycan No 30 + D-Galactose	Abiotrophia_defectiva_ATCC_49176 or Actinomyces_odontolyticus_ATCC_17982 or Akkermansia_muciniphila_ATCC_BAA_835 or Alistipes_indistinctus_YIT_12060 or Alistipes_shahii_WAL_8301 or Anaerostipes_caccae_DSM_14662 or Anaerostipes_sp_3_2_56FAA or Bacteroides_caccae_ATCC_43185 or Bacteroides_cellulosilyticus_DSM_14838 or Bacteroides_clarus_YIT_12056 or Bacteroides_coprocola_M16_DSM_17136 or Bacteroide…
rxnAGORA0182	AGALASE_OGLYCAN65e	Alpha-galactosidase, mucin-type O-glycans, extracellular	Mucin O-glycan degradation	released mucin-type O-glycan No 35 + Water --> released mucin-type O-glycan No 69 + D-Galactose	Abiotrophia_defectiva_ATCC_49176 or Actinomyces_odontolyticus_ATCC_17982 or Akkermansia_muciniphila_ATCC_BAA_835 or Alistipes_indistinctus_YIT_12060 or Alistipes_shahii_WAL_8301 or Anaerostipes_caccae_DSM_14662 or Anaerostipes_sp_3_2_56FAA or Bacteroides_caccae_ATCC_43185 or Bacteroides_cellulosilyticus_DSM_14838 or Bacteroides_clarus_YIT_12056 or Bacteroides_coprocola_M16_DSM_17136 or Bacteroide…
rxnAGORA0183	AGALASE_OGLYCAN66e	Alpha-galactosidase, mucin-type O-glycans, extracellular	Mucin O-glycan degradation	released mucin-type O-glycan No 36 + Water --> released mucin-type O-glycan No 70 + D-Galactose	Abiotrophia_defectiva_ATCC_49176 or Actinomyces_odontolyticus_ATCC_17982 or Akkermansia_muciniphila_ATCC_BAA_835 or Alistipes_indistinctus_YIT_12060 or Alistipes_shahii_WAL_8301 or Anaerostipes_caccae_DSM_14662 or Anaerostipes_sp_3_2_56FAA or Bacteroides_caccae_ATCC_43185 or Bacteroides_cellulosilyticus_DSM_14838 or Bacteroides_clarus_YIT_12056 or Bacteroides_coprocola_M16_DSM_17136 or Bacteroide…
rxnAGORA0184	AGALASE_OGLYCAN67e	Alpha-galactosidase, mucin-type O-glycans, extracellular	Mucin O-glycan degradation	released mucin-type O-glycan No 42 + Water --> released mucin-type O-glycan No 34 + D-Galactose	Abiotrophia_defectiva_ATCC_49176 or Actinomyces_odontolyticus_ATCC_17982 or Akkermansia_muciniphila_ATCC_BAA_835 or Alistipes_indistinctus_YIT_12060 or Alistipes_shahii_WAL_8301 or Anaerostipes_caccae_DSM_14662 or Anaerostipes_sp_3_2_56FAA or Bacteroides_caccae_ATCC_43185 or Bacteroides_cellulosilyticus_DSM_14838 or Bacteroides_clarus_YIT_12056 or Bacteroides_coprocola_M16_DSM_17136 or Bacteroide…
rxnAGORA0185	AGALASE_OGLYCAN68e	Alpha-galactosidase, mucin-type O-glycans, extracellular	Mucin O-glycan degradation	released mucin-type O-glycan No 42 + Water --> released mucin-type O-glycan No 71 + D-Galactose	Abiotrophia_defectiva_ATCC_49176 or Actinomyces_odontolyticus_ATCC_17982 or Akkermansia_muciniphila_ATCC_BAA_835 or Alistipes_indistinctus_YIT_12060 or Alistipes_shahii_WAL_8301 or Anaerostipes_caccae_DSM_14662 or Anaerostipes_sp_3_2_56FAA or Bacteroides_caccae_ATCC_43185 or Bacteroides_cellulosilyticus_DSM_14838 or Bacteroides_clarus_YIT_12056 or Bacteroides_coprocola_M16_DSM_17136 or Bacteroide…
rxnAGORA0186	AGALASE_OGLYCAN69e	Alpha-galactosidase, mucin-type O-glycans, extracellular	Mucin O-glycan degradation	released mucin-type O-glycan No 56 + Water --> released mucin-type O-glycan No 55 + D-Galactose	Abiotrophia_defectiva_ATCC_49176 or Actinomyces_odontolyticus_ATCC_17982 or Akkermansia_muciniphila_ATCC_BAA_835 or Alistipes_indistinctus_YIT_12060 or Alistipes_shahii_WAL_8301 or Anaerostipes_caccae_DSM_14662 or Anaerostipes_sp_3_2_56FAA or Bacteroides_caccae_ATCC_43185 or Bacteroides_cellulosilyticus_DSM_14838 or Bacteroides_clarus_YIT_12056 or Bacteroides_coprocola_M16_DSM_17136 or Bacteroide…
rxnAGORA0187	AGALASE_OGLYCAN6e	Alpha-galactosidase, mucin-type O-glycans, extracellular	Mucin O-glycan degradation	mucin-type O-glycan No 107 + Water --> mucin-type O-glycan No 98 + D-Galactose	Abiotrophia_defectiva_ATCC_49176 or Actinomyces_odontolyticus_ATCC_17982 or Akkermansia_muciniphila_ATCC_BAA_835 or Alistipes_indistinctus_YIT_12060 or Alistipes_shahii_WAL_8301 or Anaerostipes_caccae_DSM_14662 or Anaerostipes_sp_3_2_56FAA or Bacteroides_caccae_ATCC_43185 or Bacteroides_cellulosilyticus_DSM_14838 or Bacteroides_clarus_YIT_12056 or Bacteroides_coprocola_M16_DSM_17136 or Bacteroide…
rxnAGORA0188	AGALASE_OGLYCAN70e	Alpha-galactosidase, mucin-type O-glycans, extracellular	Mucin O-glycan degradation	released mucin-type O-glycan No 71 + Water --> released mucin-type O-glycan No 30 + D-Galactose	Abiotrophia_defectiva_ATCC_49176 or Actinomyces_odontolyticus_ATCC_17982 or Akkermansia_muciniphila_ATCC_BAA_835 or Alistipes_indistinctus_YIT_12060 or Alistipes_shahii_WAL_8301 or Anaerostipes_caccae_DSM_14662 or Anaerostipes_sp_3_2_56FAA or Bacteroides_caccae_ATCC_43185 or Bacteroides_cellulosilyticus_DSM_14838 or Bacteroides_clarus_YIT_12056 or Bacteroides_coprocola_M16_DSM_17136 or Bacteroide…
rxnAGORA0189	AGALASE_OGLYCAN71e	Alpha-galactosidase, mucin-type O-glycans, extracellular	Mucin O-glycan degradation	released mucin-type O-glycan No 90 + Water --> released mucin-type O-glycan No 27 + D-Galactose	Abiotrophia_defectiva_ATCC_49176 or Actinomyces_odontolyticus_ATCC_17982 or Akkermansia_muciniphila_ATCC_BAA_835 or Alistipes_indistinctus_YIT_12060 or Alistipes_shahii_WAL_8301 or Anaerostipes_caccae_DSM_14662 or Anaerostipes_sp_3_2_56FAA or Bacteroides_caccae_ATCC_43185 or Bacteroides_cellulosilyticus_DSM_14838 or Bacteroides_clarus_YIT_12056 or Bacteroides_coprocola_M16_DSM_17136 or Bacteroide…
rxnAGORA0190	AGALASE_OGLYCAN72e	Alpha-galactosidase, mucin-type O-glycans, extracellular	Mucin O-glycan degradation	released mucin-type O-glycan No 91 + Water --> released mucin-type O-glycan No 28 + D-Galactose	Abiotrophia_defectiva_ATCC_49176 or Actinomyces_odontolyticus_ATCC_17982 or Akkermansia_muciniphila_ATCC_BAA_835 or Alistipes_indistinctus_YIT_12060 or Alistipes_shahii_WAL_8301 or Anaerostipes_caccae_DSM_14662 or Anaerostipes_sp_3_2_56FAA or Bacteroides_caccae_ATCC_43185 or Bacteroides_cellulosilyticus_DSM_14838 or Bacteroides_clarus_YIT_12056 or Bacteroides_coprocola_M16_DSM_17136 or Bacteroide…
rxnAGORA0191	AGALASE_OGLYCAN73e	Alpha-galactosidase, mucin-type O-glycans, extracellular	Mucin O-glycan degradation	released mucin-type O-glycan No 92 + Water --> released mucin-type O-glycan No 28 + D-Galactose	Abiotrophia_defectiva_ATCC_49176 or Actinomyces_odontolyticus_ATCC_17982 or Akkermansia_muciniphila_ATCC_BAA_835 or Alistipes_indistinctus_YIT_12060 or Alistipes_shahii_WAL_8301 or Anaerostipes_caccae_DSM_14662 or Anaerostipes_sp_3_2_56FAA or Bacteroides_caccae_ATCC_43185 or Bacteroides_cellulosilyticus_DSM_14838 or Bacteroides_clarus_YIT_12056 or Bacteroides_coprocola_M16_DSM_17136 or Bacteroide…
rxnAGORA0192	AGALASE_OGLYCAN74e	Alpha-galactosidase, mucin-type O-glycans, extracellular	Mucin O-glycan degradation	released mucin-type O-glycan No 93 + Water --> released mucin-type O-glycan No 74 + D-Galactose	Abiotrophia_defectiva_ATCC_49176 or Actinomyces_odontolyticus_ATCC_17982 or Akkermansia_muciniphila_ATCC_BAA_835 or Alistipes_indistinctus_YIT_12060 or Alistipes_shahii_WAL_8301 or Anaerostipes_caccae_DSM_14662 or Anaerostipes_sp_3_2_56FAA or Bacteroides_caccae_ATCC_43185 or Bacteroides_cellulosilyticus_DSM_14838 or Bacteroides_clarus_YIT_12056 or Bacteroides_coprocola_M16_DSM_17136 or Bacteroide…
rxnAGORA0193	AGALASE_OGLYCAN75e	Alpha-galactosidase, mucin-type O-glycans, extracellular	Mucin O-glycan degradation	released mucin-type O-glycan No 94 + Water --> released mucin-type O-glycan No 26 + D-Galactose	Abiotrophia_defectiva_ATCC_49176 or Actinomyces_odontolyticus_ATCC_17982 or Akkermansia_muciniphila_ATCC_BAA_835 or Alistipes_indistinctus_YIT_12060 or Alistipes_shahii_WAL_8301 or Anaerostipes_caccae_DSM_14662 or Anaerostipes_sp_3_2_56FAA or Bacteroides_caccae_ATCC_43185 or Bacteroides_cellulosilyticus_DSM_14838 or Bacteroides_clarus_YIT_12056 or Bacteroides_coprocola_M16_DSM_17136 or Bacteroide…
rxnAGORA0194	AGALASE_OGLYCAN76e	Alpha-galactosidase, mucin-type O-glycans, extracellular	Mucin O-glycan degradation	released mucin-type O-glycan No 95 + Water --> released mucin-type O-glycan No 26 + D-Galactose	Abiotrophia_defectiva_ATCC_49176 or Actinomyces_odontolyticus_ATCC_17982 or Akkermansia_muciniphila_ATCC_BAA_835 or Alistipes_indistinctus_YIT_12060 or Alistipes_shahii_WAL_8301 or Anaerostipes_caccae_DSM_14662 or Anaerostipes_sp_3_2_56FAA or Bacteroides_caccae_ATCC_43185 or Bacteroides_cellulosilyticus_DSM_14838 or Bacteroides_clarus_YIT_12056 or Bacteroides_coprocola_M16_DSM_17136 or Bacteroide…
rxnAGORA0195	AGALASE_OGLYCAN77e	Alpha-galactosidase, mucin-type O-glycans, extracellular	Mucin O-glycan degradation	released mucin-type O-glycan No 96 + Water --> released mucin-type O-glycan No 28 + D-Galactose	Abiotrophia_defectiva_ATCC_49176 or Actinomyces_odontolyticus_ATCC_17982 or Akkermansia_muciniphila_ATCC_BAA_835 or Alistipes_indistinctus_YIT_12060 or Alistipes_shahii_WAL_8301 or Anaerostipes_caccae_DSM_14662 or Anaerostipes_sp_3_2_56FAA or Bacteroides_caccae_ATCC_43185 or Bacteroides_cellulosilyticus_DSM_14838 or Bacteroides_clarus_YIT_12056 or Bacteroides_coprocola_M16_DSM_17136 or Bacteroide…
rxnAGORA0196	AGALASE_OGLYCAN78e	Alpha-galactosidase, mucin-type O-glycans, extracellular	Mucin O-glycan degradation	released mucin-type O-glycan No 97 + Water --> released mucin-type O-glycan No 78 + D-Galactose	Abiotrophia_defectiva_ATCC_49176 or Actinomyces_odontolyticus_ATCC_17982 or Akkermansia_muciniphila_ATCC_BAA_835 or Alistipes_indistinctus_YIT_12060 or Alistipes_shahii_WAL_8301 or Anaerostipes_caccae_DSM_14662 or Anaerostipes_sp_3_2_56FAA or Bacteroides_caccae_ATCC_43185 or Bacteroides_cellulosilyticus_DSM_14838 or Bacteroides_clarus_YIT_12056 or Bacteroides_coprocola_M16_DSM_17136 or Bacteroide…
rxnAGORA0197	AGALASE_OGLYCAN79e	Alpha-galactosidase, mucin-type O-glycans, extracellular	Mucin O-glycan degradation	Alpha-1,3-Galactose-N-acetylgalactosamine + Water --> N-acetyl-D-galactosamine + D-Galactose	Abiotrophia_defectiva_ATCC_49176 or Actinomyces_odontolyticus_ATCC_17982 or Akkermansia_muciniphila_ATCC_BAA_835 or Alistipes_indistinctus_YIT_12060 or Alistipes_shahii_WAL_8301 or Anaerostipes_caccae_DSM_14662 or Anaerostipes_sp_3_2_56FAA or Bacteroides_caccae_ATCC_43185 or Bacteroides_cellulosilyticus_DSM_14838 or Bacteroides_clarus_YIT_12056 or Bacteroides_coprocola_M16_DSM_17136 or Bacteroide…
rxnAGORA0198	AGALASE_OGLYCAN7e	Alpha-galactosidase, mucin-type O-glycans, extracellular	Mucin O-glycan degradation	mucin-type O-glycan No 111 + Water --> mucin-type O-glycan No 79 + D-Galactose	Abiotrophia_defectiva_ATCC_49176 or Actinomyces_odontolyticus_ATCC_17982 or Akkermansia_muciniphila_ATCC_BAA_835 or Alistipes_indistinctus_YIT_12060 or Alistipes_shahii_WAL_8301 or Anaerostipes_caccae_DSM_14662 or Anaerostipes_sp_3_2_56FAA or Bacteroides_caccae_ATCC_43185 or Bacteroides_cellulosilyticus_DSM_14838 or Bacteroides_clarus_YIT_12056 or Bacteroides_coprocola_M16_DSM_17136 or Bacteroide…
rxnAGORA0199	AGALASE_OGLYCAN8e	Alpha-galactosidase, mucin-type O-glycans, extracellular	Mucin O-glycan degradation	mucin-type O-glycan No 112 + Water --> mucin-type O-glycan No 46 + D-Galactose	Abiotrophia_defectiva_ATCC_49176 or Actinomyces_odontolyticus_ATCC_17982 or Akkermansia_muciniphila_ATCC_BAA_835 or Alistipes_indistinctus_YIT_12060 or Alistipes_shahii_WAL_8301 or Anaerostipes_caccae_DSM_14662 or Anaerostipes_sp_3_2_56FAA or Bacteroides_caccae_ATCC_43185 or Bacteroides_cellulosilyticus_DSM_14838 or Bacteroides_clarus_YIT_12056 or Bacteroides_coprocola_M16_DSM_17136 or Bacteroide…
rxnAGORA0200	AGALASE_OGLYCAN9e	Alpha-galactosidase, mucin-type O-glycans, extracellular	Mucin O-glycan degradation	mucin-type O-glycan No 114 + Water --> mucin-type O-glycan No 97 + D-Galactose	Abiotrophia_defectiva_ATCC_49176 or Actinomyces_odontolyticus_ATCC_17982 or Akkermansia_muciniphila_ATCC_BAA_835 or Alistipes_indistinctus_YIT_12060 or Alistipes_shahii_WAL_8301 or Anaerostipes_caccae_DSM_14662 or Anaerostipes_sp_3_2_56FAA or Bacteroides_caccae_ATCC_43185 or Bacteroides_cellulosilyticus_DSM_14838 or Bacteroides_clarus_YIT_12056 or Bacteroides_coprocola_M16_DSM_17136 or Bacteroide…
rxnAGORA0201	AGDC	N-Acetylglucosamine-6-Phosphate Deacetylase	Aminosugar metabolism	N-acetyl-D-glucosamine 6-phosphate(2-) + Water --> acetate + D-Glucosamine 6-phosphate	Abiotrophia_defectiva_ATCC_49176 or Acidaminococcus_fermentans_DSM_20731 or Acidaminococcus_intestini_RyC_MR95 or Acidaminococcus_sp_D21 or Actinobacillus_pleuropneumoniae_L20 or Actinomyces_cardiffensis_F0333 or Actinomyces_georgiae_DSM_6843 or Actinomyces_graevenitzii_C83 or Actinomyces_naeslundii_str_Howell_279 or Actinomyces_odontolyticus_ATCC_17982 or Actinomyces_turicensis_ACS_279_V_Col4 or…
rxnAGORA0202	AGMD	Agmantine deiminase	Arginine and proline metabolism	agmatinium(2+) + Water --> N-Carbamoylputrescine + Ammonium	Abiotrophia_defectiva_ATCC_49176 or Achromobacter_xylosoxidans_A8 or Acinetobacter_baumannii_AB0057 or Acinetobacter_calcoaceticus_PHEA_2 or Acinetobacter_pittii_ANC_4052 or Adlercreutzia_equolifaciens_DSM_19450 or Aeromonas_caviae_Ae398 or Aeromonas_hydrophila_subsp_hydrophila_ATCC_7966 or Aeromonas_jandaei_Riv2 or Aeromonas_media_WS or Aeromonas_veronii_B565 or Afipia_birgiae_34632 or Akkermans…
rxnAGORA0203	AGPAT120	1-tetradecanoyl-sn-glycerol 3-phosphate O-acyltransferase (n-C12:0)	Glycerophospholipid metabolism	1-acyl-sn-glycerol 3-phosphate(2-) + Dodecanoyl-ACP (n-C12:0ACP) --> acyl carrier protein + 1,2-didodecanoyl-sn-glycerol 3-phosphate	Abiotrophia_defectiva_ATCC_49176 or Achromobacter_xylosoxidans_A8 or Achromobacter_xylosoxidans_NBRC_15126 or Acidaminococcus_fermentans_DSM_20731 or Acidaminococcus_intestini_RyC_MR95 or Acinetobacter_baumannii_AB0057 or Acinetobacter_calcoaceticus_PHEA_2 or Acinetobacter_haemolyticus_NIPH_261 or Acinetobacter_johnsonii_SH046 or Acinetobacter_junii_SH205 or Acinetobacter_lwoffii_WJ10621 or Acine…
rxnAGORA0204	AGPAT140	1-tetradecanoyl-sn-glycerol 3-phosphate O-acyltransferase (n-C14:0)	Glycerophospholipid metabolism	1-tetradecanoyl-sn-glycerol 3-phosphate + Myristoyl-ACP (n-C14:0ACP) --> acyl carrier protein + 1,2-ditetradecanoyl-sn-glycerol 3-phosphate	Abiotrophia_defectiva_ATCC_49176 or Achromobacter_xylosoxidans_A8 or Achromobacter_xylosoxidans_NBRC_15126 or Acidaminococcus_fermentans_DSM_20731 or Acidaminococcus_intestini_RyC_MR95 or Acinetobacter_baumannii_AB0057 or Acinetobacter_calcoaceticus_PHEA_2 or Acinetobacter_haemolyticus_NIPH_261 or Acinetobacter_johnsonii_SH046 or Acinetobacter_junii_SH205 or Acinetobacter_lwoffii_WJ10621 or Acine…
rxnAGORA0205	AGPAT141	1-tetradec-7-enoyl-sn-glycerol 3-phosphate O-acyltransferase (n-C14:1)	Glycerophospholipid metabolism	1-tetradec-7-enoyl-sn-glycerol 3-phosphate + cis-tetradec-7-enoyl-[acyl-carrier protein] (n-C14:1) --> acyl carrier protein + 1,2-ditetradec-7-enoyl-sn-glycerol 3-phosphate	Abiotrophia_defectiva_ATCC_49176 or Achromobacter_xylosoxidans_A8 or Achromobacter_xylosoxidans_NBRC_15126 or Acidaminococcus_fermentans_DSM_20731 or Acidaminococcus_intestini_RyC_MR95 or Acinetobacter_baumannii_AB0057 or Acinetobacter_calcoaceticus_PHEA_2 or Acinetobacter_haemolyticus_NIPH_261 or Acinetobacter_johnsonii_SH046 or Acinetobacter_junii_SH205 or Acinetobacter_lwoffii_WJ10621 or Acine…
rxnAGORA0206	AGPAT160	1-hexadecanoyl-sn-glycerol 3-phosphate O-acyltransferase (n-C16:0)	Glycerophospholipid metabolism	1-hexadecanoyl-sn-glycerol 3-phosphate + Palmitoyl-ACP (n-C16:0ACP) --> acyl carrier protein + 1,2-dihexadecanoyl-sn-glycerol 3-phosphate	Abiotrophia_defectiva_ATCC_49176 or Achromobacter_xylosoxidans_A8 or Achromobacter_xylosoxidans_NBRC_15126 or Acidaminococcus_fermentans_DSM_20731 or Acidaminococcus_intestini_RyC_MR95 or Acinetobacter_baumannii_AB0057 or Acinetobacter_calcoaceticus_PHEA_2 or Acinetobacter_haemolyticus_NIPH_261 or Acinetobacter_johnsonii_SH046 or Acinetobacter_junii_SH205 or Acinetobacter_lwoffii_WJ10621 or Acine…
rxnAGORA0207	AGPAT161	1-hexadec-7-enoyl-sn-glycerol 3-phosphate O-acyltransferase (n-C16:1)	Glycerophospholipid metabolism	1-hexadec-9-enoyl-sn-glycerol 3-phosphate + cis-hexadec-9-enoyl-[acyl-carrier protein] (n-C16:1) --> acyl carrier protein + 1,2-dihexadec-9-enoyl-sn-glycerol 3-phosphate	Abiotrophia_defectiva_ATCC_49176 or Achromobacter_xylosoxidans_A8 or Achromobacter_xylosoxidans_NBRC_15126 or Acidaminococcus_fermentans_DSM_20731 or Acidaminococcus_intestini_RyC_MR95 or Acinetobacter_baumannii_AB0057 or Acinetobacter_calcoaceticus_PHEA_2 or Acinetobacter_haemolyticus_NIPH_261 or Acinetobacter_johnsonii_SH046 or Acinetobacter_junii_SH205 or Acinetobacter_lwoffii_WJ10621 or Acine…
rxnAGORA0208	AGPAT180	1-octadecanoyl-sn-glycerol 3-phosphate O-acyltransferase (n-C18:0)	Glycerophospholipid metabolism	1-octadecanoyl-sn-glycerol 3-phosphate + Octadecanoyl-ACP (n-C18:0ACP) --> acyl carrier protein + 1,2-dioctadecanoyl-sn-glycerol 3-phosphate	Abiotrophia_defectiva_ATCC_49176 or Achromobacter_xylosoxidans_A8 or Achromobacter_xylosoxidans_NBRC_15126 or Acidaminococcus_fermentans_DSM_20731 or Acidaminococcus_intestini_RyC_MR95 or Acinetobacter_baumannii_AB0057 or Acinetobacter_calcoaceticus_PHEA_2 or Acinetobacter_haemolyticus_NIPH_261 or Acinetobacter_johnsonii_SH046 or Acinetobacter_junii_SH205 or Acinetobacter_lwoffii_WJ10621 or Acine…
rxnAGORA0209	AGPAT181	1-octadec-7-enoyl-sn-glycerol 3-phosphate O-acyltransferase (n-C18:1)	Glycerophospholipid metabolism	1-octadec-11-enoyl-sn-glycerol 3-phosphate + cis-octadec-11-enoyl-[acyl-carrier protein] (n-C18:1) --> acyl carrier protein + 1,2-dioctadec-11-enoyl-sn-glycerol 3-phosphate	Abiotrophia_defectiva_ATCC_49176 or Achromobacter_xylosoxidans_A8 or Achromobacter_xylosoxidans_NBRC_15126 or Acidaminococcus_fermentans_DSM_20731 or Acidaminococcus_intestini_RyC_MR95 or Acinetobacter_baumannii_AB0057 or Acinetobacter_calcoaceticus_PHEA_2 or Acinetobacter_haemolyticus_NIPH_261 or Acinetobacter_johnsonii_SH046 or Acinetobacter_junii_SH205 or Acinetobacter_lwoffii_WJ10621 or Acine…
rxnAGORA0210	AHCYSNS_r	S-adenosylhomocysteine nucleosidase reversible	Methionine and cysteine metabolism	S-Adenosyl-L-homocysteine + Water <==> Adenine + S-Ribosyl-L-homocysteine	Abiotrophia_defectiva_ATCC_49176 or Achromobacter_xylosoxidans_A8 or Achromobacter_xylosoxidans_NBRC_15126 or Acidaminococcus_fermentans_DSM_20731 or Acidaminococcus_intestini_RyC_MR95 or Acinetobacter_baumannii_AB0057 or Acinetobacter_calcoaceticus_PHEA_2 or Acinetobacter_haemolyticus_NIPH_261 or Acinetobacter_johnsonii_SH046 or Acinetobacter_junii_SH205 or Acinetobacter_lwoffii_WJ10621 or Acine…
rxnAGORA0211	AHEXASE3	Hexosaminidase	Aminosugar metabolism	N,N-diacetylchitobiose + Water <==> 2 N-acetyl-D-glucosamine	Abiotrophia_defectiva_ATCC_49176 or Acidaminococcus_fermentans_DSM_20731 or Actinobacillus_pleuropneumoniae_L20 or Actinomyces_graevenitzii_C83 or Actinomyces_naeslundii_str_Howell_279 or Actinomyces_oris_K20 or Actinomyces_urogenitalis_DSM_15434 or Actinomyces_viscosus_C505 or Adlercreutzia_equolifaciens_DSM_19450 or Aeromonas_caviae_Ae398 or Aeromonas_hydrophila_subsp_hydrophila_ATCC_7966 or Ae…
rxnAGORA0212	AHSERL2	O-acetylhomoserine (thiol)-lyase	Methionine and cysteine metabolism	O-Acetyl-L-homoserine + Hydrogen sulfide --> acetate + proton + L-homocysteine	Abiotrophia_defectiva_ATCC_49176 or Achromobacter_xylosoxidans_A8 or Achromobacter_xylosoxidans_NBRC_15126 or Acidaminococcus_fermentans_DSM_20731 or Acidaminococcus_intestini_RyC_MR95 or Acidaminococcus_sp_D21 or Acinetobacter_baumannii_AB0057 or Acinetobacter_calcoaceticus_PHEA_2 or Acinetobacter_haemolyticus_NIPH_261 or Acinetobacter_johnsonii_SH046 or Acinetobacter_junii_SH205 or Acinetobacte…
rxnAGORA0213	AHSERL3	O-Acetyl-L-homoserine acetate-lyase	Methionine and cysteine metabolism	O-Acetyl-L-homoserine + Reduced thioredoxin + thiosulfate(2-) <==> acetate + proton + L-homocysteine + Sulfite + Oxidized thioredoxin	Abiotrophia_defectiva_ATCC_49176 or Achromobacter_xylosoxidans_A8 or Achromobacter_xylosoxidans_NBRC_15126 or Acidaminococcus_fermentans_DSM_20731 or Acidaminococcus_intestini_RyC_MR95 or Acidaminococcus_sp_D21 or Acinetobacter_baumannii_AB0057 or Acinetobacter_calcoaceticus_PHEA_2 or Acinetobacter_haemolyticus_NIPH_261 or Acinetobacter_johnsonii_SH046 or Acinetobacter_junii_SH205 or Acinetobacte…
rxnAGORA0214	AICART	Phosphoribosylaminoimidazolecarboxamide Formyltransferase	Purine synthesis	10-Formyltetrahydrofolate + 5-Amino-1-(5-Phospho-D-ribosyl)imidazole-4-carboxamide <==> 5-Formamido-1-(5-phospho-D-ribosyl)imidazole-4-carboxamide + 5,6,7,8-Tetrahydrofolate	Abiotrophia_defectiva_ATCC_49176 or Achromobacter_xylosoxidans_A8 or Achromobacter_xylosoxidans_NBRC_15126 or Acidaminococcus_fermentans_DSM_20731 or Acidaminococcus_intestini_RyC_MR95 or Acidaminococcus_sp_D21 or Acinetobacter_baumannii_AB0057 or Acinetobacter_calcoaceticus_PHEA_2 or Acinetobacter_haemolyticus_NIPH_261 or Acinetobacter_johnsonii_SH046 or Acinetobacter_junii_SH205 or Acinetobacte…
rxnAGORA0215	AIHDUDPMG	anteisoheptadecanoyl-UDP-glucosyltransferase (monoglucosyl)	Glycerophospholipid metabolism	1,2-Dianteisoheptadecanoyl-sn-glycerol + UDPglucose <==> proton + Monoglucosyl-1,2 dianteisoheptadecanoylglycerol + UDP	Abiotrophia_defectiva_ATCC_49176 or Actinomyces_cardiffensis_F0333 or Actinomyces_georgiae_DSM_6843 or Actinomyces_turicensis_ACS_279_V_Col4 or Actinomyces_urogenitalis_DSM_15434 or Aerococcus_viridans_ATCC_11563 or Anaerococcus_prevotii_DSM_20548 or Anaerococcus_vaginalis_ATCC_51170 or Anaerofustis_stercorihominis_DSM_17244 or Anaerostipes_hadrus_DSM_3319 or Aneurinibacillus_aneurinilyticus_ATCC…
rxnAGORA0216	AIHDUPDG	anteisoheptadecanoyl-UDP-glucosyltransferase (diglucosyl)	Glycerophospholipid metabolism	Monoglucosyl-1,2 dianteisoheptadecanoylglycerol + UDPglucose <==> Diglucosyl-1,2 dianteisoheptadecanoylglycerol + proton + UDP	Abiotrophia_defectiva_ATCC_49176 or Actinomyces_cardiffensis_F0333 or Actinomyces_georgiae_DSM_6843 or Actinomyces_turicensis_ACS_279_V_Col4 or Actinomyces_urogenitalis_DSM_15434 or Aerococcus_viridans_ATCC_11563 or Anaerococcus_prevotii_DSM_20548 or Anaerococcus_vaginalis_ATCC_51170 or Anaerofustis_stercorihominis_DSM_17244 or Anaerostipes_hadrus_DSM_3319 or Aneurinibacillus_aneurinilyticus_ATCC…
rxnAGORA0217	AIHPDCOATA	14-methyl-hexa-decanoyl-ACP[acyl-carrier-protein] transferase	Glycerophospholipid metabolism	14-methyl-hexa-decanoyl-ACP + Coenzyme A <==> acyl carrier protein + fa12coa,Anteiso-C17:0 CoA Anteisoheptadecanoyl-CoA	Abiotrophia_defectiva_ATCC_49176 or Achromobacter_xylosoxidans_A8 or Achromobacter_xylosoxidans_NBRC_15126 or Acidaminococcus_fermentans_DSM_20731 or Acidaminococcus_intestini_RyC_MR95 or Acidaminococcus_sp_D21 or Acinetobacter_baumannii_AB0057 or Acinetobacter_calcoaceticus_PHEA_2 or Acinetobacter_haemolyticus_NIPH_261 or Acinetobacter_johnsonii_SH046 or Acinetobacter_junii_SH205 or Acinetobacte…
rxnAGORA0218	AIPDCOATA	12-methyl-tetra-decanoyl-ACP[acyl-carrier-protein] transferase	Glycerophospholipid metabolism	12-methyl-tetra-decanoyl-ACP + Coenzyme A <==> acyl carrier protein + fa4coa,Anteiso-C15:0 CoA Anteisopentadecanoyl-CoA	Abiotrophia_defectiva_ATCC_49176 or Achromobacter_xylosoxidans_A8 or Achromobacter_xylosoxidans_NBRC_15126 or Acidaminococcus_fermentans_DSM_20731 or Acidaminococcus_intestini_RyC_MR95 or Acidaminococcus_sp_D21 or Acinetobacter_baumannii_AB0057 or Acinetobacter_calcoaceticus_PHEA_2 or Acinetobacter_haemolyticus_NIPH_261 or Acinetobacter_johnsonii_SH046 or Acinetobacter_junii_SH205 or Acinetobacte…
rxnAGORA0219	AIRC4	Phosphoribosylaminoimidazole carboxylase	Purine synthesis	5-amino-1-(5-phospho-D-ribosyl)imidazole + ATP + Bicarbonate --> 5-amino-1-(5-phospho-D-ribosyl)imidazole-4-carboxylate + ADP + proton + hydrogenphosphate	Abiotrophia_defectiva_ATCC_49176 or Achromobacter_xylosoxidans_A8 or Achromobacter_xylosoxidans_NBRC_15126 or Acidaminococcus_fermentans_DSM_20731 or Acidaminococcus_intestini_RyC_MR95 or Acidaminococcus_sp_D21 or Acinetobacter_baumannii_AB0057 or Acinetobacter_calcoaceticus_PHEA_2 or Acinetobacter_haemolyticus_NIPH_261 or Acinetobacter_johnsonii_SH046 or Acinetobacter_junii_SH205 or Acinetobacte…
rxnAGORA0220	AKP1	alkaline phosphatase (Dihydroneopterin)	Folate metabolism	7,8-dihydroneopterin 3-triphosphate(4-) + 3 Water --> Dihydroneopterin + 2 proton + 3 hydrogenphosphate	Abiotrophia_defectiva_ATCC_49176 or Achromobacter_xylosoxidans_A8 or Acidaminococcus_fermentans_DSM_20731 or Acidaminococcus_intestini_RyC_MR95 or Acidaminococcus_sp_D21 or Acinetobacter_baumannii_AB0057 or Acinetobacter_calcoaceticus_PHEA_2 or Acinetobacter_haemolyticus_NIPH_261 or Acinetobacter_johnsonii_SH046 or Acinetobacter_junii_SH205 or Acinetobacter_lwoffii_WJ10621 or Acinetobacter_pittii…
rxnAGORA0221	ALAALA	D-alanine--D-alanine ligase (EC 6.3.2.4)	Alanine and aspartate metabolism	2 D-alanine + ATP --> ADP + D-Alanyl-D-alanine + proton + hydrogenphosphate	Abiotrophia_defectiva_ATCC_49176 or Achromobacter_xylosoxidans_A8 or Achromobacter_xylosoxidans_NBRC_15126 or Acidaminococcus_fermentans_DSM_20731 or Acidaminococcus_intestini_RyC_MR95 or Acidaminococcus_sp_D21 or Acinetobacter_baumannii_AB0057 or Acinetobacter_calcoaceticus_PHEA_2 or Acinetobacter_haemolyticus_NIPH_261 or Acinetobacter_johnsonii_SH046 or Acinetobacter_junii_SH205 or Acinetobacte…
rxnAGORA0222	ALAASP1c	Hydrolysis of L-alanyl-L-aspartate	Peptide metabolism	L-alanyl-L-aspartate + Water <==> L-alanine + L-aspartate(1-)	Abiotrophia_defectiva_ATCC_49176 or Achromobacter_xylosoxidans_A8 or Achromobacter_xylosoxidans_NBRC_15126 or Acidaminococcus_fermentans_DSM_20731 or Acidaminococcus_intestini_RyC_MR95 or Acidaminococcus_sp_D21 or Acinetobacter_baumannii_AB0057 or Acinetobacter_calcoaceticus_PHEA_2 or Acinetobacter_haemolyticus_NIPH_261 or Acinetobacter_johnsonii_SH046 or Acinetobacter_junii_SH205 or Acinetobacte…
rxnAGORA0223	ALAASPabc	L-alanyl-L-aspartate transport via ABC system	Transport, extracellular	L-alanyl-L-aspartate + ATP + Water --> ADP + L-alanyl-L-aspartate + proton + hydrogenphosphate	Abiotrophia_defectiva_ATCC_49176 or Achromobacter_xylosoxidans_A8 or Achromobacter_xylosoxidans_NBRC_15126 or Acidaminococcus_sp_D21 or Acinetobacter_baumannii_AB0057 or Acinetobacter_calcoaceticus_PHEA_2 or Acinetobacter_haemolyticus_NIPH_261 or Acinetobacter_johnsonii_SH046 or Acinetobacter_junii_SH205 or Acinetobacter_lwoffii_WJ10621 or Acinetobacter_pittii_ANC_4052 or Acinetobacter_radioresis…
rxnAGORA0224	ALACI	(S)-2-Acetolactate isomerase	Valine, leucine, and isoleucine metabolism	(S)-2-Acetolactate <==> 2-Oxo-3-hydroxyisovalerate	Abiotrophia_defectiva_ATCC_49176 or Achromobacter_xylosoxidans_A8 or Achromobacter_xylosoxidans_NBRC_15126 or Acidaminococcus_fermentans_DSM_20731 or Acidaminococcus_intestini_RyC_MR95 or Acidaminococcus_sp_D21 or Acinetobacter_baumannii_AB0057 or Acinetobacter_calcoaceticus_PHEA_2 or Acinetobacter_haemolyticus_NIPH_261 or Acinetobacter_johnsonii_SH046 or Acinetobacter_junii_SH205 or Acinetobacte…
rxnAGORA0225	ALAGLN1c	Hydrolysis of L-alanyl-L-glutamine	Peptide metabolism	L-alanyl-L-glutamine + Water <==> L-alanine + L-glutamine	Abiotrophia_defectiva_ATCC_49176 or Achromobacter_xylosoxidans_A8 or Achromobacter_xylosoxidans_NBRC_15126 or Acidaminococcus_fermentans_DSM_20731 or Acidaminococcus_intestini_RyC_MR95 or Acidaminococcus_sp_D21 or Acinetobacter_baumannii_AB0057 or Acinetobacter_calcoaceticus_PHEA_2 or Acinetobacter_haemolyticus_NIPH_261 or Acinetobacter_johnsonii_SH046 or Acinetobacter_junii_SH205 or Acinetobacte…
rxnAGORA0226	ALAGLNabc	L-alanyl-L-glutamine transport via ABC system	Transport, extracellular	L-alanyl-L-glutamine + ATP + Water --> ADP + L-alanyl-L-glutamine + proton + hydrogenphosphate	Abiotrophia_defectiva_ATCC_49176 or Achromobacter_xylosoxidans_A8 or Achromobacter_xylosoxidans_NBRC_15126 or Acinetobacter_baumannii_AB0057 or Acinetobacter_calcoaceticus_PHEA_2 or Acinetobacter_haemolyticus_NIPH_261 or Acinetobacter_johnsonii_SH046 or Acinetobacter_junii_SH205 or Acinetobacter_lwoffii_WJ10621 or Acinetobacter_pittii_ANC_4052 or Acinetobacter_radioresistens_NIPH_2130 or Actinoba…
rxnAGORA0227	ALAGLU1c	Hydrolysis of L-alanyl-L-glutamate	Peptide metabolism	L-alanyl-L-glutamate + Water <==> L-alanine + L-glutamate(1-)	Abiotrophia_defectiva_ATCC_49176 or Achromobacter_xylosoxidans_A8 or Achromobacter_xylosoxidans_NBRC_15126 or Acidaminococcus_fermentans_DSM_20731 or Acidaminococcus_intestini_RyC_MR95 or Acidaminococcus_sp_D21 or Acinetobacter_baumannii_AB0057 or Acinetobacter_calcoaceticus_PHEA_2 or Acinetobacter_haemolyticus_NIPH_261 or Acinetobacter_johnsonii_SH046 or Acinetobacter_junii_SH205 or Acinetobacte…
rxnAGORA0228	ALAGLUabc	L-alanyl-L-glutamate transport via ABC system	Transport, extracellular	L-alanyl-L-glutamate + ATP + Water --> ADP + L-alanyl-L-glutamate + proton + hydrogenphosphate	Abiotrophia_defectiva_ATCC_49176 or Achromobacter_xylosoxidans_A8 or Achromobacter_xylosoxidans_NBRC_15126 or Acinetobacter_baumannii_AB0057 or Acinetobacter_calcoaceticus_PHEA_2 or Acinetobacter_haemolyticus_NIPH_261 or Acinetobacter_johnsonii_SH046 or Acinetobacter_junii_SH205 or Acinetobacter_lwoffii_WJ10621 or Acinetobacter_pittii_ANC_4052 or Acinetobacter_radioresistens_NIPH_2130 or Actinoba…
rxnAGORA0229	ALAGLY1c	Hydrolysis of L-alanylglycine	Peptide metabolism	L-alanylglycine + Water <==> L-alanine + Glycine	Abiotrophia_defectiva_ATCC_49176 or Achromobacter_xylosoxidans_A8 or Achromobacter_xylosoxidans_NBRC_15126 or Acidaminococcus_fermentans_DSM_20731 or Acidaminococcus_intestini_RyC_MR95 or Acidaminococcus_sp_D21 or Acinetobacter_baumannii_AB0057 or Acinetobacter_calcoaceticus_PHEA_2 or Acinetobacter_haemolyticus_NIPH_261 or Acinetobacter_johnsonii_SH046 or Acinetobacter_junii_SH205 or Acinetobacte…
rxnAGORA0230	ALAGLYabc	L-alanylglycine transport via ABC system	Transport, extracellular	L-alanylglycine + ATP + Water --> ADP + L-alanylglycine + proton + hydrogenphosphate	Abiotrophia_defectiva_ATCC_49176 or Achromobacter_xylosoxidans_A8 or Achromobacter_xylosoxidans_NBRC_15126 or Acinetobacter_baumannii_AB0057 or Acinetobacter_calcoaceticus_PHEA_2 or Acinetobacter_haemolyticus_NIPH_261 or Acinetobacter_johnsonii_SH046 or Acinetobacter_junii_SH205 or Acinetobacter_lwoffii_WJ10621 or Acinetobacter_pittii_ANC_4052 or Acinetobacter_radioresistens_NIPH_2130 or Actinoba…
rxnAGORA0231	ALAHIS1c	Hydrolysis of L-alanyl-L-histidine	Peptide metabolism	L-alanyl-L-histidine + Water <==> L-alanine + L-histidine	Abiotrophia_defectiva_ATCC_49176 or Achromobacter_xylosoxidans_A8 or Achromobacter_xylosoxidans_NBRC_15126 or Acidaminococcus_fermentans_DSM_20731 or Acidaminococcus_intestini_RyC_MR95 or Acidaminococcus_sp_D21 or Acinetobacter_baumannii_AB0057 or Acinetobacter_calcoaceticus_PHEA_2 or Acinetobacter_haemolyticus_NIPH_261 or Acinetobacter_johnsonii_SH046 or Acinetobacter_junii_SH205 or Acinetobacte…
rxnAGORA0232	ALAHISabc	L-alanyl-L-histidine transport via ABC system	Transport, extracellular	L-alanyl-L-histidine + ATP + Water --> ADP + L-alanyl-L-histidine + proton + hydrogenphosphate	Abiotrophia_defectiva_ATCC_49176 or Achromobacter_xylosoxidans_A8 or Achromobacter_xylosoxidans_NBRC_15126 or Acidaminococcus_sp_D21 or Acinetobacter_baumannii_AB0057 or Acinetobacter_calcoaceticus_PHEA_2 or Acinetobacter_haemolyticus_NIPH_261 or Acinetobacter_johnsonii_SH046 or Acinetobacter_junii_SH205 or Acinetobacter_lwoffii_WJ10621 or Acinetobacter_pittii_ANC_4052 or Acinetobacter_radioresis…
rxnAGORA0233	ALALEU1c	Hydrolysis of L-alanyl-L-leucine	Peptide metabolism	L-alanyl-L-leucine + Water <==> L-alanine + L-leucine	Abiotrophia_defectiva_ATCC_49176 or Achromobacter_xylosoxidans_A8 or Achromobacter_xylosoxidans_NBRC_15126 or Acidaminococcus_fermentans_DSM_20731 or Acidaminococcus_intestini_RyC_MR95 or Acidaminococcus_sp_D21 or Acinetobacter_baumannii_AB0057 or Acinetobacter_calcoaceticus_PHEA_2 or Acinetobacter_haemolyticus_NIPH_261 or Acinetobacter_johnsonii_SH046 or Acinetobacter_junii_SH205 or Acinetobacte…
rxnAGORA0234	ALALEUabc	L-alanyl-L-leucine transport via ABC system	Transport, extracellular	L-alanyl-L-leucine + ATP + Water --> ADP + L-alanyl-L-leucine + proton + hydrogenphosphate	Abiotrophia_defectiva_ATCC_49176 or Achromobacter_xylosoxidans_A8 or Achromobacter_xylosoxidans_NBRC_15126 or Acinetobacter_baumannii_AB0057 or Acinetobacter_calcoaceticus_PHEA_2 or Acinetobacter_haemolyticus_NIPH_261 or Acinetobacter_johnsonii_SH046 or Acinetobacter_junii_SH205 or Acinetobacter_lwoffii_WJ10621 or Acinetobacter_pittii_ANC_4052 or Acinetobacter_radioresistens_NIPH_2130 or Actinoba…
rxnAGORA0235	ALAPGPL	D-alanine-polyphosphoribitol ligase	Cell wall biosynthesis	45 D-alanine + 45 ATP + Prenol-45n teichoic acid --> 45 AMP + 45 Water + 45 Diphosphate + Prenol-45n teichoic acid-alanine substituted	Abiotrophia_defectiva_ATCC_49176 or Achromobacter_xylosoxidans_A8 or Achromobacter_xylosoxidans_NBRC_15126 or Actinomyces_cardiffensis_F0333 or Actinomyces_georgiae_DSM_6843 or Actinomyces_turicensis_ACS_279_V_Col4 or Actinomyces_urogenitalis_DSM_15434 or Adlercreutzia_equolifaciens_DSM_19450 or Aerococcus_viridans_ATCC_11563 or Anaerococcus_prevotii_DSM_20548 or Anaerococcus_vaginalis_ATCC_51170…
rxnAGORA0236	ALAR	Alanine Racemase	Alanine and aspartate metabolism	L-alanine <==> D-alanine	Abiotrophia_defectiva_ATCC_49176 or Achromobacter_xylosoxidans_A8 or Achromobacter_xylosoxidans_NBRC_15126 or Acidaminococcus_fermentans_DSM_20731 or Acidaminococcus_intestini_RyC_MR95 or Acidaminococcus_sp_D21 or Acinetobacter_baumannii_AB0057 or Acinetobacter_calcoaceticus_PHEA_2 or Acinetobacter_haemolyticus_NIPH_261 or Acinetobacter_johnsonii_SH046 or Acinetobacter_junii_SH205 or Acinetobacte…
rxnAGORA0237	ALATHR1c	Hydrolysis of L-alanyl-L-threonine	Peptide metabolism	L-alanyl-L-threonine + Water <==> L-alanine + L-threonine	Abiotrophia_defectiva_ATCC_49176 or Achromobacter_xylosoxidans_A8 or Achromobacter_xylosoxidans_NBRC_15126 or Acidaminococcus_fermentans_DSM_20731 or Acidaminococcus_intestini_RyC_MR95 or Acidaminococcus_sp_D21 or Acinetobacter_baumannii_AB0057 or Acinetobacter_calcoaceticus_PHEA_2 or Acinetobacter_haemolyticus_NIPH_261 or Acinetobacter_johnsonii_SH046 or Acinetobacter_junii_SH205 or Acinetobacte…
rxnAGORA0238	ALATHRabc	L-alanyl-L-threonine transport via ABC system	Transport, extracellular	L-alanyl-L-threonine + ATP + Water --> ADP + L-alanyl-L-threonine + proton + hydrogenphosphate	Abiotrophia_defectiva_ATCC_49176 or Achromobacter_xylosoxidans_A8 or Achromobacter_xylosoxidans_NBRC_15126 or Acinetobacter_baumannii_AB0057 or Acinetobacter_calcoaceticus_PHEA_2 or Acinetobacter_haemolyticus_NIPH_261 or Acinetobacter_johnsonii_SH046 or Acinetobacter_junii_SH205 or Acinetobacter_lwoffii_WJ10621 or Acinetobacter_pittii_ANC_4052 or Acinetobacter_radioresistens_NIPH_2130 or Actinoba…
rxnAGORA0239	ALAt2r	L-Alanine Reversible Transport via Proton Symport	Transport, extracellular	L-alanine + proton <==> L-alanine + proton	Abiotrophia_defectiva_ATCC_49176 or Achromobacter_xylosoxidans_A8 or Achromobacter_xylosoxidans_NBRC_15126 or Acidaminococcus_fermentans_DSM_20731 or Acidaminococcus_sp_D21 or Acinetobacter_baumannii_AB0057 or Acinetobacter_calcoaceticus_PHEA_2 or Acinetobacter_haemolyticus_NIPH_261 or Acinetobacter_johnsonii_SH046 or Acinetobacter_lwoffii_WJ10621 or Acinetobacter_pittii_ANC_4052 or Acinetobacter…
rxnAGORA0240	ALCD19	alcohol dehydrogenase (glycerol)	Pyruvate metabolism	D-Glyceraldehyde + proton + Nicotinamide adenine dinucleotide - reduced <==> Glycerol + Nicotinamide adenine dinucleotide	Abiotrophia_defectiva_ATCC_49176 or Achromobacter_xylosoxidans_A8 or Achromobacter_xylosoxidans_NBRC_15126 or Acidaminococcus_fermentans_DSM_20731 or Acidaminococcus_intestini_RyC_MR95 or Acidaminococcus_sp_D21 or Acinetobacter_baumannii_AB0057 or Acinetobacter_calcoaceticus_PHEA_2 or Acinetobacter_haemolyticus_NIPH_261 or Acinetobacter_johnsonii_SH046 or Acinetobacter_junii_SH205 or Acinetobacte…
rxnAGORA0241	ALCD2x	alcohol dehydrogenase (ethanol)	Glycolysis/gluconeogenesis	ethanol + Nicotinamide adenine dinucleotide <==> acetaldehyde + proton + Nicotinamide adenine dinucleotide - reduced	Abiotrophia_defectiva_ATCC_49176 or Achromobacter_xylosoxidans_A8 or Achromobacter_xylosoxidans_NBRC_15126 or Acidaminococcus_fermentans_DSM_20731 or Acidaminococcus_intestini_RyC_MR95 or Acidaminococcus_sp_D21 or Acinetobacter_baumannii_AB0057 or Acinetobacter_calcoaceticus_PHEA_2 or Acinetobacter_haemolyticus_NIPH_261 or Acinetobacter_johnsonii_SH046 or Acinetobacter_junii_SH205 or Acinetobacte…
rxnAGORA0242	ALCD4	alcohol dehydrogenase (butanol)	Pyruvate metabolism	butanol + Nicotinamide adenine dinucleotide <==> Butanal + proton + Nicotinamide adenine dinucleotide - reduced	Abiotrophia_defectiva_ATCC_49176 or Acidaminococcus_fermentans_DSM_20731 or Acidaminococcus_intestini_RyC_MR95 or Acidaminococcus_sp_D21 or Actinobacillus_pleuropneumoniae_L20 or Adlercreutzia_equolifaciens_DSM_19450 or Aeromonas_caviae_Ae398 or Aeromonas_jandaei_Riv2 or Aeromonas_media_WS or Aeromonas_veronii_B565 or Akkermansia_muciniphila_ATCC_BAA_835 or Alistipes_finegoldii_DSM_17242 or Alist…
rxnAGORA0243	ALDD2x	Aldehyde Dehydrogenase (Acetaldehyde, NAD)	Glycolysis/gluconeogenesis	acetaldehyde + Water + Nicotinamide adenine dinucleotide --> acetate + 2 proton + Nicotinamide adenine dinucleotide - reduced	Abiotrophia_defectiva_ATCC_49176 or Achromobacter_xylosoxidans_A8 or Achromobacter_xylosoxidans_NBRC_15126 or Acidaminococcus_intestini_RyC_MR95 or Acidaminococcus_sp_D21 or Acinetobacter_baumannii_AB0057 or Acinetobacter_calcoaceticus_PHEA_2 or Acinetobacter_haemolyticus_NIPH_261 or Acinetobacter_johnsonii_SH046 or Acinetobacter_junii_SH205 or Acinetobacter_lwoffii_WJ10621 or Acinetobacter_pitti…
rxnAGORA0244	ALKP	Alkaline Phosphatase	Glycerophospholipid metabolism	Dihydroxyacetone phosphate + Water --> glycerone + hydrogenphosphate	Abiotrophia_defectiva_ATCC_49176 or Achromobacter_xylosoxidans_A8 or Acidaminococcus_fermentans_DSM_20731 or Acidaminococcus_intestini_RyC_MR95 or Acidaminococcus_sp_D21 or Acinetobacter_baumannii_AB0057 or Acinetobacter_calcoaceticus_PHEA_2 or Acinetobacter_haemolyticus_NIPH_261 or Acinetobacter_johnsonii_SH046 or Acinetobacter_junii_SH205 or Acinetobacter_lwoffii_WJ10621 or Acinetobacter_pittii…
rxnAGORA0245	AMALT1	Amylomaltase (maltotriose)	Starch and sucrose metabolism	Maltose + maltotriose --> D-glucose + Maltotetraose	Abiotrophia_defectiva_ATCC_49176 or Achromobacter_xylosoxidans_A8 or Achromobacter_xylosoxidans_NBRC_15126 or Acidaminococcus_fermentans_DSM_20731 or Actinobacillus_pleuropneumoniae_L20 or Actinomyces_cardiffensis_F0333 or Actinomyces_georgiae_DSM_6843 or Actinomyces_graevenitzii_C83 or Actinomyces_naeslundii_str_Howell_279 or Actinomyces_odontolyticus_ATCC_17982 or Actinomyces_oris_K20 or Actino…
rxnAGORA0246	AMALT2	Amylomaltase (maltotetraose)	Starch and sucrose metabolism	Maltose + Maltotetraose --> D-glucose + maltopentaose	Abiotrophia_defectiva_ATCC_49176 or Achromobacter_xylosoxidans_A8 or Achromobacter_xylosoxidans_NBRC_15126 or Acidaminococcus_fermentans_DSM_20731 or Actinobacillus_pleuropneumoniae_L20 or Actinomyces_cardiffensis_F0333 or Actinomyces_georgiae_DSM_6843 or Actinomyces_graevenitzii_C83 or Actinomyces_naeslundii_str_Howell_279 or Actinomyces_odontolyticus_ATCC_17982 or Actinomyces_oris_K20 or Actino…
rxnAGORA0247	AMALT3	Amylomaltase (maltopentaose)	Starch and sucrose metabolism	Maltose + maltopentaose --> D-glucose + Maltohexaose	Abiotrophia_defectiva_ATCC_49176 or Achromobacter_xylosoxidans_A8 or Achromobacter_xylosoxidans_NBRC_15126 or Acidaminococcus_fermentans_DSM_20731 or Actinobacillus_pleuropneumoniae_L20 or Actinomyces_cardiffensis_F0333 or Actinomyces_georgiae_DSM_6843 or Actinomyces_graevenitzii_C83 or Actinomyces_naeslundii_str_Howell_279 or Actinomyces_odontolyticus_ATCC_17982 or Actinomyces_oris_K20 or Actino…
rxnAGORA0248	AMALT4	Amylomaltase (maltohexaose)	Starch and sucrose metabolism	Maltose + Maltohexaose --> D-glucose + maltoheptaose	Abiotrophia_defectiva_ATCC_49176 or Achromobacter_xylosoxidans_A8 or Achromobacter_xylosoxidans_NBRC_15126 or Acidaminococcus_fermentans_DSM_20731 or Actinobacillus_pleuropneumoniae_L20 or Actinomyces_cardiffensis_F0333 or Actinomyces_georgiae_DSM_6843 or Actinomyces_graevenitzii_C83 or Actinomyces_naeslundii_str_Howell_279 or Actinomyces_odontolyticus_ATCC_17982 or Actinomyces_oris_K20 or Actino…
rxnAGORA0249	AMANAPEr	N-acetylmannosamine 6-phosphate epimerase	Aminosugar metabolism	N-acetyl-D-mannosamine 6-phosphate(2-) <==> N-acetyl-D-glucosamine 6-phosphate(2-)	Abiotrophia_defectiva_ATCC_49176 or Achromobacter_xylosoxidans_A8 or Acinetobacter_baumannii_AB0057 or Acinetobacter_calcoaceticus_PHEA_2 or Acinetobacter_haemolyticus_NIPH_261 or Acinetobacter_johnsonii_SH046 or Acinetobacter_lwoffii_WJ10621 or Acinetobacter_pittii_ANC_4052 or Acinetobacter_radioresistens_NIPH_2130 or Actinobacillus_pleuropneumoniae_L20 or Actinomyces_cardiffensis_F0333 or Actin…
rxnAGORA0250	AMMQT7rev	S-adenosylmethione:2-demthylmenaquinone methyltransferase (menaquinone 7), reversed	Ubiquinone and other terpenoid-quinone biosynthesis	S-Adenosyl-L-homocysteine + proton + Menaquinone 7 --> 2-Demethylmenaquinone 7 + S-Adenosyl-L-methionine	Abiotrophia_defectiva_ATCC_49176 or Achromobacter_xylosoxidans_A8 or Achromobacter_xylosoxidans_NBRC_15126 or Acidaminococcus_intestini_RyC_MR95 or Acinetobacter_haemolyticus_NIPH_261 or Actinomyces_cardiffensis_F0333 or Actinomyces_georgiae_DSM_6843 or Actinomyces_graevenitzii_C83 or Actinomyces_naeslundii_str_Howell_279 or Actinomyces_viscosus_C505 or Agrobacterium_tumefaciens_F2 or Alcaligenes…
rxnAGORA0251	AMMQT8r	S-adenosylmethione:2-demthylmenaquinone methyltransferase (menaquinone 8)	Ubiquinone and other terpenoid-quinone biosynthesis	2-Demethylmenaquinone 8 + S-Adenosyl-L-methionine <==> S-Adenosyl-L-homocysteine + proton + Menaquinone 8	Abiotrophia_defectiva_ATCC_49176 or Achromobacter_xylosoxidans_A8 or Achromobacter_xylosoxidans_NBRC_15126 or Acidaminococcus_intestini_RyC_MR95 or Acinetobacter_baumannii_AB0057 or Acinetobacter_haemolyticus_NIPH_261 or Acinetobacter_johnsonii_SH046 or Acinetobacter_junii_SH205 or Acinetobacter_lwoffii_WJ10621 or Actinobacillus_pleuropneumoniae_L20 or Actinomyces_cardiffensis_F0333 or Actinomyce…
rxnAGORA0252	AMPMS2	4-amino-2-methyl-5-phosphomethylpyrimidine synthetase	Thiamine metabolism	5-amino-1-(5-phospho-D-ribosyl)imidazole + Water + Nicotinamide adenine dinucleotide --> 4-Amino-2-methyl-5-phosphomethylpyrimidine + 2 Formate + 3 proton + Nicotinamide adenine dinucleotide - reduced	Abiotrophia_defectiva_ATCC_49176 or Achromobacter_xylosoxidans_A8 or Acidaminococcus_fermentans_DSM_20731 or Acidaminococcus_intestini_RyC_MR95 or Acidaminococcus_sp_D21 or Acinetobacter_baumannii_AB0057 or Acinetobacter_calcoaceticus_PHEA_2 or Acinetobacter_haemolyticus_NIPH_261 or Acinetobacter_johnsonii_SH046 or Acinetobacter_junii_SH205 or Acinetobacter_lwoffii_WJ10621 or Acinetobacter_pittii…
rxnAGORA0253	AMPTASECG	Alanyl Aminopeptidase (Cys-Gly)	Glutathione metabolism	L-cysteinylglycine + Water --> L-cysteine + Glycine	Abiotrophia_defectiva_ATCC_49176 or Achromobacter_xylosoxidans_A8 or Achromobacter_xylosoxidans_NBRC_15126 or Acidaminococcus_fermentans_DSM_20731 or Acidaminococcus_intestini_RyC_MR95 or Acidaminococcus_sp_D21 or Acinetobacter_baumannii_AB0057 or Acinetobacter_calcoaceticus_PHEA_2 or Acinetobacter_haemolyticus_NIPH_261 or Acinetobacter_johnsonii_SH046 or Acinetobacter_junii_SH205 or Acinetobacte…
rxnAGORA0254	AMPTASEGC	Gly-Cys aminopeptidase	Peptide metabolism	Gly-Cys + Water --> L-cysteine + Glycine	Abiotrophia_defectiva_ATCC_49176 or Achromobacter_xylosoxidans_A8 or Achromobacter_xylosoxidans_NBRC_15126 or Acidaminococcus_fermentans_DSM_20731 or Acidaminococcus_intestini_RyC_MR95 or Acidaminococcus_sp_D21 or Acinetobacter_baumannii_AB0057 or Acinetobacter_calcoaceticus_PHEA_2 or Acinetobacter_haemolyticus_NIPH_261 or Acinetobacter_johnsonii_SH046 or Acinetobacter_junii_SH205 or Acinetobacte…
rxnAGORA0255	AOBUTDs	L-2-amino-3-oxobutanoate decarboxylation (spontaneous)	Glycine, serine, alanine, and threonine metabolism	L-2-amino-3-oxobutanoic acid + proton --> ammonioacetone + carbon dioxide	Abiotrophia_defectiva_ATCC_49176 or Acidaminococcus_intestini_RyC_MR95 or Acidaminococcus_sp_D21 or Acinetobacter_junii_SH205 or Actinomyces_odontolyticus_ATCC_17982 or Adlercreutzia_equolifaciens_DSM_19450 or Akkermansia_muciniphila_ATCC_BAA_835 or Alistipes_putredinis_DSM_17216 or Anaerobaculum_hydrogeniformans_OS1_ATCC_BAA_1850 or Anaerococcus_hydrogenalis_DSM_7454 or Anaerofustis_stercorihomi…
rxnAGORA0256	ARAI	L-arabinose isomerase	Pentose and glucuronate interconversions	L-arabinose <==> L-Ribulose	Abiotrophia_defectiva_ATCC_49176 or Achromobacter_xylosoxidans_A8 or Achromobacter_xylosoxidans_NBRC_15126 or Acinetobacter_baumannii_AB0057 or Acinetobacter_haemolyticus_NIPH_261 or Acinetobacter_pittii_ANC_4052 or Acinetobacter_radioresistens_NIPH_2130 or Actinobacillus_pleuropneumoniae_L20 or Actinomyces_georgiae_DSM_6843 or Actinomyces_graevenitzii_C83 or Actinomyces_naeslundii_str_Howell_279…
rxnAGORA0257	ARBabc	L-arabinose transport via ABC system	Transport, extracellular	L-arabinose + ATP + Water --> ADP + L-arabinose + proton + hydrogenphosphate	Abiotrophia_defectiva_ATCC_49176 or Achromobacter_xylosoxidans_A8 or Achromobacter_xylosoxidans_NBRC_15126 or Actinomyces_cardiffensis_F0333 or Actinomyces_georgiae_DSM_6843 or Actinomyces_naeslundii_str_Howell_279 or Actinomyces_oris_K20 or Actinomyces_turicensis_ACS_279_V_Col4 or Actinomyces_urogenitalis_DSM_15434 or Actinomyces_viscosus_C505 or Adlercreutzia_equolifaciens_DSM_19450 or Aerococc…
rxnAGORA0258	ARGDC	arginine decarboxylase	Arginine and proline metabolism	L-argininium(1+) + proton --> agmatinium(2+) + carbon dioxide	Abiotrophia_defectiva_ATCC_49176 or Achromobacter_xylosoxidans_A8 or Achromobacter_xylosoxidans_NBRC_15126 or Acidaminococcus_fermentans_DSM_20731 or Acidaminococcus_intestini_RyC_MR95 or Acidaminococcus_sp_D21 or Acinetobacter_baumannii_AB0057 or Acinetobacter_calcoaceticus_PHEA_2 or Acinetobacter_haemolyticus_NIPH_261 or Aeromonas_caviae_Ae398 or Aeromonas_hydrophila_subsp_hydrophila_ATCC_7966 …
rxnAGORA0259	ARGt2r	L-arganine reversible transport via proton symport	Transport, extracellular	L-argininium(1+) + proton <==> L-argininium(1+) + proton	Abiotrophia_defectiva_ATCC_49176 or Achromobacter_xylosoxidans_A8 or Achromobacter_xylosoxidans_NBRC_15126 or Acidaminococcus_fermentans_DSM_20731 or Acidaminococcus_intestini_RyC_MR95 or Acidaminococcus_sp_D21 or Acinetobacter_baumannii_AB0057 or Acinetobacter_calcoaceticus_PHEA_2 or Acinetobacter_haemolyticus_NIPH_261 or Acinetobacter_johnsonii_SH046 or Acinetobacter_junii_SH205 or Acinetobacte…
rxnAGORA0260	ARSENBt2	arsenobetaine transport in via proton symport	Transport, extracellular	Arsenobetaine + proton <==> Arsenobetaine + proton	Abiotrophia_defectiva_ATCC_49176 or Acidaminococcus_fermentans_DSM_20731 or Acidaminococcus_intestini_RyC_MR95 or Acidaminococcus_sp_D21 or Aeromonas_caviae_Ae398 or Aeromonas_hydrophila_subsp_hydrophila_ATCC_7966 or Aeromonas_jandaei_Riv2 or Aeromonas_media_WS or Aeromonas_veronii_B565 or Anaerobaculum_hydrogeniformans_OS1_ATCC_BAA_1850 or Anaerococcus_prevotii_DSM_20548 or Aneurinibacillus_aneu…
rxnAGORA0261	ASAD	aspartate-semialdehyde dehydrogenase	Glycine, serine, alanine, and threonine metabolism	L-Aspartate 4-semialdehyde + Nicotinamide adenine dinucleotide phosphate + hydrogenphosphate <==> 4-Phospho-L-aspartate + proton + Nicotinamide adenine dinucleotide phosphate - reduced	Abiotrophia_defectiva_ATCC_49176 or Achromobacter_xylosoxidans_A8 or Achromobacter_xylosoxidans_NBRC_15126 or Acidaminococcus_fermentans_DSM_20731 or Acidaminococcus_intestini_RyC_MR95 or Acidaminococcus_sp_D21 or Acinetobacter_baumannii_AB0057 or Acinetobacter_calcoaceticus_PHEA_2 or Acinetobacter_haemolyticus_NIPH_261 or Acinetobacter_johnsonii_SH046 or Acinetobacter_junii_SH205 or Acinetobacte…
rxnAGORA0262	ASNS1	Asparagine Synthase (Glutamine-Hydrolysing)	Alanine and aspartate metabolism	L-aspartate(1-) + ATP + L-glutamine + Water --> AMP + L-asparagine + L-glutamate(1-) + proton + Diphosphate	Abiotrophia_defectiva_ATCC_49176 or Achromobacter_xylosoxidans_A8 or Achromobacter_xylosoxidans_NBRC_15126 or Acinetobacter_calcoaceticus_PHEA_2 or Acinetobacter_junii_SH205 or Actinomyces_naeslundii_str_Howell_279 or Actinomyces_urogenitalis_DSM_15434 or Actinomyces_viscosus_C505 or Adlercreutzia_equolifaciens_DSM_19450 or Aeromonas_caviae_Ae398 or Aeromonas_hydrophila_subsp_hydrophila_ATCC_7966…
rxnAGORA0263	ASNS2	asparagine synthetase	Alanine and aspartate metabolism	L-aspartate(1-) + ATP + Ammonium --> AMP + L-asparagine + proton + Diphosphate	Abiotrophia_defectiva_ATCC_49176 or Acidaminococcus_fermentans_DSM_20731 or Acinetobacter_calcoaceticus_PHEA_2 or Acinetobacter_junii_SH205 or Actinobacillus_pleuropneumoniae_L20 or Aeromonas_caviae_Ae398 or Aeromonas_hydrophila_subsp_hydrophila_ATCC_7966 or Aeromonas_jandaei_Riv2 or Aeromonas_media_WS or Aeromonas_veronii_B565 or Aggregatibacter_aphrophilus_NJ8700 or Alcaligenes_faecalis_subsp_f…
rxnAGORA0264	ASNt2r	L-asparagine reversible transport via proton symport	Transport, extracellular	L-asparagine + proton <==> L-asparagine + proton	Abiotrophia_defectiva_ATCC_49176 or Achromobacter_xylosoxidans_A8 or Achromobacter_xylosoxidans_NBRC_15126 or Acidaminococcus_intestini_RyC_MR95 or Acidaminococcus_sp_D21 or Acinetobacter_baumannii_AB0057 or Acinetobacter_calcoaceticus_PHEA_2 or Acinetobacter_haemolyticus_NIPH_261 or Acinetobacter_johnsonii_SH046 or Acinetobacter_junii_SH205 or Acinetobacter_lwoffii_WJ10621 or Acinetobacter_pitti…
rxnAGORA0265	ASO3t	arsenite transport via diffusion	Transport, extracellular	arsenite <==> arsenite	Abiotrophia_defectiva_ATCC_49176 or Achromobacter_xylosoxidans_A8 or Achromobacter_xylosoxidans_NBRC_15126 or Alcaligenes_faecalis_subsp_faecalis_NBRC_13111 or Alcaligenes_faecalis_subsp_faecalis_NCIB_8687 or Anaerofustis_stercorihominis_DSM_17244 or Anaerostipes_caccae_DSM_14662 or Anaerostipes_hadrus_DSM_3319 or Anaerostipes_sp_3_2_56FAA or Anaerotruncus_colihominis_DSM_17241 or Arcobacter_butz…
rxnAGORA0266	ASO4t	Arsenate transport via permease	Transport, extracellular	arsenate <==> arsenate	Abiotrophia_defectiva_ATCC_49176 or Achromobacter_xylosoxidans_A8 or Achromobacter_xylosoxidans_NBRC_15126 or Alcaligenes_faecalis_subsp_faecalis_NBRC_13111 or Alcaligenes_faecalis_subsp_faecalis_NCIB_8687 or Anaerofustis_stercorihominis_DSM_17244 or Anaerostipes_caccae_DSM_14662 or Anaerostipes_hadrus_DSM_3319 or Anaerostipes_sp_3_2_56FAA or Anaerotruncus_colihominis_DSM_17241 or Arcobacter_butz…
rxnAGORA0267	ASPCT	aspartate carbamoyltransferase	Pyrimidine synthesis	L-aspartate(1-) + Carbamoyl phosphate --> N-Carbamoyl-L-aspartate + proton + hydrogenphosphate	Abiotrophia_defectiva_ATCC_49176 or Achromobacter_xylosoxidans_A8 or Achromobacter_xylosoxidans_NBRC_15126 or Acidaminococcus_fermentans_DSM_20731 or Acidaminococcus_intestini_RyC_MR95 or Acidaminococcus_sp_D21 or Acinetobacter_baumannii_AB0057 or Acinetobacter_calcoaceticus_PHEA_2 or Acinetobacter_haemolyticus_NIPH_261 or Acinetobacter_johnsonii_SH046 or Acinetobacter_junii_SH205 or Acinetobacte…
rxnAGORA0268	ASPK	aspartate kinase	Glycine, serine, alanine, and threonine metabolism	L-aspartate(1-) + ATP <==> 4-Phospho-L-aspartate + ADP	Abiotrophia_defectiva_ATCC_49176 or Achromobacter_xylosoxidans_A8 or Achromobacter_xylosoxidans_NBRC_15126 or Acidaminococcus_fermentans_DSM_20731 or Acidaminococcus_intestini_RyC_MR95 or Acidaminococcus_sp_D21 or Acinetobacter_baumannii_AB0057 or Acinetobacter_calcoaceticus_PHEA_2 or Acinetobacter_haemolyticus_NIPH_261 or Acinetobacter_johnsonii_SH046 or Acinetobacter_junii_SH205 or Acinetobacte…
rxnAGORA0269	ASPO1	L-aspartate oxidase	NAD metabolism	L-aspartate(1-) + Water + O2 --> Hydrogen peroxide + Ammonium + Oxaloacetate	Abiotrophia_defectiva_ATCC_49176 or Achromobacter_xylosoxidans_A8 or Achromobacter_xylosoxidans_NBRC_15126 or Acidaminococcus_fermentans_DSM_20731 or Acinetobacter_baumannii_AB0057 or Acinetobacter_calcoaceticus_PHEA_2 or Acinetobacter_haemolyticus_NIPH_261 or Acinetobacter_johnsonii_SH046 or Acinetobacter_junii_SH205 or Acinetobacter_lwoffii_WJ10621 or Acinetobacter_pittii_ANC_4052 or Acinetobac…
rxnAGORA0270	ASPO5	L-aspartate oxidase	NAD metabolism	L-aspartate(1-) + Fumarate --> proton + Iminoaspartate + Succinate	Abiotrophia_defectiva_ATCC_49176 or Achromobacter_xylosoxidans_A8 or Achromobacter_xylosoxidans_NBRC_15126 or Acidaminococcus_fermentans_DSM_20731 or Acinetobacter_baumannii_AB0057 or Acinetobacter_calcoaceticus_PHEA_2 or Acinetobacter_haemolyticus_NIPH_261 or Acinetobacter_johnsonii_SH046 or Acinetobacter_junii_SH205 or Acinetobacter_lwoffii_WJ10621 or Acinetobacter_pittii_ANC_4052 or Acinetobac…
rxnAGORA0271	ASPO6	L-aspartate oxidase	NAD metabolism	L-aspartate(1-) + O2 --> Hydrogen peroxide + proton + Iminoaspartate	Abiotrophia_defectiva_ATCC_49176 or Achromobacter_xylosoxidans_A8 or Achromobacter_xylosoxidans_NBRC_15126 or Acidaminococcus_fermentans_DSM_20731 or Acinetobacter_baumannii_AB0057 or Acinetobacter_calcoaceticus_PHEA_2 or Acinetobacter_haemolyticus_NIPH_261 or Acinetobacter_johnsonii_SH046 or Acinetobacter_junii_SH205 or Acinetobacter_lwoffii_WJ10621 or Acinetobacter_pittii_ANC_4052 or Acinetobac…
rxnAGORA0272	ASPO7	L-aspartate oxidase	NAD metabolism	L-aspartate(1-) + FMN --> Reduced FMN + proton + Iminoaspartate	Abiotrophia_defectiva_ATCC_49176 or Achromobacter_xylosoxidans_A8 or Acidaminococcus_fermentans_DSM_20731 or Acinetobacter_baumannii_AB0057 or Acinetobacter_calcoaceticus_PHEA_2 or Acinetobacter_haemolyticus_NIPH_261 or Acinetobacter_johnsonii_SH046 or Acinetobacter_junii_SH205 or Acinetobacter_lwoffii_WJ10621 or Acinetobacter_pittii_ANC_4052 or Acinetobacter_radioresistens_NIPH_2130 or Aeromonas…
rxnAGORA0273	ASPT	L-aspartase	Alanine and aspartate metabolism	L-aspartate(1-) --> Fumarate + Ammonium	Abiotrophia_defectiva_ATCC_49176 or Achromobacter_xylosoxidans_A8 or Acidaminococcus_fermentans_DSM_20731 or Acidaminococcus_intestini_RyC_MR95 or Acidaminococcus_sp_D21 or Acinetobacter_baumannii_AB0057 or Acinetobacter_calcoaceticus_PHEA_2 or Acinetobacter_haemolyticus_NIPH_261 or Acinetobacter_johnsonii_SH046 or Acinetobacter_junii_SH205 or Acinetobacter_lwoffii_WJ10621 or Acinetobacter_pittii…
rxnAGORA0274	ASPTA	Aspartate Transaminase	Alanine and aspartate metabolism	2-Oxoglutarate + L-aspartate(1-) <==> L-glutamate(1-) + Oxaloacetate	Abiotrophia_defectiva_ATCC_49176 or Achromobacter_xylosoxidans_A8 or Achromobacter_xylosoxidans_NBRC_15126 or Acidaminococcus_fermentans_DSM_20731 or Acidaminococcus_intestini_RyC_MR95 or Acidaminococcus_sp_D21 or Acinetobacter_baumannii_AB0057 or Acinetobacter_calcoaceticus_PHEA_2 or Acinetobacter_haemolyticus_NIPH_261 or Acinetobacter_johnsonii_SH046 or Acinetobacter_junii_SH205 or Acinetobacte…
rxnAGORA0275	ASPt2r	L-aspartate reversible transport via proton symport	Transport, extracellular	L-aspartate(1-) + proton <==> L-aspartate(1-) + proton	Abiotrophia_defectiva_ATCC_49176 or Achromobacter_xylosoxidans_A8 or Achromobacter_xylosoxidans_NBRC_15126 or Acidaminococcus_fermentans_DSM_20731 or Acidaminococcus_sp_D21 or Acinetobacter_baumannii_AB0057 or Acinetobacter_haemolyticus_NIPH_261 or Acinetobacter_johnsonii_SH046 or Acinetobacter_junii_SH205 or Acinetobacter_lwoffii_WJ10621 or Acinetobacter_radioresistens_NIPH_2130 or Actinobacillu…
rxnAGORA0276	ATPPRT	ATP phosphoribosyltransferase	Histidine metabolism	ATP + 5-Phospho-alpha-D-ribose 1-diphosphate --> Diphosphate + 1-(5-Phosphoribosyl)-ATP	Abiotrophia_defectiva_ATCC_49176 or Achromobacter_xylosoxidans_A8 or Achromobacter_xylosoxidans_NBRC_15126 or Acidaminococcus_fermentans_DSM_20731 or Acidaminococcus_intestini_RyC_MR95 or Acidaminococcus_sp_D21 or Acinetobacter_baumannii_AB0057 or Acinetobacter_calcoaceticus_PHEA_2 or Acinetobacter_haemolyticus_NIPH_261 or Acinetobacter_johnsonii_SH046 or Acinetobacter_junii_SH205 or Acinetobacte…
rxnAGORA0277	ATPS4r	ATP synthase (four protons for one ATP)	Respiration	ADP + 4 proton + hydrogenphosphate <==> ATP + Water + 3 proton	Abiotrophia_defectiva_ATCC_49176 or Achromobacter_xylosoxidans_A8 or Achromobacter_xylosoxidans_NBRC_15126 or Acidaminococcus_fermentans_DSM_20731 or Acidaminococcus_intestini_RyC_MR95 or Acidaminococcus_sp_D21 or Acinetobacter_baumannii_AB0057 or Acinetobacter_calcoaceticus_PHEA_2 or Acinetobacter_haemolyticus_NIPH_261 or Acinetobacter_johnsonii_SH046 or Acinetobacter_junii_SH205 or Acinetobacte…
rxnAGORA0278	BGALASE_OGLYCAN100e	Beta-galactosidase, mucin-type O-glycans, extracellular	Mucin O-glycan degradation	released mucin-type O-glycan No 18 + Water --> released mucin-type O-glycan No 175 + D-Galactose	Abiotrophia_defectiva_ATCC_49176 or Akkermansia_muciniphila_ATCC_BAA_835 or Alistipes_indistinctus_YIT_12060 or Alistipes_shahii_WAL_8301 or Anaerostipes_hadrus_DSM_3319 or Bacteroides_caccae_ATCC_43185 or Bacteroides_cellulosilyticus_DSM_14838 or Bacteroides_clarus_YIT_12056 or Bacteroides_coprocola_M16_DSM_17136 or Bacteroides_coprophilus_DSM_18228 or Bacteroides_dorei_DSM_17855 or Bacteroides_…
rxnAGORA0279	BGALASE_OGLYCAN101e	Beta-galactosidase, mucin-type O-glycans, extracellular	Mucin O-glycan degradation	released mucin-type O-glycan No 21 + Water --> released mucin-type O-glycan No 170 + D-Galactose	Abiotrophia_defectiva_ATCC_49176 or Akkermansia_muciniphila_ATCC_BAA_835 or Alistipes_indistinctus_YIT_12060 or Alistipes_shahii_WAL_8301 or Anaerostipes_hadrus_DSM_3319 or Bacteroides_caccae_ATCC_43185 or Bacteroides_cellulosilyticus_DSM_14838 or Bacteroides_clarus_YIT_12056 or Bacteroides_coprocola_M16_DSM_17136 or Bacteroides_coprophilus_DSM_18228 or Bacteroides_dorei_DSM_17855 or Bacteroides_…
rxnAGORA0280	BGALASE_OGLYCAN102e	Beta-galactosidase, mucin-type O-glycans, extracellular	Mucin O-glycan degradation	released mucin-type O-glycan No 25 + Water --> released mucin-type O-glycan No 23 + D-Galactose	Abiotrophia_defectiva_ATCC_49176 or Akkermansia_muciniphila_ATCC_BAA_835 or Alistipes_indistinctus_YIT_12060 or Alistipes_shahii_WAL_8301 or Anaerostipes_hadrus_DSM_3319 or Bacteroides_caccae_ATCC_43185 or Bacteroides_cellulosilyticus_DSM_14838 or Bacteroides_clarus_YIT_12056 or Bacteroides_coprocola_M16_DSM_17136 or Bacteroides_coprophilus_DSM_18228 or Bacteroides_dorei_DSM_17855 or Bacteroides_…
rxnAGORA0281	BGALASE_OGLYCAN103e	Beta-galactosidase, mucin-type O-glycans, extracellular	Mucin O-glycan degradation	released mucin-type O-glycan No 26 + Water --> released mucin-type O-glycan No 23 + D-Galactose	Abiotrophia_defectiva_ATCC_49176 or Akkermansia_muciniphila_ATCC_BAA_835 or Alistipes_indistinctus_YIT_12060 or Alistipes_shahii_WAL_8301 or Anaerostipes_hadrus_DSM_3319 or Bacteroides_caccae_ATCC_43185 or Bacteroides_cellulosilyticus_DSM_14838 or Bacteroides_clarus_YIT_12056 or Bacteroides_coprocola_M16_DSM_17136 or Bacteroides_coprophilus_DSM_18228 or Bacteroides_dorei_DSM_17855 or Bacteroides_…
rxnAGORA0282	BGALASE_OGLYCAN104e	Beta-galactosidase, mucin-type O-glycans, extracellular	Mucin O-glycan degradation	released mucin-type O-glycan No 27 + Water --> released mucin-type O-glycan No 142 + D-Galactose	Abiotrophia_defectiva_ATCC_49176 or Akkermansia_muciniphila_ATCC_BAA_835 or Alistipes_indistinctus_YIT_12060 or Alistipes_shahii_WAL_8301 or Anaerostipes_hadrus_DSM_3319 or Bacteroides_caccae_ATCC_43185 or Bacteroides_cellulosilyticus_DSM_14838 or Bacteroides_clarus_YIT_12056 or Bacteroides_coprocola_M16_DSM_17136 or Bacteroides_coprophilus_DSM_18228 or Bacteroides_dorei_DSM_17855 or Bacteroides_…
rxnAGORA0283	BGALASE_OGLYCAN105e	Beta-galactosidase, mucin-type O-glycans, extracellular	Mucin O-glycan degradation	released mucin-type O-glycan No 28 + Water --> released mucin-type O-glycan No 143 + D-Galactose	Abiotrophia_defectiva_ATCC_49176 or Akkermansia_muciniphila_ATCC_BAA_835 or Alistipes_indistinctus_YIT_12060 or Alistipes_shahii_WAL_8301 or Anaerostipes_hadrus_DSM_3319 or Bacteroides_caccae_ATCC_43185 or Bacteroides_cellulosilyticus_DSM_14838 or Bacteroides_clarus_YIT_12056 or Bacteroides_coprocola_M16_DSM_17136 or Bacteroides_coprophilus_DSM_18228 or Bacteroides_dorei_DSM_17855 or Bacteroides_…
rxnAGORA0284	BGALASE_OGLYCAN106e	Beta-galactosidase, mucin-type O-glycans, extracellular	Mucin O-glycan degradation	released mucin-type O-glycan No 31 + Water --> released mucin-type O-glycan No 137 + D-Galactose	Abiotrophia_defectiva_ATCC_49176 or Akkermansia_muciniphila_ATCC_BAA_835 or Alistipes_indistinctus_YIT_12060 or Alistipes_shahii_WAL_8301 or Anaerostipes_hadrus_DSM_3319 or Bacteroides_caccae_ATCC_43185 or Bacteroides_cellulosilyticus_DSM_14838 or Bacteroides_clarus_YIT_12056 or Bacteroides_coprocola_M16_DSM_17136 or Bacteroides_coprophilus_DSM_18228 or Bacteroides_dorei_DSM_17855 or Bacteroides_…
rxnAGORA0285	BGALASE_OGLYCAN107e	Beta-galactosidase, mucin-type O-glycans, extracellular	Mucin O-glycan degradation	released mucin-type O-glycan No 36 + Water --> released mucin-type O-glycan No 157 + D-Galactose	Abiotrophia_defectiva_ATCC_49176 or Akkermansia_muciniphila_ATCC_BAA_835 or Alistipes_indistinctus_YIT_12060 or Alistipes_shahii_WAL_8301 or Anaerostipes_hadrus_DSM_3319 or Bacteroides_caccae_ATCC_43185 or Bacteroides_cellulosilyticus_DSM_14838 or Bacteroides_clarus_YIT_12056 or Bacteroides_coprocola_M16_DSM_17136 or Bacteroides_coprophilus_DSM_18228 or Bacteroides_dorei_DSM_17855 or Bacteroides_…
rxnAGORA0286	BGALASE_OGLYCAN108e	Beta-galactosidase, mucin-type O-glycans, extracellular	Mucin O-glycan degradation	released mucin-type O-glycan No 3 + Water --> released mucin-type O-glycan No 2 + D-Galactose	Abiotrophia_defectiva_ATCC_49176 or Akkermansia_muciniphila_ATCC_BAA_835 or Alistipes_indistinctus_YIT_12060 or Alistipes_shahii_WAL_8301 or Anaerostipes_hadrus_DSM_3319 or Bacteroides_caccae_ATCC_43185 or Bacteroides_cellulosilyticus_DSM_14838 or Bacteroides_clarus_YIT_12056 or Bacteroides_coprocola_M16_DSM_17136 or Bacteroides_coprophilus_DSM_18228 or Bacteroides_dorei_DSM_17855 or Bacteroides_…
rxnAGORA0287	BGALASE_OGLYCAN109e	Beta-galactosidase, mucin-type O-glycans, extracellular	Mucin O-glycan degradation	released mucin-type O-glycan No 45 + Water --> released mucin-type O-glycan No 39 + D-Galactose	Abiotrophia_defectiva_ATCC_49176 or Akkermansia_muciniphila_ATCC_BAA_835 or Alistipes_indistinctus_YIT_12060 or Alistipes_shahii_WAL_8301 or Anaerostipes_hadrus_DSM_3319 or Bacteroides_caccae_ATCC_43185 or Bacteroides_cellulosilyticus_DSM_14838 or Bacteroides_clarus_YIT_12056 or Bacteroides_coprocola_M16_DSM_17136 or Bacteroides_coprophilus_DSM_18228 or Bacteroides_dorei_DSM_17855 or Bacteroides_…
rxnAGORA0288	BGALASE_OGLYCAN10e	Beta-galactosidase, mucin-type O-glycans, extracellular	Mucin O-glycan degradation	mucin-type O-glycan No 113 + Water --> mucin-type O-glycan No 163 + D-Galactose	Abiotrophia_defectiva_ATCC_49176 or Akkermansia_muciniphila_ATCC_BAA_835 or Alistipes_indistinctus_YIT_12060 or Alistipes_shahii_WAL_8301 or Anaerostipes_hadrus_DSM_3319 or Bacteroides_caccae_ATCC_43185 or Bacteroides_cellulosilyticus_DSM_14838 or Bacteroides_clarus_YIT_12056 or Bacteroides_coprocola_M16_DSM_17136 or Bacteroides_coprophilus_DSM_18228 or Bacteroides_dorei_DSM_17855 or Bacteroides_…
rxnAGORA0289	BGALASE_OGLYCAN110e	Beta-galactosidase, mucin-type O-glycans, extracellular	Mucin O-glycan degradation	released mucin-type O-glycan No 46 + Water --> released Core 2 + D-Galactose	Abiotrophia_defectiva_ATCC_49176 or Akkermansia_muciniphila_ATCC_BAA_835 or Alistipes_indistinctus_YIT_12060 or Alistipes_shahii_WAL_8301 or Anaerostipes_hadrus_DSM_3319 or Bacteroides_caccae_ATCC_43185 or Bacteroides_cellulosilyticus_DSM_14838 or Bacteroides_clarus_YIT_12056 or Bacteroides_coprocola_M16_DSM_17136 or Bacteroides_coprophilus_DSM_18228 or Bacteroides_dorei_DSM_17855 or Bacteroides_…
rxnAGORA0290	BGALASE_OGLYCAN111e	Beta-galactosidase, mucin-type O-glycans, extracellular	Mucin O-glycan degradation	released mucin-type O-glycan No 46 + Water --> released F1alpha antigen + D-Galactose	Abiotrophia_defectiva_ATCC_49176 or Akkermansia_muciniphila_ATCC_BAA_835 or Alistipes_indistinctus_YIT_12060 or Alistipes_shahii_WAL_8301 or Anaerostipes_hadrus_DSM_3319 or Bacteroides_caccae_ATCC_43185 or Bacteroides_cellulosilyticus_DSM_14838 or Bacteroides_clarus_YIT_12056 or Bacteroides_coprocola_M16_DSM_17136 or Bacteroides_coprophilus_DSM_18228 or Bacteroides_dorei_DSM_17855 or Bacteroides_…
rxnAGORA0291	BGALASE_OGLYCAN112e	Beta-galactosidase, mucin-type O-glycans, extracellular	Mucin O-glycan degradation	released mucin-type O-glycan No 48 + Water --> Alpha-2,6-N-acetylneuraminate-N-acetylgalactosamine + D-Galactose	Abiotrophia_defectiva_ATCC_49176 or Akkermansia_muciniphila_ATCC_BAA_835 or Alistipes_indistinctus_YIT_12060 or Alistipes_shahii_WAL_8301 or Anaerostipes_hadrus_DSM_3319 or Bacteroides_caccae_ATCC_43185 or Bacteroides_cellulosilyticus_DSM_14838 or Bacteroides_clarus_YIT_12056 or Bacteroides_coprocola_M16_DSM_17136 or Bacteroides_coprophilus_DSM_18228 or Bacteroides_dorei_DSM_17855 or Bacteroides_…
rxnAGORA0292	BGALASE_OGLYCAN113e	Beta-galactosidase, mucin-type O-glycans, extracellular	Mucin O-glycan degradation	released mucin-type O-glycan No 4 + Water --> released mucin-type O-glycan No 151 + D-Galactose	Abiotrophia_defectiva_ATCC_49176 or Akkermansia_muciniphila_ATCC_BAA_835 or Alistipes_indistinctus_YIT_12060 or Alistipes_shahii_WAL_8301 or Anaerostipes_hadrus_DSM_3319 or Bacteroides_caccae_ATCC_43185 or Bacteroides_cellulosilyticus_DSM_14838 or Bacteroides_clarus_YIT_12056 or Bacteroides_coprocola_M16_DSM_17136 or Bacteroides_coprophilus_DSM_18228 or Bacteroides_dorei_DSM_17855 or Bacteroides_…
rxnAGORA0293	BGALASE_OGLYCAN114e	Beta-galactosidase, mucin-type O-glycans, extracellular	Mucin O-glycan degradation	released mucin-type O-glycan No 53 + Water --> released mucin-type O-glycan No 51 + D-Galactose	Abiotrophia_defectiva_ATCC_49176 or Akkermansia_muciniphila_ATCC_BAA_835 or Alistipes_indistinctus_YIT_12060 or Alistipes_shahii_WAL_8301 or Anaerostipes_hadrus_DSM_3319 or Bacteroides_caccae_ATCC_43185 or Bacteroides_cellulosilyticus_DSM_14838 or Bacteroides_clarus_YIT_12056 or Bacteroides_coprocola_M16_DSM_17136 or Bacteroides_coprophilus_DSM_18228 or Bacteroides_dorei_DSM_17855 or Bacteroides_…
rxnAGORA0294	BGALASE_OGLYCAN115e	Beta-galactosidase, mucin-type O-glycans, extracellular	Mucin O-glycan degradation	released mucin-type O-glycan No 57 + Water --> released mucin-type O-glycan No 171 + D-Galactose	Abiotrophia_defectiva_ATCC_49176 or Akkermansia_muciniphila_ATCC_BAA_835 or Alistipes_indistinctus_YIT_12060 or Alistipes_shahii_WAL_8301 or Anaerostipes_hadrus_DSM_3319 or Bacteroides_caccae_ATCC_43185 or Bacteroides_cellulosilyticus_DSM_14838 or Bacteroides_clarus_YIT_12056 or Bacteroides_coprocola_M16_DSM_17136 or Bacteroides_coprophilus_DSM_18228 or Bacteroides_dorei_DSM_17855 or Bacteroides_…
rxnAGORA0295	BGALASE_OGLYCAN116e	Beta-galactosidase, mucin-type O-glycans, extracellular	Mucin O-glycan degradation	released mucin-type O-glycan No 58 + Water --> released mucin-type O-glycan No 16 + D-Galactose	Abiotrophia_defectiva_ATCC_49176 or Akkermansia_muciniphila_ATCC_BAA_835 or Alistipes_indistinctus_YIT_12060 or Alistipes_shahii_WAL_8301 or Anaerostipes_hadrus_DSM_3319 or Bacteroides_caccae_ATCC_43185 or Bacteroides_cellulosilyticus_DSM_14838 or Bacteroides_clarus_YIT_12056 or Bacteroides_coprocola_M16_DSM_17136 or Bacteroides_coprophilus_DSM_18228 or Bacteroides_dorei_DSM_17855 or Bacteroides_…
rxnAGORA0296	BGALASE_OGLYCAN117e	Beta-galactosidase, mucin-type O-glycans, extracellular	Mucin O-glycan degradation	released mucin-type O-glycan No 5 + Water --> released mucin-type O-glycan No 174 + D-Galactose	Abiotrophia_defectiva_ATCC_49176 or Akkermansia_muciniphila_ATCC_BAA_835 or Alistipes_indistinctus_YIT_12060 or Alistipes_shahii_WAL_8301 or Anaerostipes_hadrus_DSM_3319 or Bacteroides_caccae_ATCC_43185 or Bacteroides_cellulosilyticus_DSM_14838 or Bacteroides_clarus_YIT_12056 or Bacteroides_coprocola_M16_DSM_17136 or Bacteroides_coprophilus_DSM_18228 or Bacteroides_dorei_DSM_17855 or Bacteroides_…
rxnAGORA0297	BGALASE_OGLYCAN118e	Beta-galactosidase, mucin-type O-glycans, extracellular	Mucin O-glycan degradation	released mucin-type O-glycan No 61 + Water --> released mucin-type O-glycan No 180 + D-Galactose	Abiotrophia_defectiva_ATCC_49176 or Akkermansia_muciniphila_ATCC_BAA_835 or Alistipes_indistinctus_YIT_12060 or Alistipes_shahii_WAL_8301 or Anaerostipes_hadrus_DSM_3319 or Bacteroides_caccae_ATCC_43185 or Bacteroides_cellulosilyticus_DSM_14838 or Bacteroides_clarus_YIT_12056 or Bacteroides_coprocola_M16_DSM_17136 or Bacteroides_coprophilus_DSM_18228 or Bacteroides_dorei_DSM_17855 or Bacteroides_…
rxnAGORA0298	BGALASE_OGLYCAN119e	Beta-galactosidase, mucin-type O-glycans, extracellular	Mucin O-glycan degradation	released mucin-type O-glycan No 64 + Water --> released mucin-type O-glycan No 176 + D-Galactose	Abiotrophia_defectiva_ATCC_49176 or Akkermansia_muciniphila_ATCC_BAA_835 or Alistipes_indistinctus_YIT_12060 or Alistipes_shahii_WAL_8301 or Anaerostipes_hadrus_DSM_3319 or Bacteroides_caccae_ATCC_43185 or Bacteroides_cellulosilyticus_DSM_14838 or Bacteroides_clarus_YIT_12056 or Bacteroides_coprocola_M16_DSM_17136 or Bacteroides_coprophilus_DSM_18228 or Bacteroides_dorei_DSM_17855 or Bacteroides_…
rxnAGORA0299	BGALASE_OGLYCAN11e	Beta-galactosidase, mucin-type O-glycans, extracellular	Mucin O-glycan degradation	mucin-type O-glycan No 113 + Water --> mucin-type O-glycan No 83 + D-Galactose	Abiotrophia_defectiva_ATCC_49176 or Akkermansia_muciniphila_ATCC_BAA_835 or Alistipes_indistinctus_YIT_12060 or Alistipes_shahii_WAL_8301 or Anaerostipes_hadrus_DSM_3319 or Bacteroides_caccae_ATCC_43185 or Bacteroides_cellulosilyticus_DSM_14838 or Bacteroides_clarus_YIT_12056 or Bacteroides_coprocola_M16_DSM_17136 or Bacteroides_coprophilus_DSM_18228 or Bacteroides_dorei_DSM_17855 or Bacteroides_…
rxnAGORA0300	BGALASE_OGLYCAN120e	Beta-galactosidase, mucin-type O-glycans, extracellular	Mucin O-glycan degradation	released mucin-type O-glycan No 65 + Water --> released mucin-type O-glycan No 178 + D-Galactose	Abiotrophia_defectiva_ATCC_49176 or Akkermansia_muciniphila_ATCC_BAA_835 or Alistipes_indistinctus_YIT_12060 or Alistipes_shahii_WAL_8301 or Anaerostipes_hadrus_DSM_3319 or Bacteroides_caccae_ATCC_43185 or Bacteroides_cellulosilyticus_DSM_14838 or Bacteroides_clarus_YIT_12056 or Bacteroides_coprocola_M16_DSM_17136 or Bacteroides_coprophilus_DSM_18228 or Bacteroides_dorei_DSM_17855 or Bacteroides_…
rxnAGORA0301	BGALASE_OGLYCAN121e	Beta-galactosidase, mucin-type O-glycans, extracellular	Mucin O-glycan degradation	released mucin-type O-glycan No 66 + Water --> released mucin-type O-glycan No 18 + D-Galactose	Abiotrophia_defectiva_ATCC_49176 or Akkermansia_muciniphila_ATCC_BAA_835 or Alistipes_indistinctus_YIT_12060 or Alistipes_shahii_WAL_8301 or Anaerostipes_hadrus_DSM_3319 or Bacteroides_caccae_ATCC_43185 or Bacteroides_cellulosilyticus_DSM_14838 or Bacteroides_clarus_YIT_12056 or Bacteroides_coprocola_M16_DSM_17136 or Bacteroides_coprophilus_DSM_18228 or Bacteroides_dorei_DSM_17855 or Bacteroides_…
rxnAGORA0302	BGALASE_OGLYCAN122e	Beta-galactosidase, mucin-type O-glycans, extracellular	Mucin O-glycan degradation	released mucin-type O-glycan No 66 + Water --> released mucin-type O-glycan No 166 + D-Galactose	Abiotrophia_defectiva_ATCC_49176 or Akkermansia_muciniphila_ATCC_BAA_835 or Alistipes_indistinctus_YIT_12060 or Alistipes_shahii_WAL_8301 or Anaerostipes_hadrus_DSM_3319 or Bacteroides_caccae_ATCC_43185 or Bacteroides_cellulosilyticus_DSM_14838 or Bacteroides_clarus_YIT_12056 or Bacteroides_coprocola_M16_DSM_17136 or Bacteroides_coprophilus_DSM_18228 or Bacteroides_dorei_DSM_17855 or Bacteroides_…
rxnAGORA0303	BGALASE_OGLYCAN123e	Beta-galactosidase, mucin-type O-glycans, extracellular	Mucin O-glycan degradation	released mucin-type O-glycan No 68 + Water --> released mucin-type O-glycan No 177 + D-Galactose	Abiotrophia_defectiva_ATCC_49176 or Akkermansia_muciniphila_ATCC_BAA_835 or Alistipes_indistinctus_YIT_12060 or Alistipes_shahii_WAL_8301 or Anaerostipes_hadrus_DSM_3319 or Bacteroides_caccae_ATCC_43185 or Bacteroides_cellulosilyticus_DSM_14838 or Bacteroides_clarus_YIT_12056 or Bacteroides_coprocola_M16_DSM_17136 or Bacteroides_coprophilus_DSM_18228 or Bacteroides_dorei_DSM_17855 or Bacteroides_…
rxnAGORA0304	BGALASE_OGLYCAN124e	Beta-galactosidase, mucin-type O-glycans, extracellular	Mucin O-glycan degradation	released mucin-type O-glycan No 6 + Water --> released mucin-type O-glycan No 179 + D-Galactose	Abiotrophia_defectiva_ATCC_49176 or Akkermansia_muciniphila_ATCC_BAA_835 or Alistipes_indistinctus_YIT_12060 or Alistipes_shahii_WAL_8301 or Anaerostipes_hadrus_DSM_3319 or Bacteroides_caccae_ATCC_43185 or Bacteroides_cellulosilyticus_DSM_14838 or Bacteroides_clarus_YIT_12056 or Bacteroides_coprocola_M16_DSM_17136 or Bacteroides_coprophilus_DSM_18228 or Bacteroides_dorei_DSM_17855 or Bacteroides_…
rxnAGORA0305	BGALASE_OGLYCAN125e	Beta-galactosidase, mucin-type O-glycans, extracellular	Mucin O-glycan degradation	released mucin-type O-glycan No 70 + Water --> released mucin-type O-glycan No 145 + D-Galactose	Abiotrophia_defectiva_ATCC_49176 or Akkermansia_muciniphila_ATCC_BAA_835 or Alistipes_indistinctus_YIT_12060 or Alistipes_shahii_WAL_8301 or Anaerostipes_hadrus_DSM_3319 or Bacteroides_caccae_ATCC_43185 or Bacteroides_cellulosilyticus_DSM_14838 or Bacteroides_clarus_YIT_12056 or Bacteroides_coprocola_M16_DSM_17136 or Bacteroides_coprophilus_DSM_18228 or Bacteroides_dorei_DSM_17855 or Bacteroides_…
rxnAGORA0306	BGALASE_OGLYCAN126e	Beta-galactosidase, mucin-type O-glycans, extracellular	Mucin O-glycan degradation	released mucin-type O-glycan No 74 + Water --> released mucin-type O-glycan No 141 + D-Galactose	Abiotrophia_defectiva_ATCC_49176 or Akkermansia_muciniphila_ATCC_BAA_835 or Alistipes_indistinctus_YIT_12060 or Alistipes_shahii_WAL_8301 or Anaerostipes_hadrus_DSM_3319 or Bacteroides_caccae_ATCC_43185 or Bacteroides_cellulosilyticus_DSM_14838 or Bacteroides_clarus_YIT_12056 or Bacteroides_coprocola_M16_DSM_17136 or Bacteroides_coprophilus_DSM_18228 or Bacteroides_dorei_DSM_17855 or Bacteroides_…
rxnAGORA0307	BGALASE_OGLYCAN127e	Beta-galactosidase, mucin-type O-glycans, extracellular	Mucin O-glycan degradation	released mucin-type O-glycan No 74 + Water --> released mucin-type O-glycan No 144 + D-Galactose	Abiotrophia_defectiva_ATCC_49176 or Akkermansia_muciniphila_ATCC_BAA_835 or Alistipes_indistinctus_YIT_12060 or Alistipes_shahii_WAL_8301 or Anaerostipes_hadrus_DSM_3319 or Bacteroides_caccae_ATCC_43185 or Bacteroides_cellulosilyticus_DSM_14838 or Bacteroides_clarus_YIT_12056 or Bacteroides_coprocola_M16_DSM_17136 or Bacteroides_coprophilus_DSM_18228 or Bacteroides_dorei_DSM_17855 or Bacteroides_…
rxnAGORA0308	BGALASE_OGLYCAN128e	Beta-galactosidase, mucin-type O-glycans, extracellular	Mucin O-glycan degradation	released mucin-type O-glycan No 75 + Water --> released mucin-type O-glycan No 146 + D-Galactose	Abiotrophia_defectiva_ATCC_49176 or Akkermansia_muciniphila_ATCC_BAA_835 or Alistipes_indistinctus_YIT_12060 or Alistipes_shahii_WAL_8301 or Anaerostipes_hadrus_DSM_3319 or Bacteroides_caccae_ATCC_43185 or Bacteroides_cellulosilyticus_DSM_14838 or Bacteroides_clarus_YIT_12056 or Bacteroides_coprocola_M16_DSM_17136 or Bacteroides_coprophilus_DSM_18228 or Bacteroides_dorei_DSM_17855 or Bacteroides_…
rxnAGORA0309	BGALASE_OGLYCAN129e	Beta-galactosidase, mucin-type O-glycans, extracellular	Mucin O-glycan degradation	released mucin-type O-glycan No 77 + Water --> released Core 2 + D-Galactose	Abiotrophia_defectiva_ATCC_49176 or Akkermansia_muciniphila_ATCC_BAA_835 or Alistipes_indistinctus_YIT_12060 or Alistipes_shahii_WAL_8301 or Anaerostipes_hadrus_DSM_3319 or Bacteroides_caccae_ATCC_43185 or Bacteroides_cellulosilyticus_DSM_14838 or Bacteroides_clarus_YIT_12056 or Bacteroides_coprocola_M16_DSM_17136 or Bacteroides_coprophilus_DSM_18228 or Bacteroides_dorei_DSM_17855 or Bacteroides_…
rxnAGORA0310	BGALASE_OGLYCAN12e	Beta-galactosidase, mucin-type O-glycans, extracellular	Mucin O-glycan degradation	mucin-type O-glycan No 115 + Water --> mucin-type O-glycan No 173 + D-Galactose	Abiotrophia_defectiva_ATCC_49176 or Akkermansia_muciniphila_ATCC_BAA_835 or Alistipes_indistinctus_YIT_12060 or Alistipes_shahii_WAL_8301 or Anaerostipes_hadrus_DSM_3319 or Bacteroides_caccae_ATCC_43185 or Bacteroides_cellulosilyticus_DSM_14838 or Bacteroides_clarus_YIT_12056 or Bacteroides_coprocola_M16_DSM_17136 or Bacteroides_coprophilus_DSM_18228 or Bacteroides_dorei_DSM_17855 or Bacteroides_…
rxnAGORA0311	BGALASE_OGLYCAN130e	Beta-galactosidase, mucin-type O-glycans, extracellular	Mucin O-glycan degradation	released mucin-type O-glycan No 77 + Water --> released mucin-type O-glycan No 148 + D-Galactose	Abiotrophia_defectiva_ATCC_49176 or Akkermansia_muciniphila_ATCC_BAA_835 or Alistipes_indistinctus_YIT_12060 or Alistipes_shahii_WAL_8301 or Anaerostipes_hadrus_DSM_3319 or Bacteroides_caccae_ATCC_43185 or Bacteroides_cellulosilyticus_DSM_14838 or Bacteroides_clarus_YIT_12056 or Bacteroides_coprocola_M16_DSM_17136 or Bacteroides_coprophilus_DSM_18228 or Bacteroides_dorei_DSM_17855 or Bacteroides_…
rxnAGORA0312	BGALASE_OGLYCAN131e	Beta-galactosidase, mucin-type O-glycans, extracellular	Mucin O-glycan degradation	released mucin-type O-glycan No 78 + Water --> released Core 2 + D-Galactose	Abiotrophia_defectiva_ATCC_49176 or Akkermansia_muciniphila_ATCC_BAA_835 or Alistipes_indistinctus_YIT_12060 or Alistipes_shahii_WAL_8301 or Anaerostipes_hadrus_DSM_3319 or Bacteroides_caccae_ATCC_43185 or Bacteroides_cellulosilyticus_DSM_14838 or Bacteroides_clarus_YIT_12056 or Bacteroides_coprocola_M16_DSM_17136 or Bacteroides_coprophilus_DSM_18228 or Bacteroides_dorei_DSM_17855 or Bacteroides_…
rxnAGORA0313	BGALASE_OGLYCAN132e	Beta-galactosidase, mucin-type O-glycans, extracellular	Mucin O-glycan degradation	released mucin-type O-glycan No 78 + Water --> released F1alpha antigen + D-Galactose	Abiotrophia_defectiva_ATCC_49176 or Akkermansia_muciniphila_ATCC_BAA_835 or Alistipes_indistinctus_YIT_12060 or Alistipes_shahii_WAL_8301 or Anaerostipes_hadrus_DSM_3319 or Bacteroides_caccae_ATCC_43185 or Bacteroides_cellulosilyticus_DSM_14838 or Bacteroides_clarus_YIT_12056 or Bacteroides_coprocola_M16_DSM_17136 or Bacteroides_coprophilus_DSM_18228 or Bacteroides_dorei_DSM_17855 or Bacteroides_…
rxnAGORA0314	BGALASE_OGLYCAN133e	Beta-galactosidase, mucin-type O-glycans, extracellular	Mucin O-glycan degradation	released mucin-type O-glycan No 79 + Water --> released Core 2 + D-Galactose	Abiotrophia_defectiva_ATCC_49176 or Akkermansia_muciniphila_ATCC_BAA_835 or Alistipes_indistinctus_YIT_12060 or Alistipes_shahii_WAL_8301 or Anaerostipes_hadrus_DSM_3319 or Bacteroides_caccae_ATCC_43185 or Bacteroides_cellulosilyticus_DSM_14838 or Bacteroides_clarus_YIT_12056 or Bacteroides_coprocola_M16_DSM_17136 or Bacteroides_coprophilus_DSM_18228 or Bacteroides_dorei_DSM_17855 or Bacteroides_…
rxnAGORA0315	BGALASE_OGLYCAN134e	Beta-galactosidase, mucin-type O-glycans, extracellular	Mucin O-glycan degradation	released mucin-type O-glycan No 79 + Water --> released mucin-type O-glycan No 148 + D-Galactose	Abiotrophia_defectiva_ATCC_49176 or Akkermansia_muciniphila_ATCC_BAA_835 or Alistipes_indistinctus_YIT_12060 or Alistipes_shahii_WAL_8301 or Anaerostipes_hadrus_DSM_3319 or Bacteroides_caccae_ATCC_43185 or Bacteroides_cellulosilyticus_DSM_14838 or Bacteroides_clarus_YIT_12056 or Bacteroides_coprocola_M16_DSM_17136 or Bacteroides_coprophilus_DSM_18228 or Bacteroides_dorei_DSM_17855 or Bacteroides_…
rxnAGORA0316	BGALASE_OGLYCAN135e	Beta-galactosidase, mucin-type O-glycans, extracellular	Mucin O-glycan degradation	released mucin-type O-glycan No 80 + Water --> released mucin-type O-glycan No 149 + D-Galactose	Abiotrophia_defectiva_ATCC_49176 or Akkermansia_muciniphila_ATCC_BAA_835 or Alistipes_indistinctus_YIT_12060 or Alistipes_shahii_WAL_8301 or Anaerostipes_hadrus_DSM_3319 or Bacteroides_caccae_ATCC_43185 or Bacteroides_cellulosilyticus_DSM_14838 or Bacteroides_clarus_YIT_12056 or Bacteroides_coprocola_M16_DSM_17136 or Bacteroides_coprophilus_DSM_18228 or Bacteroides_dorei_DSM_17855 or Bacteroides_…
rxnAGORA0317	BGALASE_OGLYCAN136e	Beta-galactosidase, mucin-type O-glycans, extracellular	Mucin O-glycan degradation	released mucin-type O-glycan No 81 + Water --> released mucin-type O-glycan No 152 + D-Galactose	Abiotrophia_defectiva_ATCC_49176 or Akkermansia_muciniphila_ATCC_BAA_835 or Alistipes_indistinctus_YIT_12060 or Alistipes_shahii_WAL_8301 or Anaerostipes_hadrus_DSM_3319 or Bacteroides_caccae_ATCC_43185 or Bacteroides_cellulosilyticus_DSM_14838 or Bacteroides_clarus_YIT_12056 or Bacteroides_coprocola_M16_DSM_17136 or Bacteroides_coprophilus_DSM_18228 or Bacteroides_dorei_DSM_17855 or Bacteroides_…
rxnAGORA0318	BGALASE_OGLYCAN137e	Beta-galactosidase, mucin-type O-glycans, extracellular	Mucin O-glycan degradation	released mucin-type O-glycan No 82 + Water --> released mucin-type O-glycan No 153 + D-Galactose	Abiotrophia_defectiva_ATCC_49176 or Akkermansia_muciniphila_ATCC_BAA_835 or Alistipes_indistinctus_YIT_12060 or Alistipes_shahii_WAL_8301 or Anaerostipes_hadrus_DSM_3319 or Bacteroides_caccae_ATCC_43185 or Bacteroides_cellulosilyticus_DSM_14838 or Bacteroides_clarus_YIT_12056 or Bacteroides_coprocola_M16_DSM_17136 or Bacteroides_coprophilus_DSM_18228 or Bacteroides_dorei_DSM_17855 or Bacteroides_…
rxnAGORA0319	BGALASE_OGLYCAN138e	Beta-galactosidase, mucin-type O-glycans, extracellular	Mucin O-glycan degradation	released mucin-type O-glycan No 83 + Water --> released mucin-type O-glycan No 154 + D-Galactose	Abiotrophia_defectiva_ATCC_49176 or Akkermansia_muciniphila_ATCC_BAA_835 or Alistipes_indistinctus_YIT_12060 or Alistipes_shahii_WAL_8301 or Anaerostipes_hadrus_DSM_3319 or Bacteroides_caccae_ATCC_43185 or Bacteroides_cellulosilyticus_DSM_14838 or Bacteroides_clarus_YIT_12056 or Bacteroides_coprocola_M16_DSM_17136 or Bacteroides_coprophilus_DSM_18228 or Bacteroides_dorei_DSM_17855 or Bacteroides_…
rxnAGORA0320	BGALASE_OGLYCAN139e	Beta-galactosidase, mucin-type O-glycans, extracellular	Mucin O-glycan degradation	released mucin-type O-glycan No 84 + Water --> released mucin-type O-glycan No 29 + D-Galactose	Abiotrophia_defectiva_ATCC_49176 or Akkermansia_muciniphila_ATCC_BAA_835 or Alistipes_indistinctus_YIT_12060 or Alistipes_shahii_WAL_8301 or Anaerostipes_hadrus_DSM_3319 or Bacteroides_caccae_ATCC_43185 or Bacteroides_cellulosilyticus_DSM_14838 or Bacteroides_clarus_YIT_12056 or Bacteroides_coprocola_M16_DSM_17136 or Bacteroides_coprophilus_DSM_18228 or Bacteroides_dorei_DSM_17855 or Bacteroides_…
rxnAGORA0321	BGALASE_OGLYCAN13e	Beta-galactosidase, mucin-type O-glycans, extracellular	Mucin O-glycan degradation	mucin-type O-glycan No 117 + Water --> mucin-type O-glycan No 147 + D-Galactose	Abiotrophia_defectiva_ATCC_49176 or Akkermansia_muciniphila_ATCC_BAA_835 or Alistipes_indistinctus_YIT_12060 or Alistipes_shahii_WAL_8301 or Anaerostipes_hadrus_DSM_3319 or Bacteroides_caccae_ATCC_43185 or Bacteroides_cellulosilyticus_DSM_14838 or Bacteroides_clarus_YIT_12056 or Bacteroides_coprocola_M16_DSM_17136 or Bacteroides_coprophilus_DSM_18228 or Bacteroides_dorei_DSM_17855 or Bacteroides_…
rxnAGORA0322	BGALASE_OGLYCAN140e	Beta-galactosidase, mucin-type O-glycans, extracellular	Mucin O-glycan degradation	released mucin-type O-glycan No 85 + Water --> released mucin-type O-glycan No 155 + D-Galactose	Abiotrophia_defectiva_ATCC_49176 or Akkermansia_muciniphila_ATCC_BAA_835 or Alistipes_indistinctus_YIT_12060 or Alistipes_shahii_WAL_8301 or Anaerostipes_hadrus_DSM_3319 or Bacteroides_caccae_ATCC_43185 or Bacteroides_cellulosilyticus_DSM_14838 or Bacteroides_clarus_YIT_12056 or Bacteroides_coprocola_M16_DSM_17136 or Bacteroides_coprophilus_DSM_18228 or Bacteroides_dorei_DSM_17855 or Bacteroides_…
rxnAGORA0323	BGALASE_OGLYCAN141e	Beta-galactosidase, mucin-type O-glycans, extracellular	Mucin O-glycan degradation	released mucin-type O-glycan No 90 + Water --> released mucin-type O-glycan No 138 + D-Galactose	Abiotrophia_defectiva_ATCC_49176 or Akkermansia_muciniphila_ATCC_BAA_835 or Alistipes_indistinctus_YIT_12060 or Alistipes_shahii_WAL_8301 or Anaerostipes_hadrus_DSM_3319 or Bacteroides_caccae_ATCC_43185 or Bacteroides_cellulosilyticus_DSM_14838 or Bacteroides_clarus_YIT_12056 or Bacteroides_coprocola_M16_DSM_17136 or Bacteroides_coprophilus_DSM_18228 or Bacteroides_dorei_DSM_17855 or Bacteroides_…
rxnAGORA0324	BGALASE_OGLYCAN142e	Beta-galactosidase, mucin-type O-glycans, extracellular	Mucin O-glycan degradation	released mucin-type O-glycan No 91 + Water --> released mucin-type O-glycan No 139 + D-Galactose	Abiotrophia_defectiva_ATCC_49176 or Akkermansia_muciniphila_ATCC_BAA_835 or Alistipes_indistinctus_YIT_12060 or Alistipes_shahii_WAL_8301 or Anaerostipes_hadrus_DSM_3319 or Bacteroides_caccae_ATCC_43185 or Bacteroides_cellulosilyticus_DSM_14838 or Bacteroides_clarus_YIT_12056 or Bacteroides_coprocola_M16_DSM_17136 or Bacteroides_coprophilus_DSM_18228 or Bacteroides_dorei_DSM_17855 or Bacteroides_…
rxnAGORA0325	BGALASE_OGLYCAN143e	Beta-galactosidase, mucin-type O-glycans, extracellular	Mucin O-glycan degradation	released mucin-type O-glycan No 93 + Water --> released mucin-type O-glycan No 140 + D-Galactose	Abiotrophia_defectiva_ATCC_49176 or Akkermansia_muciniphila_ATCC_BAA_835 or Alistipes_indistinctus_YIT_12060 or Alistipes_shahii_WAL_8301 or Anaerostipes_hadrus_DSM_3319 or Bacteroides_caccae_ATCC_43185 or Bacteroides_cellulosilyticus_DSM_14838 or Bacteroides_clarus_YIT_12056 or Bacteroides_coprocola_M16_DSM_17136 or Bacteroides_coprophilus_DSM_18228 or Bacteroides_dorei_DSM_17855 or Bacteroides_…
rxnAGORA0326	BGALASE_OGLYCAN144e	Beta-galactosidase, mucin-type O-glycans, extracellular	Mucin O-glycan degradation	released mucin-type O-glycan No 95 + Water --> released mucin-type O-glycan No 137 + D-Galactose	Abiotrophia_defectiva_ATCC_49176 or Akkermansia_muciniphila_ATCC_BAA_835 or Alistipes_indistinctus_YIT_12060 or Alistipes_shahii_WAL_8301 or Anaerostipes_hadrus_DSM_3319 or Bacteroides_caccae_ATCC_43185 or Bacteroides_cellulosilyticus_DSM_14838 or Bacteroides_clarus_YIT_12056 or Bacteroides_coprocola_M16_DSM_17136 or Bacteroides_coprophilus_DSM_18228 or Bacteroides_dorei_DSM_17855 or Bacteroides_…
rxnAGORA0327	BGALASE_OGLYCAN145e	Beta-galactosidase, mucin-type O-glycans, extracellular	Mucin O-glycan degradation	released mucin-type O-glycan No 97 + Water --> released mucin-type O-glycan No 158 + D-Galactose	Abiotrophia_defectiva_ATCC_49176 or Akkermansia_muciniphila_ATCC_BAA_835 or Alistipes_indistinctus_YIT_12060 or Alistipes_shahii_WAL_8301 or Anaerostipes_hadrus_DSM_3319 or Bacteroides_caccae_ATCC_43185 or Bacteroides_cellulosilyticus_DSM_14838 or Bacteroides_clarus_YIT_12056 or Bacteroides_coprocola_M16_DSM_17136 or Bacteroides_coprophilus_DSM_18228 or Bacteroides_dorei_DSM_17855 or Bacteroides_…
rxnAGORA0328	BGALASE_OGLYCAN146e	Beta-galactosidase, mucin-type O-glycans, extracellular	Mucin O-glycan degradation	released mucin-type O-glycan No 98 + Water --> released mucin-type O-glycan No 32 + D-Galactose	Abiotrophia_defectiva_ATCC_49176 or Akkermansia_muciniphila_ATCC_BAA_835 or Alistipes_indistinctus_YIT_12060 or Alistipes_shahii_WAL_8301 or Anaerostipes_hadrus_DSM_3319 or Bacteroides_caccae_ATCC_43185 or Bacteroides_cellulosilyticus_DSM_14838 or Bacteroides_clarus_YIT_12056 or Bacteroides_coprocola_M16_DSM_17136 or Bacteroides_coprophilus_DSM_18228 or Bacteroides_dorei_DSM_17855 or Bacteroides_…
rxnAGORA0329	BGALASE_OGLYCAN147e	Beta-galactosidase, mucin-type O-glycans, extracellular	Mucin O-glycan degradation	released mucin-type O-glycan No 99 + Water --> released mucin-type O-glycan No 161 + D-Galactose	Abiotrophia_defectiva_ATCC_49176 or Akkermansia_muciniphila_ATCC_BAA_835 or Alistipes_indistinctus_YIT_12060 or Alistipes_shahii_WAL_8301 or Anaerostipes_hadrus_DSM_3319 or Bacteroides_caccae_ATCC_43185 or Bacteroides_cellulosilyticus_DSM_14838 or Bacteroides_clarus_YIT_12056 or Bacteroides_coprocola_M16_DSM_17136 or Bacteroides_coprophilus_DSM_18228 or Bacteroides_dorei_DSM_17855 or Bacteroides_…
rxnAGORA0330	BGALASE_OGLYCAN148e	Beta-galactosidase, mucin-type O-glycans, extracellular	Mucin O-glycan degradation	Beta-1,3-Galactose-N-acetylgalactosamine + Water --> N-acetyl-D-galactosamine + D-Galactose	Abiotrophia_defectiva_ATCC_49176 or Akkermansia_muciniphila_ATCC_BAA_835 or Alistipes_indistinctus_YIT_12060 or Alistipes_shahii_WAL_8301 or Anaerostipes_hadrus_DSM_3319 or Bacteroides_caccae_ATCC_43185 or Bacteroides_cellulosilyticus_DSM_14838 or Bacteroides_clarus_YIT_12056 or Bacteroides_coprocola_M16_DSM_17136 or Bacteroides_coprophilus_DSM_18228 or Bacteroides_dorei_DSM_17855 or Bacteroides_…
rxnAGORA0331	BGALASE_OGLYCAN149e	Beta-galactosidase, mucin-type O-glycans, extracellular	Mucin O-glycan degradation	released Core 2 + Water --> Beta-1,6-N-acetylglucosamine-N-acetylgalactosamine + D-Galactose	Abiotrophia_defectiva_ATCC_49176 or Akkermansia_muciniphila_ATCC_BAA_835 or Alistipes_indistinctus_YIT_12060 or Alistipes_shahii_WAL_8301 or Anaerostipes_hadrus_DSM_3319 or Bacteroides_caccae_ATCC_43185 or Bacteroides_cellulosilyticus_DSM_14838 or Bacteroides_clarus_YIT_12056 or Bacteroides_coprocola_M16_DSM_17136 or Bacteroides_coprophilus_DSM_18228 or Bacteroides_dorei_DSM_17855 or Bacteroides_…
rxnAGORA0332	BGALASE_OGLYCAN14e	Beta-galactosidase, mucin-type O-glycans, extracellular	Mucin O-glycan degradation	mucin-type O-glycan No 12 + Water --> Core 3 + D-Galactose	Abiotrophia_defectiva_ATCC_49176 or Akkermansia_muciniphila_ATCC_BAA_835 or Alistipes_indistinctus_YIT_12060 or Alistipes_shahii_WAL_8301 or Anaerostipes_hadrus_DSM_3319 or Bacteroides_caccae_ATCC_43185 or Bacteroides_cellulosilyticus_DSM_14838 or Bacteroides_clarus_YIT_12056 or Bacteroides_coprocola_M16_DSM_17136 or Bacteroides_coprophilus_DSM_18228 or Bacteroides_dorei_DSM_17855 or Bacteroides_…
rxnAGORA0333	BGALASE_OGLYCAN150e	Beta-galactosidase, mucin-type O-glycans, extracellular	Mucin O-glycan degradation	released F1alpha antigen + Water --> Beta-1,6-N-acetylglucosamine-N-acetylgalactosamine + D-Galactose	Abiotrophia_defectiva_ATCC_49176 or Akkermansia_muciniphila_ATCC_BAA_835 or Alistipes_indistinctus_YIT_12060 or Alistipes_shahii_WAL_8301 or Anaerostipes_hadrus_DSM_3319 or Bacteroides_caccae_ATCC_43185 or Bacteroides_cellulosilyticus_DSM_14838 or Bacteroides_clarus_YIT_12056 or Bacteroides_coprocola_M16_DSM_17136 or Bacteroides_coprophilus_DSM_18228 or Bacteroides_dorei_DSM_17855 or Bacteroides_…
rxnAGORA0334	BGALASE_OGLYCAN15e	Beta-galactosidase, mucin-type O-glycans, extracellular	Mucin O-glycan degradation	mucin-type O-glycan No 120 + Water --> mucin-type O-glycan No 150 + D-Galactose	Abiotrophia_defectiva_ATCC_49176 or Akkermansia_muciniphila_ATCC_BAA_835 or Alistipes_indistinctus_YIT_12060 or Alistipes_shahii_WAL_8301 or Anaerostipes_hadrus_DSM_3319 or Bacteroides_caccae_ATCC_43185 or Bacteroides_cellulosilyticus_DSM_14838 or Bacteroides_clarus_YIT_12056 or Bacteroides_coprocola_M16_DSM_17136 or Bacteroides_coprophilus_DSM_18228 or Bacteroides_dorei_DSM_17855 or Bacteroides_…
rxnAGORA0335	BGALASE_OGLYCAN16e	Beta-galactosidase, mucin-type O-glycans, extracellular	Mucin O-glycan degradation	mucin-type O-glycan No 126 + Water --> mucin-type O-glycan No 165 + D-Galactose	Abiotrophia_defectiva_ATCC_49176 or Akkermansia_muciniphila_ATCC_BAA_835 or Alistipes_indistinctus_YIT_12060 or Alistipes_shahii_WAL_8301 or Anaerostipes_hadrus_DSM_3319 or Bacteroides_caccae_ATCC_43185 or Bacteroides_cellulosilyticus_DSM_14838 or Bacteroides_clarus_YIT_12056 or Bacteroides_coprocola_M16_DSM_17136 or Bacteroides_coprophilus_DSM_18228 or Bacteroides_dorei_DSM_17855 or Bacteroides_…
rxnAGORA0336	BGALASE_OGLYCAN17e	Beta-galactosidase, mucin-type O-glycans, extracellular	Mucin O-glycan degradation	mucin-type O-glycan No 130 + Water --> mucin-type O-glycan No 168 + D-Galactose	Abiotrophia_defectiva_ATCC_49176 or Akkermansia_muciniphila_ATCC_BAA_835 or Alistipes_indistinctus_YIT_12060 or Alistipes_shahii_WAL_8301 or Anaerostipes_hadrus_DSM_3319 or Bacteroides_caccae_ATCC_43185 or Bacteroides_cellulosilyticus_DSM_14838 or Bacteroides_clarus_YIT_12056 or Bacteroides_coprocola_M16_DSM_17136 or Bacteroides_coprophilus_DSM_18228 or Bacteroides_dorei_DSM_17855 or Bacteroides_…
rxnAGORA0337	BGALASE_OGLYCAN18e	Beta-galactosidase, mucin-type O-glycans, extracellular	Mucin O-glycan degradation	mucin-type O-glycan No 131 + Water --> mucin-type O-glycan No 169 + D-Galactose	Abiotrophia_defectiva_ATCC_49176 or Akkermansia_muciniphila_ATCC_BAA_835 or Alistipes_indistinctus_YIT_12060 or Alistipes_shahii_WAL_8301 or Anaerostipes_hadrus_DSM_3319 or Bacteroides_caccae_ATCC_43185 or Bacteroides_cellulosilyticus_DSM_14838 or Bacteroides_clarus_YIT_12056 or Bacteroides_coprocola_M16_DSM_17136 or Bacteroides_coprophilus_DSM_18228 or Bacteroides_dorei_DSM_17855 or Bacteroides_…
rxnAGORA0338	BGALASE_OGLYCAN19e	Beta-galactosidase, mucin-type O-glycans, extracellular	Mucin O-glycan degradation	mucin-type O-glycan No 14 + Water --> mucin-type O-glycan No 13 + D-Galactose	Abiotrophia_defectiva_ATCC_49176 or Akkermansia_muciniphila_ATCC_BAA_835 or Alistipes_indistinctus_YIT_12060 or Alistipes_shahii_WAL_8301 or Anaerostipes_hadrus_DSM_3319 or Bacteroides_caccae_ATCC_43185 or Bacteroides_cellulosilyticus_DSM_14838 or Bacteroides_clarus_YIT_12056 or Bacteroides_coprocola_M16_DSM_17136 or Bacteroides_coprophilus_DSM_18228 or Bacteroides_dorei_DSM_17855 or Bacteroides_…
rxnAGORA0339	BGALASE_OGLYCAN1e	Beta-galactosidase, mucin-type O-glycans, extracellular	Mucin O-glycan degradation	mucin-type O-glycan No 100 + Water --> mucin-type O-glycan No 5 + D-Galactose	Abiotrophia_defectiva_ATCC_49176 or Akkermansia_muciniphila_ATCC_BAA_835 or Alistipes_indistinctus_YIT_12060 or Alistipes_shahii_WAL_8301 or Anaerostipes_hadrus_DSM_3319 or Bacteroides_caccae_ATCC_43185 or Bacteroides_cellulosilyticus_DSM_14838 or Bacteroides_clarus_YIT_12056 or Bacteroides_coprocola_M16_DSM_17136 or Bacteroides_coprophilus_DSM_18228 or Bacteroides_dorei_DSM_17855 or Bacteroides_…
rxnAGORA0340	BGALASE_OGLYCAN20e	Beta-galactosidase, mucin-type O-glycans, extracellular	Mucin O-glycan degradation	mucin-type O-glycan No 141 + Water --> mucin-type O-glycan No 182 + D-Galactose	Abiotrophia_defectiva_ATCC_49176 or Akkermansia_muciniphila_ATCC_BAA_835 or Alistipes_indistinctus_YIT_12060 or Alistipes_shahii_WAL_8301 or Anaerostipes_hadrus_DSM_3319 or Bacteroides_caccae_ATCC_43185 or Bacteroides_cellulosilyticus_DSM_14838 or Bacteroides_clarus_YIT_12056 or Bacteroides_coprocola_M16_DSM_17136 or Bacteroides_coprophilus_DSM_18228 or Bacteroides_dorei_DSM_17855 or Bacteroides_…
rxnAGORA0341	BGALASE_OGLYCAN21e	Beta-galactosidase, mucin-type O-glycans, extracellular	Mucin O-glycan degradation	mucin-type O-glycan No 144 + Water --> mucin-type O-glycan No 182 + D-Galactose	Abiotrophia_defectiva_ATCC_49176 or Akkermansia_muciniphila_ATCC_BAA_835 or Alistipes_indistinctus_YIT_12060 or Alistipes_shahii_WAL_8301 or Anaerostipes_hadrus_DSM_3319 or Bacteroides_caccae_ATCC_43185 or Bacteroides_cellulosilyticus_DSM_14838 or Bacteroides_clarus_YIT_12056 or Bacteroides_coprocola_M16_DSM_17136 or Bacteroides_coprophilus_DSM_18228 or Bacteroides_dorei_DSM_17855 or Bacteroides_…
rxnAGORA0342	BGALASE_OGLYCAN22e	Beta-galactosidase, mucin-type O-glycans, extracellular	Mucin O-glycan degradation	mucin-type O-glycan No 148 + Water --> Core 6 + D-Galactose	Abiotrophia_defectiva_ATCC_49176 or Akkermansia_muciniphila_ATCC_BAA_835 or Alistipes_indistinctus_YIT_12060 or Alistipes_shahii_WAL_8301 or Anaerostipes_hadrus_DSM_3319 or Bacteroides_caccae_ATCC_43185 or Bacteroides_cellulosilyticus_DSM_14838 or Bacteroides_clarus_YIT_12056 or Bacteroides_coprocola_M16_DSM_17136 or Bacteroides_coprophilus_DSM_18228 or Bacteroides_dorei_DSM_17855 or Bacteroides_…
rxnAGORA0343	BGALASE_OGLYCAN23e	Beta-galactosidase, mucin-type O-glycans, extracellular	Mucin O-glycan degradation	mucin-type O-glycan No 163 + Water --> mucin-type O-glycan No 154 + D-Galactose	Abiotrophia_defectiva_ATCC_49176 or Akkermansia_muciniphila_ATCC_BAA_835 or Alistipes_indistinctus_YIT_12060 or Alistipes_shahii_WAL_8301 or Anaerostipes_hadrus_DSM_3319 or Bacteroides_caccae_ATCC_43185 or Bacteroides_cellulosilyticus_DSM_14838 or Bacteroides_clarus_YIT_12056 or Bacteroides_coprocola_M16_DSM_17136 or Bacteroides_coprophilus_DSM_18228 or Bacteroides_dorei_DSM_17855 or Bacteroides_…
rxnAGORA0344	BGALASE_OGLYCAN24e	Beta-galactosidase, mucin-type O-glycans, extracellular	Mucin O-glycan degradation	mucin-type O-glycan No 164 + Water --> mucin-type O-glycan No 174 + D-Galactose	Abiotrophia_defectiva_ATCC_49176 or Akkermansia_muciniphila_ATCC_BAA_835 or Alistipes_indistinctus_YIT_12060 or Alistipes_shahii_WAL_8301 or Anaerostipes_hadrus_DSM_3319 or Bacteroides_caccae_ATCC_43185 or Bacteroides_cellulosilyticus_DSM_14838 or Bacteroides_clarus_YIT_12056 or Bacteroides_coprocola_M16_DSM_17136 or Bacteroides_coprophilus_DSM_18228 or Bacteroides_dorei_DSM_17855 or Bacteroides_…
rxnAGORA0345	BGALASE_OGLYCAN25e	Beta-galactosidase, mucin-type O-glycans, extracellular	Mucin O-glycan degradation	mucin-type O-glycan No 166 + Water --> mucin-type O-glycan No 175 + D-Galactose	Abiotrophia_defectiva_ATCC_49176 or Akkermansia_muciniphila_ATCC_BAA_835 or Alistipes_indistinctus_YIT_12060 or Alistipes_shahii_WAL_8301 or Anaerostipes_hadrus_DSM_3319 or Bacteroides_caccae_ATCC_43185 or Bacteroides_cellulosilyticus_DSM_14838 or Bacteroides_clarus_YIT_12056 or Bacteroides_coprocola_M16_DSM_17136 or Bacteroides_coprophilus_DSM_18228 or Bacteroides_dorei_DSM_17855 or Bacteroides_…
rxnAGORA0346	BGALASE_OGLYCAN26e	Beta-galactosidase, mucin-type O-glycans, extracellular	Mucin O-glycan degradation	mucin-type O-glycan No 18 + Water --> mucin-type O-glycan No 175 + D-Galactose	Abiotrophia_defectiva_ATCC_49176 or Akkermansia_muciniphila_ATCC_BAA_835 or Alistipes_indistinctus_YIT_12060 or Alistipes_shahii_WAL_8301 or Anaerostipes_hadrus_DSM_3319 or Bacteroides_caccae_ATCC_43185 or Bacteroides_cellulosilyticus_DSM_14838 or Bacteroides_clarus_YIT_12056 or Bacteroides_coprocola_M16_DSM_17136 or Bacteroides_coprophilus_DSM_18228 or Bacteroides_dorei_DSM_17855 or Bacteroides_…
rxnAGORA0347	BGALASE_OGLYCAN27e	Beta-galactosidase, mucin-type O-glycans, extracellular	Mucin O-glycan degradation	mucin-type O-glycan No 21 + Water --> mucin-type O-glycan No 170 + D-Galactose	Abiotrophia_defectiva_ATCC_49176 or Akkermansia_muciniphila_ATCC_BAA_835 or Alistipes_indistinctus_YIT_12060 or Alistipes_shahii_WAL_8301 or Anaerostipes_hadrus_DSM_3319 or Bacteroides_caccae_ATCC_43185 or Bacteroides_cellulosilyticus_DSM_14838 or Bacteroides_clarus_YIT_12056 or Bacteroides_coprocola_M16_DSM_17136 or Bacteroides_coprophilus_DSM_18228 or Bacteroides_dorei_DSM_17855 or Bacteroides_…
rxnAGORA0348	BGALASE_OGLYCAN28e	Beta-galactosidase, mucin-type O-glycans, extracellular	Mucin O-glycan degradation	mucin-type O-glycan No 25 + Water --> mucin-type O-glycan No 23 + D-Galactose	Abiotrophia_defectiva_ATCC_49176 or Akkermansia_muciniphila_ATCC_BAA_835 or Alistipes_indistinctus_YIT_12060 or Alistipes_shahii_WAL_8301 or Anaerostipes_hadrus_DSM_3319 or Bacteroides_caccae_ATCC_43185 or Bacteroides_cellulosilyticus_DSM_14838 or Bacteroides_clarus_YIT_12056 or Bacteroides_coprocola_M16_DSM_17136 or Bacteroides_coprophilus_DSM_18228 or Bacteroides_dorei_DSM_17855 or Bacteroides_…
rxnAGORA0349	BGALASE_OGLYCAN29e	Beta-galactosidase, mucin-type O-glycans, extracellular	Mucin O-glycan degradation	mucin-type O-glycan No 26 + Water --> mucin-type O-glycan No 23 + D-Galactose	Abiotrophia_defectiva_ATCC_49176 or Akkermansia_muciniphila_ATCC_BAA_835 or Alistipes_indistinctus_YIT_12060 or Alistipes_shahii_WAL_8301 or Anaerostipes_hadrus_DSM_3319 or Bacteroides_caccae_ATCC_43185 or Bacteroides_cellulosilyticus_DSM_14838 or Bacteroides_clarus_YIT_12056 or Bacteroides_coprocola_M16_DSM_17136 or Bacteroides_coprophilus_DSM_18228 or Bacteroides_dorei_DSM_17855 or Bacteroides_…
rxnAGORA0350	BGALASE_OGLYCAN2e	Beta-galactosidase, mucin-type O-glycans, extracellular	Mucin O-glycan degradation	mucin-type O-glycan No 100 + Water --> mucin-type O-glycan No 164 + D-Galactose	Abiotrophia_defectiva_ATCC_49176 or Akkermansia_muciniphila_ATCC_BAA_835 or Alistipes_indistinctus_YIT_12060 or Alistipes_shahii_WAL_8301 or Anaerostipes_hadrus_DSM_3319 or Bacteroides_caccae_ATCC_43185 or Bacteroides_cellulosilyticus_DSM_14838 or Bacteroides_clarus_YIT_12056 or Bacteroides_coprocola_M16_DSM_17136 or Bacteroides_coprophilus_DSM_18228 or Bacteroides_dorei_DSM_17855 or Bacteroides_…
rxnAGORA0351	BGALASE_OGLYCAN30e	Beta-galactosidase, mucin-type O-glycans, extracellular	Mucin O-glycan degradation	mucin-type O-glycan No 27 + Water --> mucin-type O-glycan No 142 + D-Galactose	Abiotrophia_defectiva_ATCC_49176 or Akkermansia_muciniphila_ATCC_BAA_835 or Alistipes_indistinctus_YIT_12060 or Alistipes_shahii_WAL_8301 or Anaerostipes_hadrus_DSM_3319 or Bacteroides_caccae_ATCC_43185 or Bacteroides_cellulosilyticus_DSM_14838 or Bacteroides_clarus_YIT_12056 or Bacteroides_coprocola_M16_DSM_17136 or Bacteroides_coprophilus_DSM_18228 or Bacteroides_dorei_DSM_17855 or Bacteroides_…
rxnAGORA0352	BGALASE_OGLYCAN31e	Beta-galactosidase, mucin-type O-glycans, extracellular	Mucin O-glycan degradation	mucin-type O-glycan No 28 + Water --> mucin-type O-glycan No 143 + D-Galactose	Abiotrophia_defectiva_ATCC_49176 or Akkermansia_muciniphila_ATCC_BAA_835 or Alistipes_indistinctus_YIT_12060 or Alistipes_shahii_WAL_8301 or Anaerostipes_hadrus_DSM_3319 or Bacteroides_caccae_ATCC_43185 or Bacteroides_cellulosilyticus_DSM_14838 or Bacteroides_clarus_YIT_12056 or Bacteroides_coprocola_M16_DSM_17136 or Bacteroides_coprophilus_DSM_18228 or Bacteroides_dorei_DSM_17855 or Bacteroides_…
rxnAGORA0353	BGALASE_OGLYCAN32e	Beta-galactosidase, mucin-type O-glycans, extracellular	Mucin O-glycan degradation	mucin-type O-glycan No 3 + Water --> mucin-type O-glycan No 2 + D-Galactose	Abiotrophia_defectiva_ATCC_49176 or Akkermansia_muciniphila_ATCC_BAA_835 or Alistipes_indistinctus_YIT_12060 or Alistipes_shahii_WAL_8301 or Anaerostipes_hadrus_DSM_3319 or Bacteroides_caccae_ATCC_43185 or Bacteroides_cellulosilyticus_DSM_14838 or Bacteroides_clarus_YIT_12056 or Bacteroides_coprocola_M16_DSM_17136 or Bacteroides_coprophilus_DSM_18228 or Bacteroides_dorei_DSM_17855 or Bacteroides_…
rxnAGORA0354	BGALASE_OGLYCAN33e	Beta-galactosidase, mucin-type O-glycans, extracellular	Mucin O-glycan degradation	mucin-type O-glycan No 31 + Water --> mucin-type O-glycan No 137 + D-Galactose	Abiotrophia_defectiva_ATCC_49176 or Akkermansia_muciniphila_ATCC_BAA_835 or Alistipes_indistinctus_YIT_12060 or Alistipes_shahii_WAL_8301 or Anaerostipes_hadrus_DSM_3319 or Bacteroides_caccae_ATCC_43185 or Bacteroides_cellulosilyticus_DSM_14838 or Bacteroides_clarus_YIT_12056 or Bacteroides_coprocola_M16_DSM_17136 or Bacteroides_coprophilus_DSM_18228 or Bacteroides_dorei_DSM_17855 or Bacteroides_…
rxnAGORA0355	BGALASE_OGLYCAN34e	Beta-galactosidase, mucin-type O-glycans, extracellular	Mucin O-glycan degradation	mucin-type O-glycan No 36 + Water --> mucin-type O-glycan No 157 + D-Galactose	Abiotrophia_defectiva_ATCC_49176 or Akkermansia_muciniphila_ATCC_BAA_835 or Alistipes_indistinctus_YIT_12060 or Alistipes_shahii_WAL_8301 or Anaerostipes_hadrus_DSM_3319 or Bacteroides_caccae_ATCC_43185 or Bacteroides_cellulosilyticus_DSM_14838 or Bacteroides_clarus_YIT_12056 or Bacteroides_coprocola_M16_DSM_17136 or Bacteroides_coprophilus_DSM_18228 or Bacteroides_dorei_DSM_17855 or Bacteroides_…
rxnAGORA0356	BGALASE_OGLYCAN35e	Beta-galactosidase, mucin-type O-glycans, extracellular	Mucin O-glycan degradation	mucin-type O-glycan No 4 + Water --> mucin-type O-glycan No 151 + D-Galactose	Abiotrophia_defectiva_ATCC_49176 or Akkermansia_muciniphila_ATCC_BAA_835 or Alistipes_indistinctus_YIT_12060 or Alistipes_shahii_WAL_8301 or Anaerostipes_hadrus_DSM_3319 or Bacteroides_caccae_ATCC_43185 or Bacteroides_cellulosilyticus_DSM_14838 or Bacteroides_clarus_YIT_12056 or Bacteroides_coprocola_M16_DSM_17136 or Bacteroides_coprophilus_DSM_18228 or Bacteroides_dorei_DSM_17855 or Bacteroides_…
rxnAGORA0357	BGALASE_OGLYCAN36e	Beta-galactosidase, mucin-type O-glycans, extracellular	Mucin O-glycan degradation	mucin-type O-glycan No 45 + Water --> mucin-type O-glycan No 39 + D-Galactose	Abiotrophia_defectiva_ATCC_49176 or Akkermansia_muciniphila_ATCC_BAA_835 or Alistipes_indistinctus_YIT_12060 or Alistipes_shahii_WAL_8301 or Anaerostipes_hadrus_DSM_3319 or Bacteroides_caccae_ATCC_43185 or Bacteroides_cellulosilyticus_DSM_14838 or Bacteroides_clarus_YIT_12056 or Bacteroides_coprocola_M16_DSM_17136 or Bacteroides_coprophilus_DSM_18228 or Bacteroides_dorei_DSM_17855 or Bacteroides_…
rxnAGORA0358	BGALASE_OGLYCAN37e	Beta-galactosidase, mucin-type O-glycans, extracellular	Mucin O-glycan degradation	mucin-type O-glycan No 46 + Water --> Core 2 + D-Galactose	Abiotrophia_defectiva_ATCC_49176 or Akkermansia_muciniphila_ATCC_BAA_835 or Alistipes_indistinctus_YIT_12060 or Alistipes_shahii_WAL_8301 or Anaerostipes_hadrus_DSM_3319 or Bacteroides_caccae_ATCC_43185 or Bacteroides_cellulosilyticus_DSM_14838 or Bacteroides_clarus_YIT_12056 or Bacteroides_coprocola_M16_DSM_17136 or Bacteroides_coprophilus_DSM_18228 or Bacteroides_dorei_DSM_17855 or Bacteroides_…
rxnAGORA0359	BGALASE_OGLYCAN38e	Beta-galactosidase, mucin-type O-glycans, extracellular	Mucin O-glycan degradation	mucin-type O-glycan No 46 + Water --> F1alpha + D-Galactose	Abiotrophia_defectiva_ATCC_49176 or Akkermansia_muciniphila_ATCC_BAA_835 or Alistipes_indistinctus_YIT_12060 or Alistipes_shahii_WAL_8301 or Anaerostipes_hadrus_DSM_3319 or Bacteroides_caccae_ATCC_43185 or Bacteroides_cellulosilyticus_DSM_14838 or Bacteroides_clarus_YIT_12056 or Bacteroides_coprocola_M16_DSM_17136 or Bacteroides_coprophilus_DSM_18228 or Bacteroides_dorei_DSM_17855 or Bacteroides_…
rxnAGORA0360	BGALASE_OGLYCAN39e	Beta-galactosidase, mucin-type O-glycans, extracellular	Mucin O-glycan degradation	mucin-type O-glycan No 48 + Water --> D-Galactose + sialyl-Tn antigen	Abiotrophia_defectiva_ATCC_49176 or Akkermansia_muciniphila_ATCC_BAA_835 or Alistipes_indistinctus_YIT_12060 or Alistipes_shahii_WAL_8301 or Anaerostipes_hadrus_DSM_3319 or Bacteroides_caccae_ATCC_43185 or Bacteroides_cellulosilyticus_DSM_14838 or Bacteroides_clarus_YIT_12056 or Bacteroides_coprocola_M16_DSM_17136 or Bacteroides_coprophilus_DSM_18228 or Bacteroides_dorei_DSM_17855 or Bacteroides_…
rxnAGORA0361	BGALASE_OGLYCAN3e	Beta-galactosidase, mucin-type O-glycans, extracellular	Mucin O-glycan degradation	mucin-type O-glycan No 101 + Water --> mucin-type O-glycan No 167 + D-Galactose	Abiotrophia_defectiva_ATCC_49176 or Akkermansia_muciniphila_ATCC_BAA_835 or Alistipes_indistinctus_YIT_12060 or Alistipes_shahii_WAL_8301 or Anaerostipes_hadrus_DSM_3319 or Bacteroides_caccae_ATCC_43185 or Bacteroides_cellulosilyticus_DSM_14838 or Bacteroides_clarus_YIT_12056 or Bacteroides_coprocola_M16_DSM_17136 or Bacteroides_coprophilus_DSM_18228 or Bacteroides_dorei_DSM_17855 or Bacteroides_…
rxnAGORA0362	BGALASE_OGLYCAN40e	Beta-galactosidase, mucin-type O-glycans, extracellular	Mucin O-glycan degradation	mucin-type O-glycan No 5 + Water --> mucin-type O-glycan No 174 + D-Galactose	Abiotrophia_defectiva_ATCC_49176 or Akkermansia_muciniphila_ATCC_BAA_835 or Alistipes_indistinctus_YIT_12060 or Alistipes_shahii_WAL_8301 or Anaerostipes_hadrus_DSM_3319 or Bacteroides_caccae_ATCC_43185 or Bacteroides_cellulosilyticus_DSM_14838 or Bacteroides_clarus_YIT_12056 or Bacteroides_coprocola_M16_DSM_17136 or Bacteroides_coprophilus_DSM_18228 or Bacteroides_dorei_DSM_17855 or Bacteroides_…
rxnAGORA0363	BGALASE_OGLYCAN41e	Beta-galactosidase, mucin-type O-glycans, extracellular	Mucin O-glycan degradation	mucin-type O-glycan No 53 + Water --> mucin-type O-glycan No 51 + D-Galactose	Abiotrophia_defectiva_ATCC_49176 or Akkermansia_muciniphila_ATCC_BAA_835 or Alistipes_indistinctus_YIT_12060 or Alistipes_shahii_WAL_8301 or Anaerostipes_hadrus_DSM_3319 or Bacteroides_caccae_ATCC_43185 or Bacteroides_cellulosilyticus_DSM_14838 or Bacteroides_clarus_YIT_12056 or Bacteroides_coprocola_M16_DSM_17136 or Bacteroides_coprophilus_DSM_18228 or Bacteroides_dorei_DSM_17855 or Bacteroides_…
rxnAGORA0364	BGALASE_OGLYCAN42e	Beta-galactosidase, mucin-type O-glycans, extracellular	Mucin O-glycan degradation	mucin-type O-glycan No 57 + Water --> mucin-type O-glycan No 171 + D-Galactose	Abiotrophia_defectiva_ATCC_49176 or Akkermansia_muciniphila_ATCC_BAA_835 or Alistipes_indistinctus_YIT_12060 or Alistipes_shahii_WAL_8301 or Anaerostipes_hadrus_DSM_3319 or Bacteroides_caccae_ATCC_43185 or Bacteroides_cellulosilyticus_DSM_14838 or Bacteroides_clarus_YIT_12056 or Bacteroides_coprocola_M16_DSM_17136 or Bacteroides_coprophilus_DSM_18228 or Bacteroides_dorei_DSM_17855 or Bacteroides_…
rxnAGORA0365	BGALASE_OGLYCAN43e	Beta-galactosidase, mucin-type O-glycans, extracellular	Mucin O-glycan degradation	mucin-type O-glycan No 58 + Water --> mucin-type O-glycan No 16 + D-Galactose	Abiotrophia_defectiva_ATCC_49176 or Akkermansia_muciniphila_ATCC_BAA_835 or Alistipes_indistinctus_YIT_12060 or Alistipes_shahii_WAL_8301 or Anaerostipes_hadrus_DSM_3319 or Bacteroides_caccae_ATCC_43185 or Bacteroides_cellulosilyticus_DSM_14838 or Bacteroides_clarus_YIT_12056 or Bacteroides_coprocola_M16_DSM_17136 or Bacteroides_coprophilus_DSM_18228 or Bacteroides_dorei_DSM_17855 or Bacteroides_…
rxnAGORA0366	BGALASE_OGLYCAN44e	Beta-galactosidase, mucin-type O-glycans, extracellular	Mucin O-glycan degradation	mucin-type O-glycan No 6 + Water --> mucin-type O-glycan No 179 + D-Galactose	Abiotrophia_defectiva_ATCC_49176 or Akkermansia_muciniphila_ATCC_BAA_835 or Alistipes_indistinctus_YIT_12060 or Alistipes_shahii_WAL_8301 or Anaerostipes_hadrus_DSM_3319 or Bacteroides_caccae_ATCC_43185 or Bacteroides_cellulosilyticus_DSM_14838 or Bacteroides_clarus_YIT_12056 or Bacteroides_coprocola_M16_DSM_17136 or Bacteroides_coprophilus_DSM_18228 or Bacteroides_dorei_DSM_17855 or Bacteroides_…
rxnAGORA0367	BGALASE_OGLYCAN45e	Beta-galactosidase, mucin-type O-glycans, extracellular	Mucin O-glycan degradation	mucin-type O-glycan No 61 + Water --> mucin-type O-glycan No 180 + D-Galactose	Abiotrophia_defectiva_ATCC_49176 or Akkermansia_muciniphila_ATCC_BAA_835 or Alistipes_indistinctus_YIT_12060 or Alistipes_shahii_WAL_8301 or Anaerostipes_hadrus_DSM_3319 or Bacteroides_caccae_ATCC_43185 or Bacteroides_cellulosilyticus_DSM_14838 or Bacteroides_clarus_YIT_12056 or Bacteroides_coprocola_M16_DSM_17136 or Bacteroides_coprophilus_DSM_18228 or Bacteroides_dorei_DSM_17855 or Bacteroides_…
rxnAGORA0368	BGALASE_OGLYCAN46e	Beta-galactosidase, mucin-type O-glycans, extracellular	Mucin O-glycan degradation	mucin-type O-glycan No 64 + Water --> mucin-type O-glycan No 176 + D-Galactose	Abiotrophia_defectiva_ATCC_49176 or Akkermansia_muciniphila_ATCC_BAA_835 or Alistipes_indistinctus_YIT_12060 or Alistipes_shahii_WAL_8301 or Anaerostipes_hadrus_DSM_3319 or Bacteroides_caccae_ATCC_43185 or Bacteroides_cellulosilyticus_DSM_14838 or Bacteroides_clarus_YIT_12056 or Bacteroides_coprocola_M16_DSM_17136 or Bacteroides_coprophilus_DSM_18228 or Bacteroides_dorei_DSM_17855 or Bacteroides_…
rxnAGORA0369	BGALASE_OGLYCAN47e	Beta-galactosidase, mucin-type O-glycans, extracellular	Mucin O-glycan degradation	mucin-type O-glycan No 65 + Water --> mucin-type O-glycan No 178 + D-Galactose	Abiotrophia_defectiva_ATCC_49176 or Akkermansia_muciniphila_ATCC_BAA_835 or Alistipes_indistinctus_YIT_12060 or Alistipes_shahii_WAL_8301 or Anaerostipes_hadrus_DSM_3319 or Bacteroides_caccae_ATCC_43185 or Bacteroides_cellulosilyticus_DSM_14838 or Bacteroides_clarus_YIT_12056 or Bacteroides_coprocola_M16_DSM_17136 or Bacteroides_coprophilus_DSM_18228 or Bacteroides_dorei_DSM_17855 or Bacteroides_…
rxnAGORA0370	BGALASE_OGLYCAN48e	Beta-galactosidase, mucin-type O-glycans, extracellular	Mucin O-glycan degradation	mucin-type O-glycan No 66 + Water --> mucin-type O-glycan No 18 + D-Galactose	Abiotrophia_defectiva_ATCC_49176 or Akkermansia_muciniphila_ATCC_BAA_835 or Alistipes_indistinctus_YIT_12060 or Alistipes_shahii_WAL_8301 or Anaerostipes_hadrus_DSM_3319 or Bacteroides_caccae_ATCC_43185 or Bacteroides_cellulosilyticus_DSM_14838 or Bacteroides_clarus_YIT_12056 or Bacteroides_coprocola_M16_DSM_17136 or Bacteroides_coprophilus_DSM_18228 or Bacteroides_dorei_DSM_17855 or Bacteroides_…
rxnAGORA0371	BGALASE_OGLYCAN49e	Beta-galactosidase, mucin-type O-glycans, extracellular	Mucin O-glycan degradation	mucin-type O-glycan No 66 + Water --> mucin-type O-glycan No 166 + D-Galactose	Abiotrophia_defectiva_ATCC_49176 or Akkermansia_muciniphila_ATCC_BAA_835 or Alistipes_indistinctus_YIT_12060 or Alistipes_shahii_WAL_8301 or Anaerostipes_hadrus_DSM_3319 or Bacteroides_caccae_ATCC_43185 or Bacteroides_cellulosilyticus_DSM_14838 or Bacteroides_clarus_YIT_12056 or Bacteroides_coprocola_M16_DSM_17136 or Bacteroides_coprophilus_DSM_18228 or Bacteroides_dorei_DSM_17855 or Bacteroides_…
rxnAGORA0372	BGALASE_OGLYCAN4e	Beta-galactosidase, mucin-type O-glycans, extracellular	Mucin O-glycan degradation	mucin-type O-glycan No 102 + Water --> mucin-type O-glycan No 181 + D-Galactose	Abiotrophia_defectiva_ATCC_49176 or Akkermansia_muciniphila_ATCC_BAA_835 or Alistipes_indistinctus_YIT_12060 or Alistipes_shahii_WAL_8301 or Anaerostipes_hadrus_DSM_3319 or Bacteroides_caccae_ATCC_43185 or Bacteroides_cellulosilyticus_DSM_14838 or Bacteroides_clarus_YIT_12056 or Bacteroides_coprocola_M16_DSM_17136 or Bacteroides_coprophilus_DSM_18228 or Bacteroides_dorei_DSM_17855 or Bacteroides_…
rxnAGORA0373	BGALASE_OGLYCAN50e	Beta-galactosidase, mucin-type O-glycans, extracellular	Mucin O-glycan degradation	mucin-type O-glycan No 68 + Water --> mucin-type O-glycan No 177 + D-Galactose	Abiotrophia_defectiva_ATCC_49176 or Akkermansia_muciniphila_ATCC_BAA_835 or Alistipes_indistinctus_YIT_12060 or Alistipes_shahii_WAL_8301 or Anaerostipes_hadrus_DSM_3319 or Bacteroides_caccae_ATCC_43185 or Bacteroides_cellulosilyticus_DSM_14838 or Bacteroides_clarus_YIT_12056 or Bacteroides_coprocola_M16_DSM_17136 or Bacteroides_coprophilus_DSM_18228 or Bacteroides_dorei_DSM_17855 or Bacteroides_…
rxnAGORA0374	BGALASE_OGLYCAN51e	Beta-galactosidase, mucin-type O-glycans, extracellular	Mucin O-glycan degradation	mucin-type O-glycan No 70 + Water --> mucin-type O-glycan No 145 + D-Galactose	Abiotrophia_defectiva_ATCC_49176 or Akkermansia_muciniphila_ATCC_BAA_835 or Alistipes_indistinctus_YIT_12060 or Alistipes_shahii_WAL_8301 or Anaerostipes_hadrus_DSM_3319 or Bacteroides_caccae_ATCC_43185 or Bacteroides_cellulosilyticus_DSM_14838 or Bacteroides_clarus_YIT_12056 or Bacteroides_coprocola_M16_DSM_17136 or Bacteroides_coprophilus_DSM_18228 or Bacteroides_dorei_DSM_17855 or Bacteroides_…
rxnAGORA0375	BGALASE_OGLYCAN52e	Beta-galactosidase, mucin-type O-glycans, extracellular	Mucin O-glycan degradation	mucin-type O-glycan No 74 + Water --> mucin-type O-glycan No 141 + D-Galactose	Abiotrophia_defectiva_ATCC_49176 or Akkermansia_muciniphila_ATCC_BAA_835 or Alistipes_indistinctus_YIT_12060 or Alistipes_shahii_WAL_8301 or Anaerostipes_hadrus_DSM_3319 or Bacteroides_caccae_ATCC_43185 or Bacteroides_cellulosilyticus_DSM_14838 or Bacteroides_clarus_YIT_12056 or Bacteroides_coprocola_M16_DSM_17136 or Bacteroides_coprophilus_DSM_18228 or Bacteroides_dorei_DSM_17855 or Bacteroides_…
rxnAGORA0376	BGALASE_OGLYCAN53e	Beta-galactosidase, mucin-type O-glycans, extracellular	Mucin O-glycan degradation	mucin-type O-glycan No 74 + Water --> mucin-type O-glycan No 144 + D-Galactose	Abiotrophia_defectiva_ATCC_49176 or Akkermansia_muciniphila_ATCC_BAA_835 or Alistipes_indistinctus_YIT_12060 or Alistipes_shahii_WAL_8301 or Anaerostipes_hadrus_DSM_3319 or Bacteroides_caccae_ATCC_43185 or Bacteroides_cellulosilyticus_DSM_14838 or Bacteroides_clarus_YIT_12056 or Bacteroides_coprocola_M16_DSM_17136 or Bacteroides_coprophilus_DSM_18228 or Bacteroides_dorei_DSM_17855 or Bacteroides_…
rxnAGORA0377	BGALASE_OGLYCAN54e	Beta-galactosidase, mucin-type O-glycans, extracellular	Mucin O-glycan degradation	mucin-type O-glycan No 75 + Water --> mucin-type O-glycan No 146 + D-Galactose	Abiotrophia_defectiva_ATCC_49176 or Akkermansia_muciniphila_ATCC_BAA_835 or Alistipes_indistinctus_YIT_12060 or Alistipes_shahii_WAL_8301 or Anaerostipes_hadrus_DSM_3319 or Bacteroides_caccae_ATCC_43185 or Bacteroides_cellulosilyticus_DSM_14838 or Bacteroides_clarus_YIT_12056 or Bacteroides_coprocola_M16_DSM_17136 or Bacteroides_coprophilus_DSM_18228 or Bacteroides_dorei_DSM_17855 or Bacteroides_…
rxnAGORA0378	BGALASE_OGLYCAN55e	Beta-galactosidase, mucin-type O-glycans, extracellular	Mucin O-glycan degradation	mucin-type O-glycan No 77 + Water --> Core 2 + D-Galactose	Abiotrophia_defectiva_ATCC_49176 or Akkermansia_muciniphila_ATCC_BAA_835 or Alistipes_indistinctus_YIT_12060 or Alistipes_shahii_WAL_8301 or Anaerostipes_hadrus_DSM_3319 or Bacteroides_caccae_ATCC_43185 or Bacteroides_cellulosilyticus_DSM_14838 or Bacteroides_clarus_YIT_12056 or Bacteroides_coprocola_M16_DSM_17136 or Bacteroides_coprophilus_DSM_18228 or Bacteroides_dorei_DSM_17855 or Bacteroides_…
rxnAGORA0379	BGALASE_OGLYCAN56e	Beta-galactosidase, mucin-type O-glycans, extracellular	Mucin O-glycan degradation	mucin-type O-glycan No 77 + Water --> mucin-type O-glycan No 148 + D-Galactose	Abiotrophia_defectiva_ATCC_49176 or Akkermansia_muciniphila_ATCC_BAA_835 or Alistipes_indistinctus_YIT_12060 or Alistipes_shahii_WAL_8301 or Anaerostipes_hadrus_DSM_3319 or Bacteroides_caccae_ATCC_43185 or Bacteroides_cellulosilyticus_DSM_14838 or Bacteroides_clarus_YIT_12056 or Bacteroides_coprocola_M16_DSM_17136 or Bacteroides_coprophilus_DSM_18228 or Bacteroides_dorei_DSM_17855 or Bacteroides_…
rxnAGORA0380	BGALASE_OGLYCAN57e	Beta-galactosidase, mucin-type O-glycans, extracellular	Mucin O-glycan degradation	mucin-type O-glycan No 78 + Water --> Core 2 + D-Galactose	Abiotrophia_defectiva_ATCC_49176 or Akkermansia_muciniphila_ATCC_BAA_835 or Alistipes_indistinctus_YIT_12060 or Alistipes_shahii_WAL_8301 or Anaerostipes_hadrus_DSM_3319 or Bacteroides_caccae_ATCC_43185 or Bacteroides_cellulosilyticus_DSM_14838 or Bacteroides_clarus_YIT_12056 or Bacteroides_coprocola_M16_DSM_17136 or Bacteroides_coprophilus_DSM_18228 or Bacteroides_dorei_DSM_17855 or Bacteroides_…
rxnAGORA0381	BGALASE_OGLYCAN58e	Beta-galactosidase, mucin-type O-glycans, extracellular	Mucin O-glycan degradation	mucin-type O-glycan No 78 + Water --> F1alpha + D-Galactose	Abiotrophia_defectiva_ATCC_49176 or Akkermansia_muciniphila_ATCC_BAA_835 or Alistipes_indistinctus_YIT_12060 or Alistipes_shahii_WAL_8301 or Anaerostipes_hadrus_DSM_3319 or Bacteroides_caccae_ATCC_43185 or Bacteroides_cellulosilyticus_DSM_14838 or Bacteroides_clarus_YIT_12056 or Bacteroides_coprocola_M16_DSM_17136 or Bacteroides_coprophilus_DSM_18228 or Bacteroides_dorei_DSM_17855 or Bacteroides_…
rxnAGORA0382	BGALASE_OGLYCAN59e	Beta-galactosidase, mucin-type O-glycans, extracellular	Mucin O-glycan degradation	mucin-type O-glycan No 79 + Water --> Core 2 + D-Galactose	Abiotrophia_defectiva_ATCC_49176 or Akkermansia_muciniphila_ATCC_BAA_835 or Alistipes_indistinctus_YIT_12060 or Alistipes_shahii_WAL_8301 or Anaerostipes_hadrus_DSM_3319 or Bacteroides_caccae_ATCC_43185 or Bacteroides_cellulosilyticus_DSM_14838 or Bacteroides_clarus_YIT_12056 or Bacteroides_coprocola_M16_DSM_17136 or Bacteroides_coprophilus_DSM_18228 or Bacteroides_dorei_DSM_17855 or Bacteroides_…
rxnAGORA0383	BGALASE_OGLYCAN5e	Beta-galactosidase, mucin-type O-glycans, extracellular	Mucin O-glycan degradation	mucin-type O-glycan No 106 + Water --> mucin-type O-glycan No 172 + D-Galactose	Abiotrophia_defectiva_ATCC_49176 or Akkermansia_muciniphila_ATCC_BAA_835 or Alistipes_indistinctus_YIT_12060 or Alistipes_shahii_WAL_8301 or Anaerostipes_hadrus_DSM_3319 or Bacteroides_caccae_ATCC_43185 or Bacteroides_cellulosilyticus_DSM_14838 or Bacteroides_clarus_YIT_12056 or Bacteroides_coprocola_M16_DSM_17136 or Bacteroides_coprophilus_DSM_18228 or Bacteroides_dorei_DSM_17855 or Bacteroides_…
rxnAGORA0384	BGALASE_OGLYCAN60e	Beta-galactosidase, mucin-type O-glycans, extracellular	Mucin O-glycan degradation	mucin-type O-glycan No 79 + Water --> mucin-type O-glycan No 148 + D-Galactose	Abiotrophia_defectiva_ATCC_49176 or Akkermansia_muciniphila_ATCC_BAA_835 or Alistipes_indistinctus_YIT_12060 or Alistipes_shahii_WAL_8301 or Anaerostipes_hadrus_DSM_3319 or Bacteroides_caccae_ATCC_43185 or Bacteroides_cellulosilyticus_DSM_14838 or Bacteroides_clarus_YIT_12056 or Bacteroides_coprocola_M16_DSM_17136 or Bacteroides_coprophilus_DSM_18228 or Bacteroides_dorei_DSM_17855 or Bacteroides_…
rxnAGORA0385	BGALASE_OGLYCAN61e	Beta-galactosidase, mucin-type O-glycans, extracellular	Mucin O-glycan degradation	mucin-type O-glycan No 80 + Water --> mucin-type O-glycan No 149 + D-Galactose	Abiotrophia_defectiva_ATCC_49176 or Akkermansia_muciniphila_ATCC_BAA_835 or Alistipes_indistinctus_YIT_12060 or Alistipes_shahii_WAL_8301 or Anaerostipes_hadrus_DSM_3319 or Bacteroides_caccae_ATCC_43185 or Bacteroides_cellulosilyticus_DSM_14838 or Bacteroides_clarus_YIT_12056 or Bacteroides_coprocola_M16_DSM_17136 or Bacteroides_coprophilus_DSM_18228 or Bacteroides_dorei_DSM_17855 or Bacteroides_…
rxnAGORA0386	BGALASE_OGLYCAN62e	Beta-galactosidase, mucin-type O-glycans, extracellular	Mucin O-glycan degradation	mucin-type O-glycan No 81 + Water --> mucin-type O-glycan No 152 + D-Galactose	Abiotrophia_defectiva_ATCC_49176 or Akkermansia_muciniphila_ATCC_BAA_835 or Alistipes_indistinctus_YIT_12060 or Alistipes_shahii_WAL_8301 or Anaerostipes_hadrus_DSM_3319 or Bacteroides_caccae_ATCC_43185 or Bacteroides_cellulosilyticus_DSM_14838 or Bacteroides_clarus_YIT_12056 or Bacteroides_coprocola_M16_DSM_17136 or Bacteroides_coprophilus_DSM_18228 or Bacteroides_dorei_DSM_17855 or Bacteroides_…
rxnAGORA0387	BGALASE_OGLYCAN63e	Beta-galactosidase, mucin-type O-glycans, extracellular	Mucin O-glycan degradation	mucin-type O-glycan No 82 + Water --> mucin-type O-glycan No 153 + D-Galactose	Abiotrophia_defectiva_ATCC_49176 or Akkermansia_muciniphila_ATCC_BAA_835 or Alistipes_indistinctus_YIT_12060 or Alistipes_shahii_WAL_8301 or Anaerostipes_hadrus_DSM_3319 or Bacteroides_caccae_ATCC_43185 or Bacteroides_cellulosilyticus_DSM_14838 or Bacteroides_clarus_YIT_12056 or Bacteroides_coprocola_M16_DSM_17136 or Bacteroides_coprophilus_DSM_18228 or Bacteroides_dorei_DSM_17855 or Bacteroides_…
rxnAGORA0388	BGALASE_OGLYCAN64e	Beta-galactosidase, mucin-type O-glycans, extracellular	Mucin O-glycan degradation	mucin-type O-glycan No 83 + Water --> mucin-type O-glycan No 154 + D-Galactose	Abiotrophia_defectiva_ATCC_49176 or Akkermansia_muciniphila_ATCC_BAA_835 or Alistipes_indistinctus_YIT_12060 or Alistipes_shahii_WAL_8301 or Anaerostipes_hadrus_DSM_3319 or Bacteroides_caccae_ATCC_43185 or Bacteroides_cellulosilyticus_DSM_14838 or Bacteroides_clarus_YIT_12056 or Bacteroides_coprocola_M16_DSM_17136 or Bacteroides_coprophilus_DSM_18228 or Bacteroides_dorei_DSM_17855 or Bacteroides_…
rxnAGORA0389	BGALASE_OGLYCAN65e	Beta-galactosidase, mucin-type O-glycans, extracellular	Mucin O-glycan degradation	mucin-type O-glycan No 84 + Water --> mucin-type O-glycan No 29 + D-Galactose	Abiotrophia_defectiva_ATCC_49176 or Akkermansia_muciniphila_ATCC_BAA_835 or Alistipes_indistinctus_YIT_12060 or Alistipes_shahii_WAL_8301 or Anaerostipes_hadrus_DSM_3319 or Bacteroides_caccae_ATCC_43185 or Bacteroides_cellulosilyticus_DSM_14838 or Bacteroides_clarus_YIT_12056 or Bacteroides_coprocola_M16_DSM_17136 or Bacteroides_coprophilus_DSM_18228 or Bacteroides_dorei_DSM_17855 or Bacteroides_…
rxnAGORA0390	BGALASE_OGLYCAN66e	Beta-galactosidase, mucin-type O-glycans, extracellular	Mucin O-glycan degradation	mucin-type O-glycan No 85 + Water --> mucin-type O-glycan No 155 + D-Galactose	Abiotrophia_defectiva_ATCC_49176 or Akkermansia_muciniphila_ATCC_BAA_835 or Alistipes_indistinctus_YIT_12060 or Alistipes_shahii_WAL_8301 or Anaerostipes_hadrus_DSM_3319 or Bacteroides_caccae_ATCC_43185 or Bacteroides_cellulosilyticus_DSM_14838 or Bacteroides_clarus_YIT_12056 or Bacteroides_coprocola_M16_DSM_17136 or Bacteroides_coprophilus_DSM_18228 or Bacteroides_dorei_DSM_17855 or Bacteroides_…
rxnAGORA0391	BGALASE_OGLYCAN67e	Beta-galactosidase, mucin-type O-glycans, extracellular	Mucin O-glycan degradation	mucin-type O-glycan No 90 + Water --> mucin-type O-glycan No 138 + D-Galactose	Abiotrophia_defectiva_ATCC_49176 or Akkermansia_muciniphila_ATCC_BAA_835 or Alistipes_indistinctus_YIT_12060 or Alistipes_shahii_WAL_8301 or Anaerostipes_hadrus_DSM_3319 or Bacteroides_caccae_ATCC_43185 or Bacteroides_cellulosilyticus_DSM_14838 or Bacteroides_clarus_YIT_12056 or Bacteroides_coprocola_M16_DSM_17136 or Bacteroides_coprophilus_DSM_18228 or Bacteroides_dorei_DSM_17855 or Bacteroides_…
rxnAGORA0392	BGALASE_OGLYCAN68e	Beta-galactosidase, mucin-type O-glycans, extracellular	Mucin O-glycan degradation	mucin-type O-glycan No 91 + Water --> mucin-type O-glycan No 139 + D-Galactose	Abiotrophia_defectiva_ATCC_49176 or Akkermansia_muciniphila_ATCC_BAA_835 or Alistipes_indistinctus_YIT_12060 or Alistipes_shahii_WAL_8301 or Anaerostipes_hadrus_DSM_3319 or Bacteroides_caccae_ATCC_43185 or Bacteroides_cellulosilyticus_DSM_14838 or Bacteroides_clarus_YIT_12056 or Bacteroides_coprocola_M16_DSM_17136 or Bacteroides_coprophilus_DSM_18228 or Bacteroides_dorei_DSM_17855 or Bacteroides_…
rxnAGORA0393	BGALASE_OGLYCAN69e	Beta-galactosidase, mucin-type O-glycans, extracellular	Mucin O-glycan degradation	mucin-type O-glycan No 93 + Water --> mucin-type O-glycan No 140 + D-Galactose	Abiotrophia_defectiva_ATCC_49176 or Akkermansia_muciniphila_ATCC_BAA_835 or Alistipes_indistinctus_YIT_12060 or Alistipes_shahii_WAL_8301 or Anaerostipes_hadrus_DSM_3319 or Bacteroides_caccae_ATCC_43185 or Bacteroides_cellulosilyticus_DSM_14838 or Bacteroides_clarus_YIT_12056 or Bacteroides_coprocola_M16_DSM_17136 or Bacteroides_coprophilus_DSM_18228 or Bacteroides_dorei_DSM_17855 or Bacteroides_…
rxnAGORA0394	BGALASE_OGLYCAN6e	Beta-galactosidase, mucin-type O-glycans, extracellular	Mucin O-glycan degradation	mucin-type O-glycan No 109 + Water --> mucin-type O-glycan No 72 + D-Galactose	Abiotrophia_defectiva_ATCC_49176 or Akkermansia_muciniphila_ATCC_BAA_835 or Alistipes_indistinctus_YIT_12060 or Alistipes_shahii_WAL_8301 or Anaerostipes_hadrus_DSM_3319 or Bacteroides_caccae_ATCC_43185 or Bacteroides_cellulosilyticus_DSM_14838 or Bacteroides_clarus_YIT_12056 or Bacteroides_coprocola_M16_DSM_17136 or Bacteroides_coprophilus_DSM_18228 or Bacteroides_dorei_DSM_17855 or Bacteroides_…
rxnAGORA0395	BGALASE_OGLYCAN70e	Beta-galactosidase, mucin-type O-glycans, extracellular	Mucin O-glycan degradation	mucin-type O-glycan No 95 + Water --> mucin-type O-glycan No 137 + D-Galactose	Abiotrophia_defectiva_ATCC_49176 or Akkermansia_muciniphila_ATCC_BAA_835 or Alistipes_indistinctus_YIT_12060 or Alistipes_shahii_WAL_8301 or Anaerostipes_hadrus_DSM_3319 or Bacteroides_caccae_ATCC_43185 or Bacteroides_cellulosilyticus_DSM_14838 or Bacteroides_clarus_YIT_12056 or Bacteroides_coprocola_M16_DSM_17136 or Bacteroides_coprophilus_DSM_18228 or Bacteroides_dorei_DSM_17855 or Bacteroides_…
rxnAGORA0396	BGALASE_OGLYCAN71e	Beta-galactosidase, mucin-type O-glycans, extracellular	Mucin O-glycan degradation	mucin-type O-glycan No 97 + Water --> mucin-type O-glycan No 158 + D-Galactose	Abiotrophia_defectiva_ATCC_49176 or Akkermansia_muciniphila_ATCC_BAA_835 or Alistipes_indistinctus_YIT_12060 or Alistipes_shahii_WAL_8301 or Anaerostipes_hadrus_DSM_3319 or Bacteroides_caccae_ATCC_43185 or Bacteroides_cellulosilyticus_DSM_14838 or Bacteroides_clarus_YIT_12056 or Bacteroides_coprocola_M16_DSM_17136 or Bacteroides_coprophilus_DSM_18228 or Bacteroides_dorei_DSM_17855 or Bacteroides_…
rxnAGORA0397	BGALASE_OGLYCAN72e	Beta-galactosidase, mucin-type O-glycans, extracellular	Mucin O-glycan degradation	mucin-type O-glycan No 98 + Water --> mucin-type O-glycan No 32 + D-Galactose	Abiotrophia_defectiva_ATCC_49176 or Akkermansia_muciniphila_ATCC_BAA_835 or Alistipes_indistinctus_YIT_12060 or Alistipes_shahii_WAL_8301 or Anaerostipes_hadrus_DSM_3319 or Bacteroides_caccae_ATCC_43185 or Bacteroides_cellulosilyticus_DSM_14838 or Bacteroides_clarus_YIT_12056 or Bacteroides_coprocola_M16_DSM_17136 or Bacteroides_coprophilus_DSM_18228 or Bacteroides_dorei_DSM_17855 or Bacteroides_…
rxnAGORA0398	BGALASE_OGLYCAN73e	Beta-galactosidase, mucin-type O-glycans, extracellular	Mucin O-glycan degradation	mucin-type O-glycan No 99 + Water --> mucin-type O-glycan No 161 + D-Galactose	Abiotrophia_defectiva_ATCC_49176 or Akkermansia_muciniphila_ATCC_BAA_835 or Alistipes_indistinctus_YIT_12060 or Alistipes_shahii_WAL_8301 or Anaerostipes_hadrus_DSM_3319 or Bacteroides_caccae_ATCC_43185 or Bacteroides_cellulosilyticus_DSM_14838 or Bacteroides_clarus_YIT_12056 or Bacteroides_coprocola_M16_DSM_17136 or Bacteroides_coprophilus_DSM_18228 or Bacteroides_dorei_DSM_17855 or Bacteroides_…
rxnAGORA0399	BGALASE_OGLYCAN74e	Beta-galactosidase, mucin-type O-glycans, extracellular	Mucin O-glycan degradation	Core 2 + Water --> Core 6 + D-Galactose	Abiotrophia_defectiva_ATCC_49176 or Akkermansia_muciniphila_ATCC_BAA_835 or Alistipes_indistinctus_YIT_12060 or Alistipes_shahii_WAL_8301 or Anaerostipes_hadrus_DSM_3319 or Bacteroides_caccae_ATCC_43185 or Bacteroides_cellulosilyticus_DSM_14838 or Bacteroides_clarus_YIT_12056 or Bacteroides_coprocola_M16_DSM_17136 or Bacteroides_coprophilus_DSM_18228 or Bacteroides_dorei_DSM_17855 or Bacteroides_…
rxnAGORA0400	BGALASE_OGLYCAN75e	Beta-galactosidase, mucin-type O-glycans, extracellular	Mucin O-glycan degradation	released mucin-type O-glycan No 100 + Water --> released mucin-type O-glycan No 5 + D-Galactose	Abiotrophia_defectiva_ATCC_49176 or Akkermansia_muciniphila_ATCC_BAA_835 or Alistipes_indistinctus_YIT_12060 or Alistipes_shahii_WAL_8301 or Anaerostipes_hadrus_DSM_3319 or Bacteroides_caccae_ATCC_43185 or Bacteroides_cellulosilyticus_DSM_14838 or Bacteroides_clarus_YIT_12056 or Bacteroides_coprocola_M16_DSM_17136 or Bacteroides_coprophilus_DSM_18228 or Bacteroides_dorei_DSM_17855 or Bacteroides_…
rxnAGORA0401	BGALASE_OGLYCAN76e	Beta-galactosidase, mucin-type O-glycans, extracellular	Mucin O-glycan degradation	released mucin-type O-glycan No 100 + Water --> released mucin-type O-glycan No 164 + D-Galactose	Abiotrophia_defectiva_ATCC_49176 or Akkermansia_muciniphila_ATCC_BAA_835 or Alistipes_indistinctus_YIT_12060 or Alistipes_shahii_WAL_8301 or Anaerostipes_hadrus_DSM_3319 or Bacteroides_caccae_ATCC_43185 or Bacteroides_cellulosilyticus_DSM_14838 or Bacteroides_clarus_YIT_12056 or Bacteroides_coprocola_M16_DSM_17136 or Bacteroides_coprophilus_DSM_18228 or Bacteroides_dorei_DSM_17855 or Bacteroides_…
rxnAGORA0402	BGALASE_OGLYCAN77e	Beta-galactosidase, mucin-type O-glycans, extracellular	Mucin O-glycan degradation	released mucin-type O-glycan No 101 + Water --> released mucin-type O-glycan No 167 + D-Galactose	Abiotrophia_defectiva_ATCC_49176 or Akkermansia_muciniphila_ATCC_BAA_835 or Alistipes_indistinctus_YIT_12060 or Alistipes_shahii_WAL_8301 or Anaerostipes_hadrus_DSM_3319 or Bacteroides_caccae_ATCC_43185 or Bacteroides_cellulosilyticus_DSM_14838 or Bacteroides_clarus_YIT_12056 or Bacteroides_coprocola_M16_DSM_17136 or Bacteroides_coprophilus_DSM_18228 or Bacteroides_dorei_DSM_17855 or Bacteroides_…
rxnAGORA0403	BGALASE_OGLYCAN78e	Beta-galactosidase, mucin-type O-glycans, extracellular	Mucin O-glycan degradation	released mucin-type O-glycan No 102 + Water --> released mucin-type O-glycan No 181 + D-Galactose	Abiotrophia_defectiva_ATCC_49176 or Akkermansia_muciniphila_ATCC_BAA_835 or Alistipes_indistinctus_YIT_12060 or Alistipes_shahii_WAL_8301 or Anaerostipes_hadrus_DSM_3319 or Bacteroides_caccae_ATCC_43185 or Bacteroides_cellulosilyticus_DSM_14838 or Bacteroides_clarus_YIT_12056 or Bacteroides_coprocola_M16_DSM_17136 or Bacteroides_coprophilus_DSM_18228 or Bacteroides_dorei_DSM_17855 or Bacteroides_…
rxnAGORA0404	BGALASE_OGLYCAN79e	Beta-galactosidase, mucin-type O-glycans, extracellular	Mucin O-glycan degradation	released mucin-type O-glycan No 106 + Water --> released mucin-type O-glycan No 172 + D-Galactose	Abiotrophia_defectiva_ATCC_49176 or Akkermansia_muciniphila_ATCC_BAA_835 or Alistipes_indistinctus_YIT_12060 or Alistipes_shahii_WAL_8301 or Anaerostipes_hadrus_DSM_3319 or Bacteroides_caccae_ATCC_43185 or Bacteroides_cellulosilyticus_DSM_14838 or Bacteroides_clarus_YIT_12056 or Bacteroides_coprocola_M16_DSM_17136 or Bacteroides_coprophilus_DSM_18228 or Bacteroides_dorei_DSM_17855 or Bacteroides_…
rxnAGORA0405	BGALASE_OGLYCAN7e	Beta-galactosidase, mucin-type O-glycans, extracellular	Mucin O-glycan degradation	mucin-type O-glycan No 110 + Water --> mucin-type O-glycan No 156 + D-Galactose	Abiotrophia_defectiva_ATCC_49176 or Akkermansia_muciniphila_ATCC_BAA_835 or Alistipes_indistinctus_YIT_12060 or Alistipes_shahii_WAL_8301 or Anaerostipes_hadrus_DSM_3319 or Bacteroides_caccae_ATCC_43185 or Bacteroides_cellulosilyticus_DSM_14838 or Bacteroides_clarus_YIT_12056 or Bacteroides_coprocola_M16_DSM_17136 or Bacteroides_coprophilus_DSM_18228 or Bacteroides_dorei_DSM_17855 or Bacteroides_…
rxnAGORA0406	BGALASE_OGLYCAN80e	Beta-galactosidase, mucin-type O-glycans, extracellular	Mucin O-glycan degradation	released mucin-type O-glycan No 109 + Water --> released mucin-type O-glycan No 72 + D-Galactose	Abiotrophia_defectiva_ATCC_49176 or Akkermansia_muciniphila_ATCC_BAA_835 or Alistipes_indistinctus_YIT_12060 or Alistipes_shahii_WAL_8301 or Anaerostipes_hadrus_DSM_3319 or Bacteroides_caccae_ATCC_43185 or Bacteroides_cellulosilyticus_DSM_14838 or Bacteroides_clarus_YIT_12056 or Bacteroides_coprocola_M16_DSM_17136 or Bacteroides_coprophilus_DSM_18228 or Bacteroides_dorei_DSM_17855 or Bacteroides_…
rxnAGORA0407	BGALASE_OGLYCAN81e	Beta-galactosidase, mucin-type O-glycans, extracellular	Mucin O-glycan degradation	released mucin-type O-glycan No 110 + Water --> released mucin-type O-glycan No 156 + D-Galactose	Abiotrophia_defectiva_ATCC_49176 or Akkermansia_muciniphila_ATCC_BAA_835 or Alistipes_indistinctus_YIT_12060 or Alistipes_shahii_WAL_8301 or Anaerostipes_hadrus_DSM_3319 or Bacteroides_caccae_ATCC_43185 or Bacteroides_cellulosilyticus_DSM_14838 or Bacteroides_clarus_YIT_12056 or Bacteroides_coprocola_M16_DSM_17136 or Bacteroides_coprophilus_DSM_18228 or Bacteroides_dorei_DSM_17855 or Bacteroides_…
rxnAGORA0408	BGALASE_OGLYCAN82e	Beta-galactosidase, mucin-type O-glycans, extracellular	Mucin O-glycan degradation	released mucin-type O-glycan No 111 + Water --> released mucin-type O-glycan No 159 + D-Galactose	Abiotrophia_defectiva_ATCC_49176 or Akkermansia_muciniphila_ATCC_BAA_835 or Alistipes_indistinctus_YIT_12060 or Alistipes_shahii_WAL_8301 or Anaerostipes_hadrus_DSM_3319 or Bacteroides_caccae_ATCC_43185 or Bacteroides_cellulosilyticus_DSM_14838 or Bacteroides_clarus_YIT_12056 or Bacteroides_coprocola_M16_DSM_17136 or Bacteroides_coprophilus_DSM_18228 or Bacteroides_dorei_DSM_17855 or Bacteroides_…
rxnAGORA0409	BGALASE_OGLYCAN83e	Beta-galactosidase, mucin-type O-glycans, extracellular	Mucin O-glycan degradation	released mucin-type O-glycan No 112 + Water --> released mucin-type O-glycan No 160 + D-Galactose	Abiotrophia_defectiva_ATCC_49176 or Akkermansia_muciniphila_ATCC_BAA_835 or Alistipes_indistinctus_YIT_12060 or Alistipes_shahii_WAL_8301 or Anaerostipes_hadrus_DSM_3319 or Bacteroides_caccae_ATCC_43185 or Bacteroides_cellulosilyticus_DSM_14838 or Bacteroides_clarus_YIT_12056 or Bacteroides_coprocola_M16_DSM_17136 or Bacteroides_coprophilus_DSM_18228 or Bacteroides_dorei_DSM_17855 or Bacteroides_…
rxnAGORA0410	BGALASE_OGLYCAN84e	Beta-galactosidase, mucin-type O-glycans, extracellular	Mucin O-glycan degradation	released mucin-type O-glycan No 113 + Water --> released mucin-type O-glycan No 163 + D-Galactose	Abiotrophia_defectiva_ATCC_49176 or Akkermansia_muciniphila_ATCC_BAA_835 or Alistipes_indistinctus_YIT_12060 or Alistipes_shahii_WAL_8301 or Anaerostipes_hadrus_DSM_3319 or Bacteroides_caccae_ATCC_43185 or Bacteroides_cellulosilyticus_DSM_14838 or Bacteroides_clarus_YIT_12056 or Bacteroides_coprocola_M16_DSM_17136 or Bacteroides_coprophilus_DSM_18228 or Bacteroides_dorei_DSM_17855 or Bacteroides_…
rxnAGORA0411	BGALASE_OGLYCAN85e	Beta-galactosidase, mucin-type O-glycans, extracellular	Mucin O-glycan degradation	released mucin-type O-glycan No 113 + Water --> released mucin-type O-glycan No 83 + D-Galactose	Abiotrophia_defectiva_ATCC_49176 or Akkermansia_muciniphila_ATCC_BAA_835 or Alistipes_indistinctus_YIT_12060 or Alistipes_shahii_WAL_8301 or Anaerostipes_hadrus_DSM_3319 or Bacteroides_caccae_ATCC_43185 or Bacteroides_cellulosilyticus_DSM_14838 or Bacteroides_clarus_YIT_12056 or Bacteroides_coprocola_M16_DSM_17136 or Bacteroides_coprophilus_DSM_18228 or Bacteroides_dorei_DSM_17855 or Bacteroides_…
rxnAGORA0412	BGALASE_OGLYCAN86e	Beta-galactosidase, mucin-type O-glycans, extracellular	Mucin O-glycan degradation	released mucin-type O-glycan No 115 + Water --> released mucin-type O-glycan No 173 + D-Galactose	Abiotrophia_defectiva_ATCC_49176 or Akkermansia_muciniphila_ATCC_BAA_835 or Alistipes_indistinctus_YIT_12060 or Alistipes_shahii_WAL_8301 or Anaerostipes_hadrus_DSM_3319 or Bacteroides_caccae_ATCC_43185 or Bacteroides_cellulosilyticus_DSM_14838 or Bacteroides_clarus_YIT_12056 or Bacteroides_coprocola_M16_DSM_17136 or Bacteroides_coprophilus_DSM_18228 or Bacteroides_dorei_DSM_17855 or Bacteroides_…
rxnAGORA0413	BGALASE_OGLYCAN87e	Beta-galactosidase, mucin-type O-glycans, extracellular	Mucin O-glycan degradation	released mucin-type O-glycan No 117 + Water --> released mucin-type O-glycan No 147 + D-Galactose	Abiotrophia_defectiva_ATCC_49176 or Akkermansia_muciniphila_ATCC_BAA_835 or Alistipes_indistinctus_YIT_12060 or Alistipes_shahii_WAL_8301 or Anaerostipes_hadrus_DSM_3319 or Bacteroides_caccae_ATCC_43185 or Bacteroides_cellulosilyticus_DSM_14838 or Bacteroides_clarus_YIT_12056 or Bacteroides_coprocola_M16_DSM_17136 or Bacteroides_coprophilus_DSM_18228 or Bacteroides_dorei_DSM_17855 or Bacteroides_…
rxnAGORA0414	BGALASE_OGLYCAN88e	Beta-galactosidase, mucin-type O-glycans, extracellular	Mucin O-glycan degradation	released mucin-type O-glycan No 120 + Water --> released mucin-type O-glycan No 150 + D-Galactose	Abiotrophia_defectiva_ATCC_49176 or Akkermansia_muciniphila_ATCC_BAA_835 or Alistipes_indistinctus_YIT_12060 or Alistipes_shahii_WAL_8301 or Anaerostipes_hadrus_DSM_3319 or Bacteroides_caccae_ATCC_43185 or Bacteroides_cellulosilyticus_DSM_14838 or Bacteroides_clarus_YIT_12056 or Bacteroides_coprocola_M16_DSM_17136 or Bacteroides_coprophilus_DSM_18228 or Bacteroides_dorei_DSM_17855 or Bacteroides_…
rxnAGORA0415	BGALASE_OGLYCAN89e	Beta-galactosidase, mucin-type O-glycans, extracellular	Mucin O-glycan degradation	released mucin-type O-glycan No 126 + Water --> released mucin-type O-glycan No 165 + D-Galactose	Abiotrophia_defectiva_ATCC_49176 or Akkermansia_muciniphila_ATCC_BAA_835 or Alistipes_indistinctus_YIT_12060 or Alistipes_shahii_WAL_8301 or Anaerostipes_hadrus_DSM_3319 or Bacteroides_caccae_ATCC_43185 or Bacteroides_cellulosilyticus_DSM_14838 or Bacteroides_clarus_YIT_12056 or Bacteroides_coprocola_M16_DSM_17136 or Bacteroides_coprophilus_DSM_18228 or Bacteroides_dorei_DSM_17855 or Bacteroides_…
rxnAGORA0416	BGALASE_OGLYCAN8e	Beta-galactosidase, mucin-type O-glycans, extracellular	Mucin O-glycan degradation	mucin-type O-glycan No 111 + Water --> mucin-type O-glycan No 159 + D-Galactose	Abiotrophia_defectiva_ATCC_49176 or Akkermansia_muciniphila_ATCC_BAA_835 or Alistipes_indistinctus_YIT_12060 or Alistipes_shahii_WAL_8301 or Anaerostipes_hadrus_DSM_3319 or Bacteroides_caccae_ATCC_43185 or Bacteroides_cellulosilyticus_DSM_14838 or Bacteroides_clarus_YIT_12056 or Bacteroides_coprocola_M16_DSM_17136 or Bacteroides_coprophilus_DSM_18228 or Bacteroides_dorei_DSM_17855 or Bacteroides_…
rxnAGORA0417	BGALASE_OGLYCAN90e	Beta-galactosidase, mucin-type O-glycans, extracellular	Mucin O-glycan degradation	released mucin-type O-glycan No 12 + Water --> Beta-1,3-N-acetylglucosamine-N-acetylgalactosamine + D-Galactose	Abiotrophia_defectiva_ATCC_49176 or Akkermansia_muciniphila_ATCC_BAA_835 or Alistipes_indistinctus_YIT_12060 or Alistipes_shahii_WAL_8301 or Anaerostipes_hadrus_DSM_3319 or Bacteroides_caccae_ATCC_43185 or Bacteroides_cellulosilyticus_DSM_14838 or Bacteroides_clarus_YIT_12056 or Bacteroides_coprocola_M16_DSM_17136 or Bacteroides_coprophilus_DSM_18228 or Bacteroides_dorei_DSM_17855 or Bacteroides_…
rxnAGORA0418	BGALASE_OGLYCAN91e	Beta-galactosidase, mucin-type O-glycans, extracellular	Mucin O-glycan degradation	released mucin-type O-glycan No 130 + Water --> released mucin-type O-glycan No 168 + D-Galactose	Abiotrophia_defectiva_ATCC_49176 or Akkermansia_muciniphila_ATCC_BAA_835 or Alistipes_indistinctus_YIT_12060 or Alistipes_shahii_WAL_8301 or Anaerostipes_hadrus_DSM_3319 or Bacteroides_caccae_ATCC_43185 or Bacteroides_cellulosilyticus_DSM_14838 or Bacteroides_clarus_YIT_12056 or Bacteroides_coprocola_M16_DSM_17136 or Bacteroides_coprophilus_DSM_18228 or Bacteroides_dorei_DSM_17855 or Bacteroides_…
rxnAGORA0419	BGALASE_OGLYCAN92e	Beta-galactosidase, mucin-type O-glycans, extracellular	Mucin O-glycan degradation	released mucin-type O-glycan No 131 + Water --> released mucin-type O-glycan No 169 + D-Galactose	Abiotrophia_defectiva_ATCC_49176 or Akkermansia_muciniphila_ATCC_BAA_835 or Alistipes_indistinctus_YIT_12060 or Alistipes_shahii_WAL_8301 or Anaerostipes_hadrus_DSM_3319 or Bacteroides_caccae_ATCC_43185 or Bacteroides_cellulosilyticus_DSM_14838 or Bacteroides_clarus_YIT_12056 or Bacteroides_coprocola_M16_DSM_17136 or Bacteroides_coprophilus_DSM_18228 or Bacteroides_dorei_DSM_17855 or Bacteroides_…
rxnAGORA0420	BGALASE_OGLYCAN93e	Beta-galactosidase, mucin-type O-glycans, extracellular	Mucin O-glycan degradation	released mucin-type O-glycan No 141 + Water --> released mucin-type O-glycan No 182 + D-Galactose	Abiotrophia_defectiva_ATCC_49176 or Akkermansia_muciniphila_ATCC_BAA_835 or Alistipes_indistinctus_YIT_12060 or Alistipes_shahii_WAL_8301 or Anaerostipes_hadrus_DSM_3319 or Bacteroides_caccae_ATCC_43185 or Bacteroides_cellulosilyticus_DSM_14838 or Bacteroides_clarus_YIT_12056 or Bacteroides_coprocola_M16_DSM_17136 or Bacteroides_coprophilus_DSM_18228 or Bacteroides_dorei_DSM_17855 or Bacteroides_…
rxnAGORA0421	BGALASE_OGLYCAN94e	Beta-galactosidase, mucin-type O-glycans, extracellular	Mucin O-glycan degradation	released mucin-type O-glycan No 144 + Water --> released mucin-type O-glycan No 182 + D-Galactose	Abiotrophia_defectiva_ATCC_49176 or Akkermansia_muciniphila_ATCC_BAA_835 or Alistipes_indistinctus_YIT_12060 or Alistipes_shahii_WAL_8301 or Anaerostipes_hadrus_DSM_3319 or Bacteroides_caccae_ATCC_43185 or Bacteroides_cellulosilyticus_DSM_14838 or Bacteroides_clarus_YIT_12056 or Bacteroides_coprocola_M16_DSM_17136 or Bacteroides_coprophilus_DSM_18228 or Bacteroides_dorei_DSM_17855 or Bacteroides_…
rxnAGORA0422	BGALASE_OGLYCAN95e	Beta-galactosidase, mucin-type O-glycans, extracellular	Mucin O-glycan degradation	released mucin-type O-glycan No 148 + Water --> Beta-1,6-N-acetylglucosamine-N-acetylgalactosamine + D-Galactose	Abiotrophia_defectiva_ATCC_49176 or Akkermansia_muciniphila_ATCC_BAA_835 or Alistipes_indistinctus_YIT_12060 or Alistipes_shahii_WAL_8301 or Anaerostipes_hadrus_DSM_3319 or Bacteroides_caccae_ATCC_43185 or Bacteroides_cellulosilyticus_DSM_14838 or Bacteroides_clarus_YIT_12056 or Bacteroides_coprocola_M16_DSM_17136 or Bacteroides_coprophilus_DSM_18228 or Bacteroides_dorei_DSM_17855 or Bacteroides_…
rxnAGORA0423	BGALASE_OGLYCAN96e	Beta-galactosidase, mucin-type O-glycans, extracellular	Mucin O-glycan degradation	released mucin-type O-glycan No 14 + Water --> released mucin-type O-glycan No 13 + D-Galactose	Abiotrophia_defectiva_ATCC_49176 or Akkermansia_muciniphila_ATCC_BAA_835 or Alistipes_indistinctus_YIT_12060 or Alistipes_shahii_WAL_8301 or Anaerostipes_hadrus_DSM_3319 or Bacteroides_caccae_ATCC_43185 or Bacteroides_cellulosilyticus_DSM_14838 or Bacteroides_clarus_YIT_12056 or Bacteroides_coprocola_M16_DSM_17136 or Bacteroides_coprophilus_DSM_18228 or Bacteroides_dorei_DSM_17855 or Bacteroides_…
rxnAGORA0424	BGALASE_OGLYCAN97e	Beta-galactosidase, mucin-type O-glycans, extracellular	Mucin O-glycan degradation	released mucin-type O-glycan No 163 + Water --> released mucin-type O-glycan No 154 + D-Galactose	Abiotrophia_defectiva_ATCC_49176 or Akkermansia_muciniphila_ATCC_BAA_835 or Alistipes_indistinctus_YIT_12060 or Alistipes_shahii_WAL_8301 or Anaerostipes_hadrus_DSM_3319 or Bacteroides_caccae_ATCC_43185 or Bacteroides_cellulosilyticus_DSM_14838 or Bacteroides_clarus_YIT_12056 or Bacteroides_coprocola_M16_DSM_17136 or Bacteroides_coprophilus_DSM_18228 or Bacteroides_dorei_DSM_17855 or Bacteroides_…
rxnAGORA0425	BGALASE_OGLYCAN98e	Beta-galactosidase, mucin-type O-glycans, extracellular	Mucin O-glycan degradation	released mucin-type O-glycan No 164 + Water --> released mucin-type O-glycan No 174 + D-Galactose	Abiotrophia_defectiva_ATCC_49176 or Akkermansia_muciniphila_ATCC_BAA_835 or Alistipes_indistinctus_YIT_12060 or Alistipes_shahii_WAL_8301 or Anaerostipes_hadrus_DSM_3319 or Bacteroides_caccae_ATCC_43185 or Bacteroides_cellulosilyticus_DSM_14838 or Bacteroides_clarus_YIT_12056 or Bacteroides_coprocola_M16_DSM_17136 or Bacteroides_coprophilus_DSM_18228 or Bacteroides_dorei_DSM_17855 or Bacteroides_…
rxnAGORA0426	BGALASE_OGLYCAN99e	Beta-galactosidase, mucin-type O-glycans, extracellular	Mucin O-glycan degradation	released mucin-type O-glycan No 166 + Water --> released mucin-type O-glycan No 175 + D-Galactose	Abiotrophia_defectiva_ATCC_49176 or Akkermansia_muciniphila_ATCC_BAA_835 or Alistipes_indistinctus_YIT_12060 or Alistipes_shahii_WAL_8301 or Anaerostipes_hadrus_DSM_3319 or Bacteroides_caccae_ATCC_43185 or Bacteroides_cellulosilyticus_DSM_14838 or Bacteroides_clarus_YIT_12056 or Bacteroides_coprocola_M16_DSM_17136 or Bacteroides_coprophilus_DSM_18228 or Bacteroides_dorei_DSM_17855 or Bacteroides_…
rxnAGORA0427	BGALASE_OGLYCAN9e	Beta-galactosidase, mucin-type O-glycans, extracellular	Mucin O-glycan degradation	mucin-type O-glycan No 112 + Water --> mucin-type O-glycan No 160 + D-Galactose	Abiotrophia_defectiva_ATCC_49176 or Akkermansia_muciniphila_ATCC_BAA_835 or Alistipes_indistinctus_YIT_12060 or Alistipes_shahii_WAL_8301 or Anaerostipes_hadrus_DSM_3319 or Bacteroides_caccae_ATCC_43185 or Bacteroides_cellulosilyticus_DSM_14838 or Bacteroides_clarus_YIT_12056 or Bacteroides_coprocola_M16_DSM_17136 or Bacteroides_coprophilus_DSM_18228 or Bacteroides_dorei_DSM_17855 or Bacteroides_…
rxnAGORA0428	BGLA	1,4-beta-D-Glucan glucohydrolase	Starch and sucrose metabolism	cellobiose + Water --> 2 D-glucose	Abiotrophia_defectiva_ATCC_49176 or Actinomyces_georgiae_DSM_6843 or Actinomyces_naeslundii_str_Howell_279 or Actinomyces_odontolyticus_ATCC_17982 or Actinomyces_oris_K20 or Actinomyces_urogenitalis_DSM_15434 or Actinomyces_viscosus_C505 or Aeromonas_caviae_Ae398 or Aeromonas_hydrophila_subsp_hydrophila_ATCC_7966 or Aeromonas_jandaei_Riv2 or Aeromonas_media_WS or Aeromonas_veronii_B565 or Agrobac…
rxnAGORA0429	BGLAr	1,4-beta-D-Glucan glucohydrolase, reversible	Starch and sucrose metabolism	cellobiose + Water <==> 2 beta D-glucose	Abiotrophia_defectiva_ATCC_49176 or Actinomyces_georgiae_DSM_6843 or Actinomyces_naeslundii_str_Howell_279 or Actinomyces_odontolyticus_ATCC_17982 or Actinomyces_oris_K20 or Actinomyces_urogenitalis_DSM_15434 or Actinomyces_viscosus_C505 or Aeromonas_caviae_Ae398 or Aeromonas_hydrophila_subsp_hydrophila_ATCC_7966 or Aeromonas_jandaei_Riv2 or Aeromonas_media_WS or Aeromonas_veronii_B565 or Agrobac…
rxnAGORA0430	BHEXNACASE_OGLYCAN10e	Beta-N-acetylhexosaminidase, mucin-type O-glycans, extracellular	Mucin O-glycan degradation	mucin-type O-glycan No 164 + Water --> mucin-type O-glycan No 186 + N-acetyl-D-glucosamine	Abiotrophia_defectiva_ATCC_49176 or Akkermansia_muciniphila_ATCC_BAA_835 or Alistipes_indistinctus_YIT_12060 or Alistipes_shahii_WAL_8301 or Anaerostipes_caccae_DSM_14662 or Anaerostipes_hadrus_DSM_3319 or Anaerostipes_sp_3_2_56FAA or Bacteroides_caccae_ATCC_43185 or Bacteroides_cellulosilyticus_DSM_14838 or Bacteroides_clarus_YIT_12056 or Bacteroides_coprocola_M16_DSM_17136 or Bacteroides_coprop…
rxnAGORA0431	BHEXNACASE_OGLYCAN11e	Beta-N-acetylhexosaminidase, mucin-type O-glycans, extracellular	Mucin O-glycan degradation	mucin-type O-glycan No 165 + Water --> mucin-type O-glycan No 187 + N-acetyl-D-glucosamine	Abiotrophia_defectiva_ATCC_49176 or Akkermansia_muciniphila_ATCC_BAA_835 or Alistipes_indistinctus_YIT_12060 or Alistipes_shahii_WAL_8301 or Anaerostipes_caccae_DSM_14662 or Anaerostipes_hadrus_DSM_3319 or Anaerostipes_sp_3_2_56FAA or Bacteroides_caccae_ATCC_43185 or Bacteroides_cellulosilyticus_DSM_14838 or Bacteroides_clarus_YIT_12056 or Bacteroides_coprocola_M16_DSM_17136 or Bacteroides_coprop…
rxnAGORA0432	BHEXNACASE_OGLYCAN12e	Beta-N-acetylhexosaminidase, mucin-type O-glycans, extracellular	Mucin O-glycan degradation	mucin-type O-glycan No 166 + Water --> mucin-type O-glycan No 189 + N-acetyl-D-glucosamine	Abiotrophia_defectiva_ATCC_49176 or Akkermansia_muciniphila_ATCC_BAA_835 or Alistipes_indistinctus_YIT_12060 or Alistipes_shahii_WAL_8301 or Anaerostipes_caccae_DSM_14662 or Anaerostipes_hadrus_DSM_3319 or Anaerostipes_sp_3_2_56FAA or Bacteroides_caccae_ATCC_43185 or Bacteroides_cellulosilyticus_DSM_14838 or Bacteroides_clarus_YIT_12056 or Bacteroides_coprocola_M16_DSM_17136 or Bacteroides_coprop…
rxnAGORA0433	BHEXNACASE_OGLYCAN13e	Beta-N-acetylhexosaminidase, mucin-type O-glycans, extracellular	Mucin O-glycan degradation	mucin-type O-glycan No 167 + Water --> mucin-type O-glycan No 124 + N-acetyl-D-glucosamine	Abiotrophia_defectiva_ATCC_49176 or Akkermansia_muciniphila_ATCC_BAA_835 or Alistipes_indistinctus_YIT_12060 or Alistipes_shahii_WAL_8301 or Anaerostipes_caccae_DSM_14662 or Anaerostipes_hadrus_DSM_3319 or Anaerostipes_sp_3_2_56FAA or Bacteroides_caccae_ATCC_43185 or Bacteroides_cellulosilyticus_DSM_14838 or Bacteroides_clarus_YIT_12056 or Bacteroides_coprocola_M16_DSM_17136 or Bacteroides_coprop…
rxnAGORA0434	BHEXNACASE_OGLYCAN14e	Beta-N-acetylhexosaminidase, mucin-type O-glycans, extracellular	Mucin O-glycan degradation	mucin-type O-glycan No 168 + Water --> mucin-type O-glycan No 190 + N-acetyl-D-glucosamine	Abiotrophia_defectiva_ATCC_49176 or Akkermansia_muciniphila_ATCC_BAA_835 or Alistipes_indistinctus_YIT_12060 or Alistipes_shahii_WAL_8301 or Anaerostipes_caccae_DSM_14662 or Anaerostipes_hadrus_DSM_3319 or Anaerostipes_sp_3_2_56FAA or Bacteroides_caccae_ATCC_43185 or Bacteroides_cellulosilyticus_DSM_14838 or Bacteroides_clarus_YIT_12056 or Bacteroides_coprocola_M16_DSM_17136 or Bacteroides_coprop…
rxnAGORA0435	BHEXNACASE_OGLYCAN15e	Beta-N-acetylhexosaminidase, mucin-type O-glycans, extracellular	Mucin O-glycan degradation	mucin-type O-glycan No 169 + Water --> mucin-type O-glycan No 191 + N-acetyl-D-glucosamine	Abiotrophia_defectiva_ATCC_49176 or Akkermansia_muciniphila_ATCC_BAA_835 or Alistipes_indistinctus_YIT_12060 or Alistipes_shahii_WAL_8301 or Anaerostipes_caccae_DSM_14662 or Anaerostipes_hadrus_DSM_3319 or Anaerostipes_sp_3_2_56FAA or Bacteroides_caccae_ATCC_43185 or Bacteroides_cellulosilyticus_DSM_14838 or Bacteroides_clarus_YIT_12056 or Bacteroides_coprocola_M16_DSM_17136 or Bacteroides_coprop…
rxnAGORA0436	BHEXNACASE_OGLYCAN16e	Beta-N-acetylhexosaminidase, mucin-type O-glycans, extracellular	Mucin O-glycan degradation	mucin-type O-glycan No 170 + Water --> mucin-type O-glycan No 194 + N-acetyl-D-glucosamine	Abiotrophia_defectiva_ATCC_49176 or Akkermansia_muciniphila_ATCC_BAA_835 or Alistipes_indistinctus_YIT_12060 or Alistipes_shahii_WAL_8301 or Anaerostipes_caccae_DSM_14662 or Anaerostipes_hadrus_DSM_3319 or Anaerostipes_sp_3_2_56FAA or Bacteroides_caccae_ATCC_43185 or Bacteroides_cellulosilyticus_DSM_14838 or Bacteroides_clarus_YIT_12056 or Bacteroides_coprocola_M16_DSM_17136 or Bacteroides_coprop…
rxnAGORA0437	BHEXNACASE_OGLYCAN17e	Beta-N-acetylhexosaminidase, mucin-type O-glycans, extracellular	Mucin O-glycan degradation	mucin-type O-glycan No 171 + Water --> mucin-type O-glycan No 193 + N-acetyl-D-glucosamine	Abiotrophia_defectiva_ATCC_49176 or Akkermansia_muciniphila_ATCC_BAA_835 or Alistipes_indistinctus_YIT_12060 or Alistipes_shahii_WAL_8301 or Anaerostipes_caccae_DSM_14662 or Anaerostipes_hadrus_DSM_3319 or Anaerostipes_sp_3_2_56FAA or Bacteroides_caccae_ATCC_43185 or Bacteroides_cellulosilyticus_DSM_14838 or Bacteroides_clarus_YIT_12056 or Bacteroides_coprocola_M16_DSM_17136 or Bacteroides_coprop…
rxnAGORA0438	BHEXNACASE_OGLYCAN18e	Beta-N-acetylhexosaminidase, mucin-type O-glycans, extracellular	Mucin O-glycan degradation	mucin-type O-glycan No 174 + Water --> mucin-type O-glycan No 151 + N-acetyl-D-glucosamine	Abiotrophia_defectiva_ATCC_49176 or Akkermansia_muciniphila_ATCC_BAA_835 or Alistipes_indistinctus_YIT_12060 or Alistipes_shahii_WAL_8301 or Anaerostipes_caccae_DSM_14662 or Anaerostipes_hadrus_DSM_3319 or Anaerostipes_sp_3_2_56FAA or Bacteroides_caccae_ATCC_43185 or Bacteroides_cellulosilyticus_DSM_14838 or Bacteroides_clarus_YIT_12056 or Bacteroides_coprocola_M16_DSM_17136 or Bacteroides_coprop…
rxnAGORA0439	BHEXNACASE_OGLYCAN19e	Beta-N-acetylhexosaminidase, mucin-type O-glycans, extracellular	Mucin O-glycan degradation	mucin-type O-glycan No 174 + Water --> mucin-type O-glycan No 183 + N-acetyl-D-glucosamine	Abiotrophia_defectiva_ATCC_49176 or Akkermansia_muciniphila_ATCC_BAA_835 or Alistipes_indistinctus_YIT_12060 or Alistipes_shahii_WAL_8301 or Anaerostipes_caccae_DSM_14662 or Anaerostipes_hadrus_DSM_3319 or Anaerostipes_sp_3_2_56FAA or Bacteroides_caccae_ATCC_43185 or Bacteroides_cellulosilyticus_DSM_14838 or Bacteroides_clarus_YIT_12056 or Bacteroides_coprocola_M16_DSM_17136 or Bacteroides_coprop…
rxnAGORA0440	BHEXNACASE_OGLYCAN1e	Beta-N-acetylhexosaminidase, mucin-type O-glycans, extracellular	Mucin O-glycan degradation	mucin-type O-glycan No 13 + Water --> mucin-type O-glycan No 12 + N-acetyl-D-glucosamine	Abiotrophia_defectiva_ATCC_49176 or Akkermansia_muciniphila_ATCC_BAA_835 or Alistipes_indistinctus_YIT_12060 or Alistipes_shahii_WAL_8301 or Anaerostipes_caccae_DSM_14662 or Anaerostipes_hadrus_DSM_3319 or Anaerostipes_sp_3_2_56FAA or Bacteroides_caccae_ATCC_43185 or Bacteroides_cellulosilyticus_DSM_14838 or Bacteroides_clarus_YIT_12056 or Bacteroides_coprocola_M16_DSM_17136 or Bacteroides_coprop…
rxnAGORA0441	BHEXNACASE_OGLYCAN20e	Beta-N-acetylhexosaminidase, mucin-type O-glycans, extracellular	Mucin O-glycan degradation	mucin-type O-glycan No 175 + Water --> mucin-type O-glycan No 13 + N-acetyl-D-glucosamine	Abiotrophia_defectiva_ATCC_49176 or Akkermansia_muciniphila_ATCC_BAA_835 or Alistipes_indistinctus_YIT_12060 or Alistipes_shahii_WAL_8301 or Anaerostipes_caccae_DSM_14662 or Anaerostipes_hadrus_DSM_3319 or Anaerostipes_sp_3_2_56FAA or Bacteroides_caccae_ATCC_43185 or Bacteroides_cellulosilyticus_DSM_14838 or Bacteroides_clarus_YIT_12056 or Bacteroides_coprocola_M16_DSM_17136 or Bacteroides_coprop…
rxnAGORA0442	BHEXNACASE_OGLYCAN21e	Beta-N-acetylhexosaminidase, mucin-type O-glycans, extracellular	Mucin O-glycan degradation	mucin-type O-glycan No 175 + Water --> mucin-type O-glycan No 185 + N-acetyl-D-glucosamine	Abiotrophia_defectiva_ATCC_49176 or Akkermansia_muciniphila_ATCC_BAA_835 or Alistipes_indistinctus_YIT_12060 or Alistipes_shahii_WAL_8301 or Anaerostipes_caccae_DSM_14662 or Anaerostipes_hadrus_DSM_3319 or Anaerostipes_sp_3_2_56FAA or Bacteroides_caccae_ATCC_43185 or Bacteroides_cellulosilyticus_DSM_14838 or Bacteroides_clarus_YIT_12056 or Bacteroides_coprocola_M16_DSM_17136 or Bacteroides_coprop…
rxnAGORA0443	BHEXNACASE_OGLYCAN22e	Beta-N-acetylhexosaminidase, mucin-type O-glycans, extracellular	Mucin O-glycan degradation	mucin-type O-glycan No 176 + Water --> mucin-type O-glycan No 119 + N-acetyl-D-glucosamine	Abiotrophia_defectiva_ATCC_49176 or Akkermansia_muciniphila_ATCC_BAA_835 or Alistipes_indistinctus_YIT_12060 or Alistipes_shahii_WAL_8301 or Anaerostipes_caccae_DSM_14662 or Anaerostipes_hadrus_DSM_3319 or Anaerostipes_sp_3_2_56FAA or Bacteroides_caccae_ATCC_43185 or Bacteroides_cellulosilyticus_DSM_14838 or Bacteroides_clarus_YIT_12056 or Bacteroides_coprocola_M16_DSM_17136 or Bacteroides_coprop…
rxnAGORA0444	BHEXNACASE_OGLYCAN23e	Beta-N-acetylhexosaminidase, mucin-type O-glycans, extracellular	Mucin O-glycan degradation	mucin-type O-glycan No 177 + Water --> mucin-type O-glycan No 108 + N-acetyl-D-glucosamine	Abiotrophia_defectiva_ATCC_49176 or Akkermansia_muciniphila_ATCC_BAA_835 or Alistipes_indistinctus_YIT_12060 or Alistipes_shahii_WAL_8301 or Anaerostipes_caccae_DSM_14662 or Anaerostipes_hadrus_DSM_3319 or Anaerostipes_sp_3_2_56FAA or Bacteroides_caccae_ATCC_43185 or Bacteroides_cellulosilyticus_DSM_14838 or Bacteroides_clarus_YIT_12056 or Bacteroides_coprocola_M16_DSM_17136 or Bacteroides_coprop…
rxnAGORA0445	BHEXNACASE_OGLYCAN24e	Beta-N-acetylhexosaminidase, mucin-type O-glycans, extracellular	Mucin O-glycan degradation	mucin-type O-glycan No 178 + Water --> mucin-type O-glycan No 188 + N-acetyl-D-glucosamine	Abiotrophia_defectiva_ATCC_49176 or Akkermansia_muciniphila_ATCC_BAA_835 or Alistipes_indistinctus_YIT_12060 or Alistipes_shahii_WAL_8301 or Anaerostipes_caccae_DSM_14662 or Anaerostipes_hadrus_DSM_3319 or Anaerostipes_sp_3_2_56FAA or Bacteroides_caccae_ATCC_43185 or Bacteroides_cellulosilyticus_DSM_14838 or Bacteroides_clarus_YIT_12056 or Bacteroides_coprocola_M16_DSM_17136 or Bacteroides_coprop…
rxnAGORA0446	BHEXNACASE_OGLYCAN25e	Beta-N-acetylhexosaminidase, mucin-type O-glycans, extracellular	Mucin O-glycan degradation	mucin-type O-glycan No 179 + Water --> mucin-type O-glycan No 122 + N-acetyl-D-glucosamine	Abiotrophia_defectiva_ATCC_49176 or Akkermansia_muciniphila_ATCC_BAA_835 or Alistipes_indistinctus_YIT_12060 or Alistipes_shahii_WAL_8301 or Anaerostipes_caccae_DSM_14662 or Anaerostipes_hadrus_DSM_3319 or Anaerostipes_sp_3_2_56FAA or Bacteroides_caccae_ATCC_43185 or Bacteroides_cellulosilyticus_DSM_14838 or Bacteroides_clarus_YIT_12056 or Bacteroides_coprocola_M16_DSM_17136 or Bacteroides_coprop…
rxnAGORA0447	BHEXNACASE_OGLYCAN26e	Beta-N-acetylhexosaminidase, mucin-type O-glycans, extracellular	Mucin O-glycan degradation	mucin-type O-glycan No 18 + Water --> mucin-type O-glycan No 14 + N-acetyl-D-glucosamine	Abiotrophia_defectiva_ATCC_49176 or Akkermansia_muciniphila_ATCC_BAA_835 or Alistipes_indistinctus_YIT_12060 or Alistipes_shahii_WAL_8301 or Anaerostipes_caccae_DSM_14662 or Anaerostipes_hadrus_DSM_3319 or Anaerostipes_sp_3_2_56FAA or Bacteroides_caccae_ATCC_43185 or Bacteroides_cellulosilyticus_DSM_14838 or Bacteroides_clarus_YIT_12056 or Bacteroides_coprocola_M16_DSM_17136 or Bacteroides_coprop…
rxnAGORA0448	BHEXNACASE_OGLYCAN27e	Beta-N-acetylhexosaminidase, mucin-type O-glycans, extracellular	Mucin O-glycan degradation	mucin-type O-glycan No 180 + Water --> mucin-type O-glycan No 15 + N-acetyl-D-glucosamine	Abiotrophia_defectiva_ATCC_49176 or Akkermansia_muciniphila_ATCC_BAA_835 or Alistipes_indistinctus_YIT_12060 or Alistipes_shahii_WAL_8301 or Anaerostipes_caccae_DSM_14662 or Anaerostipes_hadrus_DSM_3319 or Anaerostipes_sp_3_2_56FAA or Bacteroides_caccae_ATCC_43185 or Bacteroides_cellulosilyticus_DSM_14838 or Bacteroides_clarus_YIT_12056 or Bacteroides_coprocola_M16_DSM_17136 or Bacteroides_coprop…
rxnAGORA0449	BHEXNACASE_OGLYCAN28e	Beta-N-acetylhexosaminidase, mucin-type O-glycans, extracellular	Mucin O-glycan degradation	mucin-type O-glycan No 181 + Water --> mucin-type O-glycan No 192 + N-acetyl-D-glucosamine	Abiotrophia_defectiva_ATCC_49176 or Akkermansia_muciniphila_ATCC_BAA_835 or Alistipes_indistinctus_YIT_12060 or Alistipes_shahii_WAL_8301 or Anaerostipes_caccae_DSM_14662 or Anaerostipes_hadrus_DSM_3319 or Anaerostipes_sp_3_2_56FAA or Bacteroides_caccae_ATCC_43185 or Bacteroides_cellulosilyticus_DSM_14838 or Bacteroides_clarus_YIT_12056 or Bacteroides_coprocola_M16_DSM_17136 or Bacteroides_coprop…
rxnAGORA0450	BHEXNACASE_OGLYCAN29e	Beta-N-acetylhexosaminidase, mucin-type O-glycans, extracellular	Mucin O-glycan degradation	mucin-type O-glycan No 183 + Water --> mucin-type O-glycan No 3 + N-acetyl-D-glucosamine	Abiotrophia_defectiva_ATCC_49176 or Akkermansia_muciniphila_ATCC_BAA_835 or Alistipes_indistinctus_YIT_12060 or Alistipes_shahii_WAL_8301 or Anaerostipes_caccae_DSM_14662 or Anaerostipes_hadrus_DSM_3319 or Anaerostipes_sp_3_2_56FAA or Bacteroides_caccae_ATCC_43185 or Bacteroides_cellulosilyticus_DSM_14838 or Bacteroides_clarus_YIT_12056 or Bacteroides_coprocola_M16_DSM_17136 or Bacteroides_coprop…
rxnAGORA0451	BHEXNACASE_OGLYCAN2e	Beta-N-acetylhexosaminidase, mucin-type O-glycans, extracellular	Mucin O-glycan degradation	mucin-type O-glycan No 137 + Water --> mucin-type O-glycan No 195 + N-acetyl-D-glucosamine	Abiotrophia_defectiva_ATCC_49176 or Akkermansia_muciniphila_ATCC_BAA_835 or Alistipes_indistinctus_YIT_12060 or Alistipes_shahii_WAL_8301 or Anaerostipes_caccae_DSM_14662 or Anaerostipes_hadrus_DSM_3319 or Anaerostipes_sp_3_2_56FAA or Bacteroides_caccae_ATCC_43185 or Bacteroides_cellulosilyticus_DSM_14838 or Bacteroides_clarus_YIT_12056 or Bacteroides_coprocola_M16_DSM_17136 or Bacteroides_coprop…
rxnAGORA0452	BHEXNACASE_OGLYCAN30e	Beta-N-acetylhexosaminidase, mucin-type O-glycans, extracellular	Mucin O-glycan degradation	mucin-type O-glycan No 185 + Water --> mucin-type O-glycan No 12 + N-acetyl-D-glucosamine	Abiotrophia_defectiva_ATCC_49176 or Akkermansia_muciniphila_ATCC_BAA_835 or Alistipes_indistinctus_YIT_12060 or Alistipes_shahii_WAL_8301 or Anaerostipes_caccae_DSM_14662 or Anaerostipes_hadrus_DSM_3319 or Anaerostipes_sp_3_2_56FAA or Bacteroides_caccae_ATCC_43185 or Bacteroides_cellulosilyticus_DSM_14838 or Bacteroides_clarus_YIT_12056 or Bacteroides_coprocola_M16_DSM_17136 or Bacteroides_coprop…
rxnAGORA0453	BHEXNACASE_OGLYCAN31e	Beta-N-acetylhexosaminidase, mucin-type O-glycans, extracellular	Mucin O-glycan degradation	mucin-type O-glycan No 2 + Water --> N-acetyl-D-glucosamine + sialyl-Tn antigen	Abiotrophia_defectiva_ATCC_49176 or Akkermansia_muciniphila_ATCC_BAA_835 or Alistipes_indistinctus_YIT_12060 or Alistipes_shahii_WAL_8301 or Anaerostipes_caccae_DSM_14662 or Anaerostipes_hadrus_DSM_3319 or Anaerostipes_sp_3_2_56FAA or Bacteroides_caccae_ATCC_43185 or Bacteroides_cellulosilyticus_DSM_14838 or Bacteroides_clarus_YIT_12056 or Bacteroides_coprocola_M16_DSM_17136 or Bacteroides_coprop…
rxnAGORA0454	BHEXNACASE_OGLYCAN32e	Beta-N-acetylhexosaminidase, mucin-type O-glycans, extracellular	Mucin O-glycan degradation	mucin-type O-glycan No 23 + Water --> mucin-type O-glycan No 22 + N-acetyl-D-glucosamine	Abiotrophia_defectiva_ATCC_49176 or Akkermansia_muciniphila_ATCC_BAA_835 or Alistipes_indistinctus_YIT_12060 or Alistipes_shahii_WAL_8301 or Anaerostipes_caccae_DSM_14662 or Anaerostipes_hadrus_DSM_3319 or Anaerostipes_sp_3_2_56FAA or Bacteroides_caccae_ATCC_43185 or Bacteroides_cellulosilyticus_DSM_14838 or Bacteroides_clarus_YIT_12056 or Bacteroides_coprocola_M16_DSM_17136 or Bacteroides_coprop…
rxnAGORA0455	BHEXNACASE_OGLYCAN33e	Beta-N-acetylhexosaminidase, mucin-type O-glycans, extracellular	Mucin O-glycan degradation	mucin-type O-glycan No 29 + Water --> mucin-type O-glycan No 24 + N-acetyl-D-glucosamine	Abiotrophia_defectiva_ATCC_49176 or Akkermansia_muciniphila_ATCC_BAA_835 or Alistipes_indistinctus_YIT_12060 or Alistipes_shahii_WAL_8301 or Anaerostipes_caccae_DSM_14662 or Anaerostipes_hadrus_DSM_3319 or Anaerostipes_sp_3_2_56FAA or Bacteroides_caccae_ATCC_43185 or Bacteroides_cellulosilyticus_DSM_14838 or Bacteroides_clarus_YIT_12056 or Bacteroides_coprocola_M16_DSM_17136 or Bacteroides_coprop…
rxnAGORA0456	BHEXNACASE_OGLYCAN34e	Beta-N-acetylhexosaminidase, mucin-type O-glycans, extracellular	Mucin O-glycan degradation	mucin-type O-glycan No 32 + Water --> mucin-type O-glycan No 26 + N-acetyl-D-glucosamine	Abiotrophia_defectiva_ATCC_49176 or Akkermansia_muciniphila_ATCC_BAA_835 or Alistipes_indistinctus_YIT_12060 or Alistipes_shahii_WAL_8301 or Anaerostipes_caccae_DSM_14662 or Anaerostipes_hadrus_DSM_3319 or Anaerostipes_sp_3_2_56FAA or Bacteroides_caccae_ATCC_43185 or Bacteroides_cellulosilyticus_DSM_14838 or Bacteroides_clarus_YIT_12056 or Bacteroides_coprocola_M16_DSM_17136 or Bacteroides_coprop…
rxnAGORA0457	BHEXNACASE_OGLYCAN35e	Beta-N-acetylhexosaminidase, mucin-type O-glycans, extracellular	Mucin O-glycan degradation	mucin-type O-glycan No 39 + Water --> T antigen (core 1) + N-acetyl-D-glucosamine	Abiotrophia_defectiva_ATCC_49176 or Akkermansia_muciniphila_ATCC_BAA_835 or Alistipes_indistinctus_YIT_12060 or Alistipes_shahii_WAL_8301 or Anaerostipes_caccae_DSM_14662 or Anaerostipes_hadrus_DSM_3319 or Anaerostipes_sp_3_2_56FAA or Bacteroides_caccae_ATCC_43185 or Bacteroides_cellulosilyticus_DSM_14838 or Bacteroides_clarus_YIT_12056 or Bacteroides_coprocola_M16_DSM_17136 or Bacteroides_coprop…
rxnAGORA0458	BHEXNACASE_OGLYCAN36e	Beta-N-acetylhexosaminidase, mucin-type O-glycans, extracellular	Mucin O-glycan degradation	mucin-type O-glycan No 40 + Water --> mucin-type O-glycan No 30 + N-acetyl-D-glucosamine	Abiotrophia_defectiva_ATCC_49176 or Akkermansia_muciniphila_ATCC_BAA_835 or Alistipes_indistinctus_YIT_12060 or Alistipes_shahii_WAL_8301 or Anaerostipes_caccae_DSM_14662 or Anaerostipes_hadrus_DSM_3319 or Anaerostipes_sp_3_2_56FAA or Bacteroides_caccae_ATCC_43185 or Bacteroides_cellulosilyticus_DSM_14838 or Bacteroides_clarus_YIT_12056 or Bacteroides_coprocola_M16_DSM_17136 or Bacteroides_coprop…
rxnAGORA0459	BHEXNACASE_OGLYCAN37e	Beta-N-acetylhexosaminidase, mucin-type O-glycans, extracellular	Mucin O-glycan degradation	mucin-type O-glycan No 41 + Water --> mucin-type O-glycan No 84 + N-acetyl-D-glucosamine	Abiotrophia_defectiva_ATCC_49176 or Akkermansia_muciniphila_ATCC_BAA_835 or Alistipes_indistinctus_YIT_12060 or Alistipes_shahii_WAL_8301 or Anaerostipes_caccae_DSM_14662 or Anaerostipes_hadrus_DSM_3319 or Anaerostipes_sp_3_2_56FAA or Bacteroides_caccae_ATCC_43185 or Bacteroides_cellulosilyticus_DSM_14838 or Bacteroides_clarus_YIT_12056 or Bacteroides_coprocola_M16_DSM_17136 or Bacteroides_coprop…
rxnAGORA0460	BHEXNACASE_OGLYCAN38e	Beta-N-acetylhexosaminidase, mucin-type O-glycans, extracellular	Mucin O-glycan degradation	mucin-type O-glycan No 5 + Water --> mucin-type O-glycan No 4 + N-acetyl-D-glucosamine	Abiotrophia_defectiva_ATCC_49176 or Akkermansia_muciniphila_ATCC_BAA_835 or Alistipes_indistinctus_YIT_12060 or Alistipes_shahii_WAL_8301 or Anaerostipes_caccae_DSM_14662 or Anaerostipes_hadrus_DSM_3319 or Anaerostipes_sp_3_2_56FAA or Bacteroides_caccae_ATCC_43185 or Bacteroides_cellulosilyticus_DSM_14838 or Bacteroides_clarus_YIT_12056 or Bacteroides_coprocola_M16_DSM_17136 or Bacteroides_coprop…
rxnAGORA0461	BHEXNACASE_OGLYCAN39e	Beta-N-acetylhexosaminidase, mucin-type O-glycans, extracellular	Mucin O-glycan degradation	mucin-type O-glycan No 51 + Water --> N-acetyl-D-glucosamine + sialyl-T antigen	Abiotrophia_defectiva_ATCC_49176 or Akkermansia_muciniphila_ATCC_BAA_835 or Alistipes_indistinctus_YIT_12060 or Alistipes_shahii_WAL_8301 or Anaerostipes_caccae_DSM_14662 or Anaerostipes_hadrus_DSM_3319 or Anaerostipes_sp_3_2_56FAA or Bacteroides_caccae_ATCC_43185 or Bacteroides_cellulosilyticus_DSM_14838 or Bacteroides_clarus_YIT_12056 or Bacteroides_coprocola_M16_DSM_17136 or Bacteroides_coprop…
rxnAGORA0462	BHEXNACASE_OGLYCAN3e	Beta-N-acetylhexosaminidase, mucin-type O-glycans, extracellular	Mucin O-glycan degradation	mucin-type O-glycan No 149 + Water --> mucin-type O-glycan No 143 + N-acetyl-D-glucosamine	Abiotrophia_defectiva_ATCC_49176 or Akkermansia_muciniphila_ATCC_BAA_835 or Alistipes_indistinctus_YIT_12060 or Alistipes_shahii_WAL_8301 or Anaerostipes_caccae_DSM_14662 or Anaerostipes_hadrus_DSM_3319 or Anaerostipes_sp_3_2_56FAA or Bacteroides_caccae_ATCC_43185 or Bacteroides_cellulosilyticus_DSM_14838 or Bacteroides_clarus_YIT_12056 or Bacteroides_coprocola_M16_DSM_17136 or Bacteroides_coprop…
rxnAGORA0463	BHEXNACASE_OGLYCAN40e	Beta-N-acetylhexosaminidase, mucin-type O-glycans, extracellular	Mucin O-glycan degradation	mucin-type O-glycan No 72 + Water --> mucin-type O-glycan No 73 + N-acetyl-D-glucosamine	Abiotrophia_defectiva_ATCC_49176 or Akkermansia_muciniphila_ATCC_BAA_835 or Alistipes_indistinctus_YIT_12060 or Alistipes_shahii_WAL_8301 or Anaerostipes_caccae_DSM_14662 or Anaerostipes_hadrus_DSM_3319 or Anaerostipes_sp_3_2_56FAA or Bacteroides_caccae_ATCC_43185 or Bacteroides_cellulosilyticus_DSM_14838 or Bacteroides_clarus_YIT_12056 or Bacteroides_coprocola_M16_DSM_17136 or Bacteroides_coprop…
rxnAGORA0464	BHEXNACASE_OGLYCAN41e	Beta-N-acetylhexosaminidase, mucin-type O-glycans, extracellular	Mucin O-glycan degradation	mucin-type O-glycan No 80 + Water --> mucin-type O-glycan No 28 + N-acetyl-D-glucosamine	Abiotrophia_defectiva_ATCC_49176 or Akkermansia_muciniphila_ATCC_BAA_835 or Alistipes_indistinctus_YIT_12060 or Alistipes_shahii_WAL_8301 or Anaerostipes_caccae_DSM_14662 or Anaerostipes_hadrus_DSM_3319 or Anaerostipes_sp_3_2_56FAA or Bacteroides_caccae_ATCC_43185 or Bacteroides_cellulosilyticus_DSM_14838 or Bacteroides_clarus_YIT_12056 or Bacteroides_coprocola_M16_DSM_17136 or Bacteroides_coprop…
rxnAGORA0465	BHEXNACASE_OGLYCAN42e	Beta-N-acetylhexosaminidase, mucin-type O-glycans, extracellular	Mucin O-glycan degradation	mucin-type O-glycan No 83 + Water --> mucin-type O-glycan No 46 + N-acetyl-D-glucosamine	Abiotrophia_defectiva_ATCC_49176 or Akkermansia_muciniphila_ATCC_BAA_835 or Alistipes_indistinctus_YIT_12060 or Alistipes_shahii_WAL_8301 or Anaerostipes_caccae_DSM_14662 or Anaerostipes_hadrus_DSM_3319 or Anaerostipes_sp_3_2_56FAA or Bacteroides_caccae_ATCC_43185 or Bacteroides_cellulosilyticus_DSM_14838 or Bacteroides_clarus_YIT_12056 or Bacteroides_coprocola_M16_DSM_17136 or Bacteroides_coprop…
rxnAGORA0466	BHEXNACASE_OGLYCAN43e	Beta-N-acetylhexosaminidase, mucin-type O-glycans, extracellular	Mucin O-glycan degradation	mucin-type O-glycan No 89 + Water --> mucin-type O-glycan No 109 + N-acetyl-D-glucosamine	Abiotrophia_defectiva_ATCC_49176 or Akkermansia_muciniphila_ATCC_BAA_835 or Alistipes_indistinctus_YIT_12060 or Alistipes_shahii_WAL_8301 or Anaerostipes_caccae_DSM_14662 or Anaerostipes_hadrus_DSM_3319 or Anaerostipes_sp_3_2_56FAA or Bacteroides_caccae_ATCC_43185 or Bacteroides_cellulosilyticus_DSM_14838 or Bacteroides_clarus_YIT_12056 or Bacteroides_coprocola_M16_DSM_17136 or Bacteroides_coprop…
rxnAGORA0467	BHEXNACASE_OGLYCAN44e	Beta-N-acetylhexosaminidase, mucin-type O-glycans, extracellular	Mucin O-glycan degradation	GlcNAc-alpha-1,4-Core 2 + Water --> N-acetyl-D-glucosamine + GlcNAc-alpha-1,4-Core 1	Abiotrophia_defectiva_ATCC_49176 or Akkermansia_muciniphila_ATCC_BAA_835 or Alistipes_indistinctus_YIT_12060 or Alistipes_shahii_WAL_8301 or Anaerostipes_caccae_DSM_14662 or Anaerostipes_hadrus_DSM_3319 or Anaerostipes_sp_3_2_56FAA or Bacteroides_caccae_ATCC_43185 or Bacteroides_cellulosilyticus_DSM_14838 or Bacteroides_clarus_YIT_12056 or Bacteroides_coprocola_M16_DSM_17136 or Bacteroides_coprop…
rxnAGORA0468	BHEXNACASE_OGLYCAN45e	Beta-N-acetylhexosaminidase, mucin-type O-glycans, extracellular	Mucin O-glycan degradation	released mucin-type O-glycan No 137 + Water --> released mucin-type O-glycan No 195 + N-acetyl-D-glucosamine	Abiotrophia_defectiva_ATCC_49176 or Akkermansia_muciniphila_ATCC_BAA_835 or Alistipes_indistinctus_YIT_12060 or Alistipes_shahii_WAL_8301 or Anaerostipes_caccae_DSM_14662 or Anaerostipes_hadrus_DSM_3319 or Anaerostipes_sp_3_2_56FAA or Bacteroides_caccae_ATCC_43185 or Bacteroides_cellulosilyticus_DSM_14838 or Bacteroides_clarus_YIT_12056 or Bacteroides_coprocola_M16_DSM_17136 or Bacteroides_coprop…
rxnAGORA0469	BHEXNACASE_OGLYCAN46e	Beta-N-acetylhexosaminidase, mucin-type O-glycans, extracellular	Mucin O-glycan degradation	released mucin-type O-glycan No 13 + Water --> released mucin-type O-glycan No 12 + N-acetyl-D-glucosamine	Abiotrophia_defectiva_ATCC_49176 or Akkermansia_muciniphila_ATCC_BAA_835 or Alistipes_indistinctus_YIT_12060 or Alistipes_shahii_WAL_8301 or Anaerostipes_caccae_DSM_14662 or Anaerostipes_hadrus_DSM_3319 or Anaerostipes_sp_3_2_56FAA or Bacteroides_caccae_ATCC_43185 or Bacteroides_cellulosilyticus_DSM_14838 or Bacteroides_clarus_YIT_12056 or Bacteroides_coprocola_M16_DSM_17136 or Bacteroides_coprop…
rxnAGORA0470	BHEXNACASE_OGLYCAN47e	Beta-N-acetylhexosaminidase, mucin-type O-glycans, extracellular	Mucin O-glycan degradation	released mucin-type O-glycan No 149 + Water --> released mucin-type O-glycan No 143 + N-acetyl-D-glucosamine	Abiotrophia_defectiva_ATCC_49176 or Akkermansia_muciniphila_ATCC_BAA_835 or Alistipes_indistinctus_YIT_12060 or Alistipes_shahii_WAL_8301 or Anaerostipes_caccae_DSM_14662 or Anaerostipes_hadrus_DSM_3319 or Anaerostipes_sp_3_2_56FAA or Bacteroides_caccae_ATCC_43185 or Bacteroides_cellulosilyticus_DSM_14838 or Bacteroides_clarus_YIT_12056 or Bacteroides_coprocola_M16_DSM_17136 or Bacteroides_coprop…
rxnAGORA0471	BHEXNACASE_OGLYCAN48e	Beta-N-acetylhexosaminidase, mucin-type O-glycans, extracellular	Mucin O-glycan degradation	released mucin-type O-glycan No 150 + Water --> released mucin-type O-glycan No 116 + N-acetyl-D-glucosamine	Abiotrophia_defectiva_ATCC_49176 or Akkermansia_muciniphila_ATCC_BAA_835 or Alistipes_indistinctus_YIT_12060 or Alistipes_shahii_WAL_8301 or Anaerostipes_caccae_DSM_14662 or Anaerostipes_hadrus_DSM_3319 or Anaerostipes_sp_3_2_56FAA or Bacteroides_caccae_ATCC_43185 or Bacteroides_cellulosilyticus_DSM_14838 or Bacteroides_clarus_YIT_12056 or Bacteroides_coprocola_M16_DSM_17136 or Bacteroides_coprop…
rxnAGORA0472	BHEXNACASE_OGLYCAN49e	Beta-N-acetylhexosaminidase, mucin-type O-glycans, extracellular	Mucin O-glycan degradation	released mucin-type O-glycan No 151 + Water --> released mucin-type O-glycan No 3 + N-acetyl-D-glucosamine	Abiotrophia_defectiva_ATCC_49176 or Akkermansia_muciniphila_ATCC_BAA_835 or Alistipes_indistinctus_YIT_12060 or Alistipes_shahii_WAL_8301 or Anaerostipes_caccae_DSM_14662 or Anaerostipes_hadrus_DSM_3319 or Anaerostipes_sp_3_2_56FAA or Bacteroides_caccae_ATCC_43185 or Bacteroides_cellulosilyticus_DSM_14838 or Bacteroides_clarus_YIT_12056 or Bacteroides_coprocola_M16_DSM_17136 or Bacteroides_coprop…
rxnAGORA0473	BHEXNACASE_OGLYCAN4e	Beta-N-acetylhexosaminidase, mucin-type O-glycans, extracellular	Mucin O-glycan degradation	mucin-type O-glycan No 150 + Water --> mucin-type O-glycan No 116 + N-acetyl-D-glucosamine	Abiotrophia_defectiva_ATCC_49176 or Akkermansia_muciniphila_ATCC_BAA_835 or Alistipes_indistinctus_YIT_12060 or Alistipes_shahii_WAL_8301 or Anaerostipes_caccae_DSM_14662 or Anaerostipes_hadrus_DSM_3319 or Anaerostipes_sp_3_2_56FAA or Bacteroides_caccae_ATCC_43185 or Bacteroides_cellulosilyticus_DSM_14838 or Bacteroides_clarus_YIT_12056 or Bacteroides_coprocola_M16_DSM_17136 or Bacteroides_coprop…
rxnAGORA0474	BHEXNACASE_OGLYCAN50e	Beta-N-acetylhexosaminidase, mucin-type O-glycans, extracellular	Mucin O-glycan degradation	released mucin-type O-glycan No 152 + Water --> released mucin-type O-glycan No 10 + N-acetyl-D-glucosamine	Abiotrophia_defectiva_ATCC_49176 or Akkermansia_muciniphila_ATCC_BAA_835 or Alistipes_indistinctus_YIT_12060 or Alistipes_shahii_WAL_8301 or Anaerostipes_caccae_DSM_14662 or Anaerostipes_hadrus_DSM_3319 or Anaerostipes_sp_3_2_56FAA or Bacteroides_caccae_ATCC_43185 or Bacteroides_cellulosilyticus_DSM_14838 or Bacteroides_clarus_YIT_12056 or Bacteroides_coprocola_M16_DSM_17136 or Bacteroides_coprop…
rxnAGORA0475	BHEXNACASE_OGLYCAN51e	Beta-N-acetylhexosaminidase, mucin-type O-glycans, extracellular	Mucin O-glycan degradation	released mucin-type O-glycan No 154 + Water --> N-acetyl-D-glucosamine + released F1alpha antigen	Abiotrophia_defectiva_ATCC_49176 or Akkermansia_muciniphila_ATCC_BAA_835 or Alistipes_indistinctus_YIT_12060 or Alistipes_shahii_WAL_8301 or Anaerostipes_caccae_DSM_14662 or Anaerostipes_hadrus_DSM_3319 or Anaerostipes_sp_3_2_56FAA or Bacteroides_caccae_ATCC_43185 or Bacteroides_cellulosilyticus_DSM_14838 or Bacteroides_clarus_YIT_12056 or Bacteroides_coprocola_M16_DSM_17136 or Bacteroides_coprop…
rxnAGORA0476	BHEXNACASE_OGLYCAN52e	Beta-N-acetylhexosaminidase, mucin-type O-glycans, extracellular	Mucin O-glycan degradation	released mucin-type O-glycan No 158 + Water --> released mucin-type O-glycan No 196 + N-acetyl-D-glucosamine	Abiotrophia_defectiva_ATCC_49176 or Akkermansia_muciniphila_ATCC_BAA_835 or Alistipes_indistinctus_YIT_12060 or Alistipes_shahii_WAL_8301 or Anaerostipes_caccae_DSM_14662 or Anaerostipes_hadrus_DSM_3319 or Anaerostipes_sp_3_2_56FAA or Bacteroides_caccae_ATCC_43185 or Bacteroides_cellulosilyticus_DSM_14838 or Bacteroides_clarus_YIT_12056 or Bacteroides_coprocola_M16_DSM_17136 or Bacteroides_coprop…
rxnAGORA0477	BHEXNACASE_OGLYCAN53e	Beta-N-acetylhexosaminidase, mucin-type O-glycans, extracellular	Mucin O-glycan degradation	released mucin-type O-glycan No 164 + Water --> released mucin-type O-glycan No 186 + N-acetyl-D-glucosamine	Abiotrophia_defectiva_ATCC_49176 or Akkermansia_muciniphila_ATCC_BAA_835 or Alistipes_indistinctus_YIT_12060 or Alistipes_shahii_WAL_8301 or Anaerostipes_caccae_DSM_14662 or Anaerostipes_hadrus_DSM_3319 or Anaerostipes_sp_3_2_56FAA or Bacteroides_caccae_ATCC_43185 or Bacteroides_cellulosilyticus_DSM_14838 or Bacteroides_clarus_YIT_12056 or Bacteroides_coprocola_M16_DSM_17136 or Bacteroides_coprop…
rxnAGORA0478	BHEXNACASE_OGLYCAN54e	Beta-N-acetylhexosaminidase, mucin-type O-glycans, extracellular	Mucin O-glycan degradation	released mucin-type O-glycan No 165 + Water --> released mucin-type O-glycan No 187 + N-acetyl-D-glucosamine	Abiotrophia_defectiva_ATCC_49176 or Akkermansia_muciniphila_ATCC_BAA_835 or Alistipes_indistinctus_YIT_12060 or Alistipes_shahii_WAL_8301 or Anaerostipes_caccae_DSM_14662 or Anaerostipes_hadrus_DSM_3319 or Anaerostipes_sp_3_2_56FAA or Bacteroides_caccae_ATCC_43185 or Bacteroides_cellulosilyticus_DSM_14838 or Bacteroides_clarus_YIT_12056 or Bacteroides_coprocola_M16_DSM_17136 or Bacteroides_coprop…
rxnAGORA0479	BHEXNACASE_OGLYCAN55e	Beta-N-acetylhexosaminidase, mucin-type O-glycans, extracellular	Mucin O-glycan degradation	released mucin-type O-glycan No 166 + Water --> released mucin-type O-glycan No 189 + N-acetyl-D-glucosamine	Abiotrophia_defectiva_ATCC_49176 or Akkermansia_muciniphila_ATCC_BAA_835 or Alistipes_indistinctus_YIT_12060 or Alistipes_shahii_WAL_8301 or Anaerostipes_caccae_DSM_14662 or Anaerostipes_hadrus_DSM_3319 or Anaerostipes_sp_3_2_56FAA or Bacteroides_caccae_ATCC_43185 or Bacteroides_cellulosilyticus_DSM_14838 or Bacteroides_clarus_YIT_12056 or Bacteroides_coprocola_M16_DSM_17136 or Bacteroides_coprop…
rxnAGORA0480	BHEXNACASE_OGLYCAN56e	Beta-N-acetylhexosaminidase, mucin-type O-glycans, extracellular	Mucin O-glycan degradation	released mucin-type O-glycan No 167 + Water --> released mucin-type O-glycan No 124 + N-acetyl-D-glucosamine	Abiotrophia_defectiva_ATCC_49176 or Akkermansia_muciniphila_ATCC_BAA_835 or Alistipes_indistinctus_YIT_12060 or Alistipes_shahii_WAL_8301 or Anaerostipes_caccae_DSM_14662 or Anaerostipes_hadrus_DSM_3319 or Anaerostipes_sp_3_2_56FAA or Bacteroides_caccae_ATCC_43185 or Bacteroides_cellulosilyticus_DSM_14838 or Bacteroides_clarus_YIT_12056 or Bacteroides_coprocola_M16_DSM_17136 or Bacteroides_coprop…
rxnAGORA0481	BHEXNACASE_OGLYCAN57e	Beta-N-acetylhexosaminidase, mucin-type O-glycans, extracellular	Mucin O-glycan degradation	released mucin-type O-glycan No 168 + Water --> released mucin-type O-glycan No 190 + N-acetyl-D-glucosamine	Abiotrophia_defectiva_ATCC_49176 or Akkermansia_muciniphila_ATCC_BAA_835 or Alistipes_indistinctus_YIT_12060 or Alistipes_shahii_WAL_8301 or Anaerostipes_caccae_DSM_14662 or Anaerostipes_hadrus_DSM_3319 or Anaerostipes_sp_3_2_56FAA or Bacteroides_caccae_ATCC_43185 or Bacteroides_cellulosilyticus_DSM_14838 or Bacteroides_clarus_YIT_12056 or Bacteroides_coprocola_M16_DSM_17136 or Bacteroides_coprop…
rxnAGORA0482	BHEXNACASE_OGLYCAN58e	Beta-N-acetylhexosaminidase, mucin-type O-glycans, extracellular	Mucin O-glycan degradation	released mucin-type O-glycan No 169 + Water --> released mucin-type O-glycan No 191 + N-acetyl-D-glucosamine	Abiotrophia_defectiva_ATCC_49176 or Akkermansia_muciniphila_ATCC_BAA_835 or Alistipes_indistinctus_YIT_12060 or Alistipes_shahii_WAL_8301 or Anaerostipes_caccae_DSM_14662 or Anaerostipes_hadrus_DSM_3319 or Anaerostipes_sp_3_2_56FAA or Bacteroides_caccae_ATCC_43185 or Bacteroides_cellulosilyticus_DSM_14838 or Bacteroides_clarus_YIT_12056 or Bacteroides_coprocola_M16_DSM_17136 or Bacteroides_coprop…
rxnAGORA0483	BHEXNACASE_OGLYCAN59e	Beta-N-acetylhexosaminidase, mucin-type O-glycans, extracellular	Mucin O-glycan degradation	released mucin-type O-glycan No 16 + Water --> released mucin-type O-glycan No 20 + N-acetyl-D-glucosamine	Abiotrophia_defectiva_ATCC_49176 or Akkermansia_muciniphila_ATCC_BAA_835 or Alistipes_indistinctus_YIT_12060 or Alistipes_shahii_WAL_8301 or Anaerostipes_caccae_DSM_14662 or Anaerostipes_hadrus_DSM_3319 or Anaerostipes_sp_3_2_56FAA or Bacteroides_caccae_ATCC_43185 or Bacteroides_cellulosilyticus_DSM_14838 or Bacteroides_clarus_YIT_12056 or Bacteroides_coprocola_M16_DSM_17136 or Bacteroides_coprop…
rxnAGORA0484	BHEXNACASE_OGLYCAN5e	Beta-N-acetylhexosaminidase, mucin-type O-glycans, extracellular	Mucin O-glycan degradation	mucin-type O-glycan No 151 + Water --> mucin-type O-glycan No 3 + N-acetyl-D-glucosamine	Abiotrophia_defectiva_ATCC_49176 or Akkermansia_muciniphila_ATCC_BAA_835 or Alistipes_indistinctus_YIT_12060 or Alistipes_shahii_WAL_8301 or Anaerostipes_caccae_DSM_14662 or Anaerostipes_hadrus_DSM_3319 or Anaerostipes_sp_3_2_56FAA or Bacteroides_caccae_ATCC_43185 or Bacteroides_cellulosilyticus_DSM_14838 or Bacteroides_clarus_YIT_12056 or Bacteroides_coprocola_M16_DSM_17136 or Bacteroides_coprop…
rxnAGORA0485	BHEXNACASE_OGLYCAN60e	Beta-N-acetylhexosaminidase, mucin-type O-glycans, extracellular	Mucin O-glycan degradation	released mucin-type O-glycan No 170 + Water --> released mucin-type O-glycan No 194 + N-acetyl-D-glucosamine	Abiotrophia_defectiva_ATCC_49176 or Akkermansia_muciniphila_ATCC_BAA_835 or Alistipes_indistinctus_YIT_12060 or Alistipes_shahii_WAL_8301 or Anaerostipes_caccae_DSM_14662 or Anaerostipes_hadrus_DSM_3319 or Anaerostipes_sp_3_2_56FAA or Bacteroides_caccae_ATCC_43185 or Bacteroides_cellulosilyticus_DSM_14838 or Bacteroides_clarus_YIT_12056 or Bacteroides_coprocola_M16_DSM_17136 or Bacteroides_coprop…
rxnAGORA0486	BHEXNACASE_OGLYCAN61e	Beta-N-acetylhexosaminidase, mucin-type O-glycans, extracellular	Mucin O-glycan degradation	released mucin-type O-glycan No 171 + Water --> released mucin-type O-glycan No 193 + N-acetyl-D-glucosamine	Abiotrophia_defectiva_ATCC_49176 or Akkermansia_muciniphila_ATCC_BAA_835 or Alistipes_indistinctus_YIT_12060 or Alistipes_shahii_WAL_8301 or Anaerostipes_caccae_DSM_14662 or Anaerostipes_hadrus_DSM_3319 or Anaerostipes_sp_3_2_56FAA or Bacteroides_caccae_ATCC_43185 or Bacteroides_cellulosilyticus_DSM_14838 or Bacteroides_clarus_YIT_12056 or Bacteroides_coprocola_M16_DSM_17136 or Bacteroides_coprop…
rxnAGORA0487	BHEXNACASE_OGLYCAN62e	Beta-N-acetylhexosaminidase, mucin-type O-glycans, extracellular	Mucin O-glycan degradation	released mucin-type O-glycan No 174 + Water --> released mucin-type O-glycan No 151 + N-acetyl-D-glucosamine	Abiotrophia_defectiva_ATCC_49176 or Akkermansia_muciniphila_ATCC_BAA_835 or Alistipes_indistinctus_YIT_12060 or Alistipes_shahii_WAL_8301 or Anaerostipes_caccae_DSM_14662 or Anaerostipes_hadrus_DSM_3319 or Anaerostipes_sp_3_2_56FAA or Bacteroides_caccae_ATCC_43185 or Bacteroides_cellulosilyticus_DSM_14838 or Bacteroides_clarus_YIT_12056 or Bacteroides_coprocola_M16_DSM_17136 or Bacteroides_coprop…
rxnAGORA0488	BHEXNACASE_OGLYCAN63e	Beta-N-acetylhexosaminidase, mucin-type O-glycans, extracellular	Mucin O-glycan degradation	released mucin-type O-glycan No 174 + Water --> released mucin-type O-glycan No 183 + N-acetyl-D-glucosamine	Abiotrophia_defectiva_ATCC_49176 or Akkermansia_muciniphila_ATCC_BAA_835 or Alistipes_indistinctus_YIT_12060 or Alistipes_shahii_WAL_8301 or Anaerostipes_caccae_DSM_14662 or Anaerostipes_hadrus_DSM_3319 or Anaerostipes_sp_3_2_56FAA or Bacteroides_caccae_ATCC_43185 or Bacteroides_cellulosilyticus_DSM_14838 or Bacteroides_clarus_YIT_12056 or Bacteroides_coprocola_M16_DSM_17136 or Bacteroides_coprop…
rxnAGORA0489	BHEXNACASE_OGLYCAN64e	Beta-N-acetylhexosaminidase, mucin-type O-glycans, extracellular	Mucin O-glycan degradation	released mucin-type O-glycan No 175 + Water --> released mucin-type O-glycan No 13 + N-acetyl-D-glucosamine	Abiotrophia_defectiva_ATCC_49176 or Akkermansia_muciniphila_ATCC_BAA_835 or Alistipes_indistinctus_YIT_12060 or Alistipes_shahii_WAL_8301 or Anaerostipes_caccae_DSM_14662 or Anaerostipes_hadrus_DSM_3319 or Anaerostipes_sp_3_2_56FAA or Bacteroides_caccae_ATCC_43185 or Bacteroides_cellulosilyticus_DSM_14838 or Bacteroides_clarus_YIT_12056 or Bacteroides_coprocola_M16_DSM_17136 or Bacteroides_coprop…
rxnAGORA0490	BHEXNACASE_OGLYCAN65e	Beta-N-acetylhexosaminidase, mucin-type O-glycans, extracellular	Mucin O-glycan degradation	released mucin-type O-glycan No 175 + Water --> released mucin-type O-glycan No 185 + N-acetyl-D-glucosamine	Abiotrophia_defectiva_ATCC_49176 or Akkermansia_muciniphila_ATCC_BAA_835 or Alistipes_indistinctus_YIT_12060 or Alistipes_shahii_WAL_8301 or Anaerostipes_caccae_DSM_14662 or Anaerostipes_hadrus_DSM_3319 or Anaerostipes_sp_3_2_56FAA or Bacteroides_caccae_ATCC_43185 or Bacteroides_cellulosilyticus_DSM_14838 or Bacteroides_clarus_YIT_12056 or Bacteroides_coprocola_M16_DSM_17136 or Bacteroides_coprop…
rxnAGORA0491	BHEXNACASE_OGLYCAN66e	Beta-N-acetylhexosaminidase, mucin-type O-glycans, extracellular	Mucin O-glycan degradation	released mucin-type O-glycan No 176 + Water --> released mucin-type O-glycan No 119 + N-acetyl-D-glucosamine	Abiotrophia_defectiva_ATCC_49176 or Akkermansia_muciniphila_ATCC_BAA_835 or Alistipes_indistinctus_YIT_12060 or Alistipes_shahii_WAL_8301 or Anaerostipes_caccae_DSM_14662 or Anaerostipes_hadrus_DSM_3319 or Anaerostipes_sp_3_2_56FAA or Bacteroides_caccae_ATCC_43185 or Bacteroides_cellulosilyticus_DSM_14838 or Bacteroides_clarus_YIT_12056 or Bacteroides_coprocola_M16_DSM_17136 or Bacteroides_coprop…
rxnAGORA0492	BHEXNACASE_OGLYCAN67e	Beta-N-acetylhexosaminidase, mucin-type O-glycans, extracellular	Mucin O-glycan degradation	released mucin-type O-glycan No 177 + Water --> released mucin-type O-glycan No 108 + N-acetyl-D-glucosamine	Abiotrophia_defectiva_ATCC_49176 or Akkermansia_muciniphila_ATCC_BAA_835 or Alistipes_indistinctus_YIT_12060 or Alistipes_shahii_WAL_8301 or Anaerostipes_caccae_DSM_14662 or Anaerostipes_hadrus_DSM_3319 or Anaerostipes_sp_3_2_56FAA or Bacteroides_caccae_ATCC_43185 or Bacteroides_cellulosilyticus_DSM_14838 or Bacteroides_clarus_YIT_12056 or Bacteroides_coprocola_M16_DSM_17136 or Bacteroides_coprop…
rxnAGORA0493	BHEXNACASE_OGLYCAN68e	Beta-N-acetylhexosaminidase, mucin-type O-glycans, extracellular	Mucin O-glycan degradation	released mucin-type O-glycan No 178 + Water --> released mucin-type O-glycan No 188 + N-acetyl-D-glucosamine	Abiotrophia_defectiva_ATCC_49176 or Akkermansia_muciniphila_ATCC_BAA_835 or Alistipes_indistinctus_YIT_12060 or Alistipes_shahii_WAL_8301 or Anaerostipes_caccae_DSM_14662 or Anaerostipes_hadrus_DSM_3319 or Anaerostipes_sp_3_2_56FAA or Bacteroides_caccae_ATCC_43185 or Bacteroides_cellulosilyticus_DSM_14838 or Bacteroides_clarus_YIT_12056 or Bacteroides_coprocola_M16_DSM_17136 or Bacteroides_coprop…
rxnAGORA0494	BHEXNACASE_OGLYCAN69e	Beta-N-acetylhexosaminidase, mucin-type O-glycans, extracellular	Mucin O-glycan degradation	released mucin-type O-glycan No 179 + Water --> released mucin-type O-glycan No 122 + N-acetyl-D-glucosamine	Abiotrophia_defectiva_ATCC_49176 or Akkermansia_muciniphila_ATCC_BAA_835 or Alistipes_indistinctus_YIT_12060 or Alistipes_shahii_WAL_8301 or Anaerostipes_caccae_DSM_14662 or Anaerostipes_hadrus_DSM_3319 or Anaerostipes_sp_3_2_56FAA or Bacteroides_caccae_ATCC_43185 or Bacteroides_cellulosilyticus_DSM_14838 or Bacteroides_clarus_YIT_12056 or Bacteroides_coprocola_M16_DSM_17136 or Bacteroides_coprop…
rxnAGORA0495	BHEXNACASE_OGLYCAN6e	Beta-N-acetylhexosaminidase, mucin-type O-glycans, extracellular	Mucin O-glycan degradation	mucin-type O-glycan No 152 + Water --> mucin-type O-glycan No 10 + N-acetyl-D-glucosamine	Abiotrophia_defectiva_ATCC_49176 or Akkermansia_muciniphila_ATCC_BAA_835 or Alistipes_indistinctus_YIT_12060 or Alistipes_shahii_WAL_8301 or Anaerostipes_caccae_DSM_14662 or Anaerostipes_hadrus_DSM_3319 or Anaerostipes_sp_3_2_56FAA or Bacteroides_caccae_ATCC_43185 or Bacteroides_cellulosilyticus_DSM_14838 or Bacteroides_clarus_YIT_12056 or Bacteroides_coprocola_M16_DSM_17136 or Bacteroides_coprop…
rxnAGORA0496	BHEXNACASE_OGLYCAN70e	Beta-N-acetylhexosaminidase, mucin-type O-glycans, extracellular	Mucin O-glycan degradation	released mucin-type O-glycan No 180 + Water --> released mucin-type O-glycan No 15 + N-acetyl-D-glucosamine	Abiotrophia_defectiva_ATCC_49176 or Akkermansia_muciniphila_ATCC_BAA_835 or Alistipes_indistinctus_YIT_12060 or Alistipes_shahii_WAL_8301 or Anaerostipes_caccae_DSM_14662 or Anaerostipes_hadrus_DSM_3319 or Anaerostipes_sp_3_2_56FAA or Bacteroides_caccae_ATCC_43185 or Bacteroides_cellulosilyticus_DSM_14838 or Bacteroides_clarus_YIT_12056 or Bacteroides_coprocola_M16_DSM_17136 or Bacteroides_coprop…
rxnAGORA0497	BHEXNACASE_OGLYCAN71e	Beta-N-acetylhexosaminidase, mucin-type O-glycans, extracellular	Mucin O-glycan degradation	released mucin-type O-glycan No 181 + Water --> released mucin-type O-glycan No 192 + N-acetyl-D-glucosamine	Abiotrophia_defectiva_ATCC_49176 or Akkermansia_muciniphila_ATCC_BAA_835 or Alistipes_indistinctus_YIT_12060 or Alistipes_shahii_WAL_8301 or Anaerostipes_caccae_DSM_14662 or Anaerostipes_hadrus_DSM_3319 or Anaerostipes_sp_3_2_56FAA or Bacteroides_caccae_ATCC_43185 or Bacteroides_cellulosilyticus_DSM_14838 or Bacteroides_clarus_YIT_12056 or Bacteroides_coprocola_M16_DSM_17136 or Bacteroides_coprop…
rxnAGORA0498	BHEXNACASE_OGLYCAN72e	Beta-N-acetylhexosaminidase, mucin-type O-glycans, extracellular	Mucin O-glycan degradation	released mucin-type O-glycan No 183 + Water --> released mucin-type O-glycan No 3 + N-acetyl-D-glucosamine	Abiotrophia_defectiva_ATCC_49176 or Akkermansia_muciniphila_ATCC_BAA_835 or Alistipes_indistinctus_YIT_12060 or Alistipes_shahii_WAL_8301 or Anaerostipes_caccae_DSM_14662 or Anaerostipes_hadrus_DSM_3319 or Anaerostipes_sp_3_2_56FAA or Bacteroides_caccae_ATCC_43185 or Bacteroides_cellulosilyticus_DSM_14838 or Bacteroides_clarus_YIT_12056 or Bacteroides_coprocola_M16_DSM_17136 or Bacteroides_coprop…
rxnAGORA0499	BHEXNACASE_OGLYCAN73e	Beta-N-acetylhexosaminidase, mucin-type O-glycans, extracellular	Mucin O-glycan degradation	released mucin-type O-glycan No 185 + Water --> released mucin-type O-glycan No 12 + N-acetyl-D-glucosamine	Abiotrophia_defectiva_ATCC_49176 or Akkermansia_muciniphila_ATCC_BAA_835 or Alistipes_indistinctus_YIT_12060 or Alistipes_shahii_WAL_8301 or Anaerostipes_caccae_DSM_14662 or Anaerostipes_hadrus_DSM_3319 or Anaerostipes_sp_3_2_56FAA or Bacteroides_caccae_ATCC_43185 or Bacteroides_cellulosilyticus_DSM_14838 or Bacteroides_clarus_YIT_12056 or Bacteroides_coprocola_M16_DSM_17136 or Bacteroides_coprop…
rxnAGORA0500	BHEXNACASE_OGLYCAN74e	Beta-N-acetylhexosaminidase, mucin-type O-glycans, extracellular	Mucin O-glycan degradation	released mucin-type O-glycan No 18 + Water --> released mucin-type O-glycan No 14 + N-acetyl-D-glucosamine	Abiotrophia_defectiva_ATCC_49176 or Akkermansia_muciniphila_ATCC_BAA_835 or Alistipes_indistinctus_YIT_12060 or Alistipes_shahii_WAL_8301 or Anaerostipes_caccae_DSM_14662 or Anaerostipes_hadrus_DSM_3319 or Anaerostipes_sp_3_2_56FAA or Bacteroides_caccae_ATCC_43185 or Bacteroides_cellulosilyticus_DSM_14838 or Bacteroides_clarus_YIT_12056 or Bacteroides_coprocola_M16_DSM_17136 or Bacteroides_coprop…
rxnAGORA0501	BHEXNACASE_OGLYCAN75e	Beta-N-acetylhexosaminidase, mucin-type O-glycans, extracellular	Mucin O-glycan degradation	released mucin-type O-glycan No 23 + Water --> released mucin-type O-glycan No 22 + N-acetyl-D-glucosamine	Abiotrophia_defectiva_ATCC_49176 or Akkermansia_muciniphila_ATCC_BAA_835 or Alistipes_indistinctus_YIT_12060 or Alistipes_shahii_WAL_8301 or Anaerostipes_caccae_DSM_14662 or Anaerostipes_hadrus_DSM_3319 or Anaerostipes_sp_3_2_56FAA or Bacteroides_caccae_ATCC_43185 or Bacteroides_cellulosilyticus_DSM_14838 or Bacteroides_clarus_YIT_12056 or Bacteroides_coprocola_M16_DSM_17136 or Bacteroides_coprop…
rxnAGORA0502	BHEXNACASE_OGLYCAN76e	Beta-N-acetylhexosaminidase, mucin-type O-glycans, extracellular	Mucin O-glycan degradation	released mucin-type O-glycan No 29 + Water --> released mucin-type O-glycan No 24 + N-acetyl-D-glucosamine	Abiotrophia_defectiva_ATCC_49176 or Akkermansia_muciniphila_ATCC_BAA_835 or Alistipes_indistinctus_YIT_12060 or Alistipes_shahii_WAL_8301 or Anaerostipes_caccae_DSM_14662 or Anaerostipes_hadrus_DSM_3319 or Anaerostipes_sp_3_2_56FAA or Bacteroides_caccae_ATCC_43185 or Bacteroides_cellulosilyticus_DSM_14838 or Bacteroides_clarus_YIT_12056 or Bacteroides_coprocola_M16_DSM_17136 or Bacteroides_coprop…
rxnAGORA0503	BHEXNACASE_OGLYCAN77e	Beta-N-acetylhexosaminidase, mucin-type O-glycans, extracellular	Mucin O-glycan degradation	released mucin-type O-glycan No 2 + Water --> N-acetyl-D-glucosamine + Alpha-2,6-N-acetylneuraminate-N-acetylgalactosamine	Abiotrophia_defectiva_ATCC_49176 or Akkermansia_muciniphila_ATCC_BAA_835 or Alistipes_indistinctus_YIT_12060 or Alistipes_shahii_WAL_8301 or Anaerostipes_caccae_DSM_14662 or Anaerostipes_hadrus_DSM_3319 or Anaerostipes_sp_3_2_56FAA or Bacteroides_caccae_ATCC_43185 or Bacteroides_cellulosilyticus_DSM_14838 or Bacteroides_clarus_YIT_12056 or Bacteroides_coprocola_M16_DSM_17136 or Bacteroides_coprop…
rxnAGORA0504	BHEXNACASE_OGLYCAN78e	Beta-N-acetylhexosaminidase, mucin-type O-glycans, extracellular	Mucin O-glycan degradation	released mucin-type O-glycan No 32 + Water --> released mucin-type O-glycan No 26 + N-acetyl-D-glucosamine	Abiotrophia_defectiva_ATCC_49176 or Akkermansia_muciniphila_ATCC_BAA_835 or Alistipes_indistinctus_YIT_12060 or Alistipes_shahii_WAL_8301 or Anaerostipes_caccae_DSM_14662 or Anaerostipes_hadrus_DSM_3319 or Anaerostipes_sp_3_2_56FAA or Bacteroides_caccae_ATCC_43185 or Bacteroides_cellulosilyticus_DSM_14838 or Bacteroides_clarus_YIT_12056 or Bacteroides_coprocola_M16_DSM_17136 or Bacteroides_coprop…
rxnAGORA0505	BHEXNACASE_OGLYCAN79e	Beta-N-acetylhexosaminidase, mucin-type O-glycans, extracellular	Mucin O-glycan degradation	released mucin-type O-glycan No 39 + Water --> N-acetyl-D-glucosamine + Beta-1,3-Galactose-N-acetylgalactosamine	Abiotrophia_defectiva_ATCC_49176 or Akkermansia_muciniphila_ATCC_BAA_835 or Alistipes_indistinctus_YIT_12060 or Alistipes_shahii_WAL_8301 or Anaerostipes_caccae_DSM_14662 or Anaerostipes_hadrus_DSM_3319 or Anaerostipes_sp_3_2_56FAA or Bacteroides_caccae_ATCC_43185 or Bacteroides_cellulosilyticus_DSM_14838 or Bacteroides_clarus_YIT_12056 or Bacteroides_coprocola_M16_DSM_17136 or Bacteroides_coprop…
rxnAGORA0506	BHEXNACASE_OGLYCAN7e	Beta-N-acetylhexosaminidase, mucin-type O-glycans, extracellular	Mucin O-glycan degradation	mucin-type O-glycan No 154 + Water --> N-acetyl-D-glucosamine + F1alpha	Abiotrophia_defectiva_ATCC_49176 or Akkermansia_muciniphila_ATCC_BAA_835 or Alistipes_indistinctus_YIT_12060 or Alistipes_shahii_WAL_8301 or Anaerostipes_caccae_DSM_14662 or Anaerostipes_hadrus_DSM_3319 or Anaerostipes_sp_3_2_56FAA or Bacteroides_caccae_ATCC_43185 or Bacteroides_cellulosilyticus_DSM_14838 or Bacteroides_clarus_YIT_12056 or Bacteroides_coprocola_M16_DSM_17136 or Bacteroides_coprop…
rxnAGORA0507	BHEXNACASE_OGLYCAN80e	Beta-N-acetylhexosaminidase, mucin-type O-glycans, extracellular	Mucin O-glycan degradation	released mucin-type O-glycan No 40 + Water --> released mucin-type O-glycan No 30 + N-acetyl-D-glucosamine	Abiotrophia_defectiva_ATCC_49176 or Akkermansia_muciniphila_ATCC_BAA_835 or Alistipes_indistinctus_YIT_12060 or Alistipes_shahii_WAL_8301 or Anaerostipes_caccae_DSM_14662 or Anaerostipes_hadrus_DSM_3319 or Anaerostipes_sp_3_2_56FAA or Bacteroides_caccae_ATCC_43185 or Bacteroides_cellulosilyticus_DSM_14838 or Bacteroides_clarus_YIT_12056 or Bacteroides_coprocola_M16_DSM_17136 or Bacteroides_coprop…
rxnAGORA0508	BHEXNACASE_OGLYCAN81e	Beta-N-acetylhexosaminidase, mucin-type O-glycans, extracellular	Mucin O-glycan degradation	released mucin-type O-glycan No 41 + Water --> released mucin-type O-glycan No 84 + N-acetyl-D-glucosamine	Abiotrophia_defectiva_ATCC_49176 or Akkermansia_muciniphila_ATCC_BAA_835 or Alistipes_indistinctus_YIT_12060 or Alistipes_shahii_WAL_8301 or Anaerostipes_caccae_DSM_14662 or Anaerostipes_hadrus_DSM_3319 or Anaerostipes_sp_3_2_56FAA or Bacteroides_caccae_ATCC_43185 or Bacteroides_cellulosilyticus_DSM_14838 or Bacteroides_clarus_YIT_12056 or Bacteroides_coprocola_M16_DSM_17136 or Bacteroides_coprop…
rxnAGORA0509	BHEXNACASE_OGLYCAN82e	Beta-N-acetylhexosaminidase, mucin-type O-glycans, extracellular	Mucin O-glycan degradation	released mucin-type O-glycan No 51 + Water --> N-acetyl-D-glucosamine + released sialyl-Tn antigen	Abiotrophia_defectiva_ATCC_49176 or Akkermansia_muciniphila_ATCC_BAA_835 or Alistipes_indistinctus_YIT_12060 or Alistipes_shahii_WAL_8301 or Anaerostipes_caccae_DSM_14662 or Anaerostipes_hadrus_DSM_3319 or Anaerostipes_sp_3_2_56FAA or Bacteroides_caccae_ATCC_43185 or Bacteroides_cellulosilyticus_DSM_14838 or Bacteroides_clarus_YIT_12056 or Bacteroides_coprocola_M16_DSM_17136 or Bacteroides_coprop…
rxnAGORA0510	BHEXNACASE_OGLYCAN83e	Beta-N-acetylhexosaminidase, mucin-type O-glycans, extracellular	Mucin O-glycan degradation	released mucin-type O-glycan No 5 + Water --> released mucin-type O-glycan No 4 + N-acetyl-D-glucosamine	Abiotrophia_defectiva_ATCC_49176 or Akkermansia_muciniphila_ATCC_BAA_835 or Alistipes_indistinctus_YIT_12060 or Alistipes_shahii_WAL_8301 or Anaerostipes_caccae_DSM_14662 or Anaerostipes_hadrus_DSM_3319 or Anaerostipes_sp_3_2_56FAA or Bacteroides_caccae_ATCC_43185 or Bacteroides_cellulosilyticus_DSM_14838 or Bacteroides_clarus_YIT_12056 or Bacteroides_coprocola_M16_DSM_17136 or Bacteroides_coprop…
rxnAGORA0511	BHEXNACASE_OGLYCAN84e	Beta-N-acetylhexosaminidase, mucin-type O-glycans, extracellular	Mucin O-glycan degradation	released mucin-type O-glycan No 72 + Water --> released mucin-type O-glycan No 73 + N-acetyl-D-glucosamine	Abiotrophia_defectiva_ATCC_49176 or Akkermansia_muciniphila_ATCC_BAA_835 or Alistipes_indistinctus_YIT_12060 or Alistipes_shahii_WAL_8301 or Anaerostipes_caccae_DSM_14662 or Anaerostipes_hadrus_DSM_3319 or Anaerostipes_sp_3_2_56FAA or Bacteroides_caccae_ATCC_43185 or Bacteroides_cellulosilyticus_DSM_14838 or Bacteroides_clarus_YIT_12056 or Bacteroides_coprocola_M16_DSM_17136 or Bacteroides_coprop…
rxnAGORA0512	BHEXNACASE_OGLYCAN85e	Beta-N-acetylhexosaminidase, mucin-type O-glycans, extracellular	Mucin O-glycan degradation	released mucin-type O-glycan No 80 + Water --> released mucin-type O-glycan No 28 + N-acetyl-D-glucosamine	Abiotrophia_defectiva_ATCC_49176 or Akkermansia_muciniphila_ATCC_BAA_835 or Alistipes_indistinctus_YIT_12060 or Alistipes_shahii_WAL_8301 or Anaerostipes_caccae_DSM_14662 or Anaerostipes_hadrus_DSM_3319 or Anaerostipes_sp_3_2_56FAA or Bacteroides_caccae_ATCC_43185 or Bacteroides_cellulosilyticus_DSM_14838 or Bacteroides_clarus_YIT_12056 or Bacteroides_coprocola_M16_DSM_17136 or Bacteroides_coprop…
rxnAGORA0513	BHEXNACASE_OGLYCAN86e	Beta-N-acetylhexosaminidase, mucin-type O-glycans, extracellular	Mucin O-glycan degradation	released mucin-type O-glycan No 83 + Water --> released mucin-type O-glycan No 46 + N-acetyl-D-glucosamine	Abiotrophia_defectiva_ATCC_49176 or Akkermansia_muciniphila_ATCC_BAA_835 or Alistipes_indistinctus_YIT_12060 or Alistipes_shahii_WAL_8301 or Anaerostipes_caccae_DSM_14662 or Anaerostipes_hadrus_DSM_3319 or Anaerostipes_sp_3_2_56FAA or Bacteroides_caccae_ATCC_43185 or Bacteroides_cellulosilyticus_DSM_14838 or Bacteroides_clarus_YIT_12056 or Bacteroides_coprocola_M16_DSM_17136 or Bacteroides_coprop…
rxnAGORA0514	BHEXNACASE_OGLYCAN87e	Beta-N-acetylhexosaminidase, mucin-type O-glycans, extracellular	Mucin O-glycan degradation	released mucin-type O-glycan No 89 + Water --> released mucin-type O-glycan No 109 + N-acetyl-D-glucosamine	Abiotrophia_defectiva_ATCC_49176 or Akkermansia_muciniphila_ATCC_BAA_835 or Alistipes_indistinctus_YIT_12060 or Alistipes_shahii_WAL_8301 or Anaerostipes_caccae_DSM_14662 or Anaerostipes_hadrus_DSM_3319 or Anaerostipes_sp_3_2_56FAA or Bacteroides_caccae_ATCC_43185 or Bacteroides_cellulosilyticus_DSM_14838 or Bacteroides_clarus_YIT_12056 or Bacteroides_coprocola_M16_DSM_17136 or Bacteroides_coprop…
rxnAGORA0515	BHEXNACASE_OGLYCAN88e	Beta-N-acetylhexosaminidase, mucin-type O-glycans, extracellular	Mucin O-glycan degradation	released Core 2 + Water --> N-acetyl-D-glucosamine + Beta-1,3-Galactose-N-acetylgalactosamine	Abiotrophia_defectiva_ATCC_49176 or Akkermansia_muciniphila_ATCC_BAA_835 or Alistipes_indistinctus_YIT_12060 or Alistipes_shahii_WAL_8301 or Anaerostipes_caccae_DSM_14662 or Anaerostipes_hadrus_DSM_3319 or Anaerostipes_sp_3_2_56FAA or Bacteroides_caccae_ATCC_43185 or Bacteroides_cellulosilyticus_DSM_14838 or Bacteroides_clarus_YIT_12056 or Bacteroides_coprocola_M16_DSM_17136 or Bacteroides_coprop…
rxnAGORA0516	BHEXNACASE_OGLYCAN89e	Beta-N-acetylhexosaminidase, mucin-type O-glycans, extracellular	Mucin O-glycan degradation	Beta-1,3-N-acetylglucosamine-N-acetylgalactosamine + Water --> N-acetyl-D-galactosamine + N-acetyl-D-glucosamine	Abiotrophia_defectiva_ATCC_49176 or Akkermansia_muciniphila_ATCC_BAA_835 or Alistipes_indistinctus_YIT_12060 or Alistipes_shahii_WAL_8301 or Anaerostipes_caccae_DSM_14662 or Anaerostipes_hadrus_DSM_3319 or Anaerostipes_sp_3_2_56FAA or Bacteroides_caccae_ATCC_43185 or Bacteroides_cellulosilyticus_DSM_14838 or Bacteroides_clarus_YIT_12056 or Bacteroides_coprocola_M16_DSM_17136 or Bacteroides_coprop…
rxnAGORA0517	BHEXNACASE_OGLYCAN8e	Beta-N-acetylhexosaminidase, mucin-type O-glycans, extracellular	Mucin O-glycan degradation	mucin-type O-glycan No 158 + Water --> mucin-type O-glycan No 196 + N-acetyl-D-glucosamine	Abiotrophia_defectiva_ATCC_49176 or Akkermansia_muciniphila_ATCC_BAA_835 or Alistipes_indistinctus_YIT_12060 or Alistipes_shahii_WAL_8301 or Anaerostipes_caccae_DSM_14662 or Anaerostipes_hadrus_DSM_3319 or Anaerostipes_sp_3_2_56FAA or Bacteroides_caccae_ATCC_43185 or Bacteroides_cellulosilyticus_DSM_14838 or Bacteroides_clarus_YIT_12056 or Bacteroides_coprocola_M16_DSM_17136 or Bacteroides_coprop…
rxnAGORA0518	BHEXNACASE_OGLYCAN90e	Beta-N-acetylhexosaminidase, mucin-type O-glycans, extracellular	Mucin O-glycan degradation	released Core 4 + Water --> N-acetyl-D-glucosamine + Beta-1,3-N-acetylglucosamine-N-acetylgalactosamine	Abiotrophia_defectiva_ATCC_49176 or Akkermansia_muciniphila_ATCC_BAA_835 or Alistipes_indistinctus_YIT_12060 or Alistipes_shahii_WAL_8301 or Anaerostipes_caccae_DSM_14662 or Anaerostipes_hadrus_DSM_3319 or Anaerostipes_sp_3_2_56FAA or Bacteroides_caccae_ATCC_43185 or Bacteroides_cellulosilyticus_DSM_14838 or Bacteroides_clarus_YIT_12056 or Bacteroides_coprocola_M16_DSM_17136 or Bacteroides_coprop…
rxnAGORA0519	BHEXNACASE_OGLYCAN91e	Beta-N-acetylhexosaminidase, mucin-type O-glycans, extracellular	Mucin O-glycan degradation	released Core 4 + Water --> N-acetyl-D-glucosamine + Beta-1,6-N-acetylglucosamine-N-acetylgalactosamine	Abiotrophia_defectiva_ATCC_49176 or Akkermansia_muciniphila_ATCC_BAA_835 or Alistipes_indistinctus_YIT_12060 or Alistipes_shahii_WAL_8301 or Anaerostipes_caccae_DSM_14662 or Anaerostipes_hadrus_DSM_3319 or Anaerostipes_sp_3_2_56FAA or Bacteroides_caccae_ATCC_43185 or Bacteroides_cellulosilyticus_DSM_14838 or Bacteroides_clarus_YIT_12056 or Bacteroides_coprocola_M16_DSM_17136 or Bacteroides_coprop…
rxnAGORA0520	BHEXNACASE_OGLYCAN92e	Beta-N-acetylhexosaminidase, mucin-type O-glycans, extracellular	Mucin O-glycan degradation	Beta-1,3-N,N-diacetylgalactosamine + Water --> N-acetyl-D-galactosamine + N-acetyl-D-glucosamine	Abiotrophia_defectiva_ATCC_49176 or Akkermansia_muciniphila_ATCC_BAA_835 or Alistipes_indistinctus_YIT_12060 or Alistipes_shahii_WAL_8301 or Anaerostipes_caccae_DSM_14662 or Anaerostipes_hadrus_DSM_3319 or Anaerostipes_sp_3_2_56FAA or Bacteroides_caccae_ATCC_43185 or Bacteroides_cellulosilyticus_DSM_14838 or Bacteroides_clarus_YIT_12056 or Bacteroides_coprocola_M16_DSM_17136 or Bacteroides_coprop…
rxnAGORA0521	BHEXNACASE_OGLYCAN93e	Beta-N-acetylhexosaminidase, mucin-type O-glycans, extracellular	Mucin O-glycan degradation	Beta-1,6-N-acetylglucosamine-N-acetylgalactosamine + Water --> N-acetyl-D-galactosamine + N-acetyl-D-glucosamine	Abiotrophia_defectiva_ATCC_49176 or Akkermansia_muciniphila_ATCC_BAA_835 or Alistipes_indistinctus_YIT_12060 or Alistipes_shahii_WAL_8301 or Anaerostipes_caccae_DSM_14662 or Anaerostipes_hadrus_DSM_3319 or Anaerostipes_sp_3_2_56FAA or Bacteroides_caccae_ATCC_43185 or Bacteroides_cellulosilyticus_DSM_14838 or Bacteroides_clarus_YIT_12056 or Bacteroides_coprocola_M16_DSM_17136 or Bacteroides_coprop…
rxnAGORA0522	BHEXNACASE_OGLYCAN94e	Beta-N-acetylhexosaminidase, mucin-type O-glycans, extracellular	Mucin O-glycan degradation	released GlcNAc-alpha-1,4-Core 2 + Water --> N-acetyl-D-glucosamine + released GlcNAc-alpha-1,4-Core 1	Abiotrophia_defectiva_ATCC_49176 or Akkermansia_muciniphila_ATCC_BAA_835 or Alistipes_indistinctus_YIT_12060 or Alistipes_shahii_WAL_8301 or Anaerostipes_caccae_DSM_14662 or Anaerostipes_hadrus_DSM_3319 or Anaerostipes_sp_3_2_56FAA or Bacteroides_caccae_ATCC_43185 or Bacteroides_cellulosilyticus_DSM_14838 or Bacteroides_clarus_YIT_12056 or Bacteroides_coprocola_M16_DSM_17136 or Bacteroides_coprop…
rxnAGORA0523	BHEXNACASE_OGLYCAN9e	Beta-N-acetylhexosaminidase, mucin-type O-glycans, extracellular	Mucin O-glycan degradation	mucin-type O-glycan No 16 + Water --> mucin-type O-glycan No 20 + N-acetyl-D-glucosamine	Abiotrophia_defectiva_ATCC_49176 or Akkermansia_muciniphila_ATCC_BAA_835 or Alistipes_indistinctus_YIT_12060 or Alistipes_shahii_WAL_8301 or Anaerostipes_caccae_DSM_14662 or Anaerostipes_hadrus_DSM_3319 or Anaerostipes_sp_3_2_56FAA or Bacteroides_caccae_ATCC_43185 or Bacteroides_cellulosilyticus_DSM_14838 or Bacteroides_clarus_YIT_12056 or Bacteroides_coprocola_M16_DSM_17136 or Bacteroides_coprop…
rxnAGORA0524	BPNT	3, 5-Bisphosphate Nucleotidase	Nucleotide interconversion	Water + adenosine 3,5-bismonophosphate(4-) --> AMP + hydrogenphosphate	Abiotrophia_defectiva_ATCC_49176 or Achromobacter_xylosoxidans_A8 or Achromobacter_xylosoxidans_NBRC_15126 or Acidaminococcus_fermentans_DSM_20731 or Acidaminococcus_intestini_RyC_MR95 or Acidaminococcus_sp_D21 or Acinetobacter_baumannii_AB0057 or Acinetobacter_calcoaceticus_PHEA_2 or Acinetobacter_haemolyticus_NIPH_261 or Acinetobacter_johnsonii_SH046 or Acinetobacter_junii_SH205 or Acinetobacte…
rxnAGORA0525	BTDD_RR	R R butanediol dehydrogenase	Butanoate metabolism	R_R__2_3_Butanediol + Nicotinamide adenine dinucleotide <==> (R)-Acetoin + proton + Nicotinamide adenine dinucleotide - reduced	Abiotrophia_defectiva_ATCC_49176 or Acinetobacter_baumannii_AB0057 or Acinetobacter_calcoaceticus_PHEA_2 or Acinetobacter_lwoffii_WJ10621 or Acinetobacter_pittii_ANC_4052 or Acinetobacter_radioresistens_NIPH_2130 or Aerococcus_viridans_ATCC_11563 or Aneurinibacillus_aneurinilyticus_ATCC_12856 or Bacillus_altitudinis_41KF2b or Bacillus_amyloliquefaciens_DSM7 or Bacillus_amyloliquefaciens_subsp_amy…
rxnAGORA0526	BTNCL	biotin-carboxyl-carrier-protein:carbon-dioxide ligase (ADP-forming)	Biotin metabolism	Holocarboxylase (biotin covalent bound to Lys residue of apoC) + ATP + Bicarbonate <==> ADP + Carboxybiotin-carboxyl-carrier protein + proton + hydrogenphosphate	Abiotrophia_defectiva_ATCC_49176 or Achromobacter_xylosoxidans_A8 or Achromobacter_xylosoxidans_NBRC_15126 or Acidaminococcus_fermentans_DSM_20731 or Acidaminococcus_intestini_RyC_MR95 or Acidaminococcus_sp_D21 or Acinetobacter_baumannii_AB0057 or Acinetobacter_calcoaceticus_PHEA_2 or Acinetobacter_haemolyticus_NIPH_261 or Acinetobacter_johnsonii_SH046 or Acinetobacter_junii_SH205 or Acinetobacte…
rxnAGORA0527	BTNabc	Biotin transport via ABC system	Transport, extracellular	ATP + Biotin + Water --> ADP + Biotin + proton + hydrogenphosphate	Abiotrophia_defectiva_ATCC_49176 or Achromobacter_xylosoxidans_A8 or Achromobacter_xylosoxidans_NBRC_15126 or Acidaminococcus_fermentans_DSM_20731 or Acidaminococcus_intestini_RyC_MR95 or Acidaminococcus_sp_D21 or Acinetobacter_junii_SH205 or Actinomyces_cardiffensis_F0333 or Actinomyces_georgiae_DSM_6843 or Actinomyces_graevenitzii_C83 or Actinomyces_naeslundii_str_Howell_279 or Actinomyces_odon…
rxnAGORA0528	CAt4i	Calcium transport via proton antiport, irreversible	Transport, extracellular	calcium(2+) + proton --> calcium(2+) + proton	Abiotrophia_defectiva_ATCC_49176 or Achromobacter_xylosoxidans_A8 or Achromobacter_xylosoxidans_NBRC_15126 or Acidaminococcus_fermentans_DSM_20731 or Acidaminococcus_intestini_RyC_MR95 or Acinetobacter_baumannii_AB0057 or Acinetobacter_calcoaceticus_PHEA_2 or Acinetobacter_haemolyticus_NIPH_261 or Acinetobacter_johnsonii_SH046 or Acinetobacter_lwoffii_WJ10621 or Acinetobacter_pittii_ANC_4052 or A…
rxnAGORA0529	CBIAT	Cobinamide adenyltransferase	Vitamin B12 metabolism	ATP + Cobinamide + proton <==> Adenosyl cobinamide + triphosphate(5-)	Abiotrophia_defectiva_ATCC_49176 or Achromobacter_xylosoxidans_A8 or Achromobacter_xylosoxidans_NBRC_15126 or Acidaminococcus_fermentans_DSM_20731 or Acidaminococcus_intestini_RyC_MR95 or Acinetobacter_baumannii_AB0057 or Acinetobacter_calcoaceticus_PHEA_2 or Acinetobacter_haemolyticus_NIPH_261 or Acinetobacter_johnsonii_SH046 or Acinetobacter_junii_SH205 or Acinetobacter_lwoffii_WJ10621 or Acine…
rxnAGORA0530	CBL1abc	Cob(1)alamin transport via ABC system	Transport, extracellular	ATP + Cob(I)alamin + Water --> ADP + Cob(I)alamin + proton + hydrogenphosphate	Abiotrophia_defectiva_ATCC_49176 or Achromobacter_xylosoxidans_A8 or Achromobacter_xylosoxidans_NBRC_15126 or Acidaminococcus_fermentans_DSM_20731 or Acidaminococcus_intestini_RyC_MR95 or Acidaminococcus_sp_D21 or Acinetobacter_calcoaceticus_PHEA_2 or Acinetobacter_pittii_ANC_4052 or Actinomyces_georgiae_DSM_6843 or Actinomyces_odontolyticus_ATCC_17982 or Adlercreutzia_equolifaciens_DSM_19450 or …
rxnAGORA0531	CBL2abc	Cob(II)alamin transport via ABC system	Transport, extracellular	ATP + Cob(II)alamin + Water --> ADP + Cob(II)alamin + proton + hydrogenphosphate	Abiotrophia_defectiva_ATCC_49176 or Achromobacter_xylosoxidans_A8 or Achromobacter_xylosoxidans_NBRC_15126 or Acidaminococcus_fermentans_DSM_20731 or Acidaminococcus_intestini_RyC_MR95 or Acidaminococcus_sp_D21 or Acinetobacter_calcoaceticus_PHEA_2 or Acinetobacter_pittii_ANC_4052 or Actinomyces_georgiae_DSM_6843 or Actinomyces_odontolyticus_ATCC_17982 or Adlercreutzia_equolifaciens_DSM_19450 or …
rxnAGORA0532	CBMKr	Carbamate kinase	Arginine and proline metabolism	ATP + carbon dioxide + Ammonium <==> ADP + Carbamoyl phosphate + 2 proton	Abiotrophia_defectiva_ATCC_49176 or Acinetobacter_baumannii_AB0057 or Acinetobacter_calcoaceticus_PHEA_2 or Acinetobacter_haemolyticus_NIPH_261 or Acinetobacter_johnsonii_SH046 or Acinetobacter_junii_SH205 or Acinetobacter_pittii_ANC_4052 or Actinobacillus_pleuropneumoniae_L20 or Actinomyces_graevenitzii_C83 or Actinomyces_naeslundii_str_Howell_279 or Actinomyces_oris_K20 or Actinomyces_turicensi…
rxnAGORA0533	CBPS	Carbamoyl-Phosphate Synthase (Glutamine-Hydrolysing)	Pyrimidine synthesis	2 ATP + L-glutamine + Water + Bicarbonate --> 2 ADP + Carbamoyl phosphate + L-glutamate(1-) + 2 proton + hydrogenphosphate	Abiotrophia_defectiva_ATCC_49176 or Achromobacter_xylosoxidans_A8 or Achromobacter_xylosoxidans_NBRC_15126 or Acidaminococcus_fermentans_DSM_20731 or Acidaminococcus_intestini_RyC_MR95 or Acidaminococcus_sp_D21 or Acinetobacter_baumannii_AB0057 or Acinetobacter_calcoaceticus_PHEA_2 or Acinetobacter_haemolyticus_NIPH_261 or Acinetobacter_johnsonii_SH046 or Acinetobacter_junii_SH205 or Acinetobacte…
rxnAGORA0534	CD2abc1	cadmium transport out via ABC system	Transport, extracellular	ATP + Cadmium + Water --> ADP + Cadmium + proton + hydrogenphosphate	Abiotrophia_defectiva_ATCC_49176 or Achromobacter_xylosoxidans_A8 or Achromobacter_xylosoxidans_NBRC_15126 or Acidaminococcus_fermentans_DSM_20731 or Acidaminococcus_intestini_RyC_MR95 or Acidaminococcus_sp_D21 or Acinetobacter_baumannii_AB0057 or Acinetobacter_calcoaceticus_PHEA_2 or Acinetobacter_haemolyticus_NIPH_261 or Acinetobacter_johnsonii_SH046 or Acinetobacter_junii_SH205 or Acinetobacte…
rxnAGORA0535	CDPGLYCGPT	CDP-glycerol polyglycerophosphate glycerophosphotransferase	Cell wall biosynthesis	N-Acetyl-beta-D-mannosaminyl-1,4-N-acetyl-D- glucosaminyldiphosphoundecaprenol + 45 CDPglycerol <==> 45 CMP + 45 proton + Prenol-45n teichoic acid	Abiotrophia_defectiva_ATCC_49176 or Actinomyces_cardiffensis_F0333 or Actinomyces_georgiae_DSM_6843 or Actinomyces_naeslundii_str_Howell_279 or Actinomyces_oris_K20 or Actinomyces_turicensis_ACS_279_V_Col4 or Actinomyces_urogenitalis_DSM_15434 or Actinomyces_viscosus_C505 or Aerococcus_viridans_ATCC_11563 or Alistipes_finegoldii_DSM_17242 or Alistipes_onderdonkii_DSM_19147 or Anaerococcus_prevoti…
rxnAGORA0536	CDPMEK	4-(cytidine 5-diphospho)-2-C-methyl-D-erythritol kinase	Terpenoid backbone biosynthesis	4-(cytidine 5-diphospho)-2-C-methyl-D-erythritol + ATP --> 2-phospho-4-(cytidine 5-diphospho)-2-C-methyl-D-erythritol + ADP + proton	Abiotrophia_defectiva_ATCC_49176 or Achromobacter_xylosoxidans_A8 or Achromobacter_xylosoxidans_NBRC_15126 or Acidaminococcus_fermentans_DSM_20731 or Acidaminococcus_intestini_RyC_MR95 or Acidaminococcus_sp_D21 or Acinetobacter_baumannii_AB0057 or Acinetobacter_calcoaceticus_PHEA_2 or Acinetobacter_haemolyticus_NIPH_261 or Acinetobacter_johnsonii_SH046 or Acinetobacter_junii_SH205 or Acinetobacte…
rxnAGORA0537	CGLYabc	L-cysteinylglycine transport via ABC system	Transport, extracellular	ATP + L-cysteinylglycine + Water --> ADP + L-cysteinylglycine + proton + hydrogenphosphate	Abiotrophia_defectiva_ATCC_49176 or Achromobacter_xylosoxidans_A8 or Achromobacter_xylosoxidans_NBRC_15126 or Acidaminococcus_sp_D21 or Acinetobacter_baumannii_AB0057 or Acinetobacter_calcoaceticus_PHEA_2 or Acinetobacter_haemolyticus_NIPH_261 or Acinetobacter_johnsonii_SH046 or Acinetobacter_junii_SH205 or Acinetobacter_lwoffii_WJ10621 or Acinetobacter_pittii_ANC_4052 or Acinetobacter_radioresis…
rxnAGORA0538	CHOLSH	Choline sulfate sulfohydrolase	Glycine, serine, alanine, and threonine metabolism	Choline sulfate + Water --> Choline + proton + sulfate	Abiotrophia_defectiva_ATCC_49176 or Achromobacter_xylosoxidans_A8 or Achromobacter_xylosoxidans_NBRC_15126 or Acinetobacter_johnsonii_SH046 or Acinetobacter_lwoffii_WJ10621 or Agrobacterium_tumefaciens_F2 or Alcaligenes_faecalis_subsp_faecalis_NBRC_13111 or Alcaligenes_faecalis_subsp_faecalis_NCIB_8687 or Alistipes_finegoldii_DSM_17242 or Alistipes_shahii_WAL_8301 or Anaerobiospirillum_succinicip…
rxnAGORA0539	CHORM	chorismate mutase	Phenylalanine metabolism	chorismate --> Prephenate	Abiotrophia_defectiva_ATCC_49176 or Achromobacter_xylosoxidans_A8 or Achromobacter_xylosoxidans_NBRC_15126 or Acidaminococcus_fermentans_DSM_20731 or Acidaminococcus_intestini_RyC_MR95 or Acidaminococcus_sp_D21 or Acinetobacter_baumannii_AB0057 or Acinetobacter_calcoaceticus_PHEA_2 or Acinetobacter_haemolyticus_NIPH_261 or Acinetobacter_johnsonii_SH046 or Acinetobacter_junii_SH205 or Acinetobacte…
rxnAGORA0540	CHORS	chorismate synthase	Phenylalanine metabolism	5-O-(1-Carboxyvinyl)-3-phosphoshikimate --> chorismate + hydrogenphosphate	Abiotrophia_defectiva_ATCC_49176 or Achromobacter_xylosoxidans_A8 or Achromobacter_xylosoxidans_NBRC_15126 or Acidaminococcus_fermentans_DSM_20731 or Acidaminococcus_intestini_RyC_MR95 or Acidaminococcus_sp_D21 or Acinetobacter_baumannii_AB0057 or Acinetobacter_calcoaceticus_PHEA_2 or Acinetobacter_haemolyticus_NIPH_261 or Acinetobacter_johnsonii_SH046 or Acinetobacter_junii_SH205 or Acinetobacte…
rxnAGORA0541	CHRPL	Chorismate pyruvate lyase	Ubiquinone and other terpenoid-quinone biosynthesis	chorismate --> 4-hydroxybenzoate + pyruvate	Abiotrophia_defectiva_ATCC_49176 or Achromobacter_xylosoxidans_A8 or Achromobacter_xylosoxidans_NBRC_15126 or Acidaminococcus_intestini_RyC_MR95 or Acinetobacter_baumannii_AB0057 or Acinetobacter_calcoaceticus_PHEA_2 or Acinetobacter_haemolyticus_NIPH_261 or Acinetobacter_johnsonii_SH046 or Acinetobacter_junii_SH205 or Acinetobacter_lwoffii_WJ10621 or Acinetobacter_pittii_ANC_4052 or Acinetobacte…
rxnAGORA0542	CLPNS140	myristoyl-cardiolipin synthase	Glycerophospholipid metabolism	2 Phosphatidylglycerol (ditetradecanoyl, n-C14:0) <==> cardiolipin (tetratetradecanoyl, n-C14:0) + Glycerol	Abiotrophia_defectiva_ATCC_49176 or Achromobacter_xylosoxidans_A8 or Achromobacter_xylosoxidans_NBRC_15126 or Acinetobacter_baumannii_AB0057 or Acinetobacter_calcoaceticus_PHEA_2 or Acinetobacter_haemolyticus_NIPH_261 or Acinetobacter_johnsonii_SH046 or Acinetobacter_junii_SH205 or Acinetobacter_lwoffii_WJ10621 or Acinetobacter_pittii_ANC_4052 or Acinetobacter_radioresistens_NIPH_2130 or Actinomy…
rxnAGORA0543	CLPNS160	palmitoyl-cardiolipin synthase	Glycerophospholipid metabolism	2 Phosphatidylglycerol (dihexadecanoyl, n-C16:0) <==> cardiolipin (tetrahexadecanoyl, n-C16:0) + Glycerol	Abiotrophia_defectiva_ATCC_49176 or Achromobacter_xylosoxidans_A8 or Achromobacter_xylosoxidans_NBRC_15126 or Acinetobacter_baumannii_AB0057 or Acinetobacter_calcoaceticus_PHEA_2 or Acinetobacter_haemolyticus_NIPH_261 or Acinetobacter_johnsonii_SH046 or Acinetobacter_junii_SH205 or Acinetobacter_lwoffii_WJ10621 or Acinetobacter_pittii_ANC_4052 or Acinetobacter_radioresistens_NIPH_2130 or Actinomy…
rxnAGORA0544	CLPNS180	stearoyl-cardiolipin synthase	Glycerophospholipid metabolism	2 Phosphatidylglycerol (dioctadecanoyl, n-C18:0) <==> cardiolipin (tetraoctadecanoyl, n-C18:0) + Glycerol	Abiotrophia_defectiva_ATCC_49176 or Achromobacter_xylosoxidans_A8 or Achromobacter_xylosoxidans_NBRC_15126 or Acidaminococcus_fermentans_DSM_20731 or Acidaminococcus_intestini_RyC_MR95 or Acinetobacter_baumannii_AB0057 or Acinetobacter_calcoaceticus_PHEA_2 or Acinetobacter_haemolyticus_NIPH_261 or Acinetobacter_johnsonii_SH046 or Acinetobacter_junii_SH205 or Acinetobacter_lwoffii_WJ10621 or Acine…
rxnAGORA0545	CLPNSAI15	anteisopentadecanoyl-cardiolipin synthase	Glycerophospholipid metabolism	2 Phosphatidylglycerol (12-methyl-tetradecanoyl, anteiso-C15) <==> cardiolipin (12-methyl-tetradecanoyl, anteiso-C15) + Glycerol	Abiotrophia_defectiva_ATCC_49176 or Achromobacter_xylosoxidans_A8 or Achromobacter_xylosoxidans_NBRC_15126 or Acinetobacter_baumannii_AB0057 or Acinetobacter_calcoaceticus_PHEA_2 or Acinetobacter_haemolyticus_NIPH_261 or Acinetobacter_johnsonii_SH046 or Acinetobacter_junii_SH205 or Acinetobacter_lwoffii_WJ10621 or Acinetobacter_pittii_ANC_4052 or Acinetobacter_radioresistens_NIPH_2130 or Actinomy…
rxnAGORA0546	CLPNSAI17	anteisoheptadecanoyl-cardiolipin synthase	Glycerophospholipid metabolism	2 Phosphatidylglycerol (14-methyl-hexadecanoyl, anteiso-C17) <==> cardiolipin (14-methyl-hexadecanoyl, anteiso-C17) + Glycerol	Abiotrophia_defectiva_ATCC_49176 or Achromobacter_xylosoxidans_A8 or Achromobacter_xylosoxidans_NBRC_15126 or Acidaminococcus_fermentans_DSM_20731 or Acidaminococcus_intestini_RyC_MR95 or Acinetobacter_baumannii_AB0057 or Acinetobacter_calcoaceticus_PHEA_2 or Acinetobacter_haemolyticus_NIPH_261 or Acinetobacter_johnsonii_SH046 or Acinetobacter_junii_SH205 or Acinetobacter_lwoffii_WJ10621 or Acine…
rxnAGORA0547	CLPNSI14	isotetradecanoyl-cardiolipin synthase	Glycerophospholipid metabolism	2 Phosphatidylglycerol (12-methyltridecanoyl, iso-C14) <==> cardiolipin (12-methyl-tridecanoyl, iso-C14) + Glycerol	Abiotrophia_defectiva_ATCC_49176 or Achromobacter_xylosoxidans_A8 or Achromobacter_xylosoxidans_NBRC_15126 or Acinetobacter_baumannii_AB0057 or Acinetobacter_calcoaceticus_PHEA_2 or Acinetobacter_haemolyticus_NIPH_261 or Acinetobacter_johnsonii_SH046 or Acinetobacter_junii_SH205 or Acinetobacter_lwoffii_WJ10621 or Acinetobacter_pittii_ANC_4052 or Acinetobacter_radioresistens_NIPH_2130 or Actinomy…
rxnAGORA0548	CLPNSI15	isopentadecanoyl-cardiolipin synthase	Glycerophospholipid metabolism	2 Phosphatidylglycerol (13-methyltetradecanoyl, iso-C15) <==> cardiolipin (13-methyl-tetradecanoyl, iso-C15) + Glycerol	Abiotrophia_defectiva_ATCC_49176 or Achromobacter_xylosoxidans_A8 or Achromobacter_xylosoxidans_NBRC_15126 or Acinetobacter_baumannii_AB0057 or Acinetobacter_calcoaceticus_PHEA_2 or Acinetobacter_haemolyticus_NIPH_261 or Acinetobacter_johnsonii_SH046 or Acinetobacter_junii_SH205 or Acinetobacter_lwoffii_WJ10621 or Acinetobacter_pittii_ANC_4052 or Acinetobacter_radioresistens_NIPH_2130 or Actinomy…
rxnAGORA0549	CLPNSI16	isohexadecanoyl-cardiolipin synthase	Glycerophospholipid metabolism	2 Phosphatidylglycerol (14-methylpentadecanoyl, iso-C16) <==> cardiolipin (14-methyl-pentadecanoyl, iso-C16) + Glycerol	Abiotrophia_defectiva_ATCC_49176 or Achromobacter_xylosoxidans_A8 or Achromobacter_xylosoxidans_NBRC_15126 or Acinetobacter_baumannii_AB0057 or Acinetobacter_calcoaceticus_PHEA_2 or Acinetobacter_haemolyticus_NIPH_261 or Acinetobacter_johnsonii_SH046 or Acinetobacter_junii_SH205 or Acinetobacter_lwoffii_WJ10621 or Acinetobacter_pittii_ANC_4052 or Acinetobacter_radioresistens_NIPH_2130 or Actinomy…
rxnAGORA0550	CLPNSI17	isoheptadecanoyl-cardiolipin synthase	Glycerophospholipid metabolism	2 Phosphatidylglycerol (15-methyl-hexadecanoyl, iso-C17) <==> cardiolipin (15-methyl-hexadecanoyl, iso-C17) + Glycerol	Abiotrophia_defectiva_ATCC_49176 or Achromobacter_xylosoxidans_A8 or Achromobacter_xylosoxidans_NBRC_15126 or Acidaminococcus_fermentans_DSM_20731 or Acidaminococcus_intestini_RyC_MR95 or Acinetobacter_baumannii_AB0057 or Acinetobacter_calcoaceticus_PHEA_2 or Acinetobacter_haemolyticus_NIPH_261 or Acinetobacter_johnsonii_SH046 or Acinetobacter_junii_SH205 or Acinetobacter_lwoffii_WJ10621 or Acine…
rxnAGORA0551	CMPSAS	CMP Sialic Acid Synthase	Aminosugar metabolism	N-acetylneuraminate + CTP --> CMP-N-acetyl-beta-neuraminate(2-) + Diphosphate	Abiotrophia_defectiva_ATCC_49176 or Acinetobacter_pittii_ANC_4052 or Actinobacillus_pleuropneumoniae_L20 or Actinomyces_graevenitzii_C83 or Aeromonas_caviae_Ae398 or Aeromonas_hydrophila_subsp_hydrophila_ATCC_7966 or Aeromonas_media_WS or Anaerobaculum_hydrogeniformans_OS1_ATCC_BAA_1850 or Anaerobiospirillum_succiniciproducens_DSM_640001 or Arcobacter_butzleri_RM4018 or Bacillus_altitudinis_41KF2…
rxnAGORA0552	CO2t	CO2 Transporter via Diffusion	Transport, extracellular	carbon dioxide <==> carbon dioxide	Abiotrophia_defectiva_ATCC_49176 or Achromobacter_xylosoxidans_A8 or Achromobacter_xylosoxidans_NBRC_15126 or Acidaminococcus_fermentans_DSM_20731 or Acidaminococcus_intestini_RyC_MR95 or Acidaminococcus_sp_D21 or Acinetobacter_baumannii_AB0057 or Acinetobacter_calcoaceticus_PHEA_2 or Acinetobacter_haemolyticus_NIPH_261 or Acinetobacter_johnsonii_SH046 or Acinetobacter_junii_SH205 or Acinetobacte…
rxnAGORA0553	COBALTt5	cobalt transport in/out via permease (no H+)	Transport, extracellular	Co2+ <==> Co2+	Abiotrophia_defectiva_ATCC_49176 or Achromobacter_xylosoxidans_A8 or Achromobacter_xylosoxidans_NBRC_15126 or Acidaminococcus_fermentans_DSM_20731 or Acidaminococcus_intestini_RyC_MR95 or Acinetobacter_baumannii_AB0057 or Acinetobacter_calcoaceticus_PHEA_2 or Acinetobacter_haemolyticus_NIPH_261 or Acinetobacter_johnsonii_SH046 or Acinetobacter_junii_SH205 or Acinetobacter_lwoffii_WJ10621 or Acine…
rxnAGORA0554	CPPPGO	Coproporphyrinogen Oxidase (O2 Required)	Heme synthesis	Coproporphyrinogen III + 2 proton + O2 --> 2 carbon dioxide + 2 Water + Protoporphyrinogen IX	Abiotrophia_defectiva_ATCC_49176 or Achromobacter_xylosoxidans_A8 or Achromobacter_xylosoxidans_NBRC_15126 or Acidaminococcus_fermentans_DSM_20731 or Acidaminococcus_sp_D21 or Acinetobacter_baumannii_AB0057 or Acinetobacter_calcoaceticus_PHEA_2 or Acinetobacter_haemolyticus_NIPH_261 or Acinetobacter_johnsonii_SH046 or Acinetobacter_junii_SH205 or Acinetobacter_lwoffii_WJ10621 or Acinetobacter_pit…
rxnAGORA0555	CTPS1	CTP Synthase (NH3)	Nucleotide interconversion	ATP + Ammonium + UTP --> ADP + CTP + 2 proton + hydrogenphosphate	Abiotrophia_defectiva_ATCC_49176 or Achromobacter_xylosoxidans_A8 or Achromobacter_xylosoxidans_NBRC_15126 or Acidaminococcus_fermentans_DSM_20731 or Acidaminococcus_intestini_RyC_MR95 or Acidaminococcus_sp_D21 or Acinetobacter_baumannii_AB0057 or Acinetobacter_calcoaceticus_PHEA_2 or Acinetobacter_haemolyticus_NIPH_261 or Acinetobacter_johnsonii_SH046 or Acinetobacter_junii_SH205 or Acinetobacte…
rxnAGORA0556	CTPS2	CTP Synthase (Glutamine)	Pyrimidine synthesis	ATP + L-glutamine + Water + UTP --> ADP + CTP + L-glutamate(1-) + 2 proton + hydrogenphosphate	Abiotrophia_defectiva_ATCC_49176 or Achromobacter_xylosoxidans_A8 or Achromobacter_xylosoxidans_NBRC_15126 or Acidaminococcus_fermentans_DSM_20731 or Acidaminococcus_intestini_RyC_MR95 or Acidaminococcus_sp_D21 or Acinetobacter_baumannii_AB0057 or Acinetobacter_calcoaceticus_PHEA_2 or Acinetobacter_haemolyticus_NIPH_261 or Acinetobacter_johnsonii_SH046 or Acinetobacter_junii_SH205 or Acinetobacte…
rxnAGORA0557	CYSDS	Cysteine Desulfhydrase	Methionine and cysteine metabolism	L-cysteine + Water --> Hydrogen sulfide + Ammonium + pyruvate	Abiotrophia_defectiva_ATCC_49176 or Achromobacter_xylosoxidans_A8 or Achromobacter_xylosoxidans_NBRC_15126 or Acidaminococcus_fermentans_DSM_20731 or Acinetobacter_baumannii_AB0057 or Acinetobacter_calcoaceticus_PHEA_2 or Acinetobacter_haemolyticus_NIPH_261 or Acinetobacter_johnsonii_SH046 or Acinetobacter_junii_SH205 or Acinetobacter_lwoffii_WJ10621 or Acinetobacter_pittii_ANC_4052 or Acinetobac…
rxnAGORA0558	CYSS	cysteine synthase	Methionine and cysteine metabolism	O-Acetyl-L-serine + Hydrogen sulfide --> acetate + L-cysteine + proton	Abiotrophia_defectiva_ATCC_49176 or Achromobacter_xylosoxidans_A8 or Achromobacter_xylosoxidans_NBRC_15126 or Acidaminococcus_fermentans_DSM_20731 or Acinetobacter_baumannii_AB0057 or Acinetobacter_calcoaceticus_PHEA_2 or Acinetobacter_haemolyticus_NIPH_261 or Acinetobacter_johnsonii_SH046 or Acinetobacter_junii_SH205 or Acinetobacter_lwoffii_WJ10621 or Acinetobacter_pittii_ANC_4052 or Acinetobac…
rxnAGORA0559	CYSS3r	cysteine synthase (Thiosulfate)	Methionine and cysteine metabolism	O-Acetyl-L-serine + Reduced thioredoxin + thiosulfate(2-) <==> acetate + L-cysteine + proton + Sulfite + Oxidized thioredoxin	Abiotrophia_defectiva_ATCC_49176 or Achromobacter_xylosoxidans_A8 or Achromobacter_xylosoxidans_NBRC_15126 or Acidaminococcus_fermentans_DSM_20731 or Acinetobacter_baumannii_AB0057 or Acinetobacter_calcoaceticus_PHEA_2 or Acinetobacter_haemolyticus_NIPH_261 or Acinetobacter_johnsonii_SH046 or Acinetobacter_junii_SH205 or Acinetobacter_lwoffii_WJ10621 or Acinetobacter_pittii_ANC_4052 or Acinetobac…
rxnAGORA0560	CYSTL	cystathionine b-lyase	Methionine and cysteine metabolism	L-cystathionine + Water --> L-homocysteine + Ammonium + pyruvate	Abiotrophia_defectiva_ATCC_49176 or Achromobacter_xylosoxidans_A8 or Achromobacter_xylosoxidans_NBRC_15126 or Acidaminococcus_fermentans_DSM_20731 or Acidaminococcus_sp_D21 or Acinetobacter_baumannii_AB0057 or Acinetobacter_calcoaceticus_PHEA_2 or Acinetobacter_haemolyticus_NIPH_261 or Acinetobacter_johnsonii_SH046 or Acinetobacter_junii_SH205 or Acinetobacter_lwoffii_WJ10621 or Acinetobacter_pit…
rxnAGORA0561	CYSt2r	L-cysteine reversible transport via proton symport	Transport, extracellular	L-cysteine + proton <==> L-cysteine + proton	Abiotrophia_defectiva_ATCC_49176 or Achromobacter_xylosoxidans_A8 or Achromobacter_xylosoxidans_NBRC_15126 or Acidaminococcus_fermentans_DSM_20731 or Acidaminococcus_intestini_RyC_MR95 or Acidaminococcus_sp_D21 or Acinetobacter_baumannii_AB0057 or Acinetobacter_calcoaceticus_PHEA_2 or Acinetobacter_haemolyticus_NIPH_261 or Acinetobacter_johnsonii_SH046 or Acinetobacter_junii_SH205 or Acinetobacte…
rxnAGORA0562	CYTD	Cytidine Deaminase	Pyrimidine catabolism	Cytidine + Water + proton --> Ammonium + Uridine	Abiotrophia_defectiva_ATCC_49176 or Achromobacter_xylosoxidans_A8 or Achromobacter_xylosoxidans_NBRC_15126 or Acidaminococcus_fermentans_DSM_20731 or Acidaminococcus_intestini_RyC_MR95 or Acidaminococcus_sp_D21 or Acinetobacter_baumannii_AB0057 or Acinetobacter_calcoaceticus_PHEA_2 or Acinetobacter_haemolyticus_NIPH_261 or Acinetobacter_johnsonii_SH046 or Acinetobacter_lwoffii_WJ10621 or Acinetob…
rxnAGORA0563	CYTDK1	ATPcytidine 5-Phosphotransferase	Nucleotide interconversion	ATP + Cytidine --> ADP + CMP + proton	Abiotrophia_defectiva_ATCC_49176 or Acidaminococcus_fermentans_DSM_20731 or Acidaminococcus_intestini_RyC_MR95 or Acidaminococcus_sp_D21 or Actinobacillus_pleuropneumoniae_L20 or Aerococcus_viridans_ATCC_11563 or Aeromonas_caviae_Ae398 or Aeromonas_hydrophila_subsp_hydrophila_ATCC_7966 or Aeromonas_jandaei_Riv2 or Aeromonas_media_WS or Aeromonas_veronii_B565 or Aggregatibacter_aphrophilus_NJ8700 …
rxnAGORA0564	CYTDK2	cytidine kinase (GTP)	Nucleotide interconversion	Cytidine + GTP --> CMP + GDP + proton	Abiotrophia_defectiva_ATCC_49176 or Acidaminococcus_fermentans_DSM_20731 or Acidaminococcus_intestini_RyC_MR95 or Acidaminococcus_sp_D21 or Actinobacillus_pleuropneumoniae_L20 or Aerococcus_viridans_ATCC_11563 or Aeromonas_caviae_Ae398 or Aeromonas_hydrophila_subsp_hydrophila_ATCC_7966 or Aeromonas_jandaei_Riv2 or Aeromonas_media_WS or Aeromonas_veronii_B565 or Aggregatibacter_aphrophilus_NJ8700 …
rxnAGORA0565	CYTDK3	ITPcytidine 5-phosphotransferase	Nucleotide interconversion	Cytidine + ITP(3-) --> CMP + proton + IDP(3-)	Abiotrophia_defectiva_ATCC_49176 or Achromobacter_xylosoxidans_A8 or Achromobacter_xylosoxidans_NBRC_15126 or Acidaminococcus_fermentans_DSM_20731 or Acidaminococcus_intestini_RyC_MR95 or Acidaminococcus_sp_D21 or Acinetobacter_baumannii_AB0057 or Acinetobacter_calcoaceticus_PHEA_2 or Acinetobacter_haemolyticus_NIPH_261 or Acinetobacter_johnsonii_SH046 or Acinetobacter_junii_SH205 or Acinetobacte…
rxnAGORA0566	CYTDK4	UTPcytidine 5-phosphotransferase	Nucleotide interconversion	Cytidine + UTP --> CMP + proton + UDP	Abiotrophia_defectiva_ATCC_49176 or Acidaminococcus_fermentans_DSM_20731 or Acidaminococcus_intestini_RyC_MR95 or Acidaminococcus_sp_D21 or Actinobacillus_pleuropneumoniae_L20 or Aerococcus_viridans_ATCC_11563 or Aeromonas_caviae_Ae398 or Aeromonas_hydrophila_subsp_hydrophila_ATCC_7966 or Aeromonas_jandaei_Riv2 or Aeromonas_media_WS or Aeromonas_veronii_B565 or Aggregatibacter_aphrophilus_NJ8700 …
rxnAGORA0567	CYTK1	Cytidylate Kinase (CMP)	Nucleotide interconversion	ATP + CMP <==> ADP + CDP	Abiotrophia_defectiva_ATCC_49176 or Achromobacter_xylosoxidans_A8 or Achromobacter_xylosoxidans_NBRC_15126 or Acidaminococcus_fermentans_DSM_20731 or Acidaminococcus_intestini_RyC_MR95 or Acidaminococcus_sp_D21 or Acinetobacter_baumannii_AB0057 or Acinetobacter_calcoaceticus_PHEA_2 or Acinetobacter_haemolyticus_NIPH_261 or Acinetobacter_johnsonii_SH046 or Acinetobacter_junii_SH205 or Acinetobacte…
rxnAGORA0568	CYTK2	Cytidylate Kinase (dCMP)	Nucleotide interconversion	ATP + dCMP <==> ADP + dCDP	Abiotrophia_defectiva_ATCC_49176 or Achromobacter_xylosoxidans_A8 or Achromobacter_xylosoxidans_NBRC_15126 or Acidaminococcus_fermentans_DSM_20731 or Acidaminococcus_intestini_RyC_MR95 or Acidaminococcus_sp_D21 or Acinetobacter_baumannii_AB0057 or Acinetobacter_calcoaceticus_PHEA_2 or Acinetobacter_haemolyticus_NIPH_261 or Acinetobacter_johnsonii_SH046 or Acinetobacter_junii_SH205 or Acinetobacte…
rxnAGORA0569	Cuabc	Copper transport via ABC system	Transport, extracellular	ATP + Cu2+ + Water --> ADP + Cu2+ + proton + hydrogenphosphate	Abiotrophia_defectiva_ATCC_49176 or Achromobacter_xylosoxidans_A8 or Achromobacter_xylosoxidans_NBRC_15126 or Acidaminococcus_fermentans_DSM_20731 or Acidaminococcus_intestini_RyC_MR95 or Acidaminococcus_sp_D21 or Acinetobacter_baumannii_AB0057 or Acinetobacter_calcoaceticus_PHEA_2 or Acinetobacter_haemolyticus_NIPH_261 or Acinetobacter_johnsonii_SH046 or Acinetobacter_junii_SH205 or Acinetobacte…
rxnAGORA0570	Cut1	Copper export via ATPase	Transport, extracellular	ATP + Cu2+ + Water --> ADP + Cu2+ + proton + hydrogenphosphate	Abiotrophia_defectiva_ATCC_49176 or Achromobacter_xylosoxidans_A8 or Achromobacter_xylosoxidans_NBRC_15126 or Acidaminococcus_fermentans_DSM_20731 or Acidaminococcus_intestini_RyC_MR95 or Acidaminococcus_sp_D21 or Acinetobacter_baumannii_AB0057 or Acinetobacter_calcoaceticus_PHEA_2 or Acinetobacter_haemolyticus_NIPH_261 or Acinetobacter_johnsonii_SH046 or Acinetobacter_junii_SH205 or Acinetobacte…
rxnAGORA0571	DAPDA	N-acetyl-L,L-diaminopimelate deacetylase	Lysine metabolism	Water + N6-Acetyl-LL-2,6-diaminoheptanedioate <==> LL-2,6-Diaminoheptanedioate + acetate	Abiotrophia_defectiva_ATCC_49176 or Achromobacter_xylosoxidans_A8 or Achromobacter_xylosoxidans_NBRC_15126 or Acidaminococcus_fermentans_DSM_20731 or Acidaminococcus_intestini_RyC_MR95 or Acidaminococcus_sp_D21 or Acinetobacter_baumannii_AB0057 or Acinetobacter_calcoaceticus_PHEA_2 or Acinetobacter_pittii_ANC_4052 or Acinetobacter_radioresistens_NIPH_2130 or Aerococcus_viridans_ATCC_11563 or Aero…
rxnAGORA0572	DAPDC	diaminopimelate decarboxylase	Lysine metabolism	meso-2,6-Diaminoheptanedioate + proton --> carbon dioxide + L-lysinium(1+)	Abiotrophia_defectiva_ATCC_49176 or Achromobacter_xylosoxidans_A8 or Achromobacter_xylosoxidans_NBRC_15126 or Acidaminococcus_fermentans_DSM_20731 or Acidaminococcus_intestini_RyC_MR95 or Acidaminococcus_sp_D21 or Acinetobacter_baumannii_AB0057 or Acinetobacter_calcoaceticus_PHEA_2 or Acinetobacter_haemolyticus_NIPH_261 or Acinetobacter_johnsonii_SH046 or Acinetobacter_junii_SH205 or Acinetobacte…
rxnAGORA0573	DAPE	diaminopimelate epimerase	Lysine metabolism	LL-2,6-Diaminoheptanedioate <==> meso-2,6-Diaminoheptanedioate	Abiotrophia_defectiva_ATCC_49176 or Achromobacter_xylosoxidans_A8 or Achromobacter_xylosoxidans_NBRC_15126 or Acidaminococcus_fermentans_DSM_20731 or Acidaminococcus_intestini_RyC_MR95 or Acidaminococcus_sp_D21 or Acinetobacter_baumannii_AB0057 or Acinetobacter_calcoaceticus_PHEA_2 or Acinetobacter_haemolyticus_NIPH_261 or Acinetobacter_johnsonii_SH046 or Acinetobacter_junii_SH205 or Acinetobacte…
rxnAGORA0574	DAPMDH	Meso-diaminopimelate D-dehydrogenase	Folate metabolism	meso-2,6-Diaminoheptanedioate + Water + Nicotinamide adenine dinucleotide phosphate <==> proton + L-2-Amino-6-oxopimelate + Nicotinamide adenine dinucleotide phosphate - reduced + Ammonium	Abiotrophia_defectiva_ATCC_49176 or Acidaminococcus_fermentans_DSM_20731 or Acidaminococcus_intestini_RyC_MR95 or Acidaminococcus_sp_D21 or Actinobacillus_pleuropneumoniae_L20 or Actinomyces_cardiffensis_F0333 or Actinomyces_naeslundii_str_Howell_279 or Actinomyces_oris_K20 or Actinomyces_urogenitalis_DSM_15434 or Actinomyces_viscosus_C505 or Adlercreutzia_equolifaciens_DSM_19450 or Akkermansia_m…
rxnAGORA0575	DASYN120	CDP-diacylglycerol synthetase (n-C12:0)	Glycerophospholipid metabolism	CTP + proton + 1,2-didodecanoyl-sn-glycerol 3-phosphate --> CDP-1,2-didodecanoylglycerol + Diphosphate	Abiotrophia_defectiva_ATCC_49176 or Achromobacter_xylosoxidans_A8 or Achromobacter_xylosoxidans_NBRC_15126 or Acidaminococcus_fermentans_DSM_20731 or Acidaminococcus_intestini_RyC_MR95 or Acidaminococcus_sp_D21 or Acinetobacter_baumannii_AB0057 or Acinetobacter_calcoaceticus_PHEA_2 or Acinetobacter_haemolyticus_NIPH_261 or Acinetobacter_johnsonii_SH046 or Acinetobacter_junii_SH205 or Acinetobacte…
rxnAGORA0576	DASYN140	CDP-diacylglycerol synthetase (n-C14:0)	Glycerophospholipid metabolism	CTP + proton + 1,2-ditetradecanoyl-sn-glycerol 3-phosphate --> CDP-1,2-ditetradecanoylglycerol + Diphosphate	Abiotrophia_defectiva_ATCC_49176 or Achromobacter_xylosoxidans_A8 or Achromobacter_xylosoxidans_NBRC_15126 or Acidaminococcus_fermentans_DSM_20731 or Acidaminococcus_intestini_RyC_MR95 or Acidaminococcus_sp_D21 or Acinetobacter_baumannii_AB0057 or Acinetobacter_calcoaceticus_PHEA_2 or Acinetobacter_haemolyticus_NIPH_261 or Acinetobacter_johnsonii_SH046 or Acinetobacter_junii_SH205 or Acinetobacte…
rxnAGORA0577	DASYN141	CDP-diacylglycerol synthetase (n-C14:1)	Glycerophospholipid metabolism	CTP + proton + 1,2-ditetradec-7-enoyl-sn-glycerol 3-phosphate --> CDP-1,2-ditetradec-7-enoylglycerol + Diphosphate	Abiotrophia_defectiva_ATCC_49176 or Achromobacter_xylosoxidans_A8 or Achromobacter_xylosoxidans_NBRC_15126 or Acidaminococcus_fermentans_DSM_20731 or Acidaminococcus_intestini_RyC_MR95 or Acidaminococcus_sp_D21 or Acinetobacter_baumannii_AB0057 or Acinetobacter_calcoaceticus_PHEA_2 or Acinetobacter_haemolyticus_NIPH_261 or Acinetobacter_johnsonii_SH046 or Acinetobacter_junii_SH205 or Acinetobacte…
rxnAGORA0578	DASYN160	CDP-diacylglycerol synthetase (n-C16:0)	Glycerophospholipid metabolism	CTP + proton + 1,2-dihexadecanoyl-sn-glycerol 3-phosphate --> CDP-1,2-dihexadecanoylglycerol + Diphosphate	Abiotrophia_defectiva_ATCC_49176 or Achromobacter_xylosoxidans_A8 or Achromobacter_xylosoxidans_NBRC_15126 or Acidaminococcus_fermentans_DSM_20731 or Acidaminococcus_intestini_RyC_MR95 or Acidaminococcus_sp_D21 or Acinetobacter_baumannii_AB0057 or Acinetobacter_calcoaceticus_PHEA_2 or Acinetobacter_haemolyticus_NIPH_261 or Acinetobacter_johnsonii_SH046 or Acinetobacter_junii_SH205 or Acinetobacte…
rxnAGORA0579	DASYN161	CDP-diacylglycerol synthetase (n-C16:1)	Glycerophospholipid metabolism	CTP + proton + 1,2-dihexadec-9-enoyl-sn-glycerol 3-phosphate --> CDP-1,2-dihexadec-9-enoylglycerol + Diphosphate	Abiotrophia_defectiva_ATCC_49176 or Achromobacter_xylosoxidans_A8 or Achromobacter_xylosoxidans_NBRC_15126 or Acidaminococcus_fermentans_DSM_20731 or Acidaminococcus_intestini_RyC_MR95 or Acidaminococcus_sp_D21 or Acinetobacter_baumannii_AB0057 or Acinetobacter_calcoaceticus_PHEA_2 or Acinetobacter_haemolyticus_NIPH_261 or Acinetobacter_johnsonii_SH046 or Acinetobacter_junii_SH205 or Acinetobacte…
rxnAGORA0580	DASYN180	CDP-diacylglycerol synthetase (n-C18:0)	Glycerophospholipid metabolism	CTP + proton + 1,2-dioctadecanoyl-sn-glycerol 3-phosphate --> CDP-1,2-dioctadecanoylglycerol + Diphosphate	Abiotrophia_defectiva_ATCC_49176 or Achromobacter_xylosoxidans_A8 or Achromobacter_xylosoxidans_NBRC_15126 or Acidaminococcus_fermentans_DSM_20731 or Acidaminococcus_intestini_RyC_MR95 or Acidaminococcus_sp_D21 or Acinetobacter_baumannii_AB0057 or Acinetobacter_calcoaceticus_PHEA_2 or Acinetobacter_haemolyticus_NIPH_261 or Acinetobacter_johnsonii_SH046 or Acinetobacter_junii_SH205 or Acinetobacte…
rxnAGORA0581	DASYN181	CDP-diacylglycerol synthetase (n-C18:1)	Glycerophospholipid metabolism	CTP + proton + 1,2-dioctadec-11-enoyl-sn-glycerol 3-phosphate --> CDP-1,2-dioctadec-11-enoylglycerol + Diphosphate	Abiotrophia_defectiva_ATCC_49176 or Achromobacter_xylosoxidans_A8 or Achromobacter_xylosoxidans_NBRC_15126 or Acidaminococcus_fermentans_DSM_20731 or Acidaminococcus_intestini_RyC_MR95 or Acidaminococcus_sp_D21 or Acinetobacter_baumannii_AB0057 or Acinetobacter_calcoaceticus_PHEA_2 or Acinetobacter_haemolyticus_NIPH_261 or Acinetobacter_johnsonii_SH046 or Acinetobacter_junii_SH205 or Acinetobacte…
rxnAGORA0582	DASYNAI15	anteisopentadecanoyl-phosphatidate cytidylyltransferase	Glycerophospholipid metabolism	CTP + proton + 1,2-dianteisopentadecanoyl-sn-glycerol 3-phosphate (12-methyl-tetradecanoyl, anteiso-C15) --> CDP-1,2-dianteisopentadecanoylglycerol (12-methyl-tetradecanoyl, anteiso-C15) + Diphosphate	Abiotrophia_defectiva_ATCC_49176 or Achromobacter_xylosoxidans_A8 or Achromobacter_xylosoxidans_NBRC_15126 or Acidaminococcus_fermentans_DSM_20731 or Acidaminococcus_intestini_RyC_MR95 or Acidaminococcus_sp_D21 or Acinetobacter_baumannii_AB0057 or Acinetobacter_calcoaceticus_PHEA_2 or Acinetobacter_haemolyticus_NIPH_261 or Acinetobacter_johnsonii_SH046 or Acinetobacter_junii_SH205 or Acinetobacte…
rxnAGORA0583	DASYNAI17	anteisoheptadecanoyl-phosphatidate cytidylyltransferase	Glycerophospholipid metabolism	CTP + proton + 1,2-dianteisoheptadecanoyl-sn-glycerol 3-phosphate (14-methyl-hexadecanoyl, anteiso-C17) --> CDP-1,2-dianteisoheptadecanoylglycerol (14-methyl-hexadecanoyl, anteiso-C17) + Diphosphate	Abiotrophia_defectiva_ATCC_49176 or Achromobacter_xylosoxidans_A8 or Achromobacter_xylosoxidans_NBRC_15126 or Acidaminococcus_fermentans_DSM_20731 or Acidaminococcus_intestini_RyC_MR95 or Acidaminococcus_sp_D21 or Acinetobacter_baumannii_AB0057 or Acinetobacter_calcoaceticus_PHEA_2 or Acinetobacter_haemolyticus_NIPH_261 or Acinetobacter_johnsonii_SH046 or Acinetobacter_junii_SH205 or Acinetobacte…
rxnAGORA0584	DASYNI14	isotetradecanoyl-phosphatidate cytidylyltransferase	Glycerophospholipid metabolism	CTP + proton + 1,2-diisotetradecanoyl-sn-glycerol 3-phosphate (12-methyl-tridecanoyl, iso-C14) --> CDP-1,2-diisotetradecanoylglycerol (12-methyl-tridecanoyl, iso-C14) + Diphosphate	Abiotrophia_defectiva_ATCC_49176 or Achromobacter_xylosoxidans_A8 or Achromobacter_xylosoxidans_NBRC_15126 or Acidaminococcus_fermentans_DSM_20731 or Acidaminococcus_intestini_RyC_MR95 or Acidaminococcus_sp_D21 or Acinetobacter_baumannii_AB0057 or Acinetobacter_calcoaceticus_PHEA_2 or Acinetobacter_haemolyticus_NIPH_261 or Acinetobacter_johnsonii_SH046 or Acinetobacter_junii_SH205 or Acinetobacte…
rxnAGORA0585	DASYNI15	isopentadecanoyl-phosphatidate cytidylyltransferase	Glycerophospholipid metabolism	CTP + proton + 1,2-diisopentadecanoyl-sn-glycerol 3-phosphate (13-methyl-tetradecanoyl, iso-C15) --> CDP-1,2-diisopentadecanoylglycerol (13-methyl-tetradecanoyl, iso-C15) + Diphosphate	Abiotrophia_defectiva_ATCC_49176 or Achromobacter_xylosoxidans_A8 or Achromobacter_xylosoxidans_NBRC_15126 or Acidaminococcus_fermentans_DSM_20731 or Acidaminococcus_intestini_RyC_MR95 or Acidaminococcus_sp_D21 or Acinetobacter_baumannii_AB0057 or Acinetobacter_calcoaceticus_PHEA_2 or Acinetobacter_haemolyticus_NIPH_261 or Acinetobacter_johnsonii_SH046 or Acinetobacter_junii_SH205 or Acinetobacte…
rxnAGORA0586	DASYNI16	isohexadecanoyl-phosphatidate cytidylyltransferase	Glycerophospholipid metabolism	CTP + proton + 1,2-diisohexadecanoyl-sn-glycerol 3-phosphate (14-methyl-pentadecanoyl, iso-C16) --> CDP-1,2-diisohexadecanoylglycerol (14-methyl-pentadecanoyl, iso-C16) + Diphosphate	Abiotrophia_defectiva_ATCC_49176 or Achromobacter_xylosoxidans_A8 or Achromobacter_xylosoxidans_NBRC_15126 or Acidaminococcus_fermentans_DSM_20731 or Acidaminococcus_intestini_RyC_MR95 or Acidaminococcus_sp_D21 or Acinetobacter_baumannii_AB0057 or Acinetobacter_calcoaceticus_PHEA_2 or Acinetobacter_haemolyticus_NIPH_261 or Acinetobacter_johnsonii_SH046 or Acinetobacter_junii_SH205 or Acinetobacte…
rxnAGORA0587	DASYNI17	isoheptadecanoyl-phosphatidate cytidylyltransferase	Glycerophospholipid metabolism	CTP + proton + 1,2-diisoheptadecanoyl-sn-glycerol 3-phosphate (15-methyl-hexadecanoyl, iso-C17) --> CDP-1,2-diisoheptadecanoylglycerol (15-methyl-hexadecanoyl, iso-C17) + Diphosphate	Abiotrophia_defectiva_ATCC_49176 or Achromobacter_xylosoxidans_A8 or Achromobacter_xylosoxidans_NBRC_15126 or Acidaminococcus_fermentans_DSM_20731 or Acidaminococcus_intestini_RyC_MR95 or Acidaminococcus_sp_D21 or Acinetobacter_baumannii_AB0057 or Acinetobacter_calcoaceticus_PHEA_2 or Acinetobacter_haemolyticus_NIPH_261 or Acinetobacter_johnsonii_SH046 or Acinetobacter_junii_SH205 or Acinetobacte…
rxnAGORA0588	DCMPDA	DCMP Deaminase	Pyrimidine catabolism	dCMP + Water + proton <==> dUMP + Ammonium	Abiotrophia_defectiva_ATCC_49176 or Acidaminococcus_fermentans_DSM_20731 or Acidaminococcus_intestini_RyC_MR95 or Acidaminococcus_sp_D21 or Adlercreutzia_equolifaciens_DSM_19450 or Akkermansia_muciniphila_ATCC_BAA_835 or Alistipes_finegoldii_DSM_17242 or Alistipes_indistinctus_YIT_12060 or Alistipes_onderdonkii_DSM_19147 or Alistipes_putredinis_DSM_17216 or Alistipes_shahii_WAL_8301 or Alloprevot…
rxnAGORA0589	DCYTD	Deoxycytidine Deaminase	Pyrimidine catabolism	Deoxycytidine + Water + proton --> Deoxyuridine + Ammonium	Abiotrophia_defectiva_ATCC_49176 or Achromobacter_xylosoxidans_A8 or Achromobacter_xylosoxidans_NBRC_15126 or Acidaminococcus_fermentans_DSM_20731 or Acidaminococcus_intestini_RyC_MR95 or Acidaminococcus_sp_D21 or Acinetobacter_baumannii_AB0057 or Acinetobacter_calcoaceticus_PHEA_2 or Acinetobacter_haemolyticus_NIPH_261 or Acinetobacter_johnsonii_SH046 or Acinetobacter_lwoffii_WJ10621 or Acinetob…
rxnAGORA0590	DDGLK	2-dehydro-3-deoxygluconokinase	Pentose and glucuronate interconversions	2-Dehydro-3-deoxy-D-gluconate + ATP --> 2-Dehydro-3-deoxy-D-gluconate 6-phosphate + ADP + proton	Abiotrophia_defectiva_ATCC_49176 or Achromobacter_xylosoxidans_A8 or Achromobacter_xylosoxidans_NBRC_15126 or Actinomyces_urogenitalis_DSM_15434 or Aerococcus_viridans_ATCC_11563 or Aeromonas_veronii_B565 or Afipia_birgiae_34632 or Aggregatibacter_aphrophilus_NJ8700 or Agrobacterium_tumefaciens_F2 or Alistipes_indistinctus_YIT_12060 or Anaerobaculum_hydrogeniformans_OS1_ATCC_BAA_1850 or Anaerobio…
rxnAGORA0591	DDPA	3-deoxy-D-arabino-heptulosonate 7-phosphate synthetase	Phenylalanine metabolism	D-Erythrose 4-phosphate + Water + Phosphoenolpyruvate --> 2-Dehydro-3-deoxy-D-arabino-heptonate 7-phosphate + hydrogenphosphate	Abiotrophia_defectiva_ATCC_49176 or Achromobacter_xylosoxidans_A8 or Achromobacter_xylosoxidans_NBRC_15126 or Acidaminococcus_fermentans_DSM_20731 or Acidaminococcus_intestini_RyC_MR95 or Acidaminococcus_sp_D21 or Acinetobacter_baumannii_AB0057 or Acinetobacter_calcoaceticus_PHEA_2 or Acinetobacter_haemolyticus_NIPH_261 or Acinetobacter_johnsonii_SH046 or Acinetobacter_junii_SH205 or Acinetobacte…
rxnAGORA0592	DDPGA	2-dehydro-3-deoxy-phosphogluconate aldolase	Arginine and proline metabolism	4-hydroxy-2-oxoglutarate(2-) <==> glyoxylate + pyruvate	Abiotrophia_defectiva_ATCC_49176 or Achromobacter_xylosoxidans_A8 or Achromobacter_xylosoxidans_NBRC_15126 or Acinetobacter_baumannii_AB0057 or Acinetobacter_calcoaceticus_PHEA_2 or Acinetobacter_pittii_ANC_4052 or Actinobacillus_pleuropneumoniae_L20 or Actinomyces_urogenitalis_DSM_15434 or Aeromonas_caviae_Ae398 or Aeromonas_hydrophila_subsp_hydrophila_ATCC_7966 or Aeromonas_jandaei_Riv2 or Aero…
rxnAGORA0593	DEXTRINASE	Maltodextrin glucosidase (dextrin)	Starch and sucrose metabolism	Dextrin + 5 Water --> 6 D-glucose	Abiotrophia_defectiva_ATCC_49176 or Actinomyces_georgiae_DSM_6843 or Actinomyces_odontolyticus_ATCC_17982 or Actinomyces_urogenitalis_DSM_15434 or Actinomyces_viscosus_C505 or Alistipes_putredinis_DSM_17216 or Bacillus_amyloliquefaciens_DSM7 or Bacillus_amyloliquefaciens_subsp_amyloliquefaciens_DC_12 or Bacillus_atrophaeus_ATCC_49822_1 or Bacillus_cereus_AH187_F4810_72 or Bacillus_cereus_G9842 or…
rxnAGORA0594	DEXTRINabc	Dextrin uptake via ABC transporter	Transport, extracellular	ATP + Dextrin + Water --> ADP + Dextrin + proton + hydrogenphosphate	Abiotrophia_defectiva_ATCC_49176 or Actinomyces_odontolyticus_ATCC_17982 or Actinomyces_urogenitalis_DSM_15434 or Actinomyces_viscosus_C505 or Alistipes_putredinis_DSM_17216 or Bacillus_cereus_AH187_F4810_72 or Bacillus_cereus_G9842 or Bacillus_nealsonii_AAU1 or Bacteroides_sp_20_3 or Bacteroides_sp_2_1_33B or Bacteroides_sp_2_1_7 or Bacteroides_sp_3_1_19 or Bifidobacterium_adolescentis_ATCC_1570…
rxnAGORA0595	DGK1	Deoxyguanylate Kinase (dGMP:ATP)	Nucleotide interconversion	ATP + dGMP <==> ADP + dGDP	Abiotrophia_defectiva_ATCC_49176 or Achromobacter_xylosoxidans_A8 or Achromobacter_xylosoxidans_NBRC_15126 or Acidaminococcus_fermentans_DSM_20731 or Acidaminococcus_intestini_RyC_MR95 or Acidaminococcus_sp_D21 or Acinetobacter_baumannii_AB0057 or Acinetobacter_calcoaceticus_PHEA_2 or Acinetobacter_haemolyticus_NIPH_261 or Acinetobacter_johnsonii_SH046 or Acinetobacter_junii_SH205 or Acinetobacte…
rxnAGORA0596	DHAD1	dihydroxy-acid dehydratase (2,3-dihydroxy-3-methylbutanoate)	Valine, leucine, and isoleucine metabolism	(R)-2,3-Dihydroxy-3-methylbutanoate --> 3-methyl-2-oxobutanoate + Water	Abiotrophia_defectiva_ATCC_49176 or Achromobacter_xylosoxidans_A8 or Achromobacter_xylosoxidans_NBRC_15126 or Acidaminococcus_fermentans_DSM_20731 or Acidaminococcus_intestini_RyC_MR95 or Acidaminococcus_sp_D21 or Acinetobacter_baumannii_AB0057 or Acinetobacter_calcoaceticus_PHEA_2 or Acinetobacter_haemolyticus_NIPH_261 or Acinetobacter_johnsonii_SH046 or Acinetobacter_junii_SH205 or Acinetobacte…
rxnAGORA0597	DHAD2	Dihydroxy-acid dehydratase (2,3-dihydroxy-3-methylpentanoate)	Valine, leucine, and isoleucine metabolism	(R)-2,3-Dihydroxy-3-methylpentanoate --> 3-methyl-2-oxopentanoate + Water	Abiotrophia_defectiva_ATCC_49176 or Achromobacter_xylosoxidans_A8 or Achromobacter_xylosoxidans_NBRC_15126 or Acidaminococcus_fermentans_DSM_20731 or Acidaminococcus_intestini_RyC_MR95 or Acidaminococcus_sp_D21 or Acinetobacter_baumannii_AB0057 or Acinetobacter_calcoaceticus_PHEA_2 or Acinetobacter_haemolyticus_NIPH_261 or Acinetobacter_johnsonii_SH046 or Acinetobacter_junii_SH205 or Acinetobacte…
rxnAGORA0598	DHAK	dihydroxyacetone kinase	Glycerophospholipid metabolism	ATP + glycerone --> ADP + Dihydroxyacetone phosphate + proton	Abiotrophia_defectiva_ATCC_49176 or Actinomyces_cardiffensis_F0333 or Actinomyces_georgiae_DSM_6843 or Actinomyces_graevenitzii_C83 or Actinomyces_odontolyticus_ATCC_17982 or Actinomyces_turicensis_ACS_279_V_Col4 or Actinomyces_urogenitalis_DSM_15434 or Aggregatibacter_aphrophilus_NJ8700 or Agrobacterium_tumefaciens_F2 or Anaerostipes_caccae_DSM_14662 or Anaerostipes_hadrus_DSM_3319 or Anaerostip…
rxnAGORA0599	DHAPT	Dihydroxyacetone phosphotransferase	Pyruvate metabolism	glycerone + Phosphoenolpyruvate --> Dihydroxyacetone phosphate + pyruvate	Abiotrophia_defectiva_ATCC_49176 or Actinobacillus_pleuropneumoniae_L20 or Actinomyces_cardiffensis_F0333 or Actinomyces_georgiae_DSM_6843 or Actinomyces_naeslundii_str_Howell_279 or Actinomyces_odontolyticus_ATCC_17982 or Actinomyces_oris_K20 or Actinomyces_turicensis_ACS_279_V_Col4 or Actinomyces_urogenitalis_DSM_15434 or Actinomyces_viscosus_C505 or Aerococcus_viridans_ATCC_11563 or Aeromonas_…
rxnAGORA0600	DHDPRyr	Dihydrodipicolinate reductase (NADPH), reversible	Lysine metabolism	2,3-Dihydrodipicolinate + proton + Nicotinamide adenine dinucleotide phosphate - reduced <==> Nicotinamide adenine dinucleotide phosphate + 2,3,4,5-Tetrahydrodipicolinate	Abiotrophia_defectiva_ATCC_49176 or Achromobacter_xylosoxidans_A8 or Achromobacter_xylosoxidans_NBRC_15126 or Acidaminococcus_fermentans_DSM_20731 or Acidaminococcus_intestini_RyC_MR95 or Acidaminococcus_sp_D21 or Acinetobacter_baumannii_AB0057 or Acinetobacter_calcoaceticus_PHEA_2 or Acinetobacter_johnsonii_SH046 or Acinetobacter_junii_SH205 or Acinetobacter_lwoffii_WJ10621 or Acinetobacter_pitt…
rxnAGORA0601	DHDPS	dihydrodipicolinate synthase	Lysine metabolism	L-Aspartate 4-semialdehyde + pyruvate --> 2,3-Dihydrodipicolinate + 2 Water + proton	Abiotrophia_defectiva_ATCC_49176 or Achromobacter_xylosoxidans_A8 or Achromobacter_xylosoxidans_NBRC_15126 or Acidaminococcus_intestini_RyC_MR95 or Acidaminococcus_sp_D21 or Acinetobacter_calcoaceticus_PHEA_2 or Acinetobacter_junii_SH205 or Actinobacillus_pleuropneumoniae_L20 or Actinomyces_georgiae_DSM_6843 or Actinomyces_odontolyticus_ATCC_17982 or Adlercreutzia_equolifaciens_DSM_19450 or Aerom…
rxnAGORA0602	DHFOR2	dihydrofolate reductase	Folate metabolism	7,8-Dihydrofolate + Nicotinamide adenine dinucleotide phosphate <==> Folate + Nicotinamide adenine dinucleotide phosphate - reduced	Abiotrophia_defectiva_ATCC_49176 or Achromobacter_xylosoxidans_A8 or Achromobacter_xylosoxidans_NBRC_15126 or Acinetobacter_baumannii_AB0057 or Acinetobacter_calcoaceticus_PHEA_2 or Acinetobacter_haemolyticus_NIPH_261 or Acinetobacter_johnsonii_SH046 or Acinetobacter_junii_SH205 or Acinetobacter_lwoffii_WJ10621 or Acinetobacter_pittii_ANC_4052 or Acinetobacter_radioresistens_NIPH_2130 or Actinoba…
rxnAGORA0603	DHFR	Dihydrofolate Reductase	Folate metabolism	7,8-Dihydrofolate + proton + Nicotinamide adenine dinucleotide phosphate - reduced <==> Nicotinamide adenine dinucleotide phosphate + 5,6,7,8-Tetrahydrofolate	Abiotrophia_defectiva_ATCC_49176 or Achromobacter_xylosoxidans_A8 or Achromobacter_xylosoxidans_NBRC_15126 or Acidaminococcus_fermentans_DSM_20731 or Acidaminococcus_intestini_RyC_MR95 or Acinetobacter_baumannii_AB0057 or Acinetobacter_calcoaceticus_PHEA_2 or Acinetobacter_haemolyticus_NIPH_261 or Acinetobacter_johnsonii_SH046 or Acinetobacter_junii_SH205 or Acinetobacter_lwoffii_WJ10621 or Acine…
rxnAGORA0604	DHNAOT4	1,4-dihydroxy-2-naphthoate octaprenyltransferase	Ubiquinone and other terpenoid-quinone biosynthesis	1,4-Dihydroxy-2-naphthoate + proton + all-trans-Octaprenyl diphosphate --> 2-Demethylmenaquinol 8 + carbon dioxide + Diphosphate	Abiotrophia_defectiva_ATCC_49176 or Achromobacter_xylosoxidans_A8 or Achromobacter_xylosoxidans_NBRC_15126 or Acidaminococcus_intestini_RyC_MR95 or Acinetobacter_haemolyticus_NIPH_261 or Actinomyces_cardiffensis_F0333 or Actinomyces_georgiae_DSM_6843 or Actinomyces_naeslundii_str_Howell_279 or Actinomyces_odontolyticus_ATCC_17982 or Actinomyces_turicensis_ACS_279_V_Col4 or Adlercreutzia_equolifac…
rxnAGORA0605	DHNAOT7	1,4-dihydroxy-2-naphthoate polyprenyltransferase	Ubiquinone and other terpenoid-quinone biosynthesis	2-Demethylmenaquinone 7 + carbon dioxide + Nicotinamide adenine dinucleotide - reduced + Diphosphate --> 1,4-Dihydroxy-2-naphthoate + all-trans-Heptaprenyl diphosphate + Nicotinamide adenine dinucleotide	Abiotrophia_defectiva_ATCC_49176 or Achromobacter_xylosoxidans_A8 or Achromobacter_xylosoxidans_NBRC_15126 or Acidaminococcus_intestini_RyC_MR95 or Acinetobacter_haemolyticus_NIPH_261 or Actinomyces_cardiffensis_F0333 or Actinomyces_georgiae_DSM_6843 or Actinomyces_graevenitzii_C83 or Actinomyces_naeslundii_str_Howell_279 or Actinomyces_viscosus_C505 or Agrobacterium_tumefaciens_F2 or Alcaligenes…
rxnAGORA0606	DHORD2	dihydoorotic acid dehydrogenase (quinone8)	Pyrimidine synthesis	(S)-dihydroorotate + Ubiquinone-8 --> Orotate + Ubiquinol-8	Abiotrophia_defectiva_ATCC_49176 or Achromobacter_xylosoxidans_A8 or Achromobacter_xylosoxidans_NBRC_15126 or Acidaminococcus_fermentans_DSM_20731 or Acidaminococcus_intestini_RyC_MR95 or Acidaminococcus_sp_D21 or Acinetobacter_baumannii_AB0057 or Acinetobacter_calcoaceticus_PHEA_2 or Acinetobacter_haemolyticus_NIPH_261 or Acinetobacter_johnsonii_SH046 or Acinetobacter_junii_SH205 or Acinetobacte…
rxnAGORA0607	DHORD5	dihydroorotic acid (menaquinone-8)	Pyrimidine synthesis	(S)-dihydroorotate + Menaquinone 8 --> Menaquinol 8 + Orotate	Abiotrophia_defectiva_ATCC_49176 or Achromobacter_xylosoxidans_A8 or Achromobacter_xylosoxidans_NBRC_15126 or Acidaminococcus_fermentans_DSM_20731 or Acidaminococcus_intestini_RyC_MR95 or Acidaminococcus_sp_D21 or Acinetobacter_baumannii_AB0057 or Acinetobacter_calcoaceticus_PHEA_2 or Acinetobacter_haemolyticus_NIPH_261 or Acinetobacter_johnsonii_SH046 or Acinetobacter_junii_SH205 or Acinetobacte…
rxnAGORA0608	DHORDfum	Fumarate dependent DHORD	Pyrimidine synthesis	(S)-dihydroorotate + Fumarate --> Orotate + Succinate	Abiotrophia_defectiva_ATCC_49176 or Achromobacter_xylosoxidans_A8 or Acidaminococcus_intestini_RyC_MR95 or Acidaminococcus_sp_D21 or Acinetobacter_haemolyticus_NIPH_261 or Acinetobacter_johnsonii_SH046 or Acinetobacter_junii_SH205 or Acinetobacter_lwoffii_WJ10621 or Acinetobacter_pittii_ANC_4052 or Acinetobacter_radioresistens_NIPH_2130 or Actinomyces_cardiffensis_F0333 or Actinomyces_graevenitzi…
rxnAGORA0609	DHORDi	(S)-Dihydroorotateoxygen oxidoreductase	Pyrimidine synthesis	(S)-dihydroorotate + O2 --> Hydrogen peroxide + Orotate	Abiotrophia_defectiva_ATCC_49176 or Acidaminococcus_intestini_RyC_MR95 or Acidaminococcus_sp_D21 or Acinetobacter_junii_SH205 or Actinomyces_odontolyticus_ATCC_17982 or Adlercreutzia_equolifaciens_DSM_19450 or Akkermansia_muciniphila_ATCC_BAA_835 or Alistipes_putredinis_DSM_17216 or Anaerobaculum_hydrogeniformans_OS1_ATCC_BAA_1850 or Anaerococcus_hydrogenalis_DSM_7454 or Anaerofustis_stercorihomi…
rxnAGORA0610	DHORTS	Dihydroorotase	Pyrimidine synthesis	(S)-dihydroorotate + Water <==> N-Carbamoyl-L-aspartate + proton	Abiotrophia_defectiva_ATCC_49176 or Achromobacter_xylosoxidans_A8 or Achromobacter_xylosoxidans_NBRC_15126 or Acidaminococcus_fermentans_DSM_20731 or Acidaminococcus_intestini_RyC_MR95 or Acidaminococcus_sp_D21 or Acinetobacter_baumannii_AB0057 or Acinetobacter_calcoaceticus_PHEA_2 or Acinetobacter_haemolyticus_NIPH_261 or Acinetobacter_johnsonii_SH046 or Acinetobacter_junii_SH205 or Acinetobacte…
rxnAGORA0611	DHQS	3-dehydroquinate synthase	Phenylalanine metabolism	2-Dehydro-3-deoxy-D-arabino-heptonate 7-phosphate --> 3-Dehydroquinate + hydrogenphosphate	Abiotrophia_defectiva_ATCC_49176 or Achromobacter_xylosoxidans_A8 or Achromobacter_xylosoxidans_NBRC_15126 or Acidaminococcus_fermentans_DSM_20731 or Acidaminococcus_intestini_RyC_MR95 or Acidaminococcus_sp_D21 or Acinetobacter_baumannii_AB0057 or Acinetobacter_calcoaceticus_PHEA_2 or Acinetobacter_haemolyticus_NIPH_261 or Acinetobacter_johnsonii_SH046 or Acinetobacter_junii_SH205 or Acinetobacte…
rxnAGORA0612	DHQTi	3-dehydroquinate dehydratase, irreversible	Phenylalanine metabolism	3-Dehydroquinate --> 3-Dehydroshikimate + Water	Abiotrophia_defectiva_ATCC_49176 or Achromobacter_xylosoxidans_A8 or Achromobacter_xylosoxidans_NBRC_15126 or Acidaminococcus_fermentans_DSM_20731 or Acidaminococcus_intestini_RyC_MR95 or Acidaminococcus_sp_D21 or Acinetobacter_baumannii_AB0057 or Acinetobacter_calcoaceticus_PHEA_2 or Acinetobacter_haemolyticus_NIPH_261 or Acinetobacter_johnsonii_SH046 or Acinetobacter_junii_SH205 or Acinetobacte…
rxnAGORA0613	DMATT	Dimethylallyltranstransferase	Cholesterol metabolism	Dimethylallyl diphosphate + Isopentenyl diphosphate --> Geranyl diphosphate + Diphosphate	Abiotrophia_defectiva_ATCC_49176 or Achromobacter_xylosoxidans_A8 or Achromobacter_xylosoxidans_NBRC_15126 or Acidaminococcus_fermentans_DSM_20731 or Acidaminococcus_intestini_RyC_MR95 or Acidaminococcus_sp_D21 or Acinetobacter_baumannii_AB0057 or Acinetobacter_calcoaceticus_PHEA_2 or Acinetobacter_haemolyticus_NIPH_261 or Acinetobacter_johnsonii_SH046 or Acinetobacter_junii_SH205 or Acinetobacte…
rxnAGORA0614	DMPPS	1-hydroxy-2-methyl-2-(E)-butenyl 4-diphosphate reductase (dmpp)	Terpenoid backbone biosynthesis	1-hydroxy-2-methyl-2-(E)-butenyl 4-diphosphate + proton + Nicotinamide adenine dinucleotide - reduced --> Dimethylallyl diphosphate + Water + Nicotinamide adenine dinucleotide	Abiotrophia_defectiva_ATCC_49176 or Achromobacter_xylosoxidans_A8 or Achromobacter_xylosoxidans_NBRC_15126 or Acidaminococcus_fermentans_DSM_20731 or Acinetobacter_baumannii_AB0057 or Acinetobacter_calcoaceticus_PHEA_2 or Acinetobacter_haemolyticus_NIPH_261 or Acinetobacter_johnsonii_SH046 or Acinetobacter_junii_SH205 or Acinetobacter_lwoffii_WJ10621 or Acinetobacter_pittii_ANC_4052 or Acinetobac…
rxnAGORA0615	DMPPS2r	4-hydroxy-3-methylbut-2-enyl diphosphate reductase (NADP), reversible	Terpenoid backbone biosynthesis	1-hydroxy-2-methyl-2-(E)-butenyl 4-diphosphate + proton + Nicotinamide adenine dinucleotide phosphate - reduced <==> Dimethylallyl diphosphate + Water + Nicotinamide adenine dinucleotide phosphate	Abiotrophia_defectiva_ATCC_49176 or Achromobacter_xylosoxidans_A8 or Achromobacter_xylosoxidans_NBRC_15126 or Acidaminococcus_fermentans_DSM_20731 or Acidaminococcus_intestini_RyC_MR95 or Acidaminococcus_sp_D21 or Acinetobacter_baumannii_AB0057 or Acinetobacter_calcoaceticus_PHEA_2 or Acinetobacter_haemolyticus_NIPH_261 or Acinetobacter_johnsonii_SH046 or Acinetobacter_junii_SH205 or Acinetobacte…
rxnAGORA0616	DMQMT	3-Dimethylubiquinonol 3-methyltransferase	Ubiquinone and other terpenoid-quinone biosynthesis	2-Octaprenyl-3-methyl-5-hydroxy-6-methoxy-1,4-benzoquinol + S-Adenosyl-L-methionine --> S-Adenosyl-L-homocysteine + proton + Ubiquinol-8	Abiotrophia_defectiva_ATCC_49176 or Achromobacter_xylosoxidans_A8 or Achromobacter_xylosoxidans_NBRC_15126 or Acidaminococcus_fermentans_DSM_20731 or Acidaminococcus_intestini_RyC_MR95 or Acinetobacter_baumannii_AB0057 or Acinetobacter_calcoaceticus_PHEA_2 or Acinetobacter_haemolyticus_NIPH_261 or Acinetobacter_johnsonii_SH046 or Acinetobacter_lwoffii_WJ10621 or Acinetobacter_pittii_ANC_4052 or A…
rxnAGORA0617	DM_atp_c_	Demand for ATP, Cytosolic	Exchange/demand reaction	ATP + Water --> ADP + proton + hydrogenphosphate	Abiotrophia_defectiva_ATCC_49176 or Achromobacter_xylosoxidans_A8 or Achromobacter_xylosoxidans_NBRC_15126 or Acidaminococcus_fermentans_DSM_20731 or Acidaminococcus_intestini_RyC_MR95 or Acidaminococcus_sp_D21 or Acinetobacter_baumannii_AB0057 or Acinetobacter_calcoaceticus_PHEA_2 or Acinetobacter_haemolyticus_NIPH_261 or Acinetobacter_johnsonii_SH046 or Acinetobacter_junii_SH205 or Acinetobacte…
rxnAGORA0618	DM_clpn180(c)	demand reaction for cardiolipin (tetraoctadecanoyl, n-C18:0)	Exchange/demand reaction	cardiolipin (tetraoctadecanoyl, n-C18:0)	Abiotrophia_defectiva_ATCC_49176 or Acidaminococcus_intestini_RyC_MR95 or Acinetobacter_junii_SH205 or Adlercreutzia_equolifaciens_DSM_19450 or Akkermansia_muciniphila_ATCC_BAA_835 or Alistipes_putredinis_DSM_17216 or Anaerobaculum_hydrogeniformans_OS1_ATCC_BAA_1850 or Anaerofustis_stercorihominis_DSM_17244 or Anaerostipes_hadrus_DSM_3319 or Anaerotruncus_colihominis_DSM_17241 or Bacillus_cereus_…
rxnAGORA0619	DM_clpnai17(c)	demand reaction for cardiolipin (14-methyl-hexadecanoyl, anteiso-C17)	Exchange/demand reaction	cardiolipin (14-methyl-hexadecanoyl, anteiso-C17)	Abiotrophia_defectiva_ATCC_49176 or Acidaminococcus_intestini_RyC_MR95 or Adlercreutzia_equolifaciens_DSM_19450 or Akkermansia_muciniphila_ATCC_BAA_835 or Alistipes_putredinis_DSM_17216 or Anaerofustis_stercorihominis_DSM_17244 or Anaerostipes_hadrus_DSM_3319 or Bacillus_cereus_AH187_F4810_72 or Bacillus_cereus_G9842 or Bacteroides_fragilis_638R or Bacteroides_fragilis_NCTC_9343 or Bacteroides_fr…
rxnAGORA0620	DM_clpni17(c)	demand reaction for cardiolipin (15-methyl-hexadecanoyl, iso-C17)	Exchange/demand reaction	cardiolipin (15-methyl-hexadecanoyl, iso-C17)	Abiotrophia_defectiva_ATCC_49176 or Acidaminococcus_intestini_RyC_MR95 or Acinetobacter_junii_SH205 or Adlercreutzia_equolifaciens_DSM_19450 or Akkermansia_muciniphila_ATCC_BAA_835 or Alistipes_putredinis_DSM_17216 or Anaerofustis_stercorihominis_DSM_17244 or Anaerostipes_hadrus_DSM_3319 or Bacillus_cereus_AH187_F4810_72 or Bacillus_cereus_G9842 or Bacteroides_fragilis_638R or Bacteroides_fragili…
rxnAGORA0621	DM_dhptd(c)	Demand reaction for 4,5-dihydroxy-2,3-pentanedione	Exchange/demand reaction	4,5-dihydroxy-2,3-pentanedione	Abiotrophia_defectiva_ATCC_49176 or Achromobacter_xylosoxidans_A8 or Achromobacter_xylosoxidans_NBRC_15126 or Acidaminococcus_fermentans_DSM_20731 or Acidaminococcus_intestini_RyC_MR95 or Acidaminococcus_sp_D21 or Acinetobacter_baumannii_AB0057 or Acinetobacter_calcoaceticus_PHEA_2 or Acinetobacter_haemolyticus_NIPH_261 or Acinetobacter_johnsonii_SH046 or Acinetobacter_lwoffii_WJ10621 or Acinetob…
rxnAGORA0622	DPCOAK	Dephospho Coenzyme A Kinase	CoA synthesis	ATP + Dephospho-CoA --> ADP + Coenzyme A + proton	Abiotrophia_defectiva_ATCC_49176 or Achromobacter_xylosoxidans_A8 or Achromobacter_xylosoxidans_NBRC_15126 or Acidaminococcus_fermentans_DSM_20731 or Acidaminococcus_intestini_RyC_MR95 or Acidaminococcus_sp_D21 or Acinetobacter_baumannii_AB0057 or Acinetobacter_calcoaceticus_PHEA_2 or Acinetobacter_haemolyticus_NIPH_261 or Acinetobacter_johnsonii_SH046 or Acinetobacter_junii_SH205 or Acinetobacte…
rxnAGORA0623	DPRr	2 dehydropantoate 2 reductase	CoA synthesis	2-Dehydropantoate + proton + Nicotinamide adenine dinucleotide phosphate - reduced <==> Nicotinamide adenine dinucleotide phosphate + (R)-Pantoate	Abiotrophia_defectiva_ATCC_49176 or Achromobacter_xylosoxidans_A8 or Achromobacter_xylosoxidans_NBRC_15126 or Acidaminococcus_fermentans_DSM_20731 or Acidaminococcus_intestini_RyC_MR95 or Acidaminococcus_sp_D21 or Acinetobacter_baumannii_AB0057 or Acinetobacter_calcoaceticus_PHEA_2 or Acinetobacter_haemolyticus_NIPH_261 or Acinetobacter_johnsonii_SH046 or Acinetobacter_junii_SH205 or Acinetobacte…
rxnAGORA0624	DRBK	Deoxyribokinase	Pentose phosphate pathway	ATP + 2-deoxy-D-ribose --> 2-deoxy-D-ribose 5-phosphate(2-) + ADP + proton	Abiotrophia_defectiva_ATCC_49176 or Acinetobacter_baumannii_AB0057 or Acinetobacter_calcoaceticus_PHEA_2 or Acinetobacter_haemolyticus_NIPH_261 or Acinetobacter_johnsonii_SH046 or Acinetobacter_junii_SH205 or Acinetobacter_lwoffii_WJ10621 or Acinetobacter_pittii_ANC_4052 or Acinetobacter_radioresistens_NIPH_2130 or Actinobacillus_pleuropneumoniae_L20 or Actinomyces_cardiffensis_F0333 or Actinomyc…
rxnAGORA0625	DRIBabc	Deoxyribose transport via ABC system	Transport, extracellular	ATP + 2-deoxy-D-ribose + Water --> ADP + 2-deoxy-D-ribose + proton + hydrogenphosphate	Abiotrophia_defectiva_ATCC_49176 or Achromobacter_xylosoxidans_A8 or Achromobacter_xylosoxidans_NBRC_15126 or Actinobacillus_pleuropneumoniae_L20 or Actinomyces_cardiffensis_F0333 or Actinomyces_georgiae_DSM_6843 or Actinomyces_naeslundii_str_Howell_279 or Actinomyces_odontolyticus_ATCC_17982 or Actinomyces_oris_K20 or Actinomyces_turicensis_ACS_279_V_Col4 or Actinomyces_urogenitalis_DSM_15434 or…
rxnAGORA0626	DRPAr	2-Deoxy-D-ribose-5-phosphate acetaldehyde-lyase	Pentose phosphate pathway	2-deoxy-D-ribose 5-phosphate(2-) <==> acetaldehyde + Glyceraldehyde 3-phosphate	Abiotrophia_defectiva_ATCC_49176 or Actinobacillus_pleuropneumoniae_L20 or Actinomyces_cardiffensis_F0333 or Actinomyces_georgiae_DSM_6843 or Actinomyces_naeslundii_str_Howell_279 or Actinomyces_odontolyticus_ATCC_17982 or Actinomyces_oris_K20 or Actinomyces_turicensis_ACS_279_V_Col4 or Actinomyces_urogenitalis_DSM_15434 or Actinomyces_viscosus_C505 or Aeromonas_caviae_Ae398 or Aeromonas_hydrophi…
rxnAGORA0627	DTMPK	DTMP Kinase	Nucleotide interconversion	ATP + dTMP --> ADP + dTDP	Abiotrophia_defectiva_ATCC_49176 or Achromobacter_xylosoxidans_A8 or Achromobacter_xylosoxidans_NBRC_15126 or Acidaminococcus_fermentans_DSM_20731 or Acidaminococcus_intestini_RyC_MR95 or Acidaminococcus_sp_D21 or Acinetobacter_baumannii_AB0057 or Acinetobacter_calcoaceticus_PHEA_2 or Acinetobacter_haemolyticus_NIPH_261 or Acinetobacter_johnsonii_SH046 or Acinetobacter_junii_SH205 or Acinetobacte…
rxnAGORA0628	DURIK1	Deoxyuridine Kinase (ATP:Deoxyuridine)	Nucleotide interconversion	ATP + Deoxyuridine --> ADP + dUMP + proton	Abiotrophia_defectiva_ATCC_49176 or Actinobacillus_pleuropneumoniae_L20 or Actinomyces_cardiffensis_F0333 or Actinomyces_naeslundii_str_Howell_279 or Actinomyces_oris_K20 or Actinomyces_urogenitalis_DSM_15434 or Actinomyces_viscosus_C505 or Aerococcus_viridans_ATCC_11563 or Aeromonas_caviae_Ae398 or Aeromonas_hydrophila_subsp_hydrophila_ATCC_7966 or Aeromonas_jandaei_Riv2 or Aeromonas_media_WS or…
rxnAGORA0629	DURIPP	Deoxyuridine Phosphorylase	Nucleotide interconversion	Deoxyuridine + hydrogenphosphate <==> 2-Deoxy-D-ribose 1-phosphate + uracil	Abiotrophia_defectiva_ATCC_49176 or Achromobacter_xylosoxidans_A8 or Achromobacter_xylosoxidans_NBRC_15126 or Acinetobacter_baumannii_AB0057 or Acinetobacter_calcoaceticus_PHEA_2 or Acinetobacter_johnsonii_SH046 or Acinetobacter_lwoffii_WJ10621 or Acinetobacter_pittii_ANC_4052 or Acinetobacter_radioresistens_NIPH_2130 or Actinobacillus_pleuropneumoniae_L20 or Actinomyces_cardiffensis_F0333 or Act…
rxnAGORA0630	DUTPDP	DUTP Diphosphatase	Pyrimidine catabolism	dUTP + Water --> dUMP + proton + Diphosphate	Abiotrophia_defectiva_ATCC_49176 or Achromobacter_xylosoxidans_A8 or Achromobacter_xylosoxidans_NBRC_15126 or Acidaminococcus_fermentans_DSM_20731 or Acidaminococcus_intestini_RyC_MR95 or Acidaminococcus_sp_D21 or Acinetobacter_baumannii_AB0057 or Acinetobacter_calcoaceticus_PHEA_2 or Acinetobacter_haemolyticus_NIPH_261 or Acinetobacter_johnsonii_SH046 or Acinetobacter_junii_SH205 or Acinetobacte…
rxnAGORA0631	DXPRIr	1-deoxy-D-xylulose reductoisomerase, reversible	Terpenoid backbone biosynthesis	1-deoxy-D-xylulose 5-phosphate + proton + Nicotinamide adenine dinucleotide phosphate - reduced <==> 2-C-methyl-D-erythritol 4-phosphate + Nicotinamide adenine dinucleotide phosphate	Abiotrophia_defectiva_ATCC_49176 or Achromobacter_xylosoxidans_A8 or Achromobacter_xylosoxidans_NBRC_15126 or Acidaminococcus_fermentans_DSM_20731 or Acidaminococcus_intestini_RyC_MR95 or Acidaminococcus_sp_D21 or Acinetobacter_baumannii_AB0057 or Acinetobacter_calcoaceticus_PHEA_2 or Acinetobacter_haemolyticus_NIPH_261 or Acinetobacter_johnsonii_SH046 or Acinetobacter_junii_SH205 or Acinetobacte…
rxnAGORA0632	DXPS	1-deoxy-D-xylulose 5-phosphate synthase	Terpenoid backbone biosynthesis	Glyceraldehyde 3-phosphate + proton + pyruvate --> carbon dioxide + 1-deoxy-D-xylulose 5-phosphate	Abiotrophia_defectiva_ATCC_49176 or Achromobacter_xylosoxidans_A8 or Achromobacter_xylosoxidans_NBRC_15126 or Acidaminococcus_fermentans_DSM_20731 or Acidaminococcus_intestini_RyC_MR95 or Acidaminococcus_sp_D21 or Acinetobacter_baumannii_AB0057 or Acinetobacter_calcoaceticus_PHEA_2 or Acinetobacter_haemolyticus_NIPH_261 or Acinetobacter_johnsonii_SH046 or Acinetobacter_junii_SH205 or Acinetobacte…
rxnAGORA0633	D_LACt2	D-Lactate Transport via Proton Symport	Transport, extracellular	proton + (R)-lactate <==> proton + (R)-lactate	Abiotrophia_defectiva_ATCC_49176 or Achromobacter_xylosoxidans_NBRC_15126 or Acidaminococcus_fermentans_DSM_20731 or Acidaminococcus_intestini_RyC_MR95 or Acidaminococcus_sp_D21 or Acinetobacter_baumannii_AB0057 or Acinetobacter_calcoaceticus_PHEA_2 or Acinetobacter_johnsonii_SH046 or Acinetobacter_junii_SH205 or Acinetobacter_lwoffii_WJ10621 or Acinetobacter_pittii_ANC_4052 or Acinetobacter_radi…
rxnAGORA0634	E4PD	Erythrose 4-phosphate dehydrogenase	Vitamin B6 metabolism	D-Erythrose 4-phosphate + Water + Nicotinamide adenine dinucleotide <==> 4-Phospho-D-erythronate + 2 proton + Nicotinamide adenine dinucleotide - reduced	Abiotrophia_defectiva_ATCC_49176 or Achromobacter_xylosoxidans_A8 or Achromobacter_xylosoxidans_NBRC_15126 or Acidaminococcus_fermentans_DSM_20731 or Acidaminococcus_intestini_RyC_MR95 or Acidaminococcus_sp_D21 or Acinetobacter_baumannii_AB0057 or Acinetobacter_calcoaceticus_PHEA_2 or Acinetobacter_haemolyticus_NIPH_261 or Acinetobacter_johnsonii_SH046 or Acinetobacter_junii_SH205 or Acinetobacte…
rxnAGORA0635	EAR10M12	10mtddec2eACP[c][e]:nad[c]P+ oxidoreductase (A-specific)	Fatty acid synthesis	10-methyl-trans-dodec-2-enoyl-ACP + proton + Nicotinamide adenine dinucleotide phosphate - reduced --> 10-methyl-dodecanoyl-ACP + Nicotinamide adenine dinucleotide phosphate	Abiotrophia_defectiva_ATCC_49176 or Achromobacter_xylosoxidans_A8 or Achromobacter_xylosoxidans_NBRC_15126 or Acidaminococcus_fermentans_DSM_20731 or Acidaminococcus_intestini_RyC_MR95 or Acinetobacter_pittii_ANC_4052 or Actinomyces_cardiffensis_F0333 or Actinomyces_georgiae_DSM_6843 or Actinomyces_graevenitzii_C83 or Actinomyces_oris_K20 or Actinomyces_turicensis_ACS_279_V_Col4 or Actinomyces_vi…
rxnAGORA0636	EAR11M12	11mtddec2eACP[c][e]:nad[c]P+ oxidoreductase (A-specific)	Fatty acid synthesis	11-methyl-trans-dodec-2-enoyl-ACP + proton + Nicotinamide adenine dinucleotide phosphate - reduced --> 11-methyl-dodecanoyl-ACP + Nicotinamide adenine dinucleotide phosphate	Abiotrophia_defectiva_ATCC_49176 or Achromobacter_xylosoxidans_A8 or Achromobacter_xylosoxidans_NBRC_15126 or Acidaminococcus_fermentans_DSM_20731 or Acidaminococcus_intestini_RyC_MR95 or Acinetobacter_pittii_ANC_4052 or Actinomyces_graevenitzii_C83 or Actinomyces_oris_K20 or Adlercreutzia_equolifaciens_DSM_19450 or Alcaligenes_faecalis_subsp_faecalis_NBRC_13111 or Anaerococcus_prevotii_DSM_20548…
rxnAGORA0637	EAR12M14	12mtmrs2eACP[c][e]:nad[c]P+ oxidoreductase (A-specific)	Fatty acid synthesis	12-methyl-trans-tetra-dec-2-enoyl-ACP + proton + Nicotinamide adenine dinucleotide phosphate - reduced --> 12-methyl-tetra-decanoyl-ACP + Nicotinamide adenine dinucleotide phosphate	Abiotrophia_defectiva_ATCC_49176 or Achromobacter_xylosoxidans_A8 or Achromobacter_xylosoxidans_NBRC_15126 or Acidaminococcus_fermentans_DSM_20731 or Acinetobacter_pittii_ANC_4052 or Aeromonas_veronii_B565 or Alcaligenes_faecalis_subsp_faecalis_NBRC_13111 or Anaerofustis_stercorihominis_DSM_17244 or Anaerostipes_hadrus_DSM_3319 or Arthrobacter_castelli_DSM_16402 or Bacillus_altitudinis_41KF2b or …
rxnAGORA0638	EAR13M14	13mtmrs2eACP[c][e]:nad[c]P+ oxidoreductase (A-specific)	Fatty acid synthesis	13-methyl-trans-tetra-dec-2-enoyl-ACP + proton + Nicotinamide adenine dinucleotide phosphate - reduced --> 13-methyl-tetra-decanoyl-ACP + Nicotinamide adenine dinucleotide phosphate	Abiotrophia_defectiva_ATCC_49176 or Achromobacter_xylosoxidans_A8 or Achromobacter_xylosoxidans_NBRC_15126 or Acidaminococcus_fermentans_DSM_20731 or Acidaminococcus_intestini_RyC_MR95 or Acinetobacter_pittii_ANC_4052 or Adlercreutzia_equolifaciens_DSM_19450 or Aeromonas_veronii_B565 or Alcaligenes_faecalis_subsp_faecalis_NBRC_13111 or Anaerococcus_prevotii_DSM_20548 or Anaerofustis_stercorihomin…
rxnAGORA0639	EAR14M16	14mtpalm2eACP[c][e]:nad[c]P+ oxidoreductase (A-specific)	Fatty acid synthesis	14-methyl-trans-hexa-dec-2-enoyl-ACP + proton + Nicotinamide adenine dinucleotide phosphate - reduced --> 14-methyl-hexa-decanoyl-ACP + Nicotinamide adenine dinucleotide phosphate	Abiotrophia_defectiva_ATCC_49176 or Achromobacter_xylosoxidans_A8 or Achromobacter_xylosoxidans_NBRC_15126 or Acidaminococcus_fermentans_DSM_20731 or Acidaminococcus_intestini_RyC_MR95 or Acinetobacter_pittii_ANC_4052 or Actinomyces_georgiae_DSM_6843 or Actinomyces_graevenitzii_C83 or Actinomyces_oris_K20 or Actinomyces_turicensis_ACS_279_V_Col4 or Actinomyces_viscosus_C505 or Aerococcus_viridans…
rxnAGORA0640	EAR15M16	15mtpalm2eACP[c][e]:nad[c]P+ oxidoreductase (A-specific)	Fatty acid synthesis	15-methyl-trans-hexa-dec-2-enoyl-ACP + proton + Nicotinamide adenine dinucleotide phosphate - reduced --> 15-methyl-hexa-decanoyl-ACP + Nicotinamide adenine dinucleotide phosphate	Abiotrophia_defectiva_ATCC_49176 or Achromobacter_xylosoxidans_A8 or Achromobacter_xylosoxidans_NBRC_15126 or Acidaminococcus_fermentans_DSM_20731 or Acidaminococcus_intestini_RyC_MR95 or Acinetobacter_pittii_ANC_4052 or Actinomyces_cardiffensis_F0333 or Actinomyces_georgiae_DSM_6843 or Actinomyces_graevenitzii_C83 or Actinomyces_oris_K20 or Actinomyces_turicensis_ACS_279_V_Col4 or Actinomyces_vi…
rxnAGORA0641	EAR4M6	4mthex2eACP[c][e]:nad[c]P+ oxidoreductase (A-specific)	Fatty acid synthesis	4-methyl-trans-hex-2-enoyl-ACP + proton + Nicotinamide adenine dinucleotide phosphate - reduced --> 4-methyl-hexanoyl-ACP + Nicotinamide adenine dinucleotide phosphate	Abiotrophia_defectiva_ATCC_49176 or Achromobacter_xylosoxidans_A8 or Achromobacter_xylosoxidans_NBRC_15126 or Acidaminococcus_fermentans_DSM_20731 or Acidaminococcus_intestini_RyC_MR95 or Acinetobacter_pittii_ANC_4052 or Actinomyces_cardiffensis_F0333 or Actinomyces_georgiae_DSM_6843 or Actinomyces_graevenitzii_C83 or Actinomyces_oris_K20 or Actinomyces_turicensis_ACS_279_V_Col4 or Actinomyces_vi…
rxnAGORA0642	EAR5M6	5mthex2eACP[c][e]:nad[c]P+ oxidoreductase (A-specific)	Fatty acid synthesis	5-methyl-trans-hex-2-enoyl-ACP + proton + Nicotinamide adenine dinucleotide phosphate - reduced --> 5-methyl-hexanoyl-ACP + Nicotinamide adenine dinucleotide phosphate	Abiotrophia_defectiva_ATCC_49176 or Achromobacter_xylosoxidans_A8 or Achromobacter_xylosoxidans_NBRC_15126 or Acidaminococcus_fermentans_DSM_20731 or Acidaminococcus_intestini_RyC_MR95 or Acinetobacter_pittii_ANC_4052 or Actinomyces_cardiffensis_F0333 or Actinomyces_georgiae_DSM_6843 or Actinomyces_graevenitzii_C83 or Actinomyces_oris_K20 or Actinomyces_turicensis_ACS_279_V_Col4 or Actinomyces_vi…
rxnAGORA0643	EAR6M8x	6-methyl-trans-oct-2-enoyl-ACPNAD+ oxidoreductase (A-specific)	Fatty acid synthesis	6-methyl-trans-oct-2-enoyl-ACP + proton + Nicotinamide adenine dinucleotide - reduced --> 6-methyl-octanoyl-ACP + Nicotinamide adenine dinucleotide	Abiotrophia_defectiva_ATCC_49176 or Achromobacter_xylosoxidans_A8 or Achromobacter_xylosoxidans_NBRC_15126 or Acidaminococcus_intestini_RyC_MR95 or Acinetobacter_baumannii_AB0057 or Acinetobacter_calcoaceticus_PHEA_2 or Acinetobacter_haemolyticus_NIPH_261 or Acinetobacter_johnsonii_SH046 or Acinetobacter_junii_SH205 or Acinetobacter_lwoffii_WJ10621 or Acinetobacter_pittii_ANC_4052 or Acinetobacte…
rxnAGORA0644	EAR7M8	7mtoct2eACP[c][e]:nad[c]P+ oxidoreductase (A-specific)	Fatty acid synthesis	7-methyl-trans-oct-2-enoyl-ACP + proton + Nicotinamide adenine dinucleotide phosphate - reduced --> 7-methyl-octanoyl-ACP + Nicotinamide adenine dinucleotide phosphate	Abiotrophia_defectiva_ATCC_49176 or Achromobacter_xylosoxidans_A8 or Achromobacter_xylosoxidans_NBRC_15126 or Acidaminococcus_fermentans_DSM_20731 or Acinetobacter_pittii_ANC_4052 or Actinomyces_cardiffensis_F0333 or Actinomyces_georgiae_DSM_6843 or Actinomyces_graevenitzii_C83 or Actinomyces_oris_K20 or Actinomyces_turicensis_ACS_279_V_Col4 or Actinomyces_viscosus_C505 or Adlercreutzia_equolifac…
rxnAGORA0645	EAR8M10	8mtdec2eACP[c][e]:nad[c]P+ oxidoreductase (A-specific)	Fatty acid synthesis	8-methyl-trans-dec-2-enoyl-ACP + proton + Nicotinamide adenine dinucleotide phosphate - reduced --> 8-methyl-decanoyl-ACP + Nicotinamide adenine dinucleotide phosphate	Abiotrophia_defectiva_ATCC_49176 or Achromobacter_xylosoxidans_A8 or Achromobacter_xylosoxidans_NBRC_15126 or Acidaminococcus_fermentans_DSM_20731 or Acidaminococcus_intestini_RyC_MR95 or Acinetobacter_pittii_ANC_4052 or Adlercreutzia_equolifaciens_DSM_19450 or Aeromonas_caviae_Ae398 or Aeromonas_veronii_B565 or Alcaligenes_faecalis_subsp_faecalis_NBRC_13111 or Anaerococcus_prevotii_DSM_20548 or …
rxnAGORA0646	EAR9M10	9mtdec2eACP[c][e]:nad[c]P+ oxidoreductase (A-specific	Fatty acid synthesis	9-methyl-trans-dec-2-enoyl-ACP + proton + Nicotinamide adenine dinucleotide phosphate - reduced --> 9-methyl-decanoyl-ACP + Nicotinamide adenine dinucleotide phosphate	Abiotrophia_defectiva_ATCC_49176 or Achromobacter_xylosoxidans_A8 or Achromobacter_xylosoxidans_NBRC_15126 or Acidaminococcus_fermentans_DSM_20731 or Acinetobacter_pittii_ANC_4052 or Actinomyces_graevenitzii_C83 or Actinomyces_oris_K20 or Adlercreutzia_equolifaciens_DSM_19450 or Aeromonas_caviae_Ae398 or Alcaligenes_faecalis_subsp_faecalis_NBRC_13111 or Alistipes_putredinis_DSM_17216 or Anaerococ…
rxnAGORA0647	EDA_R	2-dehydro-3-deoxy-D-gluconate-6-phosphate	Pentose phosphate pathway	2-Dehydro-3-deoxy-D-gluconate 6-phosphate <==> Glyceraldehyde 3-phosphate + pyruvate	Abiotrophia_defectiva_ATCC_49176 or Achromobacter_xylosoxidans_A8 or Achromobacter_xylosoxidans_NBRC_15126 or Acinetobacter_baumannii_AB0057 or Acinetobacter_calcoaceticus_PHEA_2 or Acinetobacter_pittii_ANC_4052 or Actinobacillus_pleuropneumoniae_L20 or Actinomyces_urogenitalis_DSM_15434 or Aeromonas_caviae_Ae398 or Aeromonas_hydrophila_subsp_hydrophila_ATCC_7966 or Aeromonas_jandaei_Riv2 or Aero…
rxnAGORA0648	EHGLAT	L-Erythro-4-Hydroxyglutamate:2-Oxoglutarate Aminotransferase	Arginine and proline metabolism	2-Oxoglutarate + erythro-4-hydroxy-L-glutamate(1-) --> 4-hydroxy-2-oxoglutarate(2-) + L-glutamate(1-)	Abiotrophia_defectiva_ATCC_49176 or Achromobacter_xylosoxidans_A8 or Achromobacter_xylosoxidans_NBRC_15126 or Acidaminococcus_fermentans_DSM_20731 or Acidaminococcus_intestini_RyC_MR95 or Acidaminococcus_sp_D21 or Acinetobacter_baumannii_AB0057 or Acinetobacter_calcoaceticus_PHEA_2 or Acinetobacter_haemolyticus_NIPH_261 or Acinetobacter_johnsonii_SH046 or Acinetobacter_junii_SH205 or Acinetobacte…
rxnAGORA0649	ENAGALNACASE_OGLYCAN100e	Endo-N-acetylgalactosaminidase, mucin-type O-glycans, extracellular	Mucin O-glycan degradation	mucin-type O-glycan No 192 + Water --> released mucin-type O-glycan No 192 + protein-linked serine or threonine residue (O-glycosylation site)	Abiotrophia_defectiva_ATCC_49176 or Bifidobacterium_bifidum_NCIMB_41171 or Bifidobacterium_longum_DJO10A or Bifidobacterium_longum_E18 or Bifidobacterium_longum_NCC2705 or Bifidobacterium_longum_infantis_157F_NC or Bifidobacterium_longum_longum_ATCC_55813 or Bifidobacterium_longum_longum_CCUG_52486 or Bifidobacterium_longum_longum_JCM_1217
rxnAGORA0650	ENAGALNACASE_OGLYCAN101e	Endo-N-acetylgalactosaminidase, mucin-type O-glycans, extracellular	Mucin O-glycan degradation	mucin-type O-glycan No 193 + Water --> released mucin-type O-glycan No 193 + protein-linked serine or threonine residue (O-glycosylation site)	Abiotrophia_defectiva_ATCC_49176 or Bifidobacterium_bifidum_NCIMB_41171 or Bifidobacterium_longum_DJO10A or Bifidobacterium_longum_E18 or Bifidobacterium_longum_NCC2705 or Bifidobacterium_longum_infantis_157F_NC or Bifidobacterium_longum_longum_ATCC_55813 or Bifidobacterium_longum_longum_CCUG_52486 or Bifidobacterium_longum_longum_JCM_1217
rxnAGORA0651	ENAGALNACASE_OGLYCAN102e	Endo-N-acetylgalactosaminidase, mucin-type O-glycans, extracellular	Mucin O-glycan degradation	mucin-type O-glycan No 194 + Water --> released mucin-type O-glycan No 194 + protein-linked serine or threonine residue (O-glycosylation site)	Abiotrophia_defectiva_ATCC_49176 or Bifidobacterium_bifidum_NCIMB_41171 or Bifidobacterium_longum_DJO10A or Bifidobacterium_longum_E18 or Bifidobacterium_longum_NCC2705 or Bifidobacterium_longum_infantis_157F_NC or Bifidobacterium_longum_longum_ATCC_55813 or Bifidobacterium_longum_longum_CCUG_52486 or Bifidobacterium_longum_longum_JCM_1217
rxnAGORA0652	ENAGALNACASE_OGLYCAN103e	Endo-N-acetylgalactosaminidase, mucin-type O-glycans, extracellular	Mucin O-glycan degradation	mucin-type O-glycan No 195 + Water --> released mucin-type O-glycan No 195 + protein-linked serine or threonine residue (O-glycosylation site)	Abiotrophia_defectiva_ATCC_49176 or Bifidobacterium_bifidum_NCIMB_41171 or Bifidobacterium_longum_DJO10A or Bifidobacterium_longum_E18 or Bifidobacterium_longum_NCC2705 or Bifidobacterium_longum_infantis_157F_NC or Bifidobacterium_longum_longum_ATCC_55813 or Bifidobacterium_longum_longum_CCUG_52486 or Bifidobacterium_longum_longum_JCM_1217
rxnAGORA0653	ENAGALNACASE_OGLYCAN104e	Endo-N-acetylgalactosaminidase, mucin-type O-glycans, extracellular	Mucin O-glycan degradation	mucin-type O-glycan No 196 + Water --> released mucin-type O-glycan No 196 + protein-linked serine or threonine residue (O-glycosylation site)	Abiotrophia_defectiva_ATCC_49176 or Bifidobacterium_bifidum_NCIMB_41171 or Bifidobacterium_longum_DJO10A or Bifidobacterium_longum_E18 or Bifidobacterium_longum_NCC2705 or Bifidobacterium_longum_infantis_157F_NC or Bifidobacterium_longum_longum_ATCC_55813 or Bifidobacterium_longum_longum_CCUG_52486 or Bifidobacterium_longum_longum_JCM_1217
rxnAGORA0654	ENAGALNACASE_OGLYCAN105e	Endo-N-acetylgalactosaminidase, mucin-type O-glycans, extracellular	Mucin O-glycan degradation	mucin-type O-glycan No 2 + Water --> released mucin-type O-glycan No 2 + protein-linked serine or threonine residue (O-glycosylation site)	Abiotrophia_defectiva_ATCC_49176 or Bifidobacterium_bifidum_NCIMB_41171 or Bifidobacterium_longum_DJO10A or Bifidobacterium_longum_E18 or Bifidobacterium_longum_NCC2705 or Bifidobacterium_longum_infantis_157F_NC or Bifidobacterium_longum_longum_ATCC_55813 or Bifidobacterium_longum_longum_CCUG_52486 or Bifidobacterium_longum_longum_JCM_1217
rxnAGORA0655	ENAGALNACASE_OGLYCAN106e	Endo-N-acetylgalactosaminidase, mucin-type O-glycans, extracellular	Mucin O-glycan degradation	mucin-type O-glycan No 20 + Water --> released mucin-type O-glycan No 20 + protein-linked serine or threonine residue (O-glycosylation site)	Abiotrophia_defectiva_ATCC_49176 or Bifidobacterium_bifidum_NCIMB_41171 or Bifidobacterium_longum_DJO10A or Bifidobacterium_longum_E18 or Bifidobacterium_longum_NCC2705 or Bifidobacterium_longum_infantis_157F_NC or Bifidobacterium_longum_longum_ATCC_55813 or Bifidobacterium_longum_longum_CCUG_52486 or Bifidobacterium_longum_longum_JCM_1217
[truncated: 4,944 more rows]

## Sheet: AGREDA
rxnID	rxns	rxnNames	subSystems	Formula	Taxonomy
[truncated: 5,944 more rows]
