# Supplementary material for: q2-metnet: QIIME2 package to analyse 16S rRNA data via high-quality metabolic reconstructions of the human gut microbiota
Source: Bioinformatics. 2024 Jul 17;40(11):btae455. doi: 10.1093/bioinformatics/btae455 (PMC11561042; doi:10.1093/bioinformatics/btae455)
Supplement: btae455_Supplementary_Data [file btae455_supplementary_data.zip › Supplementary Table 7.xlsx]

## Sheet: q2-metnet
Subsystem	ΔΨ	p-value	Adjusted p-value
S85 | Squalene and cholesterol synthesis	-0.00949877	1.70404e-06	0.000293095
S71 | Purine	-0.0464574	2.11898e-05	0.00182233
S64 | Carbon fixation in photosynthetic organisms	-0.0166356	0.000229461	0.010599
S32 | Purine catabolism	-0.0123031	0.000308109	0.010599
S2 | Benzoic alcohol	0.0013259	0.000279442	0.010599
S63 | Indole	0.0056857	0.000459615	0.0131756
S117 | Vitamin B2 metabolism	-0.0206511	0.00165419	0.0406458

## Sheet: PICRUSt2
Path ID	Path Description	FC	p-value	Adjusted p-value
PWY-4984	NITROGEN-DEG	0.663196	0.000183646	0.0228945
PWY-7237	SUGAR-ALCOHOLS-DEG;Super-Pathways	0.811169	0.000159499	0.0228945
PWY-7332	Super-Pathways;UDP-Sugar-Biosynthesis	0.625406	8.67851e-05	0.0228945
PWY-6263	Menaquinone-Biosynthesis;Super-Pathways	0.711171	0.000334406	0.0280188
PWY-7371	14-Dihydroxy-6-Naphthoate-Biosynthesis	0.664519	0.000449499	0.0280188
PWY-7374	14-Dihydroxy-6-Naphthoate-Biosynthesis	0.618011	0.000385622	0.0280188
HSERMETANA-PWY	Methionine-De-novo-Biosynthesis;Super-Pathways	0.833744	0.00115257	0.0489161
PWY-4361	MTR-1P-Degradation	0.737593	0.00115705	0.0489161
PWY-7527	Methionine-Salvage;Super-Pathways	0.729896	0.00117713	0.0489161

## Sheet: mgPipe
Subsystem	ΔΨ	p-value	Adjusted p-value
Glycine, serine, alanine, and threonine metabolism	-0.0110143	3.98276e-05	0.0018719
Terpenoid backbone biosynthesis	-0.0132142	2.63729e-05	0.0018719
Benzoate degradation	0.00737199	8.78571e-05	0.00275286
Glutamate metabolism	-0.015517	0.000129872	0.00305198
Tropane, piperidine and pyridine alkaloid biosynthesis	0.0565136	0.000277063	0.00520879
ROS detoxification	-0.0311788	0.000467855	0.00732972
tRNA Charging	-0.0302369	0.000932845	0.0125268
Cholesterol metabolism	-0.0114758	0.00182815	0.0181087
Chondroitin sulfate degradation	-0.0125448	0.00173478	0.0181087
Nitrogen metabolism	0.00435419	0.00193363	0.0181087
Phosphonate and phosphinate metabolism	-0.0409292	0.0021191	0.0181087
Glycerophospholipid metabolism	-0.0132929	0.00286071	0.0209426
Heme synthesis	-0.0301629	0.00289631	0.0209426
Aminophosphonate metabolism	-0.0383324	0.00380654	0.0239748
Aminosugar metabolism	-0.0136266	0.00429179	0.0239748
Hyaluronan metabolism	-0.0110027	0.00433588	0.0239748
Purine catabolism	0.0102195	0.00415304	0.0239748
Pyruvate metabolism	-0.015547	0.00470573	0.0245743
Methane metabolism	-0.0085365	0.0090392	0.0421153
Nucleotide salvage pathway	0.00957588	0.00870687	0.0421153
Vitamin B12 metabolism	-0.0381206	0.00940873	0.0421153
Chloroalkane and chloroalkene degradation	0.0134129	0.0117092	0.0458611
Lipoate metabolism	-0.0359107	0.0115125	0.0458611
Oxidative phosphorylation	-0.0224154	0.0110252	0.0458611
