# Supplementary material for: q2-metnet: QIIME2 package to analyse 16S rRNA data via high-quality metabolic reconstructions of the human gut microbiota
Source: Bioinformatics. 2024 Jul 17;40(11):btae455. doi: 10.1093/bioinformatics/btae455 (PMC11561042; doi:10.1093/bioinformatics/btae455)
Supplement: btae455_Supplementary_Data [file btae455_supplementary_data.zip › Supplementary Table 3.xlsx]

## Sheet: CE SUBSYSTEM
CE SUBSYSTEM	AGORA	AGREDA
Fatty acid	ü	ü
Others	ü	ü
Mucins	ü	ü
Aminoacid	ü	ü
Antigen	ü	ü
Short chain fatty acid	ü	ü
Aldehyde	ü	ü
Amino sugar	ü	ü
Vitamin	ü	ü
Sugar	ü	ü
Mineral	ü	ü
Organic acid	ü	ü
Alcohol	ü	ü
Purine	ü	ü
Protoporphyrin	ü	ü
Polyamine	ü	ü
Nucleotide	ü	ü
Amine	ü	ü
Benzoic acid	ü	ü
Hydroxycinnamic acid	ü	ü
Polyol	ü	ü
Nucleoside	ü	ü
Bile salt	ü	ü
Indole	ü	ü
Benzoic alcohol	ü	ü
Catechol	ü	ü
Phenol	ü	ü
Vitamin	û	ü
Cholesterol	ü	ü
Xanthine	û	ü
Lignan	û	ü
Phytosterol	û	ü
Carotenoid	û	ü
Flavanols	û	ü
Quinone	û	ü
Flavonols	û	ü
Isoflavone	û	ü
Flavanone	û	ü
Flavones	û	ü
Coumarin	û	ü
Anthocyanidins	û	ü
Ellagitannins	û	ü
Secoiridoids	û	ü
Stilbene	û	ü
Proanthocyanidin	û	ü
Lactone	û	ü
Curcumin	û	ü
Benzo-coumarin	û	ü

## Sheet: AGORA-v1.03 EXCHANGES
CE SUBSYSTEM	rxnID	metNames
Fatty acid	rxnAGORA0618	cardiolipin (tetraoctadecanoyl, n-C18:0)
Fatty acid	rxnAGORA0619	cardiolipin (14-methyl-hexadecanoyl, anteiso-C17)
Fatty acid	rxnAGORA0620	cardiolipin (15-methyl-hexadecanoyl, iso-C17)
Fatty acid	rxnAGORA1344	octadecanoate (n-C18:0)
Fatty acid	rxnAGORA2752	Hexadecanoate (n-C16:0)
Fatty acid	rxnAGORA2778	tetradecanoate (n-C14:0)
Fatty acid	rxnAGORA3399	KDO(2)-lipid IV(A) with laurate
Fatty acid	rxnAGORA3402	laurate
Fatty acid	rxnAGORA3468	1,2-Diacyl-sn-glycerol (dioctadecanoyl, n-C18:0)
Fatty acid	rxnAGORA3567	cardiolipin (tetratetradecanoyl, n-C14:0)
Fatty acid	rxnAGORA3568	cardiolipin (tetrahexadecanoyl, n-C16:0)
Fatty acid	rxnAGORA3569	cardiolipin (13-methyl-tetradecanoyl, iso-C15)
Fatty acid	rxnAGORA3570	cardiolipin (14-methyl-pentadecanoyl, iso-C16)
Fatty acid	rxnAGORA3963	Isocaproate
Fatty acid	rxnAGORA4021	cardiolipin (12-methyl-tetradecanoyl, anteiso-C15)
Fatty acid	rxnAGORA4119	cardiolipin (12-methyl-tridecanoyl, iso-C14)
Others	rxnAGORA0621	4,5-dihydroxy-2,3-pentanedione
Others	rxnAGORA0853	4-Aminobutanoate
Others	rxnAGORA1254	Arsenobetaine
Others	rxnAGORA1259	Produced biomass
Others	rxnAGORA1268	carbon dioxide
Others	rxnAGORA1270	Core 2
Others	rxnAGORA1271	released Core 2
Others	rxnAGORA1272	Core 3
Others	rxnAGORA1273	Core 4
Others	rxnAGORA1274	released Core 4
Others	rxnAGORA1275	Core 5
Others	rxnAGORA1276	Core 6
Others	rxnAGORA1277	Core 7
Others	rxnAGORA1278	Core 8
Others	rxnAGORA1286	F1alpha
Others	rxnAGORA1312	GlcNAc-alpha-1,4-Core 1
Others	rxnAGORA1313	released GlcNAc-alpha-1,4-Core 1
Others	rxnAGORA1314	GlcNAc-alpha-1,4-Core 2
Others	rxnAGORA1315	released GlcNAc-alpha-1,4-Core 2
Others	rxnAGORA1316	proton
Others	rxnAGORA1317	Water
Others	rxnAGORA1342	Ammonium
Others	rxnAGORA1343	O2
Others	rxnAGORA1349	hydrogenphosphate
Others	rxnAGORA1361	sulfate
Others	rxnAGORA2413	DNA replication
Others	rxnAGORA2414	Protein biosynthesis
Others	rxnAGORA2426	RNA transcription
Others	rxnAGORA2427	Peptidoglycan polymer (n-1 subunits)
Others	rxnAGORA2714	2-Dehydro-3-deoxy-D-gluconate
Others	rxnAGORA2720	3-methyl-2-oxopentanoate
Others	rxnAGORA2721	4-Aminobenzoate
Others	rxnAGORA2731	Arbutin
Others	rxnAGORA2734	butanesulfonate
Others	rxnAGORA2735	Choline
Others	rxnAGORA2740	ethanesulfonate
Others	rxnAGORA2746	glycolaldehyde
Others	rxnAGORA2748	Glycerol
Others	rxnAGORA2751	Hydrogen sulfide
Others	rxnAGORA2753	hexanesulfonate
Others	rxnAGORA2760	3-(n-Morpholino)Propanesulfonic Acid
Others	rxnAGORA2761	methanesulfonate
Others	rxnAGORA2762	Nitrogen
Others	rxnAGORA2763	Nitrous oxide
Others	rxnAGORA2764	Nitrite
Others	rxnAGORA2765	Nitrate
Others	rxnAGORA2768	Diphosphate
Others	rxnAGORA2775	sulfoacetate
Others	rxnAGORA2777	thiosulfate(2-)
Others	rxnAGORA3333	1,5-Diaminopentane
Others	rxnAGORA3334	meso-2,6-Diaminoheptanedioate
Others	rxnAGORA3343	Glutarate
Others	rxnAGORA3344	Hydrogen
Others	rxnAGORA3345	Inosine
Others	rxnAGORA3397	4-Hydroxy-benzyl alcohol
Others	rxnAGORA3398	glycolaldehyde
Others	rxnAGORA3401	crotonobetaine
Others	rxnAGORA3403	gamma-butyrobetaine
Others	rxnAGORA3404	NMN
Others	rxnAGORA3430	Dephospho-CoA
Others	rxnAGORA3431	dTMP
Others	rxnAGORA3432	Urea
Others	rxnAGORA3473	chorismate
Others	rxnAGORA3474	Cyanate
Others	rxnAGORA3475	etha[c]
Others	rxnAGORA3476	Ferrichrome
Others	rxnAGORA3479	glycolate
Others	rxnAGORA3481	octadecenoate (n-C18:1)
Others	rxnAGORA3482	keto-phenylpyruvate
Others	rxnAGORA3566	S-Adenosyl-4-methylthio-2-oxobutanoate
Others	rxnAGORA3703	(S)-propane-1,2-diol
Others	rxnAGORA3704	Tyr-194 of apo-glycogenin protein (primer for glycogen synthesis)
Others	rxnAGORA3739	Hydroquinone
Others	rxnAGORA3748	Nitric oxide
Others	rxnAGORA3779	Choline sulfate
Others	rxnAGORA3781	Diacetyl
Others	rxnAGORA3798	2-(Hydroxymethyl)phenol
Others	rxnAGORA3801	Deoxyinosine
Others	rxnAGORA3802	Deoxyuridine
Others	rxnAGORA3818	(R)-Acetoin
Others	rxnAGORA3845	AMP
Others	rxnAGORA3872	pyruvate
Others	rxnAGORA3912	(S)-lactaldehyde
Others	rxnAGORA3965	lanosterol
Others	rxnAGORA3988	Isoprene
Others	rxnAGORA4046	5,6-Dimethylbenzimidazole
Others	rxnAGORA4109	Pimelate
Others	rxnAGORA4120	R_R__2_3_Butanediol
Others	rxnAGORA4177	Not degradable product CSABCPASE_A/B, Gal4S-Gal-Xyl-L-Ser-protein
Others	rxnAGORA4178	chondroitin sulfate B / dermatan sulfate (IdoA2S-GalNAc4S) proteoglycan
Others	rxnAGORA4179	Dimer GalNAc4S-IdoA2S
Others	rxnAGORA4180	chondroitin sulfate C (GalNAc6S-GlcA) proteoglycan
Others	rxnAGORA4181	Dimer GalNAc6S-GlcA
Others	rxnAGORA4182	Not degradable product CSABCPASE_C, Gal6S-Gal-Xyl-L-Ser-protein
Others	rxnAGORA4183	hyaluronan
Others	rxnAGORA4184	hyaluronan degradation product 1
Others	rxnAGORA4185	hyaluronan biosynthesis, precursor 1
Others	rxnAGORA4186	Homogalacturonan, 100 galacturonate residues. Assumed to be methylated/ acetylated in every 5th residue. Citrus HG consists of 7... <Preview truncated at 128 characters>
Others	rxnAGORA4187	L-iduronate
Others	rxnAGORA4224	heparan sulfate proteoglycan
Others	rxnAGORA4225	Product 1 HEPARL1_e, IdoA-GlcN2,6diS-GlcA-GlcN2,3,6triS
Others	rxnAGORA4226	Product AS3TASE_HS2, GlcN2S-IdoA-GlcNAc-GlcA-Gal-Gal-Xyl-L-Ser (protein)
Others	rxnAGORA4227	Product GAM2STASE_HS3, GlcN-IdoA-GlcNAc-GlcA-Gal-Gal-Xyl-L-Ser (protein)
Others	rxnAGORA4228	Product GLCNACASE_HS2, GlcA-GlcNAc-IdoA-Gal-Gal-Xyl-L-Ser (protein)
Others	rxnAGORA4229	Product GLCAASE_HS, GlcNAc-IdoA-Gal-Gal-Xyl-L-Ser (protein)
Others	rxnAGORA4230	Product GLCNACASE_HS3, IdoA-Gal-Gal-Xyl-L-Ser (protein)
Others	rxnAGORA4231	Product IDOURASE_HS3, Gal-Gal-Xyl-L-Ser (protein)
Others	rxnAGORA4232	Product 2 HEPARL1_e, IdoA2S-GlcN2,6diS-IdoA2S-GlcNAc3S-GlcA-Gal-Gal-Xyl-L-Ser (protein)
Others	rxnAGORA4233	Product IDOURASE_HS1, GlcN2,6diS-GlcA-GlcN2,3,6triS
Others	rxnAGORA4234	Product AS6TASE_HS1, GlcN2S-GlcA-GlcN2,3diS
Others	rxnAGORA4235	Product AS3TASE_HS1, GlcN2S-GlcA-GlcN2S
Others	rxnAGORA4236	Product GAM2STASE_HS2, GlcN-GlcA-GlcN
Others	rxnAGORA4237	Product IS2TASE_HS1, IdoA-GlcN2,6diS-IdoA-GlcNAc3S-GlcA-Gal-Gal-Xyl-L-Ser (protein)
Others	rxnAGORA4238	Product IDOURASE_HS2, GlcN2,6diS-IdoA-GlcNAc3S-GlcA-Gal-Gal-Xyl-L-Ser (protein)
Others	rxnAGORA4239	Product AS6TASE_HS2, GlcN2S-IdoA-GlcNAc3S-GlcA-Gal-Gal-Xyl-L-Ser (protein)
Others	rxnAGORA4240	Undegradable product GALASE_HS, Xyl-L-Ser (protein)
Others	rxnAGORA4480	dTTP
Others	rxnAGORA4559	Propane-1,3-diol
Others	rxnAGORA4654	xanthosine
Others	rxnAGORA4664	Dimethyl sulfide
Others	rxnAGORA4665	Dimethyl sulfoxide
Others	rxnAGORA4666	Sulfite
Others	rxnAGORA4676	Tetrathionate
Others	rxnAGORA4700	Coenzyme A
Others	rxnAGORA4701	GTP
Others	rxnAGORA4732	CMP
Others	rxnAGORA4733	dATP
Others	rxnAGORA4744	L-Idonate
Others	rxnAGORA4760	selenate
Others	rxnAGORA4761	selenite
Others	rxnAGORA4769	butanol
Others	rxnAGORA4774	Methanethiol
Others	rxnAGORA4891	choloyl-CoA(4-)
Others	rxnAGORA4892	chenodeoxycholoyl coenzyme a
Others	rxnAGORA5028	Ubiquinol-8
Others	rxnAGORA5120	Choline sulfate
Others	rxnAGORA5127	Polysulfide
Others	rxnAGORA5156	Coprostanol
Others	rxnAGORA5258	Methane
Others	rxnAGORA5259	formaldehyde
Others	rxnAGORA5260	Bicarbonate
Others	rxnAGORA5348	Hydrogen peroxide
Others	rxnAGORA5476	Oxaloacetate
Others	rxnAGORA5485	dTDP-L-rhamnose
Others	rxnAGORA5486	UDP-D-glucuronate
Others	rxnAGORA5538	choline phosphate(1-)
Mucins	rxnAGORA0854	mucin-type O-glycan No 10
Mucins	rxnAGORA0855	mucin-type O-glycan No 100
Mucins	rxnAGORA0856	released mucin-type O-glycan No 100
Mucins	rxnAGORA0857	mucin-type O-glycan No 101
Mucins	rxnAGORA0858	released mucin-type O-glycan No 101
Mucins	rxnAGORA0859	mucin-type O-glycan No 102
Mucins	rxnAGORA0860	released mucin-type O-glycan No 102
Mucins	rxnAGORA0861	mucin-type O-glycan No 103
Mucins	rxnAGORA0862	released mucin-type O-glycan No 103
Mucins	rxnAGORA0863	mucin-type O-glycan No 104
Mucins	rxnAGORA0864	released mucin-type O-glycan No 104
Mucins	rxnAGORA0865	mucin-type O-glycan No 105
Mucins	rxnAGORA0866	released mucin-type O-glycan No 105
Mucins	rxnAGORA0867	mucin-type O-glycan No 106
Mucins	rxnAGORA0868	released mucin-type O-glycan No 106
Mucins	rxnAGORA0869	mucin-type O-glycan No 107
Mucins	rxnAGORA0870	released mucin-type O-glycan No 107
Mucins	rxnAGORA0871	mucin-type O-glycan No 108
Mucins	rxnAGORA0872	released mucin-type O-glycan No 108
Mucins	rxnAGORA0873	mucin-type O-glycan No 109
Mucins	rxnAGORA0874	released mucin-type O-glycan No 109
Mucins	rxnAGORA0875	released mucin-type O-glycan No 10
Mucins	rxnAGORA0876	mucin-type O-glycan No 110
Mucins	rxnAGORA0877	released mucin-type O-glycan No 110
Mucins	rxnAGORA0878	mucin-type O-glycan No 111
Mucins	rxnAGORA0879	released mucin-type O-glycan No 111
Mucins	rxnAGORA0880	mucin-type O-glycan No 112
Mucins	rxnAGORA0881	released mucin-type O-glycan No 112
Mucins	rxnAGORA0882	mucin-type O-glycan No 113
Mucins	rxnAGORA0883	released mucin-type O-glycan No 113
Mucins	rxnAGORA0884	mucin-type O-glycan No 114
Mucins	rxnAGORA0885	released mucin-type O-glycan No 114
Mucins	rxnAGORA0886	mucin-type O-glycan No 115
Mucins	rxnAGORA0887	released mucin-type O-glycan No 115
Mucins	rxnAGORA0888	mucin-type O-glycan No 116
Mucins	rxnAGORA0889	released mucin-type O-glycan No 116
Mucins	rxnAGORA0890	mucin-type O-glycan No 117
Mucins	rxnAGORA0891	released mucin-type O-glycan No 117
Mucins	rxnAGORA0892	mucin-type O-glycan No 118
Mucins	rxnAGORA0893	released mucin-type O-glycan No 118
Mucins	rxnAGORA0894	mucin-type O-glycan No 119
Mucins	rxnAGORA0895	released mucin-type O-glycan No 119
Mucins	rxnAGORA0896	mucin-type O-glycan No 12
Mucins	rxnAGORA0897	mucin-type O-glycan No 120
Mucins	rxnAGORA0898	released mucin-type O-glycan No 120
Mucins	rxnAGORA0899	mucin-type O-glycan No 121
Mucins	rxnAGORA0900	released mucin-type O-glycan No 121
Mucins	rxnAGORA0901	mucin-type O-glycan No 122
Mucins	rxnAGORA0902	released mucin-type O-glycan No 122
Mucins	rxnAGORA0903	mucin-type O-glycan No 123
Mucins	rxnAGORA0904	released mucin-type O-glycan No 123
Mucins	rxnAGORA0905	mucin-type O-glycan No 124
Mucins	rxnAGORA0906	released mucin-type O-glycan No 124
Mucins	rxnAGORA0907	mucin-type O-glycan No 126
Mucins	rxnAGORA0908	released mucin-type O-glycan No 126
Mucins	rxnAGORA0909	mucin-type O-glycan No 127
Mucins	rxnAGORA0910	released mucin-type O-glycan No 127
Mucins	rxnAGORA0911	mucin-type O-glycan No 128
Mucins	rxnAGORA0912	released mucin-type O-glycan No 128
Mucins	rxnAGORA0913	mucin-type O-glycan No 129
Mucins	rxnAGORA0914	released mucin-type O-glycan No 129
Mucins	rxnAGORA0915	released mucin-type O-glycan No 12
Mucins	rxnAGORA0916	mucin-type O-glycan No 13
Mucins	rxnAGORA0917	mucin-type O-glycan No 130
Mucins	rxnAGORA0918	released mucin-type O-glycan No 130
Mucins	rxnAGORA0919	mucin-type O-glycan No 131
Mucins	rxnAGORA0920	released mucin-type O-glycan No 131
Mucins	rxnAGORA0921	mucin-type O-glycan No 132
Mucins	rxnAGORA0922	released mucin-type O-glycan No 132
Mucins	rxnAGORA0923	mucin-type O-glycan No 133
Mucins	rxnAGORA0924	released mucin-type O-glycan No 133
Mucins	rxnAGORA0925	mucin-type O-glycan No 134
Mucins	rxnAGORA0926	released mucin-type O-glycan No 134
Mucins	rxnAGORA0927	mucin-type O-glycan No 135
Mucins	rxnAGORA0928	released mucin-type O-glycan No 135
Mucins	rxnAGORA0929	mucin-type O-glycan No 136
Mucins	rxnAGORA0930	released mucin-type O-glycan No 136
Mucins	rxnAGORA0931	mucin-type O-glycan No 137
Mucins	rxnAGORA0932	released mucin-type O-glycan No 137
Mucins	rxnAGORA0933	mucin-type O-glycan No 138
Mucins	rxnAGORA0934	released mucin-type O-glycan No 138
Mucins	rxnAGORA0935	mucin-type O-glycan No 139
Mucins	rxnAGORA0936	released mucin-type O-glycan No 139
Mucins	rxnAGORA0937	released mucin-type O-glycan No 13
Mucins	rxnAGORA0938	mucin-type O-glycan No 14
Mucins	rxnAGORA0939	mucin-type O-glycan No 140
Mucins	rxnAGORA0940	released mucin-type O-glycan No 140
Mucins	rxnAGORA0941	mucin-type O-glycan No 141
Mucins	rxnAGORA0942	released mucin-type O-glycan No 141
Mucins	rxnAGORA0943	mucin-type O-glycan No 142
Mucins	rxnAGORA0944	released mucin-type O-glycan No 142
Mucins	rxnAGORA0945	mucin-type O-glycan No 143
Mucins	rxnAGORA0946	released mucin-type O-glycan No 143
Mucins	rxnAGORA0947	mucin-type O-glycan No 144
Mucins	rxnAGORA0948	released mucin-type O-glycan No 144
Mucins	rxnAGORA0949	mucin-type O-glycan No 145
Mucins	rxnAGORA0950	released mucin-type O-glycan No 145
Mucins	rxnAGORA0951	mucin-type O-glycan No 146
Mucins	rxnAGORA0952	released mucin-type O-glycan No 146
Mucins	rxnAGORA0953	mucin-type O-glycan No 147
Mucins	rxnAGORA0954	released mucin-type O-glycan No 147
Mucins	rxnAGORA0955	mucin-type O-glycan No 148
Mucins	rxnAGORA0956	released mucin-type O-glycan No 148
Mucins	rxnAGORA0957	mucin-type O-glycan No 149
Mucins	rxnAGORA0958	released mucin-type O-glycan No 149
Mucins	rxnAGORA0959	released mucin-type O-glycan No 14
Mucins	rxnAGORA0960	mucin-type O-glycan No 15
Mucins	rxnAGORA0961	mucin-type O-glycan No 150
Mucins	rxnAGORA0962	released mucin-type O-glycan No 150
Mucins	rxnAGORA0963	mucin-type O-glycan No 151
Mucins	rxnAGORA0964	released mucin-type O-glycan No 151
Mucins	rxnAGORA0965	mucin-type O-glycan No 152
Mucins	rxnAGORA0966	released mucin-type O-glycan No 152
Mucins	rxnAGORA0967	mucin-type O-glycan No 153
Mucins	rxnAGORA0968	released mucin-type O-glycan No 153
Mucins	rxnAGORA0969	mucin-type O-glycan No 154
Mucins	rxnAGORA0970	released mucin-type O-glycan No 154
Mucins	rxnAGORA0971	mucin-type O-glycan No 155
Mucins	rxnAGORA0972	released mucin-type O-glycan No 155
Mucins	rxnAGORA0973	mucin-type O-glycan No 156
Mucins	rxnAGORA0974	released mucin-type O-glycan No 156
Mucins	rxnAGORA0975	mucin-type O-glycan No 157
Mucins	rxnAGORA0976	released mucin-type O-glycan No 157
Mucins	rxnAGORA0977	mucin-type O-glycan No 158
Mucins	rxnAGORA0978	released mucin-type O-glycan No 158
Mucins	rxnAGORA0979	mucin-type O-glycan No 159
Mucins	rxnAGORA0980	released mucin-type O-glycan No 159
Mucins	rxnAGORA0981	released mucin-type O-glycan No 15
Mucins	rxnAGORA0982	mucin-type O-glycan No 16
Mucins	rxnAGORA0983	mucin-type O-glycan No 160
Mucins	rxnAGORA0984	released mucin-type O-glycan No 160
Mucins	rxnAGORA0985	mucin-type O-glycan No 161
Mucins	rxnAGORA0986	released mucin-type O-glycan No 161
Mucins	rxnAGORA0987	mucin-type O-glycan No 162
Mucins	rxnAGORA0988	released mucin-type O-glycan No 162
Mucins	rxnAGORA0989	mucin-type O-glycan No 163
Mucins	rxnAGORA0990	released mucin-type O-glycan No 163
Mucins	rxnAGORA0991	mucin-type O-glycan No 164
Mucins	rxnAGORA0992	released mucin-type O-glycan No 164
Mucins	rxnAGORA0993	mucin-type O-glycan No 165
Mucins	rxnAGORA0994	released mucin-type O-glycan No 165
Mucins	rxnAGORA0995	mucin-type O-glycan No 166
Mucins	rxnAGORA0996	released mucin-type O-glycan No 166
Mucins	rxnAGORA0997	mucin-type O-glycan No 167
Mucins	rxnAGORA0998	released mucin-type O-glycan No 167
Mucins	rxnAGORA0999	mucin-type O-glycan No 168
Mucins	rxnAGORA1000	released mucin-type O-glycan No 168
Mucins	rxnAGORA1001	mucin-type O-glycan No 169
Mucins	rxnAGORA1002	released mucin-type O-glycan No 169
Mucins	rxnAGORA1003	released mucin-type O-glycan No 16
Mucins	rxnAGORA1004	mucin-type O-glycan No 17
Mucins	rxnAGORA1005	mucin-type O-glycan No 170
Mucins	rxnAGORA1006	released mucin-type O-glycan No 170
Mucins	rxnAGORA1007	mucin-type O-glycan No 171
Mucins	rxnAGORA1008	released mucin-type O-glycan No 171
Mucins	rxnAGORA1009	mucin-type O-glycan No 172
Mucins	rxnAGORA1010	released mucin-type O-glycan No 172
Mucins	rxnAGORA1011	mucin-type O-glycan No 173
Mucins	rxnAGORA1012	released mucin-type O-glycan No 173
Mucins	rxnAGORA1013	mucin-type O-glycan No 174
Mucins	rxnAGORA1014	released mucin-type O-glycan No 174
Mucins	rxnAGORA1015	mucin-type O-glycan No 175
Mucins	rxnAGORA1016	released mucin-type O-glycan No 175
Mucins	rxnAGORA1017	mucin-type O-glycan No 176
Mucins	rxnAGORA1018	released mucin-type O-glycan No 176
Mucins	rxnAGORA1019	mucin-type O-glycan No 177
Mucins	rxnAGORA1020	released mucin-type O-glycan No 177
Mucins	rxnAGORA1021	mucin-type O-glycan No 178
Mucins	rxnAGORA1022	released mucin-type O-glycan No 178
Mucins	rxnAGORA1023	mucin-type O-glycan No 179
Mucins	rxnAGORA1024	released mucin-type O-glycan No 179
Mucins	rxnAGORA1025	released mucin-type O-glycan No 17
Mucins	rxnAGORA1026	mucin-type O-glycan No 18
Mucins	rxnAGORA1027	mucin-type O-glycan No 180
Mucins	rxnAGORA1028	released mucin-type O-glycan No 180
Mucins	rxnAGORA1029	mucin-type O-glycan No 181
Mucins	rxnAGORA1030	released mucin-type O-glycan No 181
Mucins	rxnAGORA1031	mucin-type O-glycan No 182
Mucins	rxnAGORA1032	released mucin-type O-glycan No 182
Mucins	rxnAGORA1033	mucin-type O-glycan No 183
Mucins	rxnAGORA1034	released mucin-type O-glycan No 183
Mucins	rxnAGORA1035	mucin-type O-glycan No 185
Mucins	rxnAGORA1036	released mucin-type O-glycan No 185
Mucins	rxnAGORA1037	mucin-type O-glycan No 186
Mucins	rxnAGORA1038	released mucin-type O-glycan No 186
Mucins	rxnAGORA1039	mucin-type O-glycan No 187
Mucins	rxnAGORA1040	released mucin-type O-glycan No 187
Mucins	rxnAGORA1041	mucin-type O-glycan No 188
Mucins	rxnAGORA1042	released mucin-type O-glycan No 188
Mucins	rxnAGORA1043	mucin-type O-glycan No 189
Mucins	rxnAGORA1044	released mucin-type O-glycan No 189
Mucins	rxnAGORA1045	released mucin-type O-glycan No 18
Mucins	rxnAGORA1046	mucin-type O-glycan No 19
Mucins	rxnAGORA1047	mucin-type O-glycan No 190
Mucins	rxnAGORA1048	released mucin-type O-glycan No 190
Mucins	rxnAGORA1049	mucin-type O-glycan No 191
Mucins	rxnAGORA1050	released mucin-type O-glycan No 191
Mucins	rxnAGORA1051	mucin-type O-glycan No 192
Mucins	rxnAGORA1052	released mucin-type O-glycan No 192
Mucins	rxnAGORA1053	mucin-type O-glycan No 193
Mucins	rxnAGORA1054	released mucin-type O-glycan No 193
Mucins	rxnAGORA1055	mucin-type O-glycan No 194
Mucins	rxnAGORA1056	released mucin-type O-glycan No 194
Mucins	rxnAGORA1057	mucin-type O-glycan No 195
Mucins	rxnAGORA1058	released mucin-type O-glycan No 195
Mucins	rxnAGORA1059	mucin-type O-glycan No 196
Mucins	rxnAGORA1060	released mucin-type O-glycan No 196
Mucins	rxnAGORA1061	released mucin-type O-glycan No 19
Mucins	rxnAGORA1062	mucin-type O-glycan No 2
Mucins	rxnAGORA1063	mucin-type O-glycan No 20
Mucins	rxnAGORA1064	released mucin-type O-glycan No 20
Mucins	rxnAGORA1065	mucin-type O-glycan No 21
Mucins	rxnAGORA1066	released mucin-type O-glycan No 21
Mucins	rxnAGORA1067	mucin-type O-glycan No 22
Mucins	rxnAGORA1068	released mucin-type O-glycan No 22
Mucins	rxnAGORA1069	mucin-type O-glycan No 23
Mucins	rxnAGORA1070	released mucin-type O-glycan No 23
Mucins	rxnAGORA1071	mucin-type O-glycan No 24
Mucins	rxnAGORA1072	released mucin-type O-glycan No 24
Mucins	rxnAGORA1073	mucin-type O-glycan No 25
Mucins	rxnAGORA1074	released mucin-type O-glycan No 25
Mucins	rxnAGORA1075	mucin-type O-glycan No 26
Mucins	rxnAGORA1076	released mucin-type O-glycan No 26
Mucins	rxnAGORA1077	mucin-type O-glycan No 27
Mucins	rxnAGORA1078	released mucin-type O-glycan No 27
Mucins	rxnAGORA1079	mucin-type O-glycan No 28
Mucins	rxnAGORA1080	released mucin-type O-glycan No 28
Mucins	rxnAGORA1081	mucin-type O-glycan No 29
Mucins	rxnAGORA1082	released mucin-type O-glycan No 29
Mucins	rxnAGORA1083	released mucin-type O-glycan No 2
Mucins	rxnAGORA1084	mucin-type O-glycan No 3
Mucins	rxnAGORA1085	mucin-type O-glycan No 30
Mucins	rxnAGORA1086	released mucin-type O-glycan No 30
Mucins	rxnAGORA1087	mucin-type O-glycan No 31
Mucins	rxnAGORA1088	released mucin-type O-glycan No 31
Mucins	rxnAGORA1089	mucin-type O-glycan No 32
Mucins	rxnAGORA1090	released mucin-type O-glycan No 32
Mucins	rxnAGORA1091	mucin-type O-glycan No 33
Mucins	rxnAGORA1092	released mucin-type O-glycan No 33
Mucins	rxnAGORA1093	mucin-type O-glycan No 34
Mucins	rxnAGORA1094	released mucin-type O-glycan No 34
Mucins	rxnAGORA1095	mucin-type O-glycan No 35
Mucins	rxnAGORA1096	released mucin-type O-glycan No 35
Mucins	rxnAGORA1097	mucin-type O-glycan No 36
Mucins	rxnAGORA1098	released mucin-type O-glycan No 36
Mucins	rxnAGORA1099	mucin-type O-glycan No 37
Mucins	rxnAGORA1100	released mucin-type O-glycan No 37
Mucins	rxnAGORA1101	mucin-type O-glycan No 38
Mucins	rxnAGORA1102	released mucin-type O-glycan No 38
Mucins	rxnAGORA1103	mucin-type O-glycan No 39
Mucins	rxnAGORA1104	released mucin-type O-glycan No 39
Mucins	rxnAGORA1105	released mucin-type O-glycan No 3
Mucins	rxnAGORA1106	mucin-type O-glycan No 4
Mucins	rxnAGORA1107	mucin-type O-glycan No 40
Mucins	rxnAGORA1108	released mucin-type O-glycan No 40
Mucins	rxnAGORA1109	mucin-type O-glycan No 41
Mucins	rxnAGORA1110	released mucin-type O-glycan No 41
Mucins	rxnAGORA1111	mucin-type O-glycan No 42
Mucins	rxnAGORA1112	released mucin-type O-glycan No 42
Mucins	rxnAGORA1113	mucin-type O-glycan No 45
Mucins	rxnAGORA1114	released mucin-type O-glycan No 45
Mucins	rxnAGORA1115	mucin-type O-glycan No 46
Mucins	rxnAGORA1116	released mucin-type O-glycan No 46
Mucins	rxnAGORA1117	mucin-type O-glycan No 47
Mucins	rxnAGORA1118	released mucin-type O-glycan No 47
Mucins	rxnAGORA1119	mucin-type O-glycan No 48
Mucins	rxnAGORA1120	released mucin-type O-glycan No 48
Mucins	rxnAGORA1121	released mucin-type O-glycan No 4
Mucins	rxnAGORA1122	mucin-type O-glycan No 5
Mucins	rxnAGORA1123	mucin-type O-glycan No 50
Mucins	rxnAGORA1124	released mucin-type O-glycan No 50
Mucins	rxnAGORA1125	mucin-type O-glycan No 51
Mucins	rxnAGORA1126	released mucin-type O-glycan No 51
Mucins	rxnAGORA1127	mucin-type O-glycan No 53
Mucins	rxnAGORA1128	released mucin-type O-glycan No 53
Mucins	rxnAGORA1129	mucin-type O-glycan No 54
Mucins	rxnAGORA1130	released mucin-type O-glycan No 54
Mucins	rxnAGORA1131	mucin-type O-glycan No 55
Mucins	rxnAGORA1132	released mucin-type O-glycan No 55
Mucins	rxnAGORA1133	mucin-type O-glycan No 56
Mucins	rxnAGORA1134	released mucin-type O-glycan No 56
Mucins	rxnAGORA1135	mucin-type O-glycan No 57
Mucins	rxnAGORA1136	released mucin-type O-glycan No 57
Mucins	rxnAGORA1137	mucin-type O-glycan No 58
Mucins	rxnAGORA1138	released mucin-type O-glycan No 58
Mucins	rxnAGORA1139	mucin-type O-glycan No 59
Mucins	rxnAGORA1140	released mucin-type O-glycan No 59
Mucins	rxnAGORA1141	released mucin-type O-glycan No 5
Mucins	rxnAGORA1142	mucin-type O-glycan No 6
Mucins	rxnAGORA1143	mucin-type O-glycan No 60
Mucins	rxnAGORA1144	released mucin-type O-glycan No 60
Mucins	rxnAGORA1145	mucin-type O-glycan No 61
Mucins	rxnAGORA1146	released mucin-type O-glycan No 61
Mucins	rxnAGORA1147	mucin-type O-glycan No 62
Mucins	rxnAGORA1148	released mucin-type O-glycan No 62
Mucins	rxnAGORA1149	mucin-type O-glycan No 63
Mucins	rxnAGORA1150	released mucin-type O-glycan No 63
Mucins	rxnAGORA1151	mucin-type O-glycan No 64
Mucins	rxnAGORA1152	released mucin-type O-glycan No 64
Mucins	rxnAGORA1153	mucin-type O-glycan No 65
Mucins	rxnAGORA1154	released mucin-type O-glycan No 65
Mucins	rxnAGORA1155	mucin-type O-glycan No 66
Mucins	rxnAGORA1156	released mucin-type O-glycan No 66
Mucins	rxnAGORA1157	mucin-type O-glycan No 67
Mucins	rxnAGORA1158	released mucin-type O-glycan No 67
Mucins	rxnAGORA1159	mucin-type O-glycan No 68
Mucins	rxnAGORA1160	released mucin-type O-glycan No 68
Mucins	rxnAGORA1161	mucin-type O-glycan No 69
Mucins	rxnAGORA1162	released mucin-type O-glycan No 69
Mucins	rxnAGORA1163	released mucin-type O-glycan No 6
Mucins	rxnAGORA1164	mucin-type O-glycan No 7
Mucins	rxnAGORA1165	mucin-type O-glycan No 70
Mucins	rxnAGORA1166	released mucin-type O-glycan No 70
Mucins	rxnAGORA1167	mucin-type O-glycan No 71
Mucins	rxnAGORA1168	released mucin-type O-glycan No 71
Mucins	rxnAGORA1169	mucin-type O-glycan No 72
Mucins	rxnAGORA1170	released mucin-type O-glycan No 72
Mucins	rxnAGORA1171	mucin-type O-glycan No 73
Mucins	rxnAGORA1172	released mucin-type O-glycan No 73
Mucins	rxnAGORA1173	mucin-type O-glycan No 74
Mucins	rxnAGORA1174	released mucin-type O-glycan No 74
Mucins	rxnAGORA1175	mucin-type O-glycan No 75
Mucins	rxnAGORA1176	released mucin-type O-glycan No 75
Mucins	rxnAGORA1177	mucin-type O-glycan No 76
Mucins	rxnAGORA1178	released mucin-type O-glycan No 76
Mucins	rxnAGORA1179	mucin-type O-glycan No 77
Mucins	rxnAGORA1180	released mucin-type O-glycan No 77
Mucins	rxnAGORA1181	mucin-type O-glycan No 78
Mucins	rxnAGORA1182	released mucin-type O-glycan No 78
Mucins	rxnAGORA1183	mucin-type O-glycan No 79
Mucins	rxnAGORA1184	released mucin-type O-glycan No 79
Mucins	rxnAGORA1185	released mucin-type O-glycan No 7
Mucins	rxnAGORA1186	mucin-type O-glycan No 8
Mucins	rxnAGORA1187	mucin-type O-glycan No 80
Mucins	rxnAGORA1188	released mucin-type O-glycan No 80
Mucins	rxnAGORA1189	mucin-type O-glycan No 81
Mucins	rxnAGORA1190	released mucin-type O-glycan No 81
Mucins	rxnAGORA1191	mucin-type O-glycan No 82
Mucins	rxnAGORA1192	released mucin-type O-glycan No 82
Mucins	rxnAGORA1193	mucin-type O-glycan No 83
Mucins	rxnAGORA1194	released mucin-type O-glycan No 83
Mucins	rxnAGORA1195	mucin-type O-glycan No 84
Mucins	rxnAGORA1196	released mucin-type O-glycan No 84
Mucins	rxnAGORA1197	mucin-type O-glycan No 85
Mucins	rxnAGORA1198	released mucin-type O-glycan No 85
Mucins	rxnAGORA1199	mucin-type O-glycan No 86
Mucins	rxnAGORA1200	released mucin-type O-glycan No 86
Mucins	rxnAGORA1201	mucin-type O-glycan No 87
Mucins	rxnAGORA1202	released mucin-type O-glycan No 87
Mucins	rxnAGORA1203	mucin-type O-glycan No 88
Mucins	rxnAGORA1204	released mucin-type O-glycan No 88
Mucins	rxnAGORA1205	mucin-type O-glycan No 89
Mucins	rxnAGORA1206	released mucin-type O-glycan No 89
Mucins	rxnAGORA1207	released mucin-type O-glycan No 8
Mucins	rxnAGORA1208	mucin-type O-glycan No 9
Mucins	rxnAGORA1209	mucin-type O-glycan No 90
Mucins	rxnAGORA1210	released mucin-type O-glycan No 90
Mucins	rxnAGORA1211	mucin-type O-glycan No 91
Mucins	rxnAGORA1212	released mucin-type O-glycan No 91
Mucins	rxnAGORA1213	mucin-type O-glycan No 92
Mucins	rxnAGORA1214	released mucin-type O-glycan No 92
Mucins	rxnAGORA1215	mucin-type O-glycan No 93
Mucins	rxnAGORA1216	released mucin-type O-glycan No 93
Mucins	rxnAGORA1217	mucin-type O-glycan No 94
Mucins	rxnAGORA1218	released mucin-type O-glycan No 94
Mucins	rxnAGORA1219	mucin-type O-glycan No 95
Mucins	rxnAGORA1220	released mucin-type O-glycan No 95
Mucins	rxnAGORA1221	mucin-type O-glycan No 96
Mucins	rxnAGORA1222	released mucin-type O-glycan No 96
Mucins	rxnAGORA1223	mucin-type O-glycan No 97
Mucins	rxnAGORA1224	released mucin-type O-glycan No 97
Mucins	rxnAGORA1225	mucin-type O-glycan No 98
Mucins	rxnAGORA1226	released mucin-type O-glycan No 98
Mucins	rxnAGORA1227	mucin-type O-glycan No 99
Mucins	rxnAGORA1228	released mucin-type O-glycan No 99
Mucins	rxnAGORA1229	released mucin-type O-glycan No 9
Aminoacid	rxnAGORA1230	protein-linked serine or threonine residue (O-glycosylation site)
Aminoacid	rxnAGORA1244	L-alanine
Aminoacid	rxnAGORA1245	L-alanyl-L-aspartate
Aminoacid	rxnAGORA1246	L-alanyl-L-glutamine
Aminoacid	rxnAGORA1247	L-alanyl-L-glutamate
Aminoacid	rxnAGORA1248	L-alanylglycine
Aminoacid	rxnAGORA1249	L-alanyl-L-histidine
Aminoacid	rxnAGORA1250	L-alanyl-L-leucine
Aminoacid	rxnAGORA1251	L-alanyl-L-threonine
Aminoacid	rxnAGORA1253	L-argininium(1+)
Aminoacid	rxnAGORA1255	L-asparagine
Aminoacid	rxnAGORA1258	L-aspartate(1-)
Aminoacid	rxnAGORA1265	L-cysteinylglycine
Aminoacid	rxnAGORA1280	L-cysteine
Aminoacid	rxnAGORA1297	L-glutamine
Aminoacid	rxnAGORA1298	L-glutamate(1-)
Aminoacid	rxnAGORA1299	Glycine
Aminoacid	rxnAGORA1300	Glycyl-L-asparagine
Aminoacid	rxnAGORA1301	Glycyl-L-aspartate
Aminoacid	rxnAGORA1302	glycine betaine
Aminoacid	rxnAGORA1304	Gly-Cys
Aminoacid	rxnAGORA1305	Glycyl-L-glutamine
Aminoacid	rxnAGORA1306	Glycyl-L-glutamate
Aminoacid	rxnAGORA1307	Glycylleucine
Aminoacid	rxnAGORA1308	Glycyl-L-methionine
Aminoacid	rxnAGORA1309	Glycylphenylalanine
Aminoacid	rxnAGORA1310	Glycylproline
Aminoacid	rxnAGORA1311	Glycyl-L-tyrosine
Aminoacid	rxnAGORA1319	L-histidine
Aminoacid	rxnAGORA1321	L-isoleucine
Aminoacid	rxnAGORA1326	L-leucine
Aminoacid	rxnAGORA1327	L-lysinium(1+)
Aminoacid	rxnAGORA1332	D-Methionine
Aminoacid	rxnAGORA1333	L-methionine
Aminoacid	rxnAGORA1334	L-methionyl-L-alanine
Aminoacid	rxnAGORA1335	L-methionine-R-sulfoxide
Aminoacid	rxnAGORA1336	L-Methionine Sulfoxide
Aminoacid	rxnAGORA1345	Ornithine
Aminoacid	rxnAGORA1347	L-phenylalanine
Aminoacid	rxnAGORA1351	L-proline
Aminoacid	rxnAGORA1359	L-serine
Aminoacid	rxnAGORA1366	Taurine
Aminoacid	rxnAGORA1368	L-threonine
Aminoacid	rxnAGORA1372	L-tryptophan
Aminoacid	rxnAGORA1373	L-tyrosine
Aminoacid	rxnAGORA1374	L-valine
Aminoacid	rxnAGORA2650	L-homocysteine
Aminoacid	rxnAGORA2717	L-dopa
Aminoacid	rxnAGORA2723	5-hydroxy-L-tryptophan
Aminoacid	rxnAGORA2725	L-cysteate(1-)
Aminoacid	rxnAGORA2726	L-kynurenine
Aminoacid	rxnAGORA2739	dopaminium(1+)
Aminoacid	rxnAGORA2749	Reduced glutathione
Aminoacid	rxnAGORA2774	serotonin(1+)
Aminoacid	rxnAGORA3472	D-alanine
Aminoacid	rxnAGORA3483	D-serine
Aminoacid	rxnAGORA3708	Oxidized glutathione
Aminoacid	rxnAGORA3780	L-Carnitine
Aminoacid	rxnAGORA3922	Reduced glutathione
Aminoacid	rxnAGORA4051	L-homoserine
Aminoacid	rxnAGORA4283	trans-4-hydroxy-L-proline
Aminoacid	rxnAGORA4731	S-Adenosyl-L-methionine
Aminoacid	rxnAGORA4911	L-cystine
Aminoacid	rxnAGORA5182	S-Adenosyl-L-homocysteine
Antigen	rxnAGORA1231	T antigen (core 1)
Antigen	rxnAGORA1232	Tn antigen
Antigen	rxnAGORA1283	disialyl-T antigen
Antigen	rxnAGORA1284	released disialyl-T antigen
Antigen	rxnAGORA1287	released F1alpha antigen
Antigen	rxnAGORA1356	sialyl-T antigen
Antigen	rxnAGORA1357	released sialyl-Tn antigen
Antigen	rxnAGORA1358	sialyl-Tn antigen
Short chain fatty acid	rxnAGORA1233	acetate
Short chain fatty acid	rxnAGORA2733	butyrate
Short chain fatty acid	rxnAGORA2767	propionate
Short chain fatty acid	rxnAGORA3962	Isobutyrate, 2-Methylpropanoate
Short chain fatty acid	rxnAGORA3964	Isovalerate, 3-Methylbutanoate
Short chain fatty acid	rxnAGORA4948	Valeric Acid
Aldehyde	rxnAGORA1234	acetaldehyde
Amino sugar	rxnAGORA1235	N-acetyl-D-galactosamine
Amino sugar	rxnAGORA1236	N-acetyl-D-glucosamine
Amino sugar	rxnAGORA1237	N-acetylneuraminate
Amino sugar	rxnAGORA1238	Alpha-2,6-N-acetylneuraminate-N-acetylgalactosamine
Amino sugar	rxnAGORA1240	Beta-1,3-N,N-diacetylgalactosamine
Amino sugar	rxnAGORA1241	Beta-1,6-N,N-diacetylgalactosamine
Amino sugar	rxnAGORA1242	Beta-1,3-N-acetylglucosamine-N-acetylgalactosamine
Amino sugar	rxnAGORA1243	Beta-1,6-N-acetylglucosamine-N-acetylgalactosamine
Amino sugar	rxnAGORA1294	Alpha-1,3-Galactose-N-acetylgalactosamine
Amino sugar	rxnAGORA1295	Beta-1,3-Galactose-N-acetylgalactosamine
Amino sugar	rxnAGORA2745	D-Glucosamine
Amino sugar	rxnAGORA4125	teichuronic acid (GlcA + GalNac, 45 repeating unit)
Amino sugar	rxnAGORA4171	Dimer GalNAc-GlcA
Amino sugar	rxnAGORA4172	Dimer GalNAc-IdoA
Amino sugar	rxnAGORA4173	Dimer GalNAc-IdoA2S
Amino sugar	rxnAGORA4176	Dimer GalNAc4S-GlcA
Amino sugar	rxnAGORA4222	Glucosamine 2,6-sulfate
Amino sugar	rxnAGORA4487	N-acetyl-D-mannosamine
Amino sugar	rxnAGORA4547	Galacto-N-biose
Amino sugar	rxnAGORA4548	Lacto-N-biose
Vitamin	rxnAGORA1239	Adenosylcobalamin
Vitamin	rxnAGORA1260	Biotin
Vitamin	rxnAGORA1262	Cob(I)alamin
Vitamin	rxnAGORA1263	Cob(II)alamin
Vitamin	rxnAGORA1290	Folate
Vitamin	rxnAGORA1339	Menaquinone 7
Vitamin	rxnAGORA1341	Nicotinate
Vitamin	rxnAGORA1350	(R)-Pantothenate
Vitamin	rxnAGORA1353	Pyridoxal
Vitamin	rxnAGORA1355	Riboflavin
Vitamin	rxnAGORA1367	Thiamin
Vitamin	rxnAGORA2649	Biotin
Vitamin	rxnAGORA2770	Pyridoxamine
Vitamin	rxnAGORA2771	Pyridoxine
Vitamin	rxnAGORA3335	2-Demethylmenaquinone 8
Vitamin	rxnAGORA3346	Menaquinone 8
Vitamin	rxnAGORA3347	Ubiquinone-8
Vitamin	rxnAGORA3427	Adenosylcobalamin
Vitamin	rxnAGORA3480	Nicotinamide
Vitamin	rxnAGORA4524	5-Methyltetrahydrofolate
Vitamin	rxnAGORA4526	5,6,7,8-Tetrahydrofolate
Vitamin	rxnAGORA4560	Menaquinone 7
Vitamin	rxnAGORA4561	Menaquinone 8
Vitamin	rxnAGORA4562	Ubiquinone-8
Vitamin	rxnAGORA4702	Thiamin monophosphate
Vitamin	rxnAGORA4734	Nicotinamide adenine dinucleotide phosphate
Vitamin	rxnAGORA4912	Reduced riboflavin
Vitamin	rxnAGORA5131	Thiamine diphosphate
Sugar	rxnAGORA1252	L-arabinose
Sugar	rxnAGORA1281	Dextrin
Sugar	rxnAGORA1282	2-deoxy-D-ribose
Sugar	rxnAGORA1292	L-fucose
Sugar	rxnAGORA1293	D-Galactose
Sugar	rxnAGORA1296	D-glucose
Sugar	rxnAGORA1325	Lactose
Sugar	rxnAGORA1328	Maltose
Sugar	rxnAGORA1329	Maltohexaose
Sugar	rxnAGORA1330	maltotriose
Sugar	rxnAGORA1331	mannotriose (beta-1,4)
Sugar	rxnAGORA1352	pullulan (n=1200 repeat units, alpha-1,4 and alph-1,6 bounds)
Sugar	rxnAGORA1354	D-ribose
Sugar	rxnAGORA1363	Stachyose
Sugar	rxnAGORA1365	Sucrose
Sugar	rxnAGORA1371	Trehalose
Sugar	rxnAGORA1375	aldehydo-D-xylose
Sugar	rxnAGORA2647	5-deoxyribose
Sugar	rxnAGORA2648	5-Methylthio-D-ribose
Sugar	rxnAGORA2730	D-Arabinose
Sugar	rxnAGORA2741	D-Fructose
Sugar	rxnAGORA2758	D-Mannose
Sugar	rxnAGORA3705	glycogen, structure 2 (glycogenin-1,6-{7[1,4-Glc], 4[1,4-Glc]})
Sugar	rxnAGORA3706	glycogen, structure 4 (glycogenin-1,6-{2[1,4-Glc], [1,4-Glc]})
Sugar	rxnAGORA3707	glycogen, structure 5 (glycogenin-2[1,4-Glc])
Sugar	rxnAGORA3709	L-Rhamnose
Sugar	rxnAGORA3710	starch, structure 1 (1,6-{7[1,4-Glc], 4[1,4-Glc]})
Sugar	rxnAGORA3711	starch, structure 2 (1,6-{2[1,4-Glc], [1,4-Glc]})
Sugar	rxnAGORA3726	N,N-diacetylchitobiose
Sugar	rxnAGORA3741	Raffinose
Sugar	rxnAGORA3759	Arabinotriose
Sugar	rxnAGORA3800	cellobiose
Sugar	rxnAGORA3819	L-Fucose 1-phosphate
Sugar	rxnAGORA3820	D-Glucose 6-phosphate
Sugar	rxnAGORA3821	D-Mannose 6-phosphate
Sugar	rxnAGORA3829	Melibiose
Sugar	rxnAGORA3871	L-Lyxose
Sugar	rxnAGORA3987	Chicory inulin, 30 monosaccharide units (29 fru, 1 glc) on average
Sugar	rxnAGORA4031	Kestose (2 fru, 1 glc inulin-type fructo-oligosaccharide)
Sugar	rxnAGORA4032	Kestopentaose (4 fru, 1 glc inulin-type fructo-oligosaccharide)
Sugar	rxnAGORA4033	Kestotetraose (3 fru, 1 glc inulin-type fructo-oligosaccharide)
Sugar	rxnAGORA4137	pectins
Sugar	rxnAGORA4174	Larch arabinogalactan, gal/ara 6:1, small amount of glcur, MW ~ 116000
Sugar	rxnAGORA4175	chondroitin sulfate A (GalNAc4S-GlcA) proteoglycan
Sugar	rxnAGORA4188	Pectic galactan (potato), gal: arab-L: rmn: galur = 78: 9: 4: 9 (www.megazyme.com). Assumed to consist of 100 sugars per macromo... <Preview truncated at 128 characters>
Sugar	rxnAGORA4189	Potato rhamnogalacturonan I, MW assumed ~200000, 62 galur, 20 rmn, 12 gal, 3 arab-L, 1 xyl-D (www.megazyme.com, PMID: 16661590)
Sugar	rxnAGORA4215	Amylopectin, 900 repeat units
Sugar	rxnAGORA4216	amylose (n=300 repeat units, alpha-1,4-glc)
Sugar	rxnAGORA4217	Arabinan, polymer of 1,5-a-L-linked arabinofuranose units substituted by 1,3 or 1,2 linked branches, MW ~ 15000 Da (REF: www.meg... <Preview truncated at 128 characters>
Sugar	rxnAGORA4218	Arabinoxylan, 30 xyl_D, 18 arab_L, 3 gal, 3 glc_D
Sugar	rxnAGORA4219	beta-glucans
Sugar	rxnAGORA4220	Dextran 40, 1,6-alpha-D-Glucan
Sugar	rxnAGORA4221	Carob galactomannan, Gal:Man ratio 22/78. 220 gal, 780 man assumed
Sugar	rxnAGORA4223	Konjac glucomannan, MW 77,500 (PMID:17962981), Man:Glc ~ 2:1. -> 286 man, 143 glc_D
Sugar	rxnAGORA4241	Levan, 1000 fructose units
Sugar	rxnAGORA4242	Levanbiose
Sugar	rxnAGORA4243	Levantriose
Sugar	rxnAGORA4244	Levantetraose
Sugar	rxnAGORA4245	Lichenin from Icelandic moss, 170 glucose residues. DOI: 10.1039/JR9570001951
Sugar	rxnAGORA4246	Laminaribiose
Sugar	rxnAGORA4247	laminarin (n=30 repeat units, beta -1,3 glc)
Sugar	rxnAGORA4248	Xyluglucan, PMID:16663672, Fry SC 1989. 600 glc_D, 360 xyl_D, 108 gal, 60 fuc_L, 6 arab_L
Sugar	rxnAGORA4291	Oat spelt xylan, MW 79200 (DOI: 10.1002/masy.200551405) = 528 xyl_D
Sugar	rxnAGORA4314	2-o-methylfucose (rare sugar in rhamnogalacturonan II)
Sugar	rxnAGORA4315	2-O-methylxylose (rare sugar in rhamnogalacturonan II)
Sugar	rxnAGORA4316	3-deoxy-d-lyxo-heptulosaric acid (rare sugar in rhamnogalacturonan II)
Sugar	rxnAGORA4317	Aceric acid (3-C-carboxy-5-deoxy-l-xylose) (rare sugar in rhamnogalacturonan II)
Sugar	rxnAGORA4318	D-Apiose (rare sugar in rhamnogalacturonan II)
Sugar	rxnAGORA4319	3-Deoxy-D-manno-2-octulosonate
Sugar	rxnAGORA4320	Alpha-mannan, yeast, has a MW of about 25000 (PMID: 5461381), equals ~ 140 mannose units. ID according to iMM904
Sugar	rxnAGORA4321	Wine rhamnogalacturonan II, MW ~ 5-10 kDa, 37% galur, 16% rmn, 3% fuc-L, 11% arab-L, 6% gal, 5% glcur, 4% 2omfuc, 3% 2omxyl, 6% ... <Preview truncated at 128 characters>
Sugar	rxnAGORA4525	starch n=1200 repeat units (300 repeat units amylose, 900 repeat units amylopectin, corresponds to potatoe starch)
Sugar	rxnAGORA4726	Cellulose, chain length 500 glc_D assumed, DOI: 10.1002/anie.200460587
Mineral	rxnAGORA1256	arsenite
Mineral	rxnAGORA1257	arsenate
Mineral	rxnAGORA1261	calcium(2+)
Mineral	rxnAGORA1264	Cadmium
Mineral	rxnAGORA1267	Chloride
Mineral	rxnAGORA1269	Co2+
Mineral	rxnAGORA1279	Cu2+
Mineral	rxnAGORA1288	Fe2+
Mineral	rxnAGORA1289	Fe3+
Mineral	rxnAGORA1318	Hg2+
Mineral	rxnAGORA1322	potassium
Mineral	rxnAGORA1337	magnesium
Mineral	rxnAGORA1338	Mn2+
Mineral	rxnAGORA1340	Sodium
Mineral	rxnAGORA1346	Lead
Mineral	rxnAGORA1376	Zinc
Mineral	rxnAGORA3338	chromate
Mineral	rxnAGORA3400	Citrate-Mg
Mineral	rxnAGORA3586	Sulfur
Mineral	rxnAGORA3760	nickel
Mineral	rxnAGORA3911	Sodium
Mineral	rxnAGORA4065	Molybdate
Organic acid	rxnAGORA1266	Citrate
Organic acid	rxnAGORA1291	Formate
Organic acid	rxnAGORA1323	(R)-lactate
Organic acid	rxnAGORA1324	(S)-lactate
Organic acid	rxnAGORA1364	Succinate
Organic acid	rxnAGORA2727	acetoacetate
Organic acid	rxnAGORA2728	2-Oxoglutarate
Organic acid	rxnAGORA2729	Allantoin
Organic acid	rxnAGORA2732	(R)-3-hydroxybutyrate
Organic acid	rxnAGORA2742	Fumarate
Organic acid	rxnAGORA2743	D-Galactonate
Organic acid	rxnAGORA2747	D-gluconate
Organic acid	rxnAGORA2756	Isethionic acid
Organic acid	rxnAGORA2757	(S)-malate(2-)
Organic acid	rxnAGORA2772	Salicin
Organic acid	rxnAGORA3336	2-Oxobutanoate
Organic acid	rxnAGORA3470	Malonate
Organic acid	rxnAGORA3477	D-Galactarate
Organic acid	rxnAGORA3478	D-glucarate(2-)
Organic acid	rxnAGORA3572	oxalate(2-)
Organic acid	rxnAGORA3941	D-Galacturonate
Organic acid	rxnAGORA3942	D-glucuronate
Organic acid	rxnAGORA4095	Isocitrate
Organic acid	rxnAGORA4819	2-Oxobutanoate
Organic acid	rxnAGORA4836	2-methylbutyrate
Organic acid	rxnAGORA4838	5-Aminopentanoate
Alcohol	rxnAGORA1285	ethanol
Alcohol	rxnAGORA1303	Glycerol 3-phosphate
Alcohol	rxnAGORA4136	methanol
Purine	rxnAGORA1320	Hypoxanthine
Purine	rxnAGORA3232	Xanthine
Protoporphyrin	rxnAGORA1348	Protoheme
Protoporphyrin	rxnAGORA1360	Siroheme
Protoporphyrin	rxnAGORA3923	Siroheme
Protoporphyrin	rxnAGORA4170	Protoheme
Polyamine	rxnAGORA1362	Spermidine
Polyamine	rxnAGORA2769	Putrescine
Polyamine	rxnAGORA2776	tryptaminium
Polyamine	rxnAGORA2779	tyraminium
Nucleotide	rxnAGORA1369	Thymidine
Nucleotide	rxnAGORA2724	5-Methylthioadenosine
Nucleotide	rxnAGORA2736	cytosine
Nucleotide	rxnAGORA2750	Guanine
Nucleotide	rxnAGORA2780	uracil
Nucleotide	rxnAGORA3337	Adenine
Amine	rxnAGORA1370	trimethylamine
Amine	rxnAGORA2754	histamium
Amine	rxnAGORA3231	Trimethylamine N-oxide
Benzoic acid	rxnAGORA2715	2-Hydroxyphenylacetate
Benzoic acid	rxnAGORA2716	(3,4-dihydroxyphenyl)acetate
Benzoic acid	rxnAGORA2719	3-(3-hydroxy-phenyl)propionate
Benzoic acid	rxnAGORA2722	(4-hydroxyphenyl)acetaldehyde
Benzoic acid	rxnAGORA2738	3-(2,3-Dihydroxyphenyl)propanoate
Benzoic acid	rxnAGORA2766	phenylacetate
Benzoic acid	rxnAGORA3469	4-hydroxyphenylacetate
Benzoic acid	rxnAGORA3623	4-hydroxybenzoate
Benzoic acid	rxnAGORA3624	Phenylpropanoate
Benzoic acid	rxnAGORA3844	3-Hydroxyphenylacetate
Benzoic acid	rxnAGORA4783	(R)-3-(4-Hydroxyphenyl)propionate
Benzoic acid	rxnAGORA4928	p-hydroxyphenylpropionic acid
Hydroxycinnamic acid	rxnAGORA2718	3-hydroxycinnamic acid
Hydroxycinnamic acid	rxnAGORA2737	2,3-dihydroxicinnamic acid
Hydroxycinnamic acid	rxnAGORA4759	trans-Cinnamate
Polyol	rxnAGORA2744	galactitol
Polyol	rxnAGORA2759	D-Mannitol
Polyol	rxnAGORA2773	D-glucitol
Polyol	rxnAGORA3687	myo-inositol
Polyol	rxnAGORA4110	L-Sorbitol (iMM904)
Indol	rxnAGORA2755	indole-3-acetate
Nucleoside	rxnAGORA3339	Cytidine
Nucleoside	rxnAGORA3340	2-deoxyadenosine
Nucleoside	rxnAGORA3341	Deoxycytidine
Nucleoside	rxnAGORA3342	Deoxyguanosine
Nucleoside	rxnAGORA3348	Uridine
Nucleoside	rxnAGORA3471	Adenosine
Nucleoside	rxnAGORA3540	5-Deoxyadenosine
Nucleoside	rxnAGORA3943	Guanosine
Bile salt	rxnAGORA3600	7-Dehydrochenodeoxycholate
Bile salt	rxnAGORA3601	3alpha,12alpha-Dihydroxy-7-oxo-5beta-cholanate
Bile salt	rxnAGORA3602	chenodeoxycholate
Bile salt	rxnAGORA3603	Cholate
Bile salt	rxnAGORA3869	glycochenodeoxycholate
Bile salt	rxnAGORA3870	glycocholate
Bile salt	rxnAGORA3873	taurocholate
Bile salt	rxnAGORA3874	taurochenodeoxycholate
Bile salt	rxnAGORA4022	3-Dehydrochenodeoxycholate
Bile salt	rxnAGORA4023	3-Dehydrocholate
Bile salt	rxnAGORA4049	12-Dehydrocholate
Bile salt	rxnAGORA4284	Isochenodeoxycholate
Bile salt	rxnAGORA4285	Isocholate
Bile salt	rxnAGORA4893	Ursodeoxycholoyl-CoA
Bile salt	rxnAGORA4894	lithocholate
Bile salt	rxnAGORA4895	Ursodiol
Bile salt	rxnAGORA4896	Allodeoxycholic acid
Bile salt	rxnAGORA4897	Allolithocholic acid
Bile salt	rxnAGORA4898	deoxycholic acid
Bile salt	rxnAGORA4953	Ursocholate
Indole	rxnAGORA3803	Indole
Indole	rxnAGORA4782	Indolepropionate
Indole	rxnAGORA4839	Indole-3-propionate
Benzoic alcohol	rxnAGORA3976	Phenol
Catechol	rxnAGORA4837	4-Methylcatechol
Phenol	rxnAGORA4840	p-Cresol
Cholesterol	rxnAGORA5155	cholesterol

## Sheet: AGREDA EXCHANGES
CE SUBSYSTEM	rxnID	metNames
Fatty acid	rxnAGORA618	cardiolipin (tetraoctadecanoyl, n-C18:0)
Fatty acid	rxnAGORA619	cardiolipin (14-methyl-hexadecanoyl, anteiso-C17)
Fatty acid	rxnAGORA620	cardiolipin (15-methyl-hexadecanoyl, iso-C17)
Fatty acid	rxnAGORA1344	octadecanoate (n-C18:0)
Fatty acid	rxnAGORA2752	Hexadecanoate (n-C16:0)
Fatty acid	rxnAGORA2778	tetradecanoate (n-C14:0)
Fatty acid	rxnAGORA3399	KDO(2)-lipid IV(A) with laurate
Fatty acid	rxnAGORA3402	laurate
Fatty acid	rxnAGORA3468	1,2-Diacyl-sn-glycerol (dioctadecanoyl, n-C18:0)
Fatty acid	rxnAGORA3567	cardiolipin (tetratetradecanoyl, n-C14:0)
Fatty acid	rxnAGORA3568	cardiolipin (tetrahexadecanoyl, n-C16:0)
Fatty acid	rxnAGORA3569	cardiolipin (13-methyl-tetradecanoyl, iso-C15)
Fatty acid	rxnAGORA3570	cardiolipin (14-methyl-pentadecanoyl, iso-C16)
Fatty acid	rxnAGORA3960	Isocaproate
Fatty acid	rxnAGORA4016	cardiolipin (12-methyl-tetradecanoyl, anteiso-C15)
Fatty acid	rxnAGORA4112	cardiolipin (12-methyl-tridecanoyl, iso-C14)
Fatty acid	rxnAGORA5313	octanoate (n-C8:0)
Fatty acid	rxnAGORA5317	tetradecenoate (n-C14:1)
Fatty acid	rxnAGORA5319	Hexadecenoate (n-C16:1)
Fatty acid	rxnDiet1	Hexanoate
Fatty acid	rxnDiet2	Decanoate
Fatty acid	rxnDiet3	Pentadecylic acid
Fatty acid	rxnDiet4	Docosanoate
Fatty acid	rxnDiet6	Erucic acid
Fatty acid	rxnDiet7	Linoleate
Fatty acid	rxnDiet8	Linolenate
Fatty acid	rxnDiet9	Stearidonic acid
Fatty acid	rxnDiet10	Arachidonate
Fatty acid	rxnDiet11	Eicosapentaenoic acid
Fatty acid	rxnDiet13	Docosahexaenoic acid
Others	rxnAGORA621	4,5-dihydroxy-2,3-pentanedione
Others	rxnAGORA853	4-Aminobutanoate
Others	rxnAGORA1259	Produced biomass
Others	rxnAGORA1268	carbon dioxide
Others	rxnAGORA1270	Core 2
Others	rxnAGORA1271	released Core 2
Others	rxnAGORA1272	Core 3
Others	rxnAGORA1273	Core 4
Others	rxnAGORA1274	released Core 4
Others	rxnAGORA1275	Core 5
Others	rxnAGORA1276	Core 6
Others	rxnAGORA1277	Core 7
Others	rxnAGORA1278	Core 8
Others	rxnAGORA1286	F1alpha
Others	rxnAGORA1312	GlcNAc-alpha-1,4-Core 1
Others	rxnAGORA1313	released GlcNAc-alpha-1,4-Core 1
Others	rxnAGORA1314	GlcNAc-alpha-1,4-Core 2
Others	rxnAGORA1315	released GlcNAc-alpha-1,4-Core 2
Others	rxnAGORA1316	proton
Others	rxnAGORA1317	Water
Others	rxnAGORA1342	Ammonium
Others	rxnAGORA1343	O2
Others	rxnAGORA1349	hydrogenphosphate
Others	rxnAGORA1361	sulfate
Others	rxnAGORA2413	DNA replication
Others	rxnAGORA2414	Protein biosynthesis
Others	rxnAGORA2426	RNA transcription
Others	rxnAGORA2427	Peptidoglycan polymer (n-1 subunits)
Others	rxnAGORA2714	2-Dehydro-3-deoxy-D-gluconate
Others	rxnAGORA2720	3-methyl-2-oxopentanoate
Others	rxnAGORA2721	4-Aminobenzoate
Others	rxnAGORA2731	Arbutin
Others	rxnAGORA2734	butanesulfonate
Others	rxnAGORA2735	Choline
Others	rxnAGORA2740	ethanesulfonate
Others	rxnAGORA2746	glycolaldehyde
Others	rxnAGORA2748	Glycerol
Others	rxnAGORA2751	Hydrogen sulfide
Others	rxnAGORA2753	hexanesulfonate
Others	rxnAGORA2761	methanesulfonate
Others	rxnAGORA2762	Nitrogen
Others	rxnAGORA2763	Nitrous oxide
Others	rxnAGORA2764	Nitrite
Others	rxnAGORA2765	Nitrate
Others	rxnAGORA2768	Diphosphate
Others	rxnAGORA2775	sulfoacetate
Others	rxnAGORA2777	thiosulfate(2-)
Others	rxnAGORA3333	1,5-Diaminopentane
Others	rxnAGORA3334	meso-2,6-Diaminoheptanedioate
Others	rxnAGORA3343	Glutarate
Others	rxnAGORA3344	Hydrogen
Others	rxnAGORA3345	Inosine
Others	rxnAGORA3397	4-Hydroxy-benzyl alcohol
Others	rxnAGORA3398	glycolaldehyde
Others	rxnAGORA3401	crotonobetaine
Others	rxnAGORA3403	gamma-butyrobetaine
Others	rxnAGORA3404	NMN
Others	rxnAGORA3430	Dephospho-CoA
Others	rxnAGORA3431	dTMP
Others	rxnAGORA3432	Urea
Others	rxnAGORA3473	chorismate
Others	rxnAGORA3474	Cyanate
Others	rxnAGORA3475	etha[c]
Others	rxnAGORA3476	Ferrichrome
Others	rxnAGORA3479	glycolate
Others	rxnAGORA3481	octadecenoate (n-C18:1)
Others	rxnAGORA3482	keto-phenylpyruvate
Others	rxnAGORA3566	S-Adenosyl-4-methylthio-2-oxobutanoate
Others	rxnAGORA3702	(S)-propane-1,2-diol
Others	rxnAGORA3703	Tyr-194 of apo-glycogenin protein (primer for glycogen synthesis)
Others	rxnAGORA3738	Hydroquinone
Others	rxnAGORA3747	Nitric oxide
Others	rxnAGORA3777	Choline sulfate
Others	rxnAGORA3779	Diacetyl
Others	rxnAGORA3796	2-(Hydroxymethyl)phenol
Others	rxnAGORA3799	Deoxyinosine
Others	rxnAGORA3800	Deoxyuridine
Others	rxnAGORA3816	(R)-Acetoin
Others	rxnAGORA3843	AMP
Others	rxnAGORA3870	pyruvate
Others	rxnAGORA3910	(S)-lactaldehyde
Others	rxnAGORA3962	lanosterol
Others	rxnAGORA3985	Isoprene
Others	rxnAGORA4041	5,6-Dimethylbenzimidazole
Others	rxnAGORA4102	Pimelate
Others	rxnAGORA4113	R_R__2_3_Butanediol
Others	rxnAGORA4167	Not degradable product CSABCPASE_A/B, Gal4S-Gal-Xyl-L-Ser-protein
Others	rxnAGORA4168	chondroitin sulfate B / dermatan sulfate (IdoA2S-GalNAc4S) proteoglycan
Others	rxnAGORA4169	Dimer GalNAc4S-IdoA2S
Others	rxnAGORA4170	chondroitin sulfate C (GalNAc6S-GlcA) proteoglycan
Others	rxnAGORA4171	Dimer GalNAc6S-GlcA
Others	rxnAGORA4172	Not degradable product CSABCPASE_C, Gal6S-Gal-Xyl-L-Ser-protein
Others	rxnAGORA4173	hyaluronan
Others	rxnAGORA4174	hyaluronan degradation product 1
Others	rxnAGORA4175	hyaluronan biosynthesis, precursor 1
Others	rxnAGORA4176	Homogalacturonan, 100 galacturonate residues. Assumed to be methylated/ acetylated in every 5th residue. Citrus HG consists of 7... <Preview truncated at 128 characters>
Others	rxnAGORA4177	L-iduronate
Others	rxnAGORA4213	heparan sulfate proteoglycan
Others	rxnAGORA4214	Product 1 HEPARL1_e, IdoA-GlcN2,6diS-GlcA-GlcN2,3,6triS
Others	rxnAGORA4215	Product AS3TASE_HS2, GlcN2S-IdoA-GlcNAc-GlcA-Gal-Gal-Xyl-L-Ser (protein)
Others	rxnAGORA4216	Product GAM2STASE_HS3, GlcN-IdoA-GlcNAc-GlcA-Gal-Gal-Xyl-L-Ser (protein)
Others	rxnAGORA4217	Product GLCNACASE_HS2, GlcA-GlcNAc-IdoA-Gal-Gal-Xyl-L-Ser (protein)
Others	rxnAGORA4218	Product GLCAASE_HS, GlcNAc-IdoA-Gal-Gal-Xyl-L-Ser (protein)
Others	rxnAGORA4219	Product GLCNACASE_HS3, IdoA-Gal-Gal-Xyl-L-Ser (protein)
Others	rxnAGORA4220	Product IDOURASE_HS3, Gal-Gal-Xyl-L-Ser (protein)
Others	rxnAGORA4221	Product 2 HEPARL1_e, IdoA2S-GlcN2,6diS-IdoA2S-GlcNAc3S-GlcA-Gal-Gal-Xyl-L-Ser (protein)
Others	rxnAGORA4222	Product IDOURASE_HS1, GlcN2,6diS-GlcA-GlcN2,3,6triS
Others	rxnAGORA4223	Product AS6TASE_HS1, GlcN2S-GlcA-GlcN2,3diS
Others	rxnAGORA4224	Product AS3TASE_HS1, GlcN2S-GlcA-GlcN2S
Others	rxnAGORA4225	Product GAM2STASE_HS2, GlcN-GlcA-GlcN
Others	rxnAGORA4226	Product IS2TASE_HS1, IdoA-GlcN2,6diS-IdoA-GlcNAc3S-GlcA-Gal-Gal-Xyl-L-Ser (protein)
Others	rxnAGORA4227	Product IDOURASE_HS2, GlcN2,6diS-IdoA-GlcNAc3S-GlcA-Gal-Gal-Xyl-L-Ser (protein)
Others	rxnAGORA4228	Product AS6TASE_HS2, GlcN2S-IdoA-GlcNAc3S-GlcA-Gal-Gal-Xyl-L-Ser (protein)
Others	rxnAGORA4229	Undegradable product GALASE_HS, Xyl-L-Ser (protein)
Others	rxnAGORA4451	dTTP
Others	rxnAGORA4492	Propane-1,3-diol
Others	rxnAGORA4570	xanthosine
Others	rxnAGORA4580	Dimethyl sulfide
Others	rxnAGORA4581	Dimethyl sulfoxide
Others	rxnAGORA4582	Sulfite
Others	rxnAGORA4588	Tetrathionate
Others	rxnAGORA4604	Coenzyme A
Others	rxnAGORA4605	GTP
Others	rxnAGORA4635	CMP
Others	rxnAGORA4636	dATP
Others	rxnAGORA4647	L-Idonate
Others	rxnAGORA4662	selenate
Others	rxnAGORA4663	selenite
Others	rxnAGORA4668	butanol
Others	rxnAGORA4672	Methanethiol
Others	rxnAGORA4783	choloyl-CoA(4-)
Others	rxnAGORA4784	chenodeoxycholoyl coenzyme a
Others	rxnAGORA4891	Ubiquinol-8
Others	rxnAGORA4941	Choline sulfate
Others	rxnAGORA4947	Polysulfide
Others	rxnAGORA4966	Coprostanol
Others	rxnAGORA5016	Methane
Others	rxnAGORA5017	formaldehyde
Others	rxnAGORA5018	Bicarbonate
Others	rxnAGORA5094	Hydrogen peroxide
Others	rxnAGORA5199	Oxaloacetate
Others	rxnAGORA5208	dTDP-L-rhamnose
Others	rxnAGORA5209	UDP-D-glucuronate
Others	rxnAGORA5260	choline phosphate(1-)
Others	rxnAGORA5321	Urate
Others	rxnAGORA5349	4-Hydroxybenzaldehyde (iJN746)
Others	rxnAGORA5353	Catechol
Others	rxnDiet48	HMF
Others	rxnDiet68	4-ethylguaiacol
Others	rxnDiet69	p-Ethylphenol
Others	rxnDiet71	4-Vinylguaiacol
Others	rxnDiet72	4-Vinylphenol
Others	rxnDiet88	Bisdemethoxycurcumin
Others	rxnDiet89	Butein
Others	rxnDiet98	Curcumin
Others	rxnDiet116	Demethoxycurcumin
Others	rxnDiet137	Guaiacol
Others	rxnDiet140	Homovanillate
Others	rxnDiet141	3-hydroxytyrosol
Others	rxnDiet145	Juglone
Others	rxnDiet178	Phloretin
Others	rxnDiet179	Phlorizin
Others	rxnDiet188	Pyrogallol
Others	rxnDiet205	(+)-sesaminol
Others	rxnDiet210	Syringic acid
Others	rxnDiet211	Tyrosol
Others	rxnDiet215	Xanthohumol
Others	rxnAddEX21	Theogallin
Others	rxnAddEX29	Cinnamtannin A2
Others	rxnAddNewEX6	3,5-Dihydroxy-1,4-naphthoquinone
Others	rxnAddNewEX9	3,5-dihydroxy-1,4-naphthoquinol
Others	rxnTransport1	sn-Glycero-3-phosphocholine
Others	rxnTransport3	imidazol-4-ylacetate
Others	rxnTransport5	Orotate
Others	rxnTransport6	phosphatidylethanolamine (dioctadec-11-enoyl, n-C18:1)
Others	rxnTransport7	trimethylenediaminium
Others	rxnTransport16	glutaryl-CoA(5-)
Others	rxnTransport17	homogentisate
Others	rxnTransport18	Melilotate
Others	rxnTransport19	methylammonium
Others	rxnTransport20	Sarcosine
Others	rxnTransport21	Tricarballylate
Others	rxnTransport22	hexanal
Others	rxnTransport25	L-gulono-1,4-lactone
Others	rxnTransport27	L-2-aminoadipate(1-)
Others	rxnTransport29	2-Furoate
Others	rxnTransport30	Phloretate
Others	rxnTransport33	Paraxanthine
Others	rxnTransport37	(24S)-methylcholest-5-en-3beta-ol
Mucins	rxnAGORA854	mucin-type O-glycan No 10
Mucins	rxnAGORA855	mucin-type O-glycan No 100
Mucins	rxnAGORA856	released mucin-type O-glycan No 100
Mucins	rxnAGORA857	mucin-type O-glycan No 101
Mucins	rxnAGORA858	released mucin-type O-glycan No 101
Mucins	rxnAGORA859	mucin-type O-glycan No 102
Mucins	rxnAGORA860	released mucin-type O-glycan No 102
Mucins	rxnAGORA861	mucin-type O-glycan No 103
Mucins	rxnAGORA862	released mucin-type O-glycan No 103
Mucins	rxnAGORA863	mucin-type O-glycan No 104
Mucins	rxnAGORA864	released mucin-type O-glycan No 104
Mucins	rxnAGORA865	mucin-type O-glycan No 105
Mucins	rxnAGORA866	released mucin-type O-glycan No 105
Mucins	rxnAGORA867	mucin-type O-glycan No 106
Mucins	rxnAGORA868	released mucin-type O-glycan No 106
Mucins	rxnAGORA869	mucin-type O-glycan No 107
Mucins	rxnAGORA870	released mucin-type O-glycan No 107
Mucins	rxnAGORA871	mucin-type O-glycan No 108
Mucins	rxnAGORA872	released mucin-type O-glycan No 108
Mucins	rxnAGORA873	mucin-type O-glycan No 109
Mucins	rxnAGORA874	released mucin-type O-glycan No 109
Mucins	rxnAGORA875	released mucin-type O-glycan No 10
Mucins	rxnAGORA876	mucin-type O-glycan No 110
Mucins	rxnAGORA877	released mucin-type O-glycan No 110
Mucins	rxnAGORA878	mucin-type O-glycan No 111
Mucins	rxnAGORA879	released mucin-type O-glycan No 111
Mucins	rxnAGORA880	mucin-type O-glycan No 112
Mucins	rxnAGORA881	released mucin-type O-glycan No 112
Mucins	rxnAGORA882	mucin-type O-glycan No 113
Mucins	rxnAGORA883	released mucin-type O-glycan No 113
Mucins	rxnAGORA884	mucin-type O-glycan No 114
Mucins	rxnAGORA885	released mucin-type O-glycan No 114
Mucins	rxnAGORA886	mucin-type O-glycan No 115
Mucins	rxnAGORA887	released mucin-type O-glycan No 115
Mucins	rxnAGORA888	mucin-type O-glycan No 116
Mucins	rxnAGORA889	released mucin-type O-glycan No 116
Mucins	rxnAGORA890	mucin-type O-glycan No 117
Mucins	rxnAGORA891	released mucin-type O-glycan No 117
Mucins	rxnAGORA892	mucin-type O-glycan No 118
Mucins	rxnAGORA893	released mucin-type O-glycan No 118
Mucins	rxnAGORA894	mucin-type O-glycan No 119
Mucins	rxnAGORA895	released mucin-type O-glycan No 119
Mucins	rxnAGORA896	mucin-type O-glycan No 12
Mucins	rxnAGORA897	mucin-type O-glycan No 120
Mucins	rxnAGORA898	released mucin-type O-glycan No 120
Mucins	rxnAGORA899	mucin-type O-glycan No 121
Mucins	rxnAGORA900	released mucin-type O-glycan No 121
Mucins	rxnAGORA901	mucin-type O-glycan No 122
Mucins	rxnAGORA902	released mucin-type O-glycan No 122
Mucins	rxnAGORA903	mucin-type O-glycan No 123
Mucins	rxnAGORA904	released mucin-type O-glycan No 123
Mucins	rxnAGORA905	mucin-type O-glycan No 124
Mucins	rxnAGORA906	released mucin-type O-glycan No 124
Mucins	rxnAGORA907	mucin-type O-glycan No 126
Mucins	rxnAGORA908	released mucin-type O-glycan No 126
Mucins	rxnAGORA909	mucin-type O-glycan No 127
Mucins	rxnAGORA910	released mucin-type O-glycan No 127
Mucins	rxnAGORA911	mucin-type O-glycan No 128
Mucins	rxnAGORA912	released mucin-type O-glycan No 128
Mucins	rxnAGORA913	mucin-type O-glycan No 129
Mucins	rxnAGORA914	released mucin-type O-glycan No 129
Mucins	rxnAGORA915	released mucin-type O-glycan No 12
Mucins	rxnAGORA916	mucin-type O-glycan No 13
Mucins	rxnAGORA917	mucin-type O-glycan No 130
Mucins	rxnAGORA918	released mucin-type O-glycan No 130
Mucins	rxnAGORA919	mucin-type O-glycan No 131
Mucins	rxnAGORA920	released mucin-type O-glycan No 131
Mucins	rxnAGORA921	mucin-type O-glycan No 132
Mucins	rxnAGORA922	released mucin-type O-glycan No 132
Mucins	rxnAGORA923	mucin-type O-glycan No 133
Mucins	rxnAGORA924	released mucin-type O-glycan No 133
Mucins	rxnAGORA925	mucin-type O-glycan No 134
Mucins	rxnAGORA926	released mucin-type O-glycan No 134
Mucins	rxnAGORA927	mucin-type O-glycan No 135
Mucins	rxnAGORA928	released mucin-type O-glycan No 135
Mucins	rxnAGORA929	mucin-type O-glycan No 136
Mucins	rxnAGORA930	released mucin-type O-glycan No 136
Mucins	rxnAGORA931	mucin-type O-glycan No 137
Mucins	rxnAGORA932	released mucin-type O-glycan No 137
Mucins	rxnAGORA933	mucin-type O-glycan No 138
Mucins	rxnAGORA934	released mucin-type O-glycan No 138
Mucins	rxnAGORA935	mucin-type O-glycan No 139
Mucins	rxnAGORA936	released mucin-type O-glycan No 139
Mucins	rxnAGORA937	released mucin-type O-glycan No 13
Mucins	rxnAGORA938	mucin-type O-glycan No 14
Mucins	rxnAGORA939	mucin-type O-glycan No 140
Mucins	rxnAGORA940	released mucin-type O-glycan No 140
Mucins	rxnAGORA941	mucin-type O-glycan No 141
Mucins	rxnAGORA942	released mucin-type O-glycan No 141
Mucins	rxnAGORA943	mucin-type O-glycan No 142
Mucins	rxnAGORA944	released mucin-type O-glycan No 142
Mucins	rxnAGORA945	mucin-type O-glycan No 143
Mucins	rxnAGORA946	released mucin-type O-glycan No 143
Mucins	rxnAGORA947	mucin-type O-glycan No 144
Mucins	rxnAGORA948	released mucin-type O-glycan No 144
Mucins	rxnAGORA949	mucin-type O-glycan No 145
Mucins	rxnAGORA950	released mucin-type O-glycan No 145
Mucins	rxnAGORA951	mucin-type O-glycan No 146
Mucins	rxnAGORA952	released mucin-type O-glycan No 146
Mucins	rxnAGORA953	mucin-type O-glycan No 147
Mucins	rxnAGORA954	released mucin-type O-glycan No 147
Mucins	rxnAGORA955	mucin-type O-glycan No 148
Mucins	rxnAGORA956	released mucin-type O-glycan No 148
Mucins	rxnAGORA957	mucin-type O-glycan No 149
Mucins	rxnAGORA958	released mucin-type O-glycan No 149
Mucins	rxnAGORA959	released mucin-type O-glycan No 14
Mucins	rxnAGORA960	mucin-type O-glycan No 15
Mucins	rxnAGORA961	mucin-type O-glycan No 150
Mucins	rxnAGORA962	released mucin-type O-glycan No 150
Mucins	rxnAGORA963	mucin-type O-glycan No 151
Mucins	rxnAGORA964	released mucin-type O-glycan No 151
Mucins	rxnAGORA965	mucin-type O-glycan No 152
Mucins	rxnAGORA966	released mucin-type O-glycan No 152
Mucins	rxnAGORA967	mucin-type O-glycan No 153
Mucins	rxnAGORA968	released mucin-type O-glycan No 153
Mucins	rxnAGORA969	mucin-type O-glycan No 154
Mucins	rxnAGORA970	released mucin-type O-glycan No 154
Mucins	rxnAGORA971	mucin-type O-glycan No 155
Mucins	rxnAGORA972	released mucin-type O-glycan No 155
Mucins	rxnAGORA973	mucin-type O-glycan No 156
Mucins	rxnAGORA974	released mucin-type O-glycan No 156
Mucins	rxnAGORA975	mucin-type O-glycan No 157
Mucins	rxnAGORA976	released mucin-type O-glycan No 157
Mucins	rxnAGORA977	mucin-type O-glycan No 158
Mucins	rxnAGORA978	released mucin-type O-glycan No 158
Mucins	rxnAGORA979	mucin-type O-glycan No 159
Mucins	rxnAGORA980	released mucin-type O-glycan No 159
Mucins	rxnAGORA981	released mucin-type O-glycan No 15
Mucins	rxnAGORA982	mucin-type O-glycan No 16
Mucins	rxnAGORA983	mucin-type O-glycan No 160
Mucins	rxnAGORA984	released mucin-type O-glycan No 160
Mucins	rxnAGORA985	mucin-type O-glycan No 161
Mucins	rxnAGORA986	released mucin-type O-glycan No 161
Mucins	rxnAGORA987	mucin-type O-glycan No 162
Mucins	rxnAGORA988	released mucin-type O-glycan No 162
Mucins	rxnAGORA989	mucin-type O-glycan No 163
Mucins	rxnAGORA990	released mucin-type O-glycan No 163
Mucins	rxnAGORA991	mucin-type O-glycan No 164
Mucins	rxnAGORA992	released mucin-type O-glycan No 164
Mucins	rxnAGORA993	mucin-type O-glycan No 165
Mucins	rxnAGORA994	released mucin-type O-glycan No 165
Mucins	rxnAGORA995	mucin-type O-glycan No 166
Mucins	rxnAGORA996	released mucin-type O-glycan No 166
Mucins	rxnAGORA997	mucin-type O-glycan No 167
Mucins	rxnAGORA998	released mucin-type O-glycan No 167
Mucins	rxnAGORA999	mucin-type O-glycan No 168
Mucins	rxnAGORA1000	released mucin-type O-glycan No 168
Mucins	rxnAGORA1001	mucin-type O-glycan No 169
Mucins	rxnAGORA1002	released mucin-type O-glycan No 169
Mucins	rxnAGORA1003	released mucin-type O-glycan No 16
Mucins	rxnAGORA1004	mucin-type O-glycan No 17
Mucins	rxnAGORA1005	mucin-type O-glycan No 170
Mucins	rxnAGORA1006	released mucin-type O-glycan No 170
Mucins	rxnAGORA1007	mucin-type O-glycan No 171
Mucins	rxnAGORA1008	released mucin-type O-glycan No 171
Mucins	rxnAGORA1009	mucin-type O-glycan No 172
Mucins	rxnAGORA1010	released mucin-type O-glycan No 172
Mucins	rxnAGORA1011	mucin-type O-glycan No 173
Mucins	rxnAGORA1012	released mucin-type O-glycan No 173
Mucins	rxnAGORA1013	mucin-type O-glycan No 174
Mucins	rxnAGORA1014	released mucin-type O-glycan No 174
Mucins	rxnAGORA1015	mucin-type O-glycan No 175
Mucins	rxnAGORA1016	released mucin-type O-glycan No 175
Mucins	rxnAGORA1017	mucin-type O-glycan No 176
Mucins	rxnAGORA1018	released mucin-type O-glycan No 176
Mucins	rxnAGORA1019	mucin-type O-glycan No 177
Mucins	rxnAGORA1020	released mucin-type O-glycan No 177
Mucins	rxnAGORA1021	mucin-type O-glycan No 178
Mucins	rxnAGORA1022	released mucin-type O-glycan No 178
Mucins	rxnAGORA1023	mucin-type O-glycan No 179
Mucins	rxnAGORA1024	released mucin-type O-glycan No 179
Mucins	rxnAGORA1025	released mucin-type O-glycan No 17
Mucins	rxnAGORA1026	mucin-type O-glycan No 18
Mucins	rxnAGORA1027	mucin-type O-glycan No 180
Mucins	rxnAGORA1028	released mucin-type O-glycan No 180
Mucins	rxnAGORA1029	mucin-type O-glycan No 181
Mucins	rxnAGORA1030	released mucin-type O-glycan No 181
Mucins	rxnAGORA1031	mucin-type O-glycan No 182
Mucins	rxnAGORA1032	released mucin-type O-glycan No 182
Mucins	rxnAGORA1033	mucin-type O-glycan No 183
Mucins	rxnAGORA1034	released mucin-type O-glycan No 183
Mucins	rxnAGORA1035	mucin-type O-glycan No 185
Mucins	rxnAGORA1036	released mucin-type O-glycan No 185
Mucins	rxnAGORA1037	mucin-type O-glycan No 186
Mucins	rxnAGORA1038	released mucin-type O-glycan No 186
Mucins	rxnAGORA1039	mucin-type O-glycan No 187
Mucins	rxnAGORA1040	released mucin-type O-glycan No 187
Mucins	rxnAGORA1041	mucin-type O-glycan No 188
Mucins	rxnAGORA1042	released mucin-type O-glycan No 188
Mucins	rxnAGORA1043	mucin-type O-glycan No 189
Mucins	rxnAGORA1044	released mucin-type O-glycan No 189
Mucins	rxnAGORA1045	released mucin-type O-glycan No 18
Mucins	rxnAGORA1046	mucin-type O-glycan No 19
Mucins	rxnAGORA1047	mucin-type O-glycan No 190
Mucins	rxnAGORA1048	released mucin-type O-glycan No 190
Mucins	rxnAGORA1049	mucin-type O-glycan No 191
Mucins	rxnAGORA1050	released mucin-type O-glycan No 191
Mucins	rxnAGORA1051	mucin-type O-glycan No 192
Mucins	rxnAGORA1052	released mucin-type O-glycan No 192
Mucins	rxnAGORA1053	mucin-type O-glycan No 193
Mucins	rxnAGORA1054	released mucin-type O-glycan No 193
Mucins	rxnAGORA1055	mucin-type O-glycan No 194
Mucins	rxnAGORA1056	released mucin-type O-glycan No 194
Mucins	rxnAGORA1057	mucin-type O-glycan No 195
Mucins	rxnAGORA1058	released mucin-type O-glycan No 195
Mucins	rxnAGORA1059	mucin-type O-glycan No 196
Mucins	rxnAGORA1060	released mucin-type O-glycan No 196
Mucins	rxnAGORA1061	released mucin-type O-glycan No 19
Mucins	rxnAGORA1062	mucin-type O-glycan No 2
Mucins	rxnAGORA1063	mucin-type O-glycan No 20
Mucins	rxnAGORA1064	released mucin-type O-glycan No 20
Mucins	rxnAGORA1065	mucin-type O-glycan No 21
Mucins	rxnAGORA1066	released mucin-type O-glycan No 21
Mucins	rxnAGORA1067	mucin-type O-glycan No 22
Mucins	rxnAGORA1068	released mucin-type O-glycan No 22
Mucins	rxnAGORA1069	mucin-type O-glycan No 23
Mucins	rxnAGORA1070	released mucin-type O-glycan No 23
Mucins	rxnAGORA1071	mucin-type O-glycan No 24
Mucins	rxnAGORA1072	released mucin-type O-glycan No 24
Mucins	rxnAGORA1073	mucin-type O-glycan No 25
Mucins	rxnAGORA1074	released mucin-type O-glycan No 25
Mucins	rxnAGORA1075	mucin-type O-glycan No 26
Mucins	rxnAGORA1076	released mucin-type O-glycan No 26
Mucins	rxnAGORA1077	mucin-type O-glycan No 27
Mucins	rxnAGORA1078	released mucin-type O-glycan No 27
Mucins	rxnAGORA1079	mucin-type O-glycan No 28
Mucins	rxnAGORA1080	released mucin-type O-glycan No 28
Mucins	rxnAGORA1081	mucin-type O-glycan No 29
Mucins	rxnAGORA1082	released mucin-type O-glycan No 29
Mucins	rxnAGORA1083	released mucin-type O-glycan No 2
Mucins	rxnAGORA1084	mucin-type O-glycan No 3
Mucins	rxnAGORA1085	mucin-type O-glycan No 30
Mucins	rxnAGORA1086	released mucin-type O-glycan No 30
Mucins	rxnAGORA1087	mucin-type O-glycan No 31
Mucins	rxnAGORA1088	released mucin-type O-glycan No 31
Mucins	rxnAGORA1089	mucin-type O-glycan No 32
Mucins	rxnAGORA1090	released mucin-type O-glycan No 32
Mucins	rxnAGORA1091	mucin-type O-glycan No 33
Mucins	rxnAGORA1092	released mucin-type O-glycan No 33
Mucins	rxnAGORA1093	mucin-type O-glycan No 34
Mucins	rxnAGORA1094	released mucin-type O-glycan No 34
Mucins	rxnAGORA1095	mucin-type O-glycan No 35
Mucins	rxnAGORA1096	released mucin-type O-glycan No 35
Mucins	rxnAGORA1097	mucin-type O-glycan No 36
Mucins	rxnAGORA1098	released mucin-type O-glycan No 36
Mucins	rxnAGORA1099	mucin-type O-glycan No 37
Mucins	rxnAGORA1100	released mucin-type O-glycan No 37
Mucins	rxnAGORA1101	mucin-type O-glycan No 38
Mucins	rxnAGORA1102	released mucin-type O-glycan No 38
Mucins	rxnAGORA1103	mucin-type O-glycan No 39
Mucins	rxnAGORA1104	released mucin-type O-glycan No 39
Mucins	rxnAGORA1105	released mucin-type O-glycan No 3
Mucins	rxnAGORA1106	mucin-type O-glycan No 4
Mucins	rxnAGORA1107	mucin-type O-glycan No 40
Mucins	rxnAGORA1108	released mucin-type O-glycan No 40
Mucins	rxnAGORA1109	mucin-type O-glycan No 41
Mucins	rxnAGORA1110	released mucin-type O-glycan No 41
Mucins	rxnAGORA1111	mucin-type O-glycan No 42
Mucins	rxnAGORA1112	released mucin-type O-glycan No 42
Mucins	rxnAGORA1113	mucin-type O-glycan No 45
Mucins	rxnAGORA1114	released mucin-type O-glycan No 45
Mucins	rxnAGORA1115	mucin-type O-glycan No 46
Mucins	rxnAGORA1116	released mucin-type O-glycan No 46
Mucins	rxnAGORA1117	mucin-type O-glycan No 47
Mucins	rxnAGORA1118	released mucin-type O-glycan No 47
Mucins	rxnAGORA1119	mucin-type O-glycan No 48
Mucins	rxnAGORA1120	released mucin-type O-glycan No 48
Mucins	rxnAGORA1121	released mucin-type O-glycan No 4
Mucins	rxnAGORA1122	mucin-type O-glycan No 5
Mucins	rxnAGORA1123	mucin-type O-glycan No 50
Mucins	rxnAGORA1124	released mucin-type O-glycan No 50
Mucins	rxnAGORA1125	mucin-type O-glycan No 51
Mucins	rxnAGORA1126	released mucin-type O-glycan No 51
Mucins	rxnAGORA1127	mucin-type O-glycan No 53
Mucins	rxnAGORA1128	released mucin-type O-glycan No 53
Mucins	rxnAGORA1129	mucin-type O-glycan No 54
Mucins	rxnAGORA1130	released mucin-type O-glycan No 54
Mucins	rxnAGORA1131	mucin-type O-glycan No 55
Mucins	rxnAGORA1132	released mucin-type O-glycan No 55
Mucins	rxnAGORA1133	mucin-type O-glycan No 56
Mucins	rxnAGORA1134	released mucin-type O-glycan No 56
Mucins	rxnAGORA1135	mucin-type O-glycan No 57
Mucins	rxnAGORA1136	released mucin-type O-glycan No 57
Mucins	rxnAGORA1137	mucin-type O-glycan No 58
Mucins	rxnAGORA1138	released mucin-type O-glycan No 58
Mucins	rxnAGORA1139	mucin-type O-glycan No 59
Mucins	rxnAGORA1140	released mucin-type O-glycan No 59
Mucins	rxnAGORA1141	released mucin-type O-glycan No 5
Mucins	rxnAGORA1142	mucin-type O-glycan No 6
Mucins	rxnAGORA1143	mucin-type O-glycan No 60
Mucins	rxnAGORA1144	released mucin-type O-glycan No 60
Mucins	rxnAGORA1145	mucin-type O-glycan No 61
Mucins	rxnAGORA1146	released mucin-type O-glycan No 61
Mucins	rxnAGORA1147	mucin-type O-glycan No 62
Mucins	rxnAGORA1148	released mucin-type O-glycan No 62
Mucins	rxnAGORA1149	mucin-type O-glycan No 63
Mucins	rxnAGORA1150	released mucin-type O-glycan No 63
Mucins	rxnAGORA1151	mucin-type O-glycan No 64
Mucins	rxnAGORA1152	released mucin-type O-glycan No 64
Mucins	rxnAGORA1153	mucin-type O-glycan No 65
Mucins	rxnAGORA1154	released mucin-type O-glycan No 65
Mucins	rxnAGORA1155	mucin-type O-glycan No 66
Mucins	rxnAGORA1156	released mucin-type O-glycan No 66
Mucins	rxnAGORA1157	mucin-type O-glycan No 67
Mucins	rxnAGORA1158	released mucin-type O-glycan No 67
Mucins	rxnAGORA1159	mucin-type O-glycan No 68
Mucins	rxnAGORA1160	released mucin-type O-glycan No 68
Mucins	rxnAGORA1161	mucin-type O-glycan No 69
Mucins	rxnAGORA1162	released mucin-type O-glycan No 69
Mucins	rxnAGORA1163	released mucin-type O-glycan No 6
Mucins	rxnAGORA1164	mucin-type O-glycan No 7
Mucins	rxnAGORA1165	mucin-type O-glycan No 70
Mucins	rxnAGORA1166	released mucin-type O-glycan No 70
Mucins	rxnAGORA1167	mucin-type O-glycan No 71
Mucins	rxnAGORA1168	released mucin-type O-glycan No 71
Mucins	rxnAGORA1169	mucin-type O-glycan No 72
Mucins	rxnAGORA1170	released mucin-type O-glycan No 72
Mucins	rxnAGORA1171	mucin-type O-glycan No 73
Mucins	rxnAGORA1172	released mucin-type O-glycan No 73
Mucins	rxnAGORA1173	mucin-type O-glycan No 74
Mucins	rxnAGORA1174	released mucin-type O-glycan No 74
Mucins	rxnAGORA1175	mucin-type O-glycan No 75
Mucins	rxnAGORA1176	released mucin-type O-glycan No 75
Mucins	rxnAGORA1177	mucin-type O-glycan No 76
Mucins	rxnAGORA1178	released mucin-type O-glycan No 76
Mucins	rxnAGORA1179	mucin-type O-glycan No 77
Mucins	rxnAGORA1180	released mucin-type O-glycan No 77
Mucins	rxnAGORA1181	mucin-type O-glycan No 78
Mucins	rxnAGORA1182	released mucin-type O-glycan No 78
Mucins	rxnAGORA1183	mucin-type O-glycan No 79
Mucins	rxnAGORA1184	released mucin-type O-glycan No 79
Mucins	rxnAGORA1185	released mucin-type O-glycan No 7
Mucins	rxnAGORA1186	mucin-type O-glycan No 8
Mucins	rxnAGORA1187	mucin-type O-glycan No 80
Mucins	rxnAGORA1188	released mucin-type O-glycan No 80
Mucins	rxnAGORA1189	mucin-type O-glycan No 81
Mucins	rxnAGORA1190	released mucin-type O-glycan No 81
Mucins	rxnAGORA1191	mucin-type O-glycan No 82
Mucins	rxnAGORA1192	released mucin-type O-glycan No 82
Mucins	rxnAGORA1193	mucin-type O-glycan No 83
Mucins	rxnAGORA1194	released mucin-type O-glycan No 83
Mucins	rxnAGORA1195	mucin-type O-glycan No 84
Mucins	rxnAGORA1196	released mucin-type O-glycan No 84
Mucins	rxnAGORA1197	mucin-type O-glycan No 85
Mucins	rxnAGORA1198	released mucin-type O-glycan No 85
Mucins	rxnAGORA1199	mucin-type O-glycan No 86
Mucins	rxnAGORA1200	released mucin-type O-glycan No 86
Mucins	rxnAGORA1201	mucin-type O-glycan No 87
Mucins	rxnAGORA1202	released mucin-type O-glycan No 87
Mucins	rxnAGORA1203	mucin-type O-glycan No 88
Mucins	rxnAGORA1204	released mucin-type O-glycan No 88
Mucins	rxnAGORA1205	mucin-type O-glycan No 89
Mucins	rxnAGORA1206	released mucin-type O-glycan No 89
Mucins	rxnAGORA1207	released mucin-type O-glycan No 8
Mucins	rxnAGORA1208	mucin-type O-glycan No 9
Mucins	rxnAGORA1209	mucin-type O-glycan No 90
Mucins	rxnAGORA1210	released mucin-type O-glycan No 90
Mucins	rxnAGORA1211	mucin-type O-glycan No 91
Mucins	rxnAGORA1212	released mucin-type O-glycan No 91
Mucins	rxnAGORA1213	mucin-type O-glycan No 92
Mucins	rxnAGORA1214	released mucin-type O-glycan No 92
Mucins	rxnAGORA1215	mucin-type O-glycan No 93
Mucins	rxnAGORA1216	released mucin-type O-glycan No 93
Mucins	rxnAGORA1217	mucin-type O-glycan No 94
Mucins	rxnAGORA1218	released mucin-type O-glycan No 94
Mucins	rxnAGORA1219	mucin-type O-glycan No 95
Mucins	rxnAGORA1220	released mucin-type O-glycan No 95
Mucins	rxnAGORA1221	mucin-type O-glycan No 96
Mucins	rxnAGORA1222	released mucin-type O-glycan No 96
Mucins	rxnAGORA1223	mucin-type O-glycan No 97
Mucins	rxnAGORA1224	released mucin-type O-glycan No 97
Mucins	rxnAGORA1225	mucin-type O-glycan No 98
Mucins	rxnAGORA1226	released mucin-type O-glycan No 98
Mucins	rxnAGORA1227	mucin-type O-glycan No 99
Mucins	rxnAGORA1228	released mucin-type O-glycan No 99
Mucins	rxnAGORA1229	released mucin-type O-glycan No 9
Aminoacid	rxnAGORA1230	protein-linked serine or threonine residue (O-glycosylation site)
Aminoacid	rxnAGORA1244	L-alanine
Aminoacid	rxnAGORA1245	L-alanyl-L-aspartate
Aminoacid	rxnAGORA1246	L-alanyl-L-glutamine
Aminoacid	rxnAGORA1247	L-alanyl-L-glutamate
Aminoacid	rxnAGORA1248	L-alanylglycine
Aminoacid	rxnAGORA1249	L-alanyl-L-histidine
Aminoacid	rxnAGORA1250	L-alanyl-L-leucine
Aminoacid	rxnAGORA1251	L-alanyl-L-threonine
Aminoacid	rxnAGORA1253	L-argininium(1+)
Aminoacid	rxnAGORA1255	L-asparagine
Aminoacid	rxnAGORA1258	L-aspartate(1-)
Aminoacid	rxnAGORA1265	L-cysteinylglycine
Aminoacid	rxnAGORA1280	L-cysteine
Aminoacid	rxnAGORA1297	L-glutamine
Aminoacid	rxnAGORA1298	L-glutamate(1-)
Aminoacid	rxnAGORA1299	Glycine
Aminoacid	rxnAGORA1300	Glycyl-L-asparagine
Aminoacid	rxnAGORA1301	Glycyl-L-aspartate
Aminoacid	rxnAGORA1302	glycine betaine
Aminoacid	rxnAGORA1304	Gly-Cys
Aminoacid	rxnAGORA1305	Glycyl-L-glutamine
Aminoacid	rxnAGORA1306	Glycyl-L-glutamate
Aminoacid	rxnAGORA1307	Glycylleucine
Aminoacid	rxnAGORA1308	Glycyl-L-methionine
Aminoacid	rxnAGORA1309	Glycylphenylalanine
Aminoacid	rxnAGORA1310	Glycylproline
Aminoacid	rxnAGORA1311	Glycyl-L-tyrosine
Aminoacid	rxnAGORA1319	L-histidine
Aminoacid	rxnAGORA1321	L-isoleucine
Aminoacid	rxnAGORA1326	L-leucine
Aminoacid	rxnAGORA1327	L-lysinium(1+)
Aminoacid	rxnAGORA1332	D-Methionine
Aminoacid	rxnAGORA1333	L-methionine
Aminoacid	rxnAGORA1334	L-methionyl-L-alanine
Aminoacid	rxnAGORA1336	L-Methionine Sulfoxide
Aminoacid	rxnAGORA1345	Ornithine
Aminoacid	rxnAGORA1347	L-phenylalanine
Aminoacid	rxnAGORA1351	L-proline
Aminoacid	rxnAGORA1359	L-serine
Aminoacid	rxnAGORA1366	Taurine
Aminoacid	rxnAGORA1368	L-threonine
Aminoacid	rxnAGORA1372	L-tryptophan
Aminoacid	rxnAGORA1373	L-tyrosine
Aminoacid	rxnAGORA1374	L-valine
Aminoacid	rxnAGORA2650	L-homocysteine
Aminoacid	rxnAGORA2717	L-dopa
Aminoacid	rxnAGORA2723	5-hydroxy-L-tryptophan
Aminoacid	rxnAGORA2725	L-cysteate(1-)
Aminoacid	rxnAGORA2726	L-kynurenine
Aminoacid	rxnAGORA2739	dopaminium(1+)
Aminoacid	rxnAGORA2749	Reduced glutathione
Aminoacid	rxnAGORA2774	serotonin(1+)
Aminoacid	rxnAGORA3472	D-alanine
Aminoacid	rxnAGORA3483	D-serine
Aminoacid	rxnAGORA3707	Oxidized glutathione
Aminoacid	rxnAGORA3778	L-Carnitine
Aminoacid	rxnAGORA3920	Reduced glutathione
Aminoacid	rxnAGORA4045	L-homoserine
Aminoacid	rxnAGORA4269	trans-4-hydroxy-L-proline
Aminoacid	rxnAGORA4634	S-Adenosyl-L-methionine
Aminoacid	rxnAGORA4799	L-cystine
Aminoacid	rxnAGORA4978	S-Adenosyl-L-homocysteine
Aminoacid	rxnTransport8	D-3-Amino-isobutanoate
Aminoacid	rxnTransport11	5-oxoprolinate
Aminoacid	rxnTransport13	N-acetyl-L-aspartate(2-)
Aminoacid	rxnTransport14	L-citrulline
Aminoacid	rxnTransport23	S-Methyl-L-methionine
Aminoacid	rxnTransport26	N,N-dimethylglycine
Aminoacid	rxnTransport32	beta-D-Glucuronic acid
Antigen	rxnAGORA1231	T antigen (core 1)
Antigen	rxnAGORA1232	Tn antigen
Antigen	rxnAGORA1283	disialyl-T antigen
Antigen	rxnAGORA1284	released disialyl-T antigen
Antigen	rxnAGORA1287	released F1alpha antigen
Antigen	rxnAGORA1356	sialyl-T antigen
Antigen	rxnAGORA1357	released sialyl-Tn antigen
Antigen	rxnAGORA1358	sialyl-Tn antigen
Short chain fatty acid	rxnAGORA1233	acetate
Short chain fatty acid	rxnAGORA2733	butyrate
Short chain fatty acid	rxnAGORA2767	propionate
Short chain fatty acid	rxnAGORA3959	Isobutyrate, 2-Methylpropanoate
Short chain fatty acid	rxnAGORA3961	Isovalerate, 3-Methylbutanoate
Short chain fatty acid	rxnAGORA4826	Valeric Acid
Aldehyde	rxnAGORA1234	acetaldehyde
Amino sugar	rxnAGORA1235	N-acetyl-D-galactosamine
Amino sugar	rxnAGORA1236	N-acetyl-D-glucosamine
Amino sugar	rxnAGORA1237	N-acetylneuraminate
Amino sugar	rxnAGORA1238	Alpha-2,6-N-acetylneuraminate-N-acetylgalactosamine
Amino sugar	rxnAGORA1240	Beta-1,3-N,N-diacetylgalactosamine
Amino sugar	rxnAGORA1241	Beta-1,6-N,N-diacetylgalactosamine
Amino sugar	rxnAGORA1242	Beta-1,3-N-acetylglucosamine-N-acetylgalactosamine
Amino sugar	rxnAGORA1243	Beta-1,6-N-acetylglucosamine-N-acetylgalactosamine
Amino sugar	rxnAGORA1294	Alpha-1,3-Galactose-N-acetylgalactosamine
Amino sugar	rxnAGORA1295	Beta-1,3-Galactose-N-acetylgalactosamine
Amino sugar	rxnAGORA2745	D-Glucosamine
Amino sugar	rxnAGORA4117	teichuronic acid (GlcA + GalNac, 45 repeating unit)
Amino sugar	rxnAGORA4161	Dimer GalNAc-GlcA
Amino sugar	rxnAGORA4162	Dimer GalNAc-IdoA
Amino sugar	rxnAGORA4163	Dimer GalNAc-IdoA2S
Amino sugar	rxnAGORA4166	Dimer GalNAc4S-GlcA
Amino sugar	rxnAGORA4211	Glucosamine 2,6-sulfate
Amino sugar	rxnAGORA4455	N-acetyl-D-mannosamine
Amino sugar	rxnAGORA4483	Galacto-N-biose
Amino sugar	rxnAGORA4484	Lacto-N-biose
Vitamin	rxnAGORA1239	Adenosylcobalamin
Vitamin	rxnAGORA1260	Biotin
Vitamin	rxnAGORA1262	Cob(I)alamin
Vitamin	rxnAGORA1290	Folate
Vitamin	rxnAGORA1339	Menaquinone 7
Vitamin	rxnAGORA1341	Nicotinate
Vitamin	rxnAGORA1350	(R)-Pantothenate
Vitamin	rxnAGORA1353	Pyridoxal
Vitamin	rxnAGORA1355	Riboflavin
Vitamin	rxnAGORA1367	Thiamin
Vitamin	rxnAGORA2649	Biotin
Vitamin	rxnAGORA2770	Pyridoxamine
Vitamin	rxnAGORA2771	Pyridoxine
Vitamin	rxnAGORA3335	2-Demethylmenaquinone 8
Vitamin	rxnAGORA3346	Menaquinone 8
Vitamin	rxnAGORA3347	Ubiquinone-8
Vitamin	rxnAGORA3427	Adenosylcobalamin
Vitamin	rxnAGORA3480	Nicotinamide
Vitamin	rxnAGORA4470	5-Methyltetrahydrofolate
Vitamin	rxnAGORA4472	5,6,7,8-Tetrahydrofolate
Vitamin	rxnAGORA4493	Menaquinone 7
Vitamin	rxnAGORA4494	Menaquinone 8
Vitamin	rxnAGORA4495	Ubiquinone-8
Vitamin	rxnAGORA4606	Thiamin monophosphate
Vitamin	rxnAGORA4637	Nicotinamide adenine dinucleotide phosphate
Vitamin	rxnAGORA4948	Thiamine diphosphate
Vitamin	rxnAGORA5327	retinol
Vitamin	rxnAGORA5329	retinal
Vitamin	rxnAGORA5331	beta-carotene
Vitamin	rxnAGORA5333	L-ascorbate
Vitamin	rxnAGORA5335	phylloquinone
Vitamin	rxnDiet26	Calcidiol
Vitamin	rxnDiet27	Vitamin D3
Vitamin	rxnDiet28	Vitamin E
Vitamin	rxnDiet29	beta-Tocopherol
Vitamin	rxnDiet30	delta-Tocopherol
Vitamin	rxnDiet31	gamma-Tocopherol
Vitamin	rxnDiet32	alpha-Tocotrienol
Vitamin	rxnDiet33	gamma-Tocotrienol
Vitamin	rxnAddNewEX1	Nicotinamide adenine dinucleotide
Vitamin	rxnAddNewEX2	Nicotinamide adenine dinucleotide - reduced
Sugar	rxnAGORA1252	L-arabinose
Sugar	rxnAGORA1281	Dextrin
Sugar	rxnAGORA1282	2-deoxy-D-ribose
Sugar	rxnAGORA1292	L-fucose
Sugar	rxnAGORA1293	D-Galactose
Sugar	rxnAGORA1296	D-glucose
Sugar	rxnAGORA1325	Lactose
Sugar	rxnAGORA1328	Maltose
Sugar	rxnAGORA1329	Maltohexaose
Sugar	rxnAGORA1330	maltotriose
Sugar	rxnAGORA1331	mannotriose (beta-1,4)
Sugar	rxnAGORA1352	pullulan (n=1200 repeat units, alpha-1,4 and alph-1,6 bounds)
Sugar	rxnAGORA1354	D-ribose
Sugar	rxnAGORA1363	Stachyose
Sugar	rxnAGORA1365	Sucrose
Sugar	rxnAGORA1371	Trehalose
Sugar	rxnAGORA1375	aldehydo-D-xylose
Sugar	rxnAGORA2647	5-deoxyribose
Sugar	rxnAGORA2648	5-Methylthio-D-ribose
Sugar	rxnAGORA2730	D-Arabinose
Sugar	rxnAGORA2741	D-Fructose
Sugar	rxnAGORA2758	D-Mannose
Sugar	rxnAGORA3704	glycogen, structure 2 (glycogenin-1,6-{7[1,4-Glc], 4[1,4-Glc]})
Sugar	rxnAGORA3705	glycogen, structure 4 (glycogenin-1,6-{2[1,4-Glc], [1,4-Glc]})
Sugar	rxnAGORA3706	glycogen, structure 5 (glycogenin-2[1,4-Glc])
Sugar	rxnAGORA3708	L-Rhamnose
Sugar	rxnAGORA3709	starch, structure 1 (1,6-{7[1,4-Glc], 4[1,4-Glc]})
Sugar	rxnAGORA3710	starch, structure 2 (1,6-{2[1,4-Glc], [1,4-Glc]})
Sugar	rxnAGORA3725	N,N-diacetylchitobiose
Sugar	rxnAGORA3740	Raffinose
Sugar	rxnAGORA3757	Arabinotriose
Sugar	rxnAGORA3798	cellobiose
Sugar	rxnAGORA3817	L-Fucose 1-phosphate
Sugar	rxnAGORA3818	D-Glucose 6-phosphate
Sugar	rxnAGORA3819	D-Mannose 6-phosphate
Sugar	rxnAGORA3827	Melibiose
Sugar	rxnAGORA3869	L-Lyxose
Sugar	rxnAGORA3984	Chicory inulin, 30 monosaccharide units (29 fru, 1 glc) on average
Sugar	rxnAGORA4026	Kestose (2 fru, 1 glc inulin-type fructo-oligosaccharide)
Sugar	rxnAGORA4027	Kestopentaose (4 fru, 1 glc inulin-type fructo-oligosaccharide)
Sugar	rxnAGORA4028	Kestotetraose (3 fru, 1 glc inulin-type fructo-oligosaccharide)
Sugar	rxnAGORA4128	pectins
Sugar	rxnAGORA4164	Larch arabinogalactan, gal/ara 6:1, small amount of glcur, MW ~ 116000
Sugar	rxnAGORA4165	chondroitin sulfate A (GalNAc4S-GlcA) proteoglycan
Sugar	rxnAGORA4178	Pectic galactan (potato), gal: arab-L: rmn: galur = 78: 9: 4: 9 (www.megazyme.com). Assumed to consist of 100 sugars per macromo... <Preview truncated at 128 characters>
Sugar	rxnAGORA4179	Potato rhamnogalacturonan I, MW assumed ~200000, 62 galur, 20 rmn, 12 gal, 3 arab-L, 1 xyl-D (www.megazyme.com, PMID: 16661590)
Sugar	rxnAGORA4204	Amylopectin, 900 repeat units
Sugar	rxnAGORA4205	amylose (n=300 repeat units, alpha-1,4-glc)
Sugar	rxnAGORA4206	Arabinan, polymer of 1,5-a-L-linked arabinofuranose units substituted by 1,3 or 1,2 linked branches, MW ~ 15000 Da (REF: www.meg... <Preview truncated at 128 characters>
Sugar	rxnAGORA4207	Arabinoxylan, 30 xyl_D, 18 arab_L, 3 gal, 3 glc_D
Sugar	rxnAGORA4208	beta-glucans
Sugar	rxnAGORA4209	Dextran 40, 1,6-alpha-D-Glucan
Sugar	rxnAGORA4210	Carob galactomannan, Gal:Man ratio 22/78. 220 gal, 780 man assumed
Sugar	rxnAGORA4212	Konjac glucomannan, MW 77,500 (PMID:17962981), Man:Glc ~ 2:1. -> 286 man, 143 glc_D
Sugar	rxnAGORA4230	Levan, 1000 fructose units
Sugar	rxnAGORA4231	Levanbiose
Sugar	rxnAGORA4232	Levantriose
Sugar	rxnAGORA4233	Levantetraose
Sugar	rxnAGORA4234	Lichenin from Icelandic moss, 170 glucose residues. DOI: 10.1039/JR9570001951
Sugar	rxnAGORA4235	Laminaribiose
Sugar	rxnAGORA4236	laminarin (n=30 repeat units, beta -1,3 glc)
Sugar	rxnAGORA4237	Xyluglucan, PMID:16663672, Fry SC 1989. 600 glc_D, 360 xyl_D, 108 gal, 60 fuc_L, 6 arab_L
Sugar	rxnAGORA4276	Oat spelt xylan, MW 79200 (DOI: 10.1002/masy.200551405) = 528 xyl_D
Sugar	rxnAGORA4291	2-o-methylfucose (rare sugar in rhamnogalacturonan II)
Sugar	rxnAGORA4292	2-O-methylxylose (rare sugar in rhamnogalacturonan II)
Sugar	rxnAGORA4293	3-deoxy-d-lyxo-heptulosaric acid (rare sugar in rhamnogalacturonan II)
Sugar	rxnAGORA4294	Aceric acid (3-C-carboxy-5-deoxy-l-xylose) (rare sugar in rhamnogalacturonan II)
Sugar	rxnAGORA4295	D-Apiose (rare sugar in rhamnogalacturonan II)
Sugar	rxnAGORA4296	3-Deoxy-D-manno-2-octulosonate
Sugar	rxnAGORA4297	Alpha-mannan, yeast, has a MW of about 25000 (PMID: 5461381), equals ~ 140 mannose units. ID according to iMM904
Sugar	rxnAGORA4298	Wine rhamnogalacturonan II, MW ~ 5-10 kDa, 37% galur, 16% rmn, 3% fuc-L, 11% arab-L, 6% gal, 5% glcur, 4% 2omfuc, 3% 2omxyl, 6% ... <Preview truncated at 128 characters>
Sugar	rxnAGORA4471	starch n=1200 repeat units (300 repeat units amylose, 900 repeat units amylopectin, corresponds to potatoe starch)
Sugar	rxnAGORA4629	Cellulose, chain length 500 glc_D assumed, DOI: 10.1002/anie.200460587
Sugar	rxnTransport2	beta D-glucose
Sugar	rxnTransport4	Isomaltose, Brachiose
Sugar	rxnTransport31	beta-L-Rhamnose
Mineral	rxnAGORA1261	calcium(2+)
Mineral	rxnAGORA1267	Chloride
Mineral	rxnAGORA1269	Co2+
Mineral	rxnAGORA1279	Cu2+
Mineral	rxnAGORA1288	Fe2+
Mineral	rxnAGORA1289	Fe3+
Mineral	rxnAGORA1322	potassium
Mineral	rxnAGORA1337	magnesium
Mineral	rxnAGORA1338	Mn2+
Mineral	rxnAGORA1340	Sodium
Mineral	rxnAGORA1376	Zinc
Mineral	rxnAGORA3586	Sulfur
Mineral	rxnAGORA3909	Sodium
Mineral	rxnAGORA5325	Sulfur
Mineral	rxnDiet19	F-
Mineral	rxnDiet21	Selenium
Organic acid	rxnAGORA1266	Citrate
Organic acid	rxnAGORA1291	Formate
Organic acid	rxnAGORA1323	(R)-lactate
Organic acid	rxnAGORA1324	(S)-lactate
Organic acid	rxnAGORA1364	Succinate
Organic acid	rxnAGORA2727	acetoacetate
Organic acid	rxnAGORA2728	2-Oxoglutarate
Organic acid	rxnAGORA2729	Allantoin
Organic acid	rxnAGORA2732	(R)-3-hydroxybutyrate
Organic acid	rxnAGORA2742	Fumarate
Organic acid	rxnAGORA2743	D-Galactonate
Organic acid	rxnAGORA2747	D-gluconate
Organic acid	rxnAGORA2756	Isethionic acid
Organic acid	rxnAGORA2757	(S)-malate(2-)
Organic acid	rxnAGORA2772	Salicin
Organic acid	rxnAGORA3336	2-Oxobutanoate
Organic acid	rxnAGORA3470	Malonate
Organic acid	rxnAGORA3477	D-Galactarate
Organic acid	rxnAGORA3478	D-glucarate(2-)
Organic acid	rxnAGORA3572	oxalate(2-)
Organic acid	rxnAGORA3938	D-Galacturonate
Organic acid	rxnAGORA3939	D-glucuronate
Organic acid	rxnAGORA4088	Isocitrate
Organic acid	rxnAGORA4715	2-Oxobutanoate
Organic acid	rxnAGORA4732	2-methylbutyrate
Organic acid	rxnAGORA4734	5-Aminopentanoate
Organic acid	rxnAddNewEX3	Quinate
Organic acid	rxnAddNewEX13	L-tartrate
Organic acid	rxnTransport12	Methylmalonate
Alcohol	rxnAGORA1285	ethanol
Alcohol	rxnAGORA1303	Glycerol 3-phosphate
Alcohol	rxnAGORA4127	methanol
Purine	rxnAGORA1320	Hypoxanthine
Purine	rxnAGORA3232	Xanthine
Protoporphyrin	rxnAGORA1348	Protoheme
Protoporphyrin	rxnAGORA1360	Siroheme
Protoporphyrin	rxnAGORA3921	Siroheme
Protoporphyrin	rxnAGORA4160	Protoheme
Polyamine	rxnAGORA1362	Spermidine
Polyamine	rxnAGORA2769	Putrescine
Polyamine	rxnAGORA2776	tryptaminium
Polyamine	rxnAGORA2779	tyraminium
Polyamine	rxnTransport28	spermine(4+)
Nucleotide	rxnAGORA1369	Thymidine
Nucleotide	rxnAGORA2724	5-Methylthioadenosine
Nucleotide	rxnAGORA2736	cytosine
Nucleotide	rxnAGORA2750	Guanine
Nucleotide	rxnAGORA2780	uracil
Nucleotide	rxnAGORA3337	Adenine
Nucleotide	rxnTransport10	4-Guanidinobutanoate
Amine	rxnAGORA1370	trimethylamine
Amine	rxnAGORA2754	histamium
Amine	rxnAGORA3231	Trimethylamine N-oxide
Benzoic acid	rxnAGORA2715	2-Hydroxyphenylacetate
Benzoic acid	rxnAGORA2716	(3,4-dihydroxyphenyl)acetate
Benzoic acid	rxnAGORA2719	3-(3-hydroxy-phenyl)propionate
Benzoic acid	rxnAGORA2722	(4-hydroxyphenyl)acetaldehyde
Benzoic acid	rxnAGORA2738	3-(2,3-Dihydroxyphenyl)propanoate
Benzoic acid	rxnAGORA2766	phenylacetate
Benzoic acid	rxnAGORA3469	4-hydroxyphenylacetate
Benzoic acid	rxnAGORA3622	4-hydroxybenzoate
Benzoic acid	rxnAGORA3623	Phenylpropanoate
Benzoic acid	rxnAGORA3842	3-Hydroxyphenylacetate
Benzoic acid	rxnAGORA4679	(R)-3-(4-Hydroxyphenyl)propionate
Benzoic acid	rxnAGORA4807	p-hydroxyphenylpropionic acid
Benzoic acid	rxnAGORA5341	2,3-Dihydroxybenzoate
Benzoic acid	rxnAGORA5343	Salicylic acid, o-Hydroxybenzoic acid
Benzoic acid	rxnAGORA5345	3,4-Dihydroxyphenylethyleneglycol
Benzoic acid	rxnAGORA5351	benzoate
Benzoic acid	rxnAGORA5355	Protocatechuate
Benzoic acid	rxnDiet67	3-Hydroxybenzoate
Benzoic acid	rxnDiet134	Gentisate
Benzoic acid	rxnDiet213	Vanillate
Benzoic acid	rxnDiet214	Vanillin
Benzoic acid	rxnAddEX33	3,5-Dihydroxybenzoate
Benzoic acid	rxnAddEX34	2,6-Dihydroxybenzoate
Benzoic acid	rxnAddEX43	3,4-Dimethoxybenzoate
Benzoic acid	rxnAddEX47	2-(3,5-Dihydroxyphenyl)acetic acid
Benzoic acid	rxnAddEX48	2-(4-Hydroxyphenyl)propionic acid
Benzoic acid	rxnAddEX52	5-(3,4-Dihydroxyphenyl)valeric acid
Benzoic acid	rxnAddEX55	4-Methoxyphenylacetic acid
Benzoic acid	rxnAddEX56	3,4-Dimethoxyphenylacetic acid
Benzoic acid	rxnAddEX57	1,2,3,5-Tetrahydroxybenzene
Benzoic acid	rxnAddEX60	3-(4-Methoxyphenyl)propionic acid
Benzoic acid	rxnAddEX61	2-(3,4-Dihydroxy-5-methoxyphenyl)acetic acid
Hydroxycinnamic acid	rxnAGORA2718	3-hydroxycinnamic acid
Hydroxycinnamic acid	rxnAGORA2737	2,3-dihydroxicinnamic acid
Hydroxycinnamic acid	rxnAGORA4661	trans-Cinnamate
Hydroxycinnamic acid	rxnDiet66	Chlorogenate
Hydroxycinnamic acid	rxnDiet73	O-Feruloylquinate
Hydroxycinnamic acid	rxnDiet90	Caffeate
Hydroxycinnamic acid	rxnDiet93	trans-Cinnamoyl beta-D-glucoside
Hydroxycinnamic acid	rxnDiet117	Dihydrocaffeic acid
Hydroxycinnamic acid	rxnDiet125	Ferulaldehyde
Hydroxycinnamic acid	rxnDiet126	Ferulate
Hydroxycinnamic acid	rxnDiet200	Rosmarinate
Hydroxycinnamic acid	rxnDiet207	Sinapaldehyde
Hydroxycinnamic acid	rxnDiet208	Sinapate
Hydroxycinnamic acid	rxnDiet218	trans-2-Hydroxycinnamate
Hydroxycinnamic acid	rxnDiet219	4-Coumarate
Hydroxycinnamic acid	rxnDiet220	p-Coumaroyl-D-glucose
Hydroxycinnamic acid	rxnDiet221	(S,S)-Tartaric acid
Hydroxycinnamic acid	rxnDiet222	p-Coumaroyl quinic acid
Hydroxycinnamic acid	rxnAddEX16	Chicoric acid
Hydroxycinnamic acid	rxnAddEX17	4-p-Coumaroylquinic acid
Hydroxycinnamic acid	rxnAddEX18	Isochlorogenic acid B
Hydroxycinnamic acid	rxnAddEX19	Isoferulic acid
Polyol	rxnAGORA2744	galactitol
Polyol	rxnAGORA2759	D-Mannitol
Polyol	rxnAGORA2773	D-glucitol
Polyol	rxnAGORA3686	myo-inositol
Polyol	rxnAGORA5323	xylitol
Indol	rxnAGORA2755	indole-3-acetate
Nucleoside	rxnAGORA3339	Cytidine
Nucleoside	rxnAGORA3340	2-deoxyadenosine
Nucleoside	rxnAGORA3341	Deoxycytidine
Nucleoside	rxnAGORA3342	Deoxyguanosine
Nucleoside	rxnAGORA3348	Uridine
Nucleoside	rxnAGORA3471	Adenosine
Nucleoside	rxnAGORA3540	5-Deoxyadenosine
Nucleoside	rxnAGORA3940	Guanosine
Bile salt	rxnAGORA3599	7-Dehydrochenodeoxycholate
Bile salt	rxnAGORA3600	3alpha,12alpha-Dihydroxy-7-oxo-5beta-cholanate
Bile salt	rxnAGORA3601	chenodeoxycholate
Bile salt	rxnAGORA3602	Cholate
Bile salt	rxnAGORA3867	glycochenodeoxycholate
Bile salt	rxnAGORA3868	glycocholate
Bile salt	rxnAGORA3871	taurocholate
Bile salt	rxnAGORA3872	taurochenodeoxycholate
Bile salt	rxnAGORA4017	3-Dehydrochenodeoxycholate
Bile salt	rxnAGORA4018	3-Dehydrocholate
Bile salt	rxnAGORA4043	12-Dehydrocholate
Bile salt	rxnAGORA4270	Isochenodeoxycholate
Bile salt	rxnAGORA4271	Isocholate
Bile salt	rxnAGORA4785	Ursodeoxycholoyl-CoA
Bile salt	rxnAGORA4786	lithocholate
Bile salt	rxnAGORA4787	Ursodiol
Bile salt	rxnAGORA4788	Allodeoxycholic acid
Bile salt	rxnAGORA4789	Allolithocholic acid
Bile salt	rxnAGORA4790	deoxycholic acid
Bile salt	rxnAGORA4831	Ursocholate
Indole	rxnAGORA3801	Indole
Indole	rxnAGORA4678	Indolepropionate
Indole	rxnAGORA4735	Indole-3-propionate
Benzoic alcohol	rxnAGORA3973	Phenol
Benzoic alcohol	rxnAddEX59	2-Methoxy-phloroglucinol
Catechol	rxnAGORA4733	4-Methylcatechol
Phenol	rxnAGORA4736	p-Cresol
Phenol	rxnAddNewEX5	Phloroglucinol
Vitamin	rxnAGORA4800	Reduced riboflavin
Cholesterol	rxnAGORA4965	cholesterol
Xanthine	rxnDiet14	Theobromine
Xanthine	rxnDiet37	Caffeine
Xanthine	rxnTransport35	7-Methylxanthine
Xanthine	rxnTransport36	1-Methylxanthine
Lignan	rxnDiet15	Lignin
Lignan	rxnDiet84	(-)-Arctigenin
Lignan	rxnDiet153	Lariciresinol
Lignan	rxnDiet160	Matairesinol
Lignan	rxnDiet182	Pinoresinol
Lignan	rxnDiet204	Secoisolariciresinol
Lignan	rxnDiet206	(+)-sesamolin
Lignan	rxnAddEX20	Nortrachelogenin
Lignan	rxnAddEX22	Sesamin
Lignan	rxnAddEX23	Sesamolinol
Lignan	rxnAddEX24	Trachelogenin
Lignan	rxnAddEX35	(+)-episesamin
Lignan	rxnAddEX36	(-)-syringaresinol
Lignan	rxnAddEX38	ligstroside
Lignan	rxnAddEX40	Enterodiol
Lignan	rxnAddEX41	Enterolactone
Phytosterol	rxnDiet35	Sitosterol
Phytosterol	rxnDiet36	Brassicasterol
Phytosterol	rxnDiet38	Campesterol
Phytosterol	rxnDiet46	Stigmasterol
Carotenoid	rxnDiet39	alpha-Cryptoxanthin
Carotenoid	rxnDiet40	beta-Cryptoxanthin
Carotenoid	rxnDiet43	Lutein
Carotenoid	rxnDiet44	Lycopene
Carotenoid	rxnDiet45	Neurosporene
Carotenoid	rxnDiet47	Zeaxanthin
Flavanols	rxnDiet57	Cianidanol
Flavanols	rxnDiet58	(+)-Gallocatechin
Flavanols	rxnDiet59	(-)-gallocatechin gallate
Flavanols	rxnDiet60	(-)-Epicatechin
Flavanols	rxnDiet61	(-)-epicatechin-3-O-gallate
Flavanols	rxnDiet62	(-)-Epigallocatechin
Flavanols	rxnDiet63	Epigallocatechin 3-gallate
Flavanols	rxnDiet118	Taxifolin
Flavanols	rxnDiet143	Isorhamnetin
Flavanols	rxnDiet144	isorhamnetin 3-O-glucoside
Quinone	rxnDiet64	1,4-Naphthoquinone
Flavonols	rxnDiet65	3,7-Di-O-methylquercetin
Flavonols	rxnDiet128	Galangin
Flavonols	rxnDiet146	Kaempferide
Flavonols	rxnDiet147	Kaempferol
Flavonols	rxnDiet148	kaempferol 3,7-O-diglucoside
Flavonols	rxnDiet149	Trifolin
Flavonols	rxnDiet150	Kaempferol 3-O-glucoside
Flavonols	rxnDiet151	Sophoraflavonoloside
Flavonols	rxnDiet152	kaempferol 7-O-glucoside
Flavonols	rxnDiet161	Myricetin
Flavonols	rxnDiet189	Quercetin
Flavonols	rxnDiet190	quercetin 3,4'-O-diglucoside
Flavonols	rxnDiet191	Hyperin
Flavonols	rxnDiet192	Isotrifoliin
Flavonols	rxnDiet193	Quercitrin
Flavonols	rxnDiet194	Rutin
Flavonols	rxnDiet195	QUOSP
Flavonols	rxnDiet196	quercetin 4'-O-glucoside
Flavonols	rxnDiet198	Rhamnetin
Flavonols	rxnAddEX9	Morin
Flavonols	rxnAddEX10	Myricitrin
Flavonols	rxnAddEX25	3-Methylgalangin
Isoflavone	rxnDiet74	Malonyldaidzin
Isoflavone	rxnDiet75	Malonylgenistin
Isoflavone	rxnDiet76	Malonylglycitin
Isoflavone	rxnDiet87	Biochanin A
Isoflavone	rxnDiet110	Daidzein
Isoflavone	rxnDiet111	Daidzin
Isoflavone	rxnDiet127	Formononetin
Isoflavone	rxnDiet132	Genistein
Isoflavone	rxnDiet133	Genistin
Isoflavone	rxnDiet135	Glycitein
Isoflavone	rxnDiet136	Glycitin
Isoflavone	rxnAddEX45	O-Desmethylangolensin
Isoflavone	rxnAddEX46	6'-Hydroxy-O-desmethylangolensin
Isoflavone	rxnAddNewEX7	Equol
Flavanone	rxnDiet78	Flavaprenin
Flavanone	rxnDiet120	Eriodictyol
Flavanone	rxnDiet138	Hesperetin
Flavanone	rxnDiet139	Ciratin
Flavanone	rxnDiet162	Naringenin
Flavanone	rxnDiet163	Prunin
Flavanone	rxnDiet164	Naringin
Flavanone	rxnDiet165	Narirutin
Flavanone	rxnDiet166	Neohesperidin
Flavanone	rxnDiet181	Pinocembrin
Flavanone	rxnDiet201	Sakuranetin
Flavanone	rxnAddEX1	Eriocitrin
Flavanone	rxnAddEX3	Neoeriocitrin
Flavanone	rxnAddEX4	6-Prenylnaringenin
Flavanone	rxnAddEX32	Isoxanthohumol
Flavones	rxnDiet80	Apigenin
Flavones	rxnDiet81	Vicenin-2
Flavones	rxnDiet82	Isovitexin
Flavones	rxnDiet83	Cosmetin
Flavones	rxnDiet85	Baicalein
Flavones	rxnDiet92	Chrysin
Flavones	rxnDiet94	Cirsilineol
Flavones	rxnDiet95	Scrophulein
Flavones	rxnDiet131	Gardenin B
Flavones	rxnDiet154	Luteolin
Flavones	rxnDiet155	Orientin
Flavones	rxnDiet156	Luteolin 7-O-beta-D-diglucuronide
Flavones	rxnDiet157	Luteolin 7-O-glucoside
Flavones	rxnDiet158	Luteolin 7-O-glucuronide
Flavones	rxnDiet199	Rhoifolin
Flavones	rxnDiet203	Scutellarein
Flavones	rxnAddEX5	Diosmetin
Flavones	rxnAddEX6	Diosmin
Flavones	rxnAddEX7	Dinatin
Flavones	rxnAddEX8	6-Hydroxyluteolin
Flavones	rxnAddEX11	Nobiletin
Flavones	rxnAddEX12	Sinensetin
Flavones	rxnAddEX13	Tangeretin
Flavones	rxnAddEX27	Tetra-O-methylscutellarein
Coumarin	rxnDiet96	Rattex
Coumarin	rxnDiet121	Esculetin
Coumarin	rxnDiet122	Esculin
Anthocyanidins	rxnDiet99	IdB 1027
Anthocyanidins	rxnDiet100	Cyanin
Anthocyanidins	rxnDiet101	Cyanidin 3-(6-p-caffeoyl)glucoside
Anthocyanidins	rxnDiet102	Cyanidin-3-(6'-malonylglucoside)
Anthocyanidins	rxnDiet103	Cyanidin 3-O-(6-O-p-coumaroyl)glucoside
Anthocyanidins	rxnDiet104	Cyanidin 3-O-galactoside
Anthocyanidins	rxnDiet105	Cyanidin 3-O-glucoside
Anthocyanidins	rxnDiet106	Cyanidin 3-O-rutinoside
Anthocyanidins	rxnDiet107	Cyanidin 3-O-beta-D-sambubioside
Anthocyanidins	rxnDiet108	cyanidin 3-sambubioside 5-glucoside
Anthocyanidins	rxnDiet109	Cyanidin 3-O-sophoroside
Anthocyanidins	rxnDiet112	Delphinidin 3-(6-p-coumaroyl)glucoside
Anthocyanidins	rxnDiet113	Mirtillin
Anthocyanidins	rxnDiet114	Tulipanin
Anthocyanidins	rxnDiet115	Delphinidin 3-O-beta-D-sambubioside
Anthocyanidins	rxnDiet159	Enin
Anthocyanidins	rxnDiet168	Pelargonidin
Anthocyanidins	rxnDiet169	pelargonidin-3,5-diglucoside
Anthocyanidins	rxnDiet170	Pelargonidin 3-O-(6-O-malonyl-beta-D-glucoside)
Anthocyanidins	rxnDiet171	Pelargonidin 3-glucoside
Anthocyanidins	rxnDiet172	Pelargonidin 3-O-rutinoside
Anthocyanidins	rxnDiet173	Pelargonidin 3-O-beta-D-sambubioside
Anthocyanidins	rxnDiet174	Pelargonidin 3-O-sophoroside
Anthocyanidins	rxnDiet175	Peonidin
Anthocyanidins	rxnDiet176	Peonidin-3-glucoside
Anthocyanidins	rxnDiet177	Petunidin 3-glucoside
Anthocyanidins	rxnAddEX14	Procyanidin B1
Ellagitannins	rxnDiet119	Ellagic acid
Ellagitannins	rxnDiet129	Gallate
Ellagitannins	rxnDiet130	beta-Glucogallin
Secoiridoids	rxnDiet167	methyl (2S,3E,4S)-4-{2-[2-(3,4-dihydroxyphenyl)ethoxy]-2-oxoethyl}-3-ethylidene-2-hydroxy-3,4-dihydro-2H-pyran-5-carboxylate
Secoiridoids	rxnAddEX2	Oleuropein
Secoiridoids	rxnAddEX37	demethyloleuropein
Stilbene	rxnDiet180	Piceatannol
Stilbene	rxnDiet197	Resveratrol
Stilbene	rxnAddEX53	Lunularin
Stilbene	rxnAddEX54	Dihydroresveratrol
Stilbene	rxnAddEX58	3,4'-Dihydroxystilbene
Proanthocyanidin	rxnDiet184	2,3-trans-proanthocyanidin
Proanthocyanidin	rxnAddEX15	Procyanidin B4
Proanthocyanidin	rxnAddEX28	Procyanidin C1
Proanthocyanidin	rxnAddEX30	Procyanidin B2
Proanthocyanidin	rxnAddEX31	Procyanidin B5
Lactone	rxnAddEX50	5-(3',4'-Dihydroxyphenyl)-gamma-valerolactone
Lactone	rxnAddEX51	5-(3',5'-Dihydroxyphenyl)-gamma-valerolactone
Curcumin	rxnAddNewEX8	tetrahydrocurcumin
Benzo-coumarin	rxnAddNewEX10	3-hydroxy-urolithin
Benzo-coumarin	rxnAddNewEX11	3,8-dihydroxy-urolithin
Benzo-coumarin	rxnAddNewEX12	3,9-dihydroxy-urolithin
