# Supplementary material for: q2-metnet: QIIME2 package to analyse 16S rRNA data via high-quality metabolic reconstructions of the human gut microbiota
Source: Bioinformatics. 2024 Jul 17;40(11):btae455. doi: 10.1093/bioinformatics/btae455 (PMC11561042; doi:10.1093/bioinformatics/btae455)
Supplement: btae455_Supplementary_Data [file btae455_supplementary_data.zip › Supplementary Table 5.xlsx]

## Sheet: Allergic
Reaction	ΔΨ	p-value	Adjusted p-value
rxnAGORA2769 | Putrescine	0.528148	0.0011655	0.0058542
rxnAGORA3347 | Ubiquinone-8	0.522921	0.0011655	0.0058542
rxnAGORA2780 | uracil	0.511329	0.0011655	0.0058542
rxnAGORA2750 | Guanine	0.510445	0.0011655	0.0058542
rxnAGORA1345 | Ornithine	0.502675	0.0011655	0.0058542
rxnAGORA1298 | L-glutamate(1-)	0.500731	0.0011655	0.0058542
rxnAGORA3920 | Reduced glutathione	0.494424	0.0011655	0.0058542
rxnAGORA1290 | Folate	0.488248	0.0011655	0.0058542
rxnAGORA2736 | cytosine	0.487347	0.0011655	0.0058542
rxnAGORA1351 | L-proline	0.452815	0.0011655	0.0058542
rxnAGORA1362 | Spermidine	0.442007	0.0011655	0.0058542
rxnAGORA1282 | 2-deoxy-D-ribose	0.441244	0.0011655	0.0058542
rxnAGORA4164 | Larch arabinogalactan, gal/ara 6:1, small amount of glcur, MW ~ 116000	-0.434689	0.0011655	0.0058542
rxnAGORA1360 | Siroheme	0.434216	0.0011655	0.0058542
rxnAGORA4207 | Arabinoxylan, 30 xyl_D, 18 arab_L, 3 gal, 3 glc_D	0.431949	0.0011655	0.0058542
rxnAGORA3346 | Menaquinone 8	0.430957	0.0011655	0.0058542
rxnAGORA4205 | amylose (n=300 repeat units, alpha-1,4-glc)	0.411284	0.0011655	0.0058542
rxnAGORA3432 | Urea	-0.402686	0.0011655	0.0058542
rxnAGORA3480 | Nicotinamide	0.400349	0.0011655	0.0058542
rxnAGORA1277 | Core 7	0.400289	0.0011655	0.0058542
rxnAGORA1371 | Trehalose	-0.398611	0.0011655	0.0058542
rxnAGORA3473 | chorismate	0.397131	0.0011655	0.0058542
rxnAGORA3337 | Adenine	0.391457	0.0011655	0.0058542
rxnAGORA4269 | trans-4-hydroxy-L-proline	0.381579	0.0011655	0.0058542
rxnAGORA4235 | Laminaribiose	-0.379972	0.0011655	0.0058542
rxnAGORA4236 | laminarin (n=30 repeat units, beta -1,3 glc)	-0.379972	0.0011655	0.0058542
rxnAGORA3479 | glycolate	0.378221	0.0011655	0.0058542
rxnAGORA3336 | 2-Oxobutanoate	0.367088	0.0011655	0.0058542
rxnAGORA4127 | methanol	-0.365956	0.0011655	0.0058542
rxnAGORA4178 | Pectic galactan (potato), gal: arab-L: rmn: galur = 78: 9: 4: 9 (www.megazyme.com). Assumed to consist of 100 sugars per macromo... <Preview truncated at 128 characters>	-0.363861	0.0011655	0.0058542
rxnAGORA1352 | pullulan (n=1200 repeat units, alpha-1,4 and alph-1,6 bounds)	-0.358163	0.0011655	0.0058542
rxnAGORA4209 | Dextran 40, 1,6-alpha-D-Glucan	-0.354429	0.0011655	0.0058542
rxnAGORA4160 | Protoheme	-0.354171	0.0011655	0.0058542
rxnAGORA2744 | galactitol	-0.351248	0.0011655	0.0058542
rxnAGORA4276 | Oat spelt xylan, MW 79200 (DOI: 10.1002/masy.200551405) = 528 xyl_D	-0.349027	0.0011655	0.0058542
rxnAGORA3232 | Xanthine	0.347536	0.0011655	0.0058542
rxnAGORA3798 | cellobiose	-0.346227	0.0011655	0.0058542
rxnAGORA4237 | Xyluglucan, PMID:16663672, Fry SC 1989. 600 glc_D, 360 xyl_D, 108 gal, 60 fuc_L, 6 arab_L	-0.337702	0.0011655	0.0058542
rxnAGORA4210 | Carob galactomannan, Gal:Man ratio 22/78. 220 gal, 780 man assumed	-0.333616	0.0011655	0.0058542
rxnAGORA4212 | Konjac glucomannan, MW 77,500 (PMID:17962981), Man:Glc ~ 2:1. -> 286 man, 143 glc_D	-0.333616	0.0011655	0.0058542
rxnAGORA4234 | Lichenin from Icelandic moss, 170 glucose residues. DOI: 10.1039/JR9570001951	-0.33214	0.0011655	0.0058542
rxnAGORA3910 | (S)-lactaldehyde	-0.325326	0.0011655	0.0058542
rxnAGORA1280 | L-cysteine	-0.314239	0.0011655	0.0058542
rxnAGORA1244 | L-alanine	-0.270642	0.0011655	0.0058542
rxnAGORA1334 | L-methionyl-L-alanine	-0.270013	0.0011655	0.0058542
rxnAGORA2745 | D-Glucosamine	0.152588	0.0011655	0.0058542
rxnAGORA2741 | D-Fructose	0.151305	0.0011655	0.0058542
rxnAGORA1353 | Pyridoxal	0.120028	0.0011655	0.0058542
rxnAGORA1299 | Glycine	0.119109	0.0011655	0.0058542
rxnAGORA1296 | D-glucose	0.107961	0.0011655	0.0058542
rxnAGORA2427 | Peptidoglycan polymer (n-1 subunits)	0.107705	0.0011655	0.0058542
rxnDiet129 | Gallate	0.10304	0.0011655	0.0058542
rxnDiet210 | Syringic acid	0.10304	0.0011655	0.0058542
rxnAGORA1291 | Formate	0.100349	0.0011655	0.0058542
rxnAGORA1372 | L-tryptophan	-0.377409	0.002331	0.0107259
rxnAGORA1333 | L-methionine	-0.271573	0.002331	0.0107259
rxnAGORA1324 | (S)-lactate	0.154011	0.002331	0.0107259
rxnDiet68 | 4-ethylguaiacol	0.132577	0.002331	0.0107259
rxnDiet69 | p-Ethylphenol	0.132577	0.002331	0.0107259
rxnDiet71 | 4-Vinylguaiacol	0.132577	0.002331	0.0107259
rxnDiet72 | 4-Vinylphenol	0.132577	0.002331	0.0107259
rxnDiet204 | Secoisolariciresinol	0.132577	0.002331	0.0107259
rxnAGORA1234 | acetaldehyde	0.407186	0.004662	0.0176299
rxnAGORA1285 | ethanol	0.40235	0.004662	0.0176299
rxnAGORA3801 | Indole	-0.352898	0.004662	0.0176299
rxnAGORA3702 | (S)-propane-1,2-diol	0.330297	0.004662	0.0176299
rxnDiet74 | Malonyldaidzin	0.18841	0.004662	0.0176299
rxnAGORA1348 | Protoheme	0.16445	0.004662	0.0176299
rxnAGORA1323 | (R)-lactate	0.137584	0.004662	0.0176299
rxnAGORA2767 | propionate	0.134281	0.004662	0.0176299
rxnAGORA5321 | Urate	0.102431	0.004662	0.0176299
rxnAGORA2766 | phenylacetate	-0.361695	0.00815851	0.0276716
rxnAGORA1265 | L-cysteinylglycine	0.112748	0.013986	0.0446738

## Sheet: Celiac
Reaction	ΔΨ	p-value	Adjusted p-value
rxnAGORA1273 | Core 4	-0.306884	0.0011655	0.00608651
rxnAGORA1275 | Core 5	-0.306884	0.0011655	0.00608651
rxnAGORA1312 | GlcNAc-alpha-1,4-Core 1	-0.306884	0.0011655	0.00608651
rxnAGORA1314 | GlcNAc-alpha-1,4-Core 2	-0.306884	0.0011655	0.00608651
rxnAGORA1356 | sialyl-T antigen	-0.306884	0.0011655	0.00608651
rxnAGORA1283 | disialyl-T antigen	-0.30265	0.0011655	0.00608651
rxnAGORA1231 | T antigen (core 1)	-0.302446	0.0011655	0.00608651
rxnAGORA1232 | Tn antigen	-0.302446	0.0011655	0.00608651
rxnAGORA1270 | Core 2	-0.302446	0.0011655	0.00608651
rxnAGORA1272 | Core 3	-0.302446	0.0011655	0.00608651
rxnAGORA1276 | Core 6	-0.302446	0.0011655	0.00608651
rxnAGORA1286 | F1alpha	-0.302446	0.0011655	0.00608651
rxnAGORA1358 | sialyl-Tn antigen	-0.302446	0.0011655	0.00608651
rxnAGORA1240 | Beta-1,3-N,N-diacetylgalactosamine	-0.301705	0.0011655	0.00608651
rxnAGORA1274 | released Core 4	-0.301705	0.0011655	0.00608651
rxnAGORA1313 | released GlcNAc-alpha-1,4-Core 1	-0.301705	0.0011655	0.00608651
rxnAGORA1315 | released GlcNAc-alpha-1,4-Core 2	-0.301705	0.0011655	0.00608651
rxnAGORA1357 | released sialyl-Tn antigen	-0.301705	0.0011655	0.00608651
rxnAGORA1284 | released disialyl-T antigen	-0.297471	0.0011655	0.00608651
rxnAGORA1238 | Alpha-2,6-N-acetylneuraminate-N-acetylgalactosamine	-0.297267	0.0011655	0.00608651
rxnAGORA1242 | Beta-1,3-N-acetylglucosamine-N-acetylgalactosamine	-0.297267	0.0011655	0.00608651
rxnAGORA1243 | Beta-1,6-N-acetylglucosamine-N-acetylgalactosamine	-0.297267	0.0011655	0.00608651
rxnAGORA1271 | released Core 2	-0.297267	0.0011655	0.00608651
rxnAGORA1287 | released F1alpha antigen	-0.297267	0.0011655	0.00608651
rxnAGORA1295 | Beta-1,3-Galactose-N-acetylgalactosamine	-0.297267	0.0011655	0.00608651
rxnAGORA1278 | Core 8	-0.293983	0.0011655	0.00608651
rxnAGORA2766 | phenylacetate	-0.292483	0.0011655	0.00608651
rxnAGORA1294 | Alpha-1,3-Galactose-N-acetylgalactosamine	-0.288804	0.0011655	0.00608651
rxnAGORA1237 | N-acetylneuraminate	-0.284732	0.0011655	0.00608651
rxnAGORA3757 | Arabinotriose	-0.270922	0.0011655	0.00608651
rxnAGORA1331 | mannotriose (beta-1,4)	-0.265349	0.0011655	0.00608651
rxnAGORA1363 | Stachyose	-0.258629	0.0011655	0.00608651
rxnAGORA3601 | chenodeoxycholate	-0.256313	0.0011655	0.00608651
rxnAGORA3602 | Cholate	-0.254837	0.0011655	0.00608651
rxnAGORA1235 | N-acetyl-D-galactosamine	-0.25451	0.0011655	0.00608651
rxnDiet175 | Peonidin	-0.244425	0.0011655	0.00608651
rxnDiet117 | Dihydrocaffeic acid	-0.243892	0.0011655	0.00608651
rxnAGORA3402 | laurate	-0.243871	0.0011655	0.00608651
rxnAGORA3740 | Raffinose	-0.241877	0.0011655	0.00608651
rxnAGORA4160 | Protoheme	-0.229544	0.0011655	0.00608651
rxnAGORA4164 | Larch arabinogalactan, gal/ara 6:1, small amount of glcur, MW ~ 116000	-0.227639	0.0011655	0.00608651
rxnAGORA1366 | Taurine	-0.222475	0.0011655	0.00608651
rxnAGORA3867 | glycochenodeoxycholate	-0.222132	0.0011655	0.00608651
rxnAGORA3868 | glycocholate	-0.222132	0.0011655	0.00608651
rxnAGORA3871 | taurocholate	-0.222132	0.0011655	0.00608651
rxnAGORA3872 | taurochenodeoxycholate	-0.222132	0.0011655	0.00608651
rxnAGORA3432 | Urea	-0.22139	0.0011655	0.00608651
rxnAGORA4026 | Kestose (2 fru, 1 glc inulin-type fructo-oligosaccharide)	-0.220818	0.0011655	0.00608651
rxnAGORA4028 | Kestotetraose (3 fru, 1 glc inulin-type fructo-oligosaccharide)	-0.220818	0.0011655	0.00608651
rxnAGORA1282 | 2-deoxy-D-ribose	0.213653	0.0011655	0.00608651
rxnAGORA2733 | butyrate	0.209365	0.0011655	0.00608651
rxnAGORA4235 | Laminaribiose	-0.207564	0.0011655	0.00608651
rxnAGORA4236 | laminarin (n=30 repeat units, beta -1,3 glc)	-0.207564	0.0011655	0.00608651
rxnAGORA4127 | methanol	-0.206381	0.0011655	0.00608651
rxnAGORA4178 | Pectic galactan (potato), gal: arab-L: rmn: galur = 78: 9: 4: 9 (www.megazyme.com). Assumed to consist of 100 sugars per macromo... <Preview truncated at 128 characters>	-0.205829	0.0011655	0.00608651
rxnTransport23 | S-Methyl-L-methionine	0.20303	0.0011655	0.00608651
rxnAGORA3910 | (S)-lactaldehyde	-0.202869	0.0011655	0.00608651
rxnAGORA2736 | cytosine	0.198467	0.0011655	0.00608651
rxnAGORA4209 | Dextran 40, 1,6-alpha-D-Glucan	-0.196397	0.0011655	0.00608651
rxnAGORA4237 | Xyluglucan, PMID:16663672, Fry SC 1989. 600 glc_D, 360 xyl_D, 108 gal, 60 fuc_L, 6 arab_L	-0.188526	0.0011655	0.00608651
rxnAGORA4210 | Carob galactomannan, Gal:Man ratio 22/78. 220 gal, 780 man assumed	-0.186037	0.0011655	0.00608651
rxnAGORA4212 | Konjac glucomannan, MW 77,500 (PMID:17962981), Man:Glc ~ 2:1. -> 286 man, 143 glc_D	-0.186037	0.0011655	0.00608651
rxnAGORA3404 | NMN	0.183659	0.0011655	0.00608651
rxnAGORA2765 | Nitrate	0.181054	0.0011655	0.00608651
rxnAGORA2759 | D-Mannitol	0.179017	0.0011655	0.00608651
rxnAGORA3472 | D-alanine	0.17283	0.0011655	0.00608651
rxnAGORA3622 | 4-hydroxybenzoate	0.167793	0.0011655	0.00608651
rxnAGORA2720 | 3-methyl-2-oxopentanoate	0.167633	0.0011655	0.00608651
rxnDiet38 | Campesterol	0.166997	0.0011655	0.00608651
rxnAGORA2742 | Fumarate	0.165453	0.0011655	0.00608651
rxnAGORA3475 | etha[c]	0.165282	0.0011655	0.00608651
rxnAGORA3702 | (S)-propane-1,2-diol	0.164357	0.0011655	0.00608651
rxnAGORA2750 | Guanine	0.164342	0.0011655	0.00608651
rxnAGORA1360 | Siroheme	0.16336	0.0011655	0.00608651
rxnAGORA2749 | Reduced glutathione	0.163145	0.0011655	0.00608651
rxnAGORA2728 | 2-Oxoglutarate	0.162209	0.0011655	0.00608651
rxnDiet1 | Hexanoate	0.160742	0.0011655	0.00608651
rxnAGORA3843 | AMP	0.160582	0.0011655	0.00608651
rxnDiet44 | Lycopene	0.159859	0.0011655	0.00608651
rxnDiet45 | Neurosporene	0.159859	0.0011655	0.00608651
rxnDiet205 | (+)-sesaminol	0.159859	0.0011655	0.00608651
rxnAGORA2777 | thiosulfate(2-)	0.156597	0.0011655	0.00608651
rxnTransport37 | (24S)-methylcholest-5-en-3beta-ol	0.154458	0.0011655	0.00608651
rxnAGORA5327 | retinol	0.151238	0.0011655	0.00608651
rxnAGORA5329 | retinal	0.151238	0.0011655	0.00608651
rxnDiet188 | Pyrogallol	0.150387	0.0011655	0.00608651
rxnTransport6 | phosphatidylethanolamine (dioctadec-11-enoyl, n-C18:1)	0.147927	0.0011655	0.00608651
rxnAGORA3403 | gamma-butyrobetaine	0.147394	0.0011655	0.00608651
rxnAGORA3778 | L-Carnitine	0.147394	0.0011655	0.00608651
rxnAGORA2773 | D-glucitol	0.147045	0.0011655	0.00608651
rxnAGORA2714 | 2-Dehydro-3-deoxy-D-gluconate	0.146546	0.0011655	0.00608651
rxnTransport12 | Methylmalonate	0.146322	0.0011655	0.00608651
rxnTransport8 | D-3-Amino-isobutanoate	0.146293	0.0011655	0.00608651
rxnAGORA1303 | Glycerol 3-phosphate	0.145803	0.0011655	0.00608651
rxnAGORA1345 | Ornithine	0.145379	0.0011655	0.00608651
rxnAGORA2757 | (S)-malate(2-)	0.143404	0.0011655	0.00608651
rxnTransport13 | N-acetyl-L-aspartate(2-)	0.142955	0.0011655	0.00608651
rxnAGORA2769 | Putrescine	0.134342	0.0011655	0.00608651
rxnDiet35 | Sitosterol	0.133791	0.0011655	0.00608651
rxnAGORA1252 | L-arabinose	-0.123421	0.0011655	0.00608651
rxnAGORA3939 | D-glucuronate	-0.122263	0.0011655	0.00608651
rxnAGORA1325 | Lactose	-0.120751	0.0011655	0.00608651
rxnAGORA1375 | aldehydo-D-xylose	-0.120643	0.0011655	0.00608651
rxnAGORA1362 | Spermidine	0.114476	0.0011655	0.00608651
rxnAGORA1328 | Maltose	-0.113315	0.0011655	0.00608651
rxnAGORA1324 | (S)-lactate	-0.104374	0.0011655	0.00608651
rxnDiet29 | beta-Tocopherol	0.103067	0.0011655	0.00608651
rxnDiet30 | delta-Tocopherol	0.103067	0.0011655	0.00608651
rxnDiet31 | gamma-Tocopherol	0.103067	0.0011655	0.00608651
rxnDiet168 | Pelargonidin	-0.218896	0.002331	0.0097983
rxnAGORA4027 | Kestopentaose (4 fru, 1 glc inulin-type fructo-oligosaccharide)	-0.215007	0.002331	0.0097983
rxnAGORA4234 | Lichenin from Icelandic moss, 170 glucose residues. DOI: 10.1039/JR9570001951	-0.185124	0.002331	0.0097983
rxnAGORA4276 | Oat spelt xylan, MW 79200 (DOI: 10.1002/masy.200551405) = 528 xyl_D	-0.177285	0.002331	0.0097983
rxnDiet27 | Vitamin D3	0.171619	0.00259104	0.0097983
rxnAGORA2717 | L-dopa	0.161828	0.00259104	0.0097983
rxnAGORA2723 | 5-hydroxy-L-tryptophan	0.161828	0.00259104	0.0097983
rxnAGORA2779 | tyraminium	0.161828	0.00259104	0.0097983
rxnAGORA1352 | pullulan (n=1200 repeat units, alpha-1,4 and alph-1,6 bounds)	-0.160911	0.002331	0.0097983
rxnAGORA5317 | tetradecenoate (n-C14:1)	0.160345	0.00259104	0.0097983
rxnAGORA5319 | Hexadecenoate (n-C16:1)	0.160345	0.00259104	0.0097983
rxnDiet197 | Resveratrol	0.157259	0.00259104	0.0097983
rxnAGORA1347 | L-phenylalanine	-0.151395	0.002331	0.0097983
rxnAGORA3818 | D-Glucose 6-phosphate	0.149911	0.00259104	0.0097983
rxnAGORA3819 | D-Mannose 6-phosphate	0.149911	0.00259104	0.0097983
rxnAGORA1372 | L-tryptophan	-0.147829	0.002331	0.0097983
rxnAGORA2734 | butanesulfonate	0.147813	0.00259104	0.0097983
rxnAGORA2740 | ethanesulfonate	0.147813	0.00259104	0.0097983
rxnAGORA2753 | hexanesulfonate	0.147813	0.00259104	0.0097983
rxnAGORA2756 | Isethionic acid	0.147813	0.00259104	0.0097983
rxnAGORA2761 | methanesulfonate	0.147813	0.00259104	0.0097983
rxnAGORA2775 | sulfoacetate	0.147813	0.00259104	0.0097983
rxnAGORA3477 | D-Galactarate	0.147813	0.00259104	0.0097983
rxnAGORA3478 | D-glucarate(2-)	0.147813	0.00259104	0.0097983
rxnAGORA5341 | 2,3-Dihydroxybenzoate	0.147813	0.00259104	0.0097983
rxnDiet15 | Lignin	0.147813	0.00259104	0.0097983
rxnDiet134 | Gentisate	0.147813	0.00259104	0.0097983
rxnTransport21 | Tricarballylate	0.147813	0.00259104	0.0097983
rxnTransport22 | hexanal	0.147813	0.00259104	0.0097983
rxnAGORA3623 | Phenylpropanoate	0.146373	0.00259104	0.0097983
rxnAGORA2718 | 3-hydroxycinnamic acid	0.14633	0.00259104	0.0097983
rxnAGORA2719 | 3-(3-hydroxy-phenyl)propionate	0.14633	0.00259104	0.0097983
rxnAGORA2732 | (R)-3-hydroxybutyrate	0.14633	0.00259104	0.0097983
rxnAGORA2737 | 2,3-dihydroxicinnamic acid	0.14633	0.00259104	0.0097983
rxnAGORA2738 | 3-(2,3-Dihydroxyphenyl)propanoate	0.14633	0.00259104	0.0097983
rxnDiet221 | (S,S)-Tartaric acid	0.14633	0.00259104	0.0097983
rxnTransport7 | trimethylenediaminium	0.14633	0.00259104	0.0097983
rxnTransport18 | Melilotate	0.14633	0.00259104	0.0097983
rxnDiet40 | beta-Cryptoxanthin	0.171578	0.00298142	0.0110835
rxnDiet47 | Zeaxanthin	0.171578	0.00298142	0.0110835
rxnAGORA4570 | xanthosine	0.161742	0.00323167	0.0117483
rxnAGORA3483 | D-serine	0.161725	0.00323167	0.0117483
rxnAGORA2747 | D-gluconate	0.148044	0.00323167	0.0117483
rxnAGORA2727 | acetoacetate	0.161813	0.00336134	0.0121525
rxnAGORA3586 | Sulfur	-0.255611	0.004662	0.0159771
rxnAGORA5325 | Sulfur	-0.255611	0.004662	0.0159771
rxnAGORA1260 | Biotin	-0.245187	0.004662	0.0159771
rxnAGORA3725 | N,N-diacetylchitobiose	-0.241061	0.004662	0.0159771
rxnAGORA1280 | L-cysteine	-0.145879	0.004662	0.0159771
rxnAGORA1374 | L-valine	-0.111476	0.004662	0.0159771
rxnAGORA3334 | meso-2,6-Diaminoheptanedioate	-0.189174	0.00815851	0.0193104
rxnDiet129 | Gallate	-0.13818	0.00815851	0.0193104
rxnDiet210 | Syringic acid	-0.13818	0.00815851	0.0193104
rxnAGORA1326 | L-leucine	-0.135815	0.00815851	0.0193104
rxnAGORA1343 | O2	-0.130369	0.00815851	0.0193104
rxnDiet99 | IdB 1027	-0.128266	0.00815851	0.0193104
rxnDiet100 | Cyanin	-0.128266	0.00815851	0.0193104
rxnDiet106 | Cyanidin 3-O-rutinoside	-0.128266	0.00815851	0.0193104
rxnDiet109 | Cyanidin 3-O-sophoroside	-0.128266	0.00815851	0.0193104
rxnDiet114 | Tulipanin	-0.128266	0.00815851	0.0193104
rxnDiet121 | Esculetin	-0.128266	0.00815851	0.0193104
rxnDiet122 | Esculin	-0.128266	0.00815851	0.0193104
rxnDiet144 | isorhamnetin 3-O-glucoside	-0.128266	0.00815851	0.0193104
rxnDiet148 | kaempferol 3,7-O-diglucoside	-0.128266	0.00815851	0.0193104
rxnDiet150 | Kaempferol 3-O-glucoside	-0.128266	0.00815851	0.0193104
rxnDiet163 | Prunin	-0.128266	0.00815851	0.0193104
rxnDiet165 | Narirutin	-0.128266	0.00815851	0.0193104
rxnDiet169 | pelargonidin-3,5-diglucoside	-0.128266	0.00815851	0.0193104
rxnDiet171 | Pelargonidin 3-glucoside	-0.128266	0.00815851	0.0193104
rxnDiet172 | Pelargonidin 3-O-rutinoside	-0.128266	0.00815851	0.0193104
rxnDiet174 | Pelargonidin 3-O-sophoroside	-0.128266	0.00815851	0.0193104
rxnDiet190 | quercetin 3,4-O-diglucoside -0.128265736422682 0.00815850815850816 0.0193104257852459 rxnDiet193 | Quercitrin -0.128265736422682 0.00815850815850816 0.0193104257852459 rxnDiet196 | quercetin 4-O-glucoside	-0.128266	0.00815851	0.0193104
rxnTransport14 | L-citrulline	-0.128229	0.00815851	0.0193104
rxnTransport5 | Orotate	-0.128079	0.00815851	0.0193104
rxnAGORA1261 | calcium(2+)	-0.12805	0.00815851	0.0193104
rxnAGORA1267 | Chloride	-0.12805	0.00815851	0.0193104
rxnAGORA1268 | carbon dioxide	-0.12805	0.00815851	0.0193104
rxnAGORA1269 | Co2+	-0.12805	0.00815851	0.0193104
rxnAGORA1279 | Cu2+	-0.12805	0.00815851	0.0193104
rxnAGORA1288 | Fe2+	-0.12805	0.00815851	0.0193104
rxnAGORA1289 | Fe3+	-0.12805	0.00815851	0.0193104
rxnAGORA1316 | proton	-0.12805	0.00815851	0.0193104
rxnAGORA1317 | Water	-0.12805	0.00815851	0.0193104
rxnAGORA1322 | potassium	-0.12805	0.00815851	0.0193104
rxnAGORA1337 | magnesium	-0.12805	0.00815851	0.0193104
rxnAGORA1338 | Mn2+	-0.12805	0.00815851	0.0193104
rxnAGORA1341 | Nicotinate	-0.12805	0.00815851	0.0193104
rxnAGORA1342 | Ammonium	-0.12805	0.00815851	0.0193104
rxnAGORA1349 | hydrogenphosphate	-0.12805	0.00815851	0.0193104
rxnAGORA1361 | sulfate	-0.12805	0.00815851	0.0193104
rxnAGORA1368 | L-threonine	-0.12805	0.00815851	0.0193104
rxnAGORA1376 | Zinc	-0.12805	0.00815851	0.0193104
rxnAGORA2413 | DNA replication	-0.12805	0.00815851	0.0193104
rxnAGORA2414 | Protein biosynthesis	-0.12805	0.00815851	0.0193104
rxnAGORA2426 | RNA transcription	-0.12805	0.00815851	0.0193104
rxnDiet65 | 3,7-Di-O-methylquercetin	-0.12805	0.00815851	0.0193104
rxnDiet84 | (-)-Arctigenin	-0.12805	0.00815851	0.0193104
rxnDiet105 | Cyanidin 3-O-glucoside	-0.12805	0.00815851	0.0193104
rxnDiet113 | Mirtillin	-0.12805	0.00815851	0.0193104
rxnDiet120 | Eriodictyol	-0.12805	0.00815851	0.0193104
rxnDiet138 | Hesperetin	-0.12805	0.00815851	0.0193104
rxnDiet143 | Isorhamnetin	-0.12805	0.00815851	0.0193104
rxnDiet160 | Matairesinol	-0.12805	0.00815851	0.0193104
rxnDiet189 | Quercetin	-0.12805	0.00815851	0.0193104
rxnDiet192 | Isotrifoliin	-0.12805	0.00815851	0.0193104
rxnDiet198 | Rhamnetin	-0.12805	0.00815851	0.0193104
rxnDiet60 | (-)-Epicatechin	-0.128021	0.00815851	0.0193104
rxnDiet61 | (-)-epicatechin-3-O-gallate	-0.128021	0.00815851	0.0193104
rxnDiet130 | beta-Glucogallin	-0.128021	0.00815851	0.0193104
rxnDiet10 | Arachidonate	-0.127964	0.00815851	0.0193104
rxnDiet11 | Eicosapentaenoic acid	-0.127964	0.00815851	0.0193104
rxnDiet13 | Docosahexaenoic acid	-0.127964	0.00815851	0.0193104
rxnDiet103 | Cyanidin 3-O-(6-O-p-coumaroyl)glucoside	-0.127964	0.00815851	0.0193104
rxnDiet112 | Delphinidin 3-(6-p-coumaroyl)glucoside	-0.127964	0.00815851	0.0193104
rxnDiet194 | Rutin	-0.127964	0.00815851	0.0193104
rxnTransport31 | beta-L-Rhamnose	-0.127964	0.00815851	0.0193104
rxnAGORA1359 | L-serine	-0.127531	0.00815851	0.0193104
rxnAGORA1364 | Succinate	-0.127144	0.00815851	0.0193104
rxnAGORA1255 | L-asparagine	-0.127136	0.00815851	0.0193104
rxnDiet110 | Daidzein	-0.126739	0.00815851	0.0193104
rxnDiet111 | Daidzin	-0.126377	0.00815851	0.0193104
rxnDiet156 | Luteolin 7-O-beta-D-diglucuronide	-0.126377	0.00815851	0.0193104
rxnDiet158 | Luteolin 7-O-glucuronide	-0.126377	0.00815851	0.0193104
rxnTransport32 | beta-D-Glucuronic acid	-0.126377	0.00815851	0.0193104
rxnAGORA1327 | L-lysinium(1+)	-0.126022	0.00815851	0.0193104
rxnAGORA1291 | Formate	-0.124699	0.00815851	0.0193104
rxnAGORA3961 | Isovalerate, 3-Methylbutanoate	-0.272385	0.013986	0.0319542
rxnAGORA3344 | Hydrogen	-0.266216	0.013986	0.0319542
rxnAGORA1296 | D-glucose	-0.118215	0.013986	0.0319542
rxnAGORA2741 | D-Fructose	-0.103421	0.013986	0.0319542
rxnAGORA3959 | Isobutyrate, 2-Methylpropanoate	-0.262953	0.0221445	0.0461111
rxnDiet139 | Ciratin	-0.249036	0.0221445	0.0461111
rxnDiet164 | Naringin	-0.246896	0.0221445	0.0461111
rxnDiet166 | Neohesperidin	-0.24652	0.0221445	0.0461111
rxnDiet199 | Rhoifolin	-0.183658	0.0221445	0.0461111
rxnAddEX1 | Eriocitrin	-0.183658	0.0221445	0.0461111
rxnAddEX3 | Neoeriocitrin	-0.183658	0.0221445	0.0461111
rxnAddEX6 | Diosmin	-0.183283	0.0221445	0.0461111
rxnAGORA3984 | Chicory inulin, 30 monosaccharide units (29 fru, 1 glc) on average	-0.151592	0.0221445	0.0461111
rxnAGORA1367 | Thiamin	0.14737	0.0221445	0.0461111
rxnAGORA1233 | acetate	-0.112216	0.0221445	0.0461111
rxnTransport2 | beta D-glucose	-0.10353	0.0221445	0.0461111
rxnAGORA2780 | uracil	0.102612	0.0221445	0.0461111

## Sheet: Obese
Reaction	ΔΨ	p-value	Adjusted p-value
rxnAGORA1280 | L-cysteine	-0.521532	0.0011655	0.00333435
rxnAGORA1266 | Citrate	-0.478653	0.0011655	0.00333435
rxnAGORA1372 | L-tryptophan	-0.475109	0.0011655	0.00333435
rxnAGORA3801 | Indole	-0.469027	0.0011655	0.00333435
rxnAGORA2766 | phenylacetate	-0.459894	0.0011655	0.00333435
rxnAGORA4164 | Larch arabinogalactan, gal/ara 6:1, small amount of glcur, MW ~ 116000	-0.449242	0.0011655	0.00333435
rxnAGORA2764 | Nitrite	-0.44911	0.0011655	0.00333435
rxnAGORA1347 | L-phenylalanine	-0.427358	0.0011655	0.00333435
rxnAGORA1334 | L-methionyl-L-alanine	-0.39547	0.0011655	0.00333435
rxnAGORA2744 | galactitol	-0.386194	0.0011655	0.00333435
rxnAGORA3432 | Urea	-0.385003	0.0011655	0.00333435
rxnAGORA4178 | Pectic galactan (potato), gal: arab-L: rmn: galur = 78: 9: 4: 9 (www.megazyme.com). Assumed to consist of 100 sugars per macromo... <Preview truncated at 128 characters>	-0.375665	0.0011655	0.00333435
rxnAGORA4209 | Dextran 40, 1,6-alpha-D-Glucan	-0.371395	0.0011655	0.00333435
rxnAGORA4160 | Protoheme	-0.366563	0.0011655	0.00333435
rxnAGORA1371 | Trehalose	-0.365671	0.0011655	0.00333435
rxnAGORA3910 | (S)-lactaldehyde	-0.364387	0.0011655	0.00333435
rxnAGORA4276 | Oat spelt xylan, MW 79200 (DOI: 10.1002/masy.200551405) = 528 xyl_D	-0.363111	0.0011655	0.00333435
rxnAGORA1352 | pullulan (n=1200 repeat units, alpha-1,4 and alph-1,6 bounds)	-0.359723	0.0011655	0.00333435
rxnAGORA1333 | L-methionine	-0.358605	0.0011655	0.00333435
rxnAGORA4235 | Laminaribiose	-0.356041	0.0011655	0.00333435
rxnAGORA4236 | laminarin (n=30 repeat units, beta -1,3 glc)	-0.356041	0.0011655	0.00333435
rxnAGORA4127 | methanol	-0.355511	0.0011655	0.00333435
rxnAGORA4210 | Carob galactomannan, Gal:Man ratio 22/78. 220 gal, 780 man assumed	-0.343984	0.0011655	0.00333435
rxnAGORA4212 | Konjac glucomannan, MW 77,500 (PMID:17962981), Man:Glc ~ 2:1. -> 286 man, 143 glc_D	-0.343984	0.0011655	0.00333435
rxnAGORA2750 | Guanine	0.343797	0.0011655	0.00333435
rxnAGORA4234 | Lichenin from Icelandic moss, 170 glucose residues. DOI: 10.1039/JR9570001951	-0.342513	0.0011655	0.00333435
rxnAGORA3480 | Nicotinamide	0.34137	0.0011655	0.00333435
rxnAGORA3346 | Menaquinone 8	0.333509	0.0011655	0.00333435
rxnAGORA4237 | Xyluglucan, PMID:16663672, Fry SC 1989. 600 glc_D, 360 xyl_D, 108 gal, 60 fuc_L, 6 arab_L	-0.332085	0.0011655	0.00333435
rxnAGORA4269 | trans-4-hydroxy-L-proline	0.318132	0.0011655	0.00333435
rxnAGORA1234 | acetaldehyde	0.315305	0.0011655	0.00333435
rxnAGORA1244 | L-alanine	-0.310457	0.0011655	0.00333435
rxnAGORA2736 | cytosine	0.306387	0.0011655	0.00333435
rxnAGORA3337 | Adenine	0.292164	0.0011655	0.00333435
rxnAGORA1360 | Siroheme	0.288455	0.0011655	0.00333435
rxnAGORA1282 | 2-deoxy-D-ribose	0.286155	0.0011655	0.00333435
rxnAGORA2769 | Putrescine	0.284857	0.0011655	0.00333435
rxnAGORA3473 | chorismate	0.28137	0.0011655	0.00333435
rxnAGORA1362 | Spermidine	0.27215	0.0011655	0.00333435
rxnAGORA3479 | glycolate	0.268451	0.0011655	0.00333435
rxnAGORA3798 | cellobiose	-0.264128	0.0011655	0.00333435
rxnAGORA1326 | L-leucine	-0.260348	0.0011655	0.00333435
rxnAGORA1290 | Folate	0.260038	0.0011655	0.00333435
rxnAGORA3402 | laurate	-0.258389	0.0011655	0.00333435
rxnAGORA3347 | Ubiquinone-8	0.256393	0.0011655	0.00333435
rxnAGORA1345 | Ornithine	0.249395	0.0011655	0.00333435
rxnAGORA1273 | Core 4	-0.234922	0.0011655	0.00333435
rxnAGORA1275 | Core 5	-0.234922	0.0011655	0.00333435
rxnAGORA1312 | GlcNAc-alpha-1,4-Core 1	-0.234922	0.0011655	0.00333435
rxnAGORA1314 | GlcNAc-alpha-1,4-Core 2	-0.234922	0.0011655	0.00333435
rxnAGORA1356 | sialyl-T antigen	-0.234922	0.0011655	0.00333435
rxnAGORA1331 | mannotriose (beta-1,4)	-0.234518	0.0011655	0.00333435
rxnAGORA1252 | L-arabinose	-0.23441	0.0011655	0.00333435
rxnAGORA3757 | Arabinotriose	-0.233224	0.0011655	0.00333435
rxnAGORA3702 | (S)-propane-1,2-diol	0.230517	0.0011655	0.00333435
rxnAGORA1363 | Stachyose	-0.229966	0.0011655	0.00333435
rxnAGORA1240 | Beta-1,3-N,N-diacetylgalactosamine	-0.228869	0.0011655	0.00333435
rxnAGORA1274 | released Core 4	-0.228869	0.0011655	0.00333435
rxnAGORA1313 | released GlcNAc-alpha-1,4-Core 1	-0.228869	0.0011655	0.00333435
rxnAGORA1315 | released GlcNAc-alpha-1,4-Core 2	-0.228869	0.0011655	0.00333435
rxnAGORA1357 | released sialyl-Tn antigen	-0.228869	0.0011655	0.00333435
rxnAGORA1231 | T antigen (core 1)	-0.225934	0.0011655	0.00333435
rxnAGORA1232 | Tn antigen	-0.225934	0.0011655	0.00333435
rxnAGORA1270 | Core 2	-0.225934	0.0011655	0.00333435
rxnAGORA1272 | Core 3	-0.225934	0.0011655	0.00333435
rxnAGORA1276 | Core 6	-0.225934	0.0011655	0.00333435
rxnAGORA1286 | F1alpha	-0.225934	0.0011655	0.00333435
rxnAGORA1358 | sialyl-Tn antigen	-0.225934	0.0011655	0.00333435
rxnAGORA3336 | 2-Oxobutanoate	0.225542	0.0011655	0.00333435
rxnAGORA1278 | Core 8	-0.223249	0.0011655	0.00333435
rxnAGORA1283 | disialyl-T antigen	-0.222909	0.0011655	0.00333435
rxnAGORA3827 | Melibiose	-0.221627	0.0011655	0.00333435
rxnAGORA1238 | Alpha-2,6-N-acetylneuraminate-N-acetylgalactosamine	-0.219881	0.0011655	0.00333435
rxnAGORA1242 | Beta-1,3-N-acetylglucosamine-N-acetylgalactosamine	-0.219881	0.0011655	0.00333435
rxnAGORA1243 | Beta-1,6-N-acetylglucosamine-N-acetylgalactosamine	-0.219881	0.0011655	0.00333435
rxnAGORA1271 | released Core 2	-0.219881	0.0011655	0.00333435
rxnAGORA1287 | released F1alpha antigen	-0.219881	0.0011655	0.00333435
rxnAGORA1295 | Beta-1,3-Galactose-N-acetylgalactosamine	-0.219881	0.0011655	0.00333435
rxnAGORA1294 | Alpha-1,3-Galactose-N-acetylgalactosamine	-0.217196	0.0011655	0.00333435
rxnAGORA1284 | released disialyl-T antigen	-0.216856	0.0011655	0.00333435
rxnAGORA1330 | maltotriose	-0.215711	0.0011655	0.00333435
rxnAGORA1293 | D-Galactose	-0.214522	0.0011655	0.00333435
rxnAGORA1236 | N-acetyl-D-glucosamine	-0.213509	0.0011655	0.00333435
rxnAGORA1375 | aldehydo-D-xylose	-0.212453	0.0011655	0.00333435
rxnAGORA1235 | N-acetyl-D-galactosamine	-0.203539	0.0011655	0.00333435
rxnAGORA2745 | D-Glucosamine	-0.200533	0.0011655	0.00333435
rxnAGORA3232 | Xanthine	0.19677	0.0011655	0.00333435
rxnAGORA3920 | Reduced glutathione	0.194891	0.0011655	0.00333435
rxnAGORA2741 | D-Fructose	-0.191918	0.0011655	0.00333435
rxnAGORA1364 | Succinate	-0.189369	0.0011655	0.00333435
rxnDiet156 | Luteolin 7-O-beta-D-diglucuronide	-0.187797	0.0011655	0.00333435
rxnDiet158 | Luteolin 7-O-glucuronide	-0.187797	0.0011655	0.00333435
rxnTransport32 | beta-D-Glucuronic acid	-0.187797	0.0011655	0.00333435
rxnDiet110 | Daidzein	-0.187457	0.0011655	0.00333435
rxnDiet111 | Daidzin	-0.187046	0.0011655	0.00333435
rxnAGORA1233 | acetate	-0.183456	0.0011655	0.00333435
rxnTransport14 | L-citrulline	-0.174219	0.0011655	0.00333435
rxnAGORA1343 | O2	-0.172934	0.0011655	0.00333435
rxnAGORA1359 | L-serine	-0.172372	0.0011655	0.00333435
rxnAGORA2780 | uracil	0.172236	0.0011655	0.00333435
rxnDiet10 | Arachidonate	-0.172081	0.0011655	0.00333435
rxnDiet11 | Eicosapentaenoic acid	-0.172081	0.0011655	0.00333435
rxnDiet13 | Docosahexaenoic acid	-0.172081	0.0011655	0.00333435
rxnDiet60 | (-)-Epicatechin	-0.172081	0.0011655	0.00333435
rxnDiet61 | (-)-epicatechin-3-O-gallate	-0.172081	0.0011655	0.00333435
rxnDiet103 | Cyanidin 3-O-(6-O-p-coumaroyl)glucoside	-0.172081	0.0011655	0.00333435
rxnDiet112 | Delphinidin 3-(6-p-coumaroyl)glucoside	-0.172081	0.0011655	0.00333435
rxnDiet130 | beta-Glucogallin	-0.172081	0.0011655	0.00333435
rxnDiet194 | Rutin	-0.172081	0.0011655	0.00333435
rxnTransport31 | beta-L-Rhamnose	-0.172081	0.0011655	0.00333435
rxnTransport5 | Orotate	-0.172078	0.0011655	0.00333435
rxnAGORA1261 | calcium(2+)	-0.17205	0.0011655	0.00333435
rxnAGORA1267 | Chloride	-0.17205	0.0011655	0.00333435
rxnAGORA1268 | carbon dioxide	-0.17205	0.0011655	0.00333435
rxnAGORA1269 | Co2+	-0.17205	0.0011655	0.00333435
rxnAGORA1279 | Cu2+	-0.17205	0.0011655	0.00333435
rxnAGORA1288 | Fe2+	-0.17205	0.0011655	0.00333435
rxnAGORA1289 | Fe3+	-0.17205	0.0011655	0.00333435
rxnAGORA1316 | proton	-0.17205	0.0011655	0.00333435
rxnAGORA1317 | Water	-0.17205	0.0011655	0.00333435
rxnAGORA1322 | potassium	-0.17205	0.0011655	0.00333435
rxnAGORA1337 | magnesium	-0.17205	0.0011655	0.00333435
rxnAGORA1338 | Mn2+	-0.17205	0.0011655	0.00333435
rxnAGORA1341 | Nicotinate	-0.17205	0.0011655	0.00333435
rxnAGORA1342 | Ammonium	-0.17205	0.0011655	0.00333435
rxnAGORA1349 | hydrogenphosphate	-0.17205	0.0011655	0.00333435
rxnAGORA1361 | sulfate	-0.17205	0.0011655	0.00333435
rxnAGORA1368 | L-threonine	-0.17205	0.0011655	0.00333435
rxnAGORA1376 | Zinc	-0.17205	0.0011655	0.00333435
rxnAGORA2413 | DNA replication	-0.17205	0.0011655	0.00333435
rxnAGORA2414 | Protein biosynthesis	-0.17205	0.0011655	0.00333435
rxnAGORA2426 | RNA transcription	-0.17205	0.0011655	0.00333435
rxnDiet65 | 3,7-Di-O-methylquercetin	-0.17205	0.0011655	0.00333435
rxnDiet84 | (-)-Arctigenin	-0.17205	0.0011655	0.00333435
rxnDiet99 | IdB 1027	-0.17205	0.0011655	0.00333435
rxnDiet100 | Cyanin	-0.17205	0.0011655	0.00333435
rxnDiet105 | Cyanidin 3-O-glucoside	-0.17205	0.0011655	0.00333435
rxnDiet106 | Cyanidin 3-O-rutinoside	-0.17205	0.0011655	0.00333435
rxnDiet109 | Cyanidin 3-O-sophoroside	-0.17205	0.0011655	0.00333435
rxnDiet113 | Mirtillin	-0.17205	0.0011655	0.00333435
rxnDiet114 | Tulipanin	-0.17205	0.0011655	0.00333435
rxnDiet120 | Eriodictyol	-0.17205	0.0011655	0.00333435
rxnDiet121 | Esculetin	-0.17205	0.0011655	0.00333435
rxnDiet122 | Esculin	-0.17205	0.0011655	0.00333435
rxnDiet138 | Hesperetin	-0.17205	0.0011655	0.00333435
rxnDiet143 | Isorhamnetin	-0.17205	0.0011655	0.00333435
rxnDiet144 | isorhamnetin 3-O-glucoside	-0.17205	0.0011655	0.00333435
rxnDiet148 | kaempferol 3,7-O-diglucoside	-0.17205	0.0011655	0.00333435
rxnDiet150 | Kaempferol 3-O-glucoside	-0.17205	0.0011655	0.00333435
rxnDiet160 | Matairesinol	-0.17205	0.0011655	0.00333435
rxnDiet163 | Prunin	-0.17205	0.0011655	0.00333435
rxnDiet165 | Narirutin	-0.17205	0.0011655	0.00333435
rxnDiet169 | pelargonidin-3,5-diglucoside	-0.17205	0.0011655	0.00333435
rxnDiet171 | Pelargonidin 3-glucoside	-0.17205	0.0011655	0.00333435
rxnDiet172 | Pelargonidin 3-O-rutinoside	-0.17205	0.0011655	0.00333435
rxnDiet174 | Pelargonidin 3-O-sophoroside	-0.17205	0.0011655	0.00333435
rxnDiet189 | Quercetin	-0.17205	0.0011655	0.00333435
rxnDiet190 | quercetin 3,4-O-diglucoside -0.172049590034658 0.00116550116550117 0.00333434681260768 rxnDiet192 | Isotrifoliin -0.172049590034658 0.00116550116550117 0.00333434681260768 rxnDiet193 | Quercitrin -0.172049590034658 0.00116550116550117 0.00333434681260768 rxnDiet196 | quercetin 4-O-glucoside	-0.17205	0.0011655	0.00333435
rxnDiet198 | Rhamnetin	-0.17205	0.0011655	0.00333435
rxnAGORA1255 | L-asparagine	-0.171482	0.0011655	0.00333435
rxnAGORA1327 | L-lysinium(1+)	-0.170812	0.0011655	0.00333435
rxnAGORA1291 | Formate	-0.16842	0.0011655	0.00333435
rxnAGORA1351 | L-proline	0.165657	0.0011655	0.00333435
rxnDiet129 | Gallate	-0.165134	0.0011655	0.00333435
rxnDiet210 | Syringic acid	-0.165134	0.0011655	0.00333435
rxnAGORA1324 | (S)-lactate	-0.159454	0.0011655	0.00333435
rxnAGORA1299 | Glycine	-0.15917	0.0011655	0.00333435
rxnTransport2 | beta D-glucose	-0.15608	0.0011655	0.00333435
rxnAGORA3939 | D-glucuronate	-0.155826	0.0011655	0.00333435
rxnDiet126 | Ferulate	-0.154131	0.0011655	0.00333435
rxnAGORA4207 | Arabinoxylan, 30 xyl_D, 18 arab_L, 3 gal, 3 glc_D	0.153207	0.0011655	0.00333435
rxnDiet219 | 4-Coumarate	-0.151396	0.0011655	0.00333435
rxnDiet175 | Peonidin	-0.149192	0.0011655	0.00333435
rxnDiet117 | Dihydrocaffeic acid	-0.148471	0.0011655	0.00333435
rxnAGORA1353 | Pyridoxal	-0.147865	0.0011655	0.00333435
rxnAGORA1325 | Lactose	-0.147735	0.0011655	0.00333435
rxnDiet29 | beta-Tocopherol	-0.1469	0.0011655	0.00333435
rxnDiet30 | delta-Tocopherol	-0.1469	0.0011655	0.00333435
rxnDiet31 | gamma-Tocopherol	-0.1469	0.0011655	0.00333435
rxnAGORA1374 | L-valine	-0.14621	0.0011655	0.00333435
rxnAGORA1296 | D-glucose	-0.14531	0.0011655	0.00333435
rxnAGORA3740 | Raffinose	-0.138745	0.0011655	0.00333435
rxnAGORA1328 | Maltose	-0.132345	0.0011655	0.00333435
rxnAGORA1354 | D-ribose	-0.127343	0.0011655	0.00333435
rxnAGORA3601 | chenodeoxycholate	-0.125542	0.0011655	0.00333435
rxnAGORA3602 | Cholate	-0.12276	0.0011655	0.00333435
rxnAGORA1265 | L-cysteinylglycine	-0.119614	0.0011655	0.00333435
rxnAGORA1365 | Sucrose	-0.116529	0.0011655	0.00333435
rxnAGORA3708 | L-Rhamnose	-0.114087	0.0011655	0.00333435
rxnAGORA2749 | Reduced glutathione	0.103417	0.0011655	0.00333435
rxnAGORA4205 | amylose (n=300 repeat units, alpha-1,4-glc)	0.150707	0.002331	0.00641757
rxnAGORA3709 | starch, structure 1 (1,6-{7[1,4-Glc], 4[1,4-Glc]})	-0.147094	0.002331	0.00641757
rxnAGORA3710 | starch, structure 2 (1,6-{2[1,4-Glc], [1,4-Glc]})	-0.147094	0.002331	0.00641757
rxnAGORA1285 | ethanol	0.238137	0.004662	0.0115323
rxnAGORA4027 | Kestopentaose (4 fru, 1 glc inulin-type fructo-oligosaccharide)	-0.172485	0.00815851	0.0193801
rxnAGORA4026 | Kestose (2 fru, 1 glc inulin-type fructo-oligosaccharide)	-0.168561	0.00815851	0.0193801
rxnAGORA4028 | Kestotetraose (3 fru, 1 glc inulin-type fructo-oligosaccharide)	-0.168561	0.00815851	0.0193801
rxnAGORA1298 | L-glutamate(1-)	0.130705	0.00815851	0.0193801
rxnAGORA3339 | Cytidine	-0.175277	0.013986	0.0324042
rxnDiet9 | Stearidonic acid	-0.166158	0.013986	0.0324042
rxnAGORA3725 | N,N-diacetylchitobiose	-0.231219	0.0221445	0.0433742
rxnAGORA853 | 4-Aminobutanoate	-0.229886	0.0221445	0.0433742
rxnAGORA2752 | Hexadecanoate (n-C16:0)	-0.223529	0.0221445	0.0433742
rxnAGORA1292 | L-fucose	-0.206346	0.0221445	0.0433742
rxnAGORA3704 | glycogen, structure 2 (glycogenin-1,6-{7[1,4-Glc], 4[1,4-Glc]})	-0.204825	0.0221445	0.0433742
rxnAGORA3705 | glycogen, structure 4 (glycogenin-1,6-{2[1,4-Glc], [1,4-Glc]})	-0.204825	0.0221445	0.0433742
rxnAGORA3706 | glycogen, structure 5 (glycogenin-2[1,4-Glc])	-0.204825	0.0221445	0.0433742
rxnAGORA3340 | 2-deoxyadenosine	-0.17704	0.0221445	0.0433742
rxnDiet168 | Pelargonidin	-0.125038	0.0221445	0.0433742
