# Supplementary material for: q2-metnet: QIIME2 package to analyse 16S rRNA data via high-quality metabolic reconstructions of the human gut microbiota
Source: Bioinformatics. 2024 Jul 17;40(11):btae455. doi: 10.1093/bioinformatics/btae455 (PMC11561042; doi:10.1093/bioinformatics/btae455)
Supplement: btae455_Supplementary_Data [file btae455_supplementary_data.zip › Supplementary Table 1.xlsx]

## Sheet: Taxonomies in AGREDA
NCBI.ID	KINGDOM	PHYLUM	CLASS	ORDER	FAMILY	GENUS	NCBI.NAMES	AGORA.NAMES	MODEL.NAMES
592010	Bacteria	Firmicutes	Bacilli	Lactobacillales	Aerococcaceae	Abiotrophia	Abiotrophia defectiva ATCC 49176	Abiotrophia defectiva ATCC 49176	Abiotrophia_defectiva_ATCC_49176
762376	Bacteria	Proteobacteria	Betaproteobacteria	Burkholderiales	Alcaligenaceae	Achromobacter	Achromobacter xylosoxidans A8	Achromobacter xylosoxidans A8	Achromobacter_xylosoxidans_A8
1216976	Bacteria	Proteobacteria	Betaproteobacteria	Burkholderiales	Alcaligenaceae	Achromobacter	Achromobacter xylosoxidans NBRC 15126 = ATCC 27061	Achromobacter xylosoxidans NBRC 15126	Achromobacter_xylosoxidans_NBRC_15126
591001	Bacteria	Firmicutes	Negativicutes	Acidaminococcales	Acidaminococcaceae	Acidaminococcus	Acidaminococcus fermentans DSM 20731	Acidaminococcus fermentans DSM 20731	Acidaminococcus_fermentans_DSM_20731
568816	Bacteria	Firmicutes	Negativicutes	Acidaminococcales	Acidaminococcaceae	Acidaminococcus	Acidaminococcus intestini RyC-MR95	Acidaminococcus intestini RyC-MR95	Acidaminococcus_intestini_RyC_MR95
187327	Bacteria	Firmicutes	Negativicutes	Acidaminococcales	Acidaminococcaceae	Acidaminococcus	Acidaminococcus intestini	Acidaminococcus sp. D21	Acidaminococcus_sp_D21
480119	Bacteria	Proteobacteria	Gammaproteobacteria	Pseudomonadales	Moraxellaceae	Acinetobacter	Acinetobacter baumannii AB0057	Acinetobacter baumannii AB0057	Acinetobacter_baumannii_AB0057
871585	Bacteria	Proteobacteria	Gammaproteobacteria	Pseudomonadales	Moraxellaceae	Acinetobacter	Acinetobacter pittii PHEA-2	Acinetobacter calcoaceticus PHEA-2	Acinetobacter_calcoaceticus_PHEA_2
1217986	Bacteria	Proteobacteria	Gammaproteobacteria	Pseudomonadales	Moraxellaceae	Acinetobacter	Acinetobacter haemolyticus NIPH 261	Acinetobacter haemolyticus NIPH 261	Acinetobacter_haemolyticus_NIPH_261
575586	Bacteria	Proteobacteria	Gammaproteobacteria	Pseudomonadales	Moraxellaceae	Acinetobacter	Acinetobacter johnsonii SH046	Acinetobacter johnsonii SH046	Acinetobacter_johnsonii_SH046
575587	Bacteria	Proteobacteria	Gammaproteobacteria	Pseudomonadales	Moraxellaceae	Acinetobacter	Acinetobacter junii SH205	Acinetobacter junii SH205	Acinetobacter_junii_SH205
1046625	Bacteria	Proteobacteria	Gammaproteobacteria	Pseudomonadales	Moraxellaceae	Acinetobacter	Acinetobacter lwoffii WJ10621	Acinetobacter lwoffii WJ10621	Acinetobacter_lwoffii_WJ10621
1217689	Bacteria	Proteobacteria	Gammaproteobacteria	Pseudomonadales	Moraxellaceae	Acinetobacter	Acinetobacter pittii ANC 4052	Acinetobacter pittii ANC 4052	Acinetobacter_pittii_ANC_4052
1217674	Bacteria	Proteobacteria	Gammaproteobacteria	Pseudomonadales	Moraxellaceae	Acinetobacter	Acinetobacter radioresistens NIPH 2130	Acinetobacter radioresistens NIPH 2130	Acinetobacter_radioresistens_NIPH_2130
416269	Bacteria	Proteobacteria	Gammaproteobacteria	Pasteurellales	Pasteurellaceae	Actinobacillus	Actinobacillus pleuropneumoniae serovar 5b str. L20	Actinobacillus pleuropneumoniae L20	Actinobacillus_pleuropneumoniae_L20
888050	Bacteria	Actinobacteria	Actinobacteria	Actinomycetales	Actinomycetaceae	Schaalia	Schaalia cardiffensis F0333	Actinomyces cardiffensis F0333	Actinomyces_cardiffensis_F0333
1120942	Bacteria	Actinobacteria	Actinobacteria	Actinomycetales	Actinomycetaceae	Schaalia	Schaalia georgiae DSM 6843	Actinomyces georgiae DSM 6843	Actinomyces_georgiae_DSM_6843
435830	Bacteria	Actinobacteria	Actinobacteria	Actinomycetales	Actinomycetaceae	Actinomyces	Actinomyces graevenitzii C83	Actinomyces graevenitzii C83	Actinomyces_graevenitzii_C83
1115803	Bacteria	Actinobacteria	Actinobacteria	Actinomycetales	Actinomycetaceae	Actinomyces	Actinomyces naeslundii str. Howell 279	Actinomyces naeslundii str. Howell 279	Actinomyces_naeslundii_str_Howell_279
411466	Bacteria	Actinobacteria	Actinobacteria	Actinomycetales	Actinomycetaceae	Schaalia	Schaalia odontolytica ATCC 17982	Actinomyces odontolyticus ATCC 17982	Actinomyces_odontolyticus_ATCC_17982
871541	Bacteria	Actinobacteria	Actinobacteria	Actinomycetales	Actinomycetaceae	Actinomyces	Actinomyces oris K20	Actinomyces oris K20	Actinomyces_oris_K20
883077	Bacteria	Actinobacteria	Actinobacteria	Actinomycetales	Actinomycetaceae	Schaalia	Schaalia turicensis ACS-279-V-Col4	Actinomyces turicensis ACS-279-V-Col4	Actinomyces_turicensis_ACS_279_V_Col4
525246	Bacteria	Actinobacteria	Actinobacteria	Actinomycetales	Actinomycetaceae	Actinomyces	Actinomyces urogenitalis DSM 15434	Actinomyces urogenitalis DSM 15434	Actinomyces_urogenitalis_DSM_15434
562973	Bacteria	Actinobacteria	Actinobacteria	Actinomycetales	Actinomycetaceae	Actinomyces	Actinomyces viscosus C505	Actinomyces viscosus C505	Actinomyces_viscosus_C505
1384484	Bacteria	Actinobacteria	Coriobacteriia	Eggerthellales	Eggerthellaceae	Adlercreutzia	Adlercreutzia equolifaciens DSM 19450	Adlercreutzia equolifaciens DSM 19450	Adlercreutzia_equolifaciens_DSM_19450
655812	Bacteria	Firmicutes	Bacilli	Lactobacillales	Aerococcaceae	Aerococcus	Aerococcus viridans ATCC 11563 = CCUG 4311	Aerococcus viridans ATCC 11563	Aerococcus_viridans_ATCC_11563
878320	Bacteria	Proteobacteria	Gammaproteobacteria	Aeromonadales	Aeromonadaceae	Aeromonas	Aeromonas caviae Ae398	Aeromonas caviae Ae398	Aeromonas_caviae_Ae398
380703	Bacteria	Proteobacteria	Gammaproteobacteria	Aeromonadales	Aeromonadaceae	Aeromonas	Aeromonas hydrophila subsp. hydrophila ATCC 7966	Aeromonas hydrophila subsp. hydrophila ATCC 7966	Aeromonas_hydrophila_subsp_hydrophila_ATCC_7966
1458276	Bacteria	Proteobacteria	Gammaproteobacteria	Aeromonadales	Aeromonadaceae	Aeromonas	Aeromonas jandaei Riv2	Aeromonas jandaei Riv2	Aeromonas_jandaei_Riv2
1208104	Bacteria	Proteobacteria	Gammaproteobacteria	Aeromonadales	Aeromonadaceae	Aeromonas	Aeromonas media WS	Aeromonas media WS	Aeromonas_media_WS
998088	Bacteria	Proteobacteria	Gammaproteobacteria	Aeromonadales	Aeromonadaceae	Aeromonas	Aeromonas veronii B565	Aeromonas veronii B565	Aeromonas_veronii_B565
1197906	Bacteria	Proteobacteria	Alphaproteobacteria	Rhizobiales	Bradyrhizobiaceae	Afipia	Afipia birgiae 34632	Afipia birgiae 34632	Afipia_birgiae_34632
634176	Bacteria	Proteobacteria	Gammaproteobacteria	Pasteurellales	Pasteurellaceae	Aggregatibacter	Aggregatibacter aphrophilus NJ8700	Aggregatibacter aphrophilus NJ8700	Aggregatibacter_aphrophilus_NJ8700
1050720	Bacteria	Proteobacteria	Alphaproteobacteria	Rhizobiales	Rhizobiaceae	Agrobacterium	Agrobacterium tumefaciens F2	Agrobacterium tumefaciens F2	Agrobacterium_tumefaciens_F2
349741	Bacteria	Verrucomicrobia	Verrucomicrobiae	Verrucomicrobiales	Akkermansiaceae	Akkermansia	Akkermansia muciniphila ATCC BAA-835	Akkermansia muciniphila ATCC BAA-835	Akkermansia_muciniphila_ATCC_BAA_835
1218102	Bacteria	Proteobacteria	Betaproteobacteria	Burkholderiales	Alcaligenaceae	Alcaligenes	Alcaligenes faecalis subsp. faecalis NBRC 13111	Alcaligenes faecalis subsp. faecalis NBRC 13111	Alcaligenes_faecalis_subsp_faecalis_NBRC_13111
1156918	Bacteria	Proteobacteria	Betaproteobacteria	Burkholderiales	Alcaligenaceae	Alcaligenes	Alcaligenes faecalis subsp. faecalis NCIB 8687	Alcaligenes faecalis subsp. faecalis NCIB 8687	Alcaligenes_faecalis_subsp_faecalis_NCIB_8687
679935	Bacteria	Bacteroidetes	Bacteroidia	Bacteroidales	Rikenellaceae	Alistipes	Alistipes finegoldii DSM 17242	Alistipes finegoldii DSM 17242	Alistipes_finegoldii_DSM_17242
742725	Bacteria	Bacteroidetes	Bacteroidia	Bacteroidales	Rikenellaceae	Alistipes	Alistipes indistinctus YIT 12060	Alistipes indistinctus YIT 12060	Alistipes_indistinctus_YIT_12060
1203611	Bacteria	Bacteroidetes	Bacteroidia	Bacteroidales	Rikenellaceae	Alistipes	Alistipes onderdonkii WAL 8169 = DSM 19147	Alistipes onderdonkii DSM 19147	Alistipes_onderdonkii_DSM_19147
445970	Bacteria	Bacteroidetes	Bacteroidia	Bacteroidales	Rikenellaceae	Alistipes	Alistipes putredinis DSM 17216	Alistipes putredinis DSM 17216	Alistipes_putredinis_DSM_17216
717959	Bacteria	Bacteroidetes	Bacteroidia	Bacteroidales	Rikenellaceae	Alistipes	Alistipes shahii WAL 8301	Alistipes shahii WAL 8301	Alistipes_shahii_WAL_8301
626522	Bacteria	Bacteroidetes	Bacteroidia	Bacteroidales	Prevotellaceae	Alloprevotella	Alloprevotella tannerae ATCC 51259	Alloprevotella tannerae ATCC 51259	Alloprevotella_tannerae_ATCC_51259
592015	Bacteria	Synergistetes	Synergistia	Synergistales	Synergistaceae	Acetomicrobium	Acetomicrobium hydrogeniformans ATCC BAA-1850	Anaerobaculum hydrogeniformans OS1, ATCC BAA-1850	Anaerobaculum_hydrogeniformans_OS1_ATCC_BAA_1850
1120988	Bacteria	Proteobacteria	Gammaproteobacteria	Aeromonadales	Succinivibrionaceae	Anaerobiospirillum	Anaerobiospirillum succiniciproducens DSM 6400	Anaerobiospirillum succiniciproducens DSM 640001	Anaerobiospirillum_succiniciproducens_DSM_640001
561177	Bacteria	Firmicutes	Tissierellia	Tissierellales	Peptoniphilaceae	Anaerococcus	Anaerococcus hydrogenalis DSM 7454	Anaerococcus hydrogenalis DSM 7454	Anaerococcus_hydrogenalis_DSM_7454
525919	Bacteria	Firmicutes	Tissierellia	Tissierellales	Peptoniphilaceae	Anaerococcus	Anaerococcus prevotii DSM 20548	Anaerococcus prevotii DSM 20548	Anaerococcus_prevotii_DSM_20548
655811	Bacteria	Firmicutes	Tissierellia	Tissierellales	Peptoniphilaceae	Anaerococcus	Anaerococcus vaginalis ATCC 51170	Anaerococcus vaginalis ATCC 51170	Anaerococcus_vaginalis_ATCC_51170
445971	Bacteria	Firmicutes	Clostridia	Clostridiales	Eubacteriaceae	Anaerofustis	Anaerofustis stercorihominis DSM 17244	Anaerofustis stercorihominis DSM 17244	Anaerofustis_stercorihominis_DSM_17244
411490	Bacteria	Firmicutes	Clostridia	Clostridiales	Lachnospiraceae	Anaerostipes	Anaerostipes caccae DSM 14662	Anaerostipes caccae DSM 14662	Anaerostipes_caccae_DSM_14662
649757	Bacteria	Firmicutes	Clostridia	Clostridiales	Lachnospiraceae	Anaerostipes	Anaerostipes hadrus DSM 3319	Anaerostipes hadrus DSM 3319	Anaerostipes_hadrus_DSM_3319
105841	Bacteria	Firmicutes	Clostridia	Clostridiales	Lachnospiraceae	Anaerostipes	Anaerostipes caccae	Anaerostipes sp. 3_2_56FAA	Anaerostipes_sp_3_2_56FAA
445972	Bacteria	Firmicutes	Clostridia	Clostridiales	Ruminococcaceae	Anaerotruncus	Anaerotruncus colihominis DSM 17241	Anaerotruncus colihominis DSM 17241	Anaerotruncus_colihominis_DSM_17241
649747	Bacteria	Firmicutes	Bacilli	Bacillales	Paenibacillaceae	Aneurinibacillus	Aneurinibacillus aneurinilyticus ATCC 12856	Aneurinibacillus aneurinilyticus ATCC 12856	Aneurinibacillus_aneurinilyticus_ATCC_12856
644284	Bacteria	Actinobacteria	Actinobacteria	Actinomycetales	Actinomycetaceae	Arcanobacterium	Arcanobacterium haemolyticum DSM 20595	Arcanobacterium haemolyticum DSM 20595	Arcanobacterium_haemolyticum_DSM_20595
367737	Bacteria	Proteobacteria	Epsilonproteobacteria	Campylobacterales	Campylobacteraceae	Arcobacter	Arcobacter butzleri RM4018	Arcobacter butzleri RM4018	Arcobacter_butzleri_RM4018
1121019	Bacteria	Actinobacteria	Actinobacteria	Micrococcales	Micrococcaceae	Arthrobacter	Arthrobacter castelli DSM 16402	Arthrobacter castelli DSM 16402	Arthrobacter_castelli_DSM_16402
997872	Bacteria	Actinobacteria	Coriobacteriia	Coriobacteriales	Atopobiaceae	Atopobium	Atopobium minutum 10063974	Atopobium minutum 10063974	Atopobium_minutum_10063974
521095	Bacteria	Actinobacteria	Coriobacteriia	Coriobacteriales	Atopobiaceae	Atopobium	Atopobium parvulum DSM 20469	Atopobium parvulum DSM 20469	Atopobium_parvulum_DSM_20469
553184	Bacteria	Actinobacteria	Coriobacteriia	Coriobacteriales	Atopobiaceae	Atopobium	Atopobium rimae ATCC 49626	Atopobium rimae ATCC 49626	Atopobium_rimae_ATCC_49626
1178544	Bacteria	Firmicutes	Bacilli	Bacillales	Bacillaceae	Bacillus	Bacillus altitudinis 41KF2b	Bacillus altitudinis 41KF2b	Bacillus_altitudinis_41KF2b
692420	Bacteria	Firmicutes	Bacilli	Bacillales	Bacillaceae	Bacillus	Bacillus amyloliquefaciens DSM 7	Bacillus amyloliquefaciens DSM7	Bacillus_amyloliquefaciens_DSM7
1198291	Bacteria	Firmicutes	Bacilli	Bacillales	Bacillaceae	Bacillus	Bacillus amyloliquefaciens DC-12	Bacillus amyloliquefaciens subsp. amyloliquefaciens DC-12	Bacillus_amyloliquefaciens_subsp_amyloliquefaciens_DC_12
743710	Bacteria	Firmicutes	Bacilli	Bacillales	Bacillaceae	Bacillus	Bacillus atrophaeus ATCC 49822-1	Bacillus atrophaeus ATCC 49822-1	Bacillus_atrophaeus_ATCC_49822_1
405534	Bacteria	Firmicutes	Bacilli	Bacillales	Bacillaceae	Bacillus	Bacillus cereus AH187	Bacillus cereus AH187 (F4810/72)	Bacillus_cereus_AH187_F4810_72
405531	Bacteria	Firmicutes	Bacilli	Bacillales	Bacillaceae	Bacillus	Bacillus cereus G9842	Bacillus cereus G9842	Bacillus_cereus_G9842
66692	Bacteria	Firmicutes	Bacilli	Bacillales	Bacillaceae	Bacillus	Bacillus clausii KSM-K16	Bacillus clausii KSM-K16	Bacillus_clausii_KSM_K16
1196029	Bacteria	Firmicutes	Bacilli	Bacillales	Bacillaceae	Bacillus	Bacillus endophyticus 2102	Bacillus endophyticus 2102	Bacillus_endophyticus_2102
1307436	Bacteria	Firmicutes	Bacilli	Bacillales	Bacillaceae	Bacillus	Bacillus firmus DS1	Bacillus firmus DS1	Bacillus_firmus_DS1
1292043	Bacteria	Firmicutes	Bacilli	Bacillales	Bacillaceae	Bacillus	Bacillus flexus 27Col1.1E	Bacillus flexus 27Col1.1E	Bacillus_flexus_27Col1_1E
1121090	Bacteria	Firmicutes	Bacilli	Bacillales	Bacillaceae	Bacillus	Bacillus fordii DSM 16014 = CIP 108821	Bacillus fordii DSM 16014	Bacillus_fordii_DSM_16014
272558	Bacteria	Firmicutes	Bacilli	Bacillales	Bacillaceae	Bacillus	Bacillus halodurans C-125	Bacillus halodurans C-125	Bacillus_halodurans_C_125
1367477	Bacteria	Firmicutes	Bacilli	Bacillales	Bacillaceae	Bacillus	Bacillus infantis NRRL B-14911	Bacillus infantis NRRL B-14911	Bacillus_infantis_NRRL_B_14911
279010	Bacteria	Firmicutes	Bacilli	Bacillales	Bacillaceae	Bacillus	Bacillus licheniformis DSM 13 = ATCC 14580	Bacillus licheniformis ATCC 14580	Bacillus_licheniformis_ATCC_14580
592022	Bacteria	Firmicutes	Bacilli	Bacillales	Bacillaceae	Bacillus	Bacillus megaterium DSM 319	Bacillus megaterium DSM319	Bacillus_megaterium_DSM319
1051501	Bacteria	Firmicutes	Bacilli	Bacillales	Bacillaceae	Bacillus	Bacillus mojavensis RO-H-1 = KCTC 3706	Bacillus mojavensis RO-H-1	Bacillus_mojavensis_RO_H_1
526997	Bacteria	Firmicutes	Bacilli	Bacillales	Bacillaceae	Bacillus	Bacillus mycoides DSM 2048	Bacillus mycoides DSM 2048	Bacillus_mycoides_DSM_2048
1202533	Bacteria	Firmicutes	Bacilli	Bacillales	Bacillaceae	Bacillus	Bacillus nealsonii AAU1	Bacillus nealsonii AAU1	Bacillus_nealsonii_AAU1
398511	Bacteria	Firmicutes	Bacilli	Bacillales	Bacillaceae	Bacillus	Bacillus pseudofirmus OF4	Bacillus pseudofirmus OF4	Bacillus_pseudofirmus_OF4
536229	Bacteria	Firmicutes	Bacilli	Bacillales	Bacillaceae	Bacillus	Bacillus pumilus ATCC 7061	Bacillus pumilus ATCC 7061	Bacillus_pumilus_ATCC_7061
1274524	Bacteria	Firmicutes	Bacilli	Bacillales	Bacillaceae	Bacillus	Bacillus sonorensis L12	Bacillus sonorensis L12	Bacillus_sonorensis_L12
224308	Bacteria	Firmicutes	Bacilli	Bacillales	Bacillaceae	Bacillus	Bacillus subtilis subsp. subtilis str. 168	Bacillus subtilis str. 168	Bacillus_subtilis_str_168
35841	Bacteria	Firmicutes	Bacilli	Bacillales	Bacillaceae	Bacillus	Bacillus thermoamylovorans	Bacillus thermoamylovorans	Bacillus_thermoamylovorans
527025	Bacteria	Firmicutes	Bacilli	Bacillales	Bacillaceae	Bacillus	Bacillus thuringiensis serovar thuringiensis str. T01001	Bacillus thuringiensis serovar thuringiensis str. T01001	Bacillus_thuringiensis_serovar_thuringiensis_str_T01001
1033734	Bacteria	Firmicutes	Bacilli	Bacillales	Bacillaceae	Bacillus	Bacillus timonensis	Bacillus timonensis 10403023	Bacillus_timonensis_10403023
1051502	Bacteria	Firmicutes	Bacilli	Bacillales	Bacillaceae	Bacillus	Bacillus vallismortis DV1-F-3	Bacillus vallismortis DV1-F-3	Bacillus_vallismortis_DV1_F_3
411901	Bacteria	Bacteroidetes	Bacteroidia	Bacteroidales	Bacteroidaceae	Bacteroides	Bacteroides caccae ATCC 43185	Bacteroides caccae ATCC 43185	Bacteroides_caccae_ATCC_43185
537012	Bacteria	Bacteroidetes	Bacteroidia	Bacteroidales	Bacteroidaceae	Bacteroides	Bacteroides cellulosilyticus DSM 14838	Bacteroides cellulosilyticus DSM 14838	Bacteroides_cellulosilyticus_DSM_14838
762984	Bacteria	Bacteroidetes	Bacteroidia	Bacteroidales	Bacteroidaceae	Bacteroides	Bacteroides clarus YIT 12056	Bacteroides clarus YIT 12056	Bacteroides_clarus_YIT_12056
470145	Bacteria	Bacteroidetes	Bacteroidia	Bacteroidales	Bacteroidaceae	Bacteroides	Bacteroides coprocola DSM 17136	Bacteroides coprocola M16, DSM 17136	Bacteroides_coprocola_M16_DSM_17136
547042	Bacteria	Bacteroidetes	Bacteroidia	Bacteroidales	Bacteroidaceae	Bacteroides	Bacteroides coprophilus DSM 18228 = JCM 13818	Bacteroides coprophilus DSM 18228	Bacteroides_coprophilus_DSM_18228
483217	Bacteria	Bacteroidetes	Bacteroidia	Bacteroidales	Bacteroidaceae	Bacteroides	Bacteroides dorei DSM 17855	Bacteroides dorei DSM 17855	Bacteroides_dorei_DSM_17855
665953	Bacteria	Bacteroidetes	Bacteroidia	Bacteroidales	Bacteroidaceae	Bacteroides	Bacteroides eggerthii 1_2_48FAA	Bacteroides eggerthii 1_2_48FAA	Bacteroides_eggerthii_1_2_48FAA
483216	Bacteria	Bacteroidetes	Bacteroidia	Bacteroidales	Bacteroidaceae	Bacteroides	Bacteroides eggerthii DSM 20697	Bacteroides eggerthii DSM 20697	Bacteroides_eggerthii_DSM_20697
1077285	Bacteria	Bacteroidetes	Bacteroidia	Bacteroidales	Bacteroidaceae	Bacteroides	Bacteroides faecis MAJ27	Bacteroides faecis MAJ27	Bacteroides_faecis_MAJ27
483215	Bacteria	Bacteroidetes	Bacteroidia	Bacteroidales	Bacteroidaceae	Bacteroides	Bacteroides finegoldii DSM 17565	Bacteroides finegoldii DSM 17565	Bacteroides_finegoldii_DSM_17565
763034	Bacteria	Bacteroidetes	Bacteroidia	Bacteroidales	Bacteroidaceae	Bacteroides	Bacteroides fluxus YIT 12057	Bacteroides fluxus YIT 12057	Bacteroides_fluxus_YIT_12057
457424	Bacteria	Bacteroidetes	Bacteroidia	Bacteroidales	Bacteroidaceae	Bacteroides	Bacteroides fragilis 3_1_12	Bacteroides fragilis 3_1_12	Bacteroides_fragilis_3_1_12
862962	Bacteria	Bacteroidetes	Bacteroidia	Bacteroidales	Bacteroidaceae	Bacteroides	Bacteroides fragilis 638R	Bacteroides fragilis 638R	Bacteroides_fragilis_638R
272559	Bacteria	Bacteroidetes	Bacteroidia	Bacteroidales	Bacteroidaceae	Bacteroides	Bacteroides fragilis NCTC 9343	Bacteroides fragilis NCTC 9343	Bacteroides_fragilis_NCTC_9343
295405	Bacteria	Bacteroidetes	Bacteroidia	Bacteroidales	Bacteroidaceae	Bacteroides	Bacteroides fragilis YCH46	Bacteroides fragilis YCH46	Bacteroides_fragilis_YCH46
1121097	Bacteria	Bacteroidetes	Bacteroidia	Bacteroidales	Bacteroidaceae	Bacteroides	Bacteroides graminisolvens DSM 19988 = JCM 15093	Bacteroides graminisolvens DSM 19988	Bacteroides_graminisolvens_DSM_19988
471870	Bacteria	Bacteroidetes	Bacteroidia	Bacteroidales	Bacteroidaceae	Bacteroides	Bacteroides intestinalis DSM 17393	Bacteroides intestinalis 341, DSM 17393	Bacteroides_intestinalis_341_DSM_17393
1121098	Bacteria	Bacteroidetes	Bacteroidia	Bacteroidales	Bacteroidaceae	Bacteroides	Bacteroides massiliensis B84634 = Timone 84634 = DSM 17679 = JCM 13223	Bacteroides massiliensis B846dnLKV334	Bacteroides_massiliensis_B846dnLKV334
997884	Bacteria	Bacteroidetes	Bacteroidia	Bacteroidales	Bacteroidaceae	Bacteroides	Bacteroides nordii CL02T12C05	Bacteroides nordii CL02T12C05	Bacteroides_nordii_CL02T12C05
742727	Bacteria	Bacteroidetes	Bacteroidia	Bacteroidales	Bacteroidaceae	Bacteroides	Bacteroides oleiciplenus YIT 12058	Bacteroides oleiciplenus YIT 12058	Bacteroides_oleiciplenus_YIT_12058
411476	Bacteria	Bacteroidetes	Bacteroidia	Bacteroidales	Bacteroidaceae	Bacteroides	Bacteroides ovatus ATCC 8483	Bacteroides ovatus ATCC 8483	Bacteroides_ovatus_ATCC_8483
702444	Bacteria	Bacteroidetes	Bacteroidia	Bacteroidales	Bacteroidaceae	Bacteroides	Bacteroides xylanisolvens SD CC 2a	Bacteroides ovatus SD CC 2a	Bacteroides_ovatus_SD_CC_2a
702443	Bacteria	Bacteroidetes	Bacteroidia	Bacteroidales	Bacteroidaceae	Bacteroides	Bacteroides ovatus SD CMC 3f	Bacteroides ovatus SD CMC 3f	Bacteroides_ovatus_SD_CMC_3f
483218	Bacteria	Firmicutes	Clostridia	Clostridiales	NA	NA	Bacteroides pectinophilus ATCC 43243	Bacteroides pectinophilus ATCC 43243	Bacteroides_pectinophilus_ATCC_43243
484018	Bacteria	Bacteroidetes	Bacteroidia	Bacteroidales	Bacteroidaceae	Bacteroides	Bacteroides plebeius DSM 17135	Bacteroides plebeius M12, DSM 17135	Bacteroides_plebeius_M12_DSM_17135
1121100	Bacteria	Bacteroidetes	Bacteroidia	Bacteroidales	Bacteroidaceae	Bacteroides	Bacteroides pyogenes DSM 20611 = JCM 6294	Bacteroides pyogenes DSM20611	Bacteroides_pyogenes_DSM20611
1121101	Bacteria	Bacteroidetes	Bacteroidia	Bacteroidales	Bacteroidaceae	Bacteroides	Bacteroides salyersiae WAL 10018 = DSM 18765 = JCM 12988	Bacteroides salyersiae WAL 10018	Bacteroides_salyersiae_WAL_10018
469585	Bacteria	Bacteroidetes	Bacteroidia	Bacteroidales	Bacteroidaceae	Bacteroides	Bacteroides sp. 1_1_14	Bacteroides sp. 1_1_14	Bacteroides_sp_1_1_14
457387	Bacteria	Bacteroidetes	Bacteroidia	Bacteroidales	Bacteroidaceae	Bacteroides	Bacteroides sp. 1_1_30	Bacteroides sp. 1_1_30	Bacteroides_sp_1_1_30
818	Bacteria	Bacteroidetes	Bacteroidia	Bacteroidales	Bacteroidaceae	Bacteroides	Bacteroides thetaiomicron	Bacteroides sp. 1_1_6	Bacteroides_sp_1_1_6
469591	Bacteria	Bacteroidetes	Bacteroidia	Bacteroidales	Tannerellaceae	Parabacteroides	Parabacteroides sp. 20_3	Bacteroides sp. 2_1_22	Bacteroides_sp_20_3
469588	Bacteria	Bacteroidetes	Bacteroidia	Bacteroidales	Bacteroidaceae	Bacteroides	Bacteroides sp. 2_1_22	Bacteroides sp. 2_1_33B	Bacteroides_sp_2_1_22
469589	Bacteria	Bacteroidetes	Bacteroidia	Bacteroidales	Bacteroidaceae	Bacteroides	Bacteroides sp. 2_1_33B	Bacteroides sp. 2_1_7	Bacteroides_sp_2_1_33B
457388	Bacteria	Bacteroidetes	Bacteroidia	Bacteroidales	Tannerellaceae	Parabacteroides	Parabacteroides sp. 2_1_7	Bacteroides sp. 2_2_4	Bacteroides_sp_2_1_7
469590	Bacteria	Bacteroidetes	Bacteroidia	Bacteroidales	Bacteroidaceae	Bacteroides	Bacteroides sp. 2_2_4	Bacteroides sp. 20_3	Bacteroides_sp_2_2_4
469592	Bacteria	Bacteroidetes	Bacteroidia	Bacteroidales	Bacteroidaceae	Bacteroides	Bacteroides sp. 3_1_19	Bacteroides sp. 3_1_19	Bacteroides_sp_3_1_19
457390	Bacteria	Bacteroidetes	Bacteroidia	Bacteroidales	Bacteroidaceae	Bacteroides	Bacteroides sp. 3_1_23	Bacteroides sp. 3_1_23	Bacteroides_sp_3_1_23
457391	Bacteria	Bacteroidetes	Bacteroidia	Bacteroidales	Bacteroidaceae	Bacteroides	Bacteroides sp. 3_1_33FAA	Bacteroides sp. 3_1_33FAA	Bacteroides_sp_3_1_33FAA
469593	Bacteria	Bacteroidetes	Bacteroidia	Bacteroidales	Bacteroidaceae	Bacteroides	Bacteroides sp. 3_1_40A	Bacteroides sp. 3_1_40A	Bacteroides_sp_3_1_40A
457392	Bacteria	Bacteroidetes	Bacteroidia	Bacteroidales	Bacteroidaceae	Bacteroides	Bacteroides sp. 3_2_5	Bacteroides sp. 3_2_5	Bacteroides_sp_3_2_5
457393	Bacteria	Bacteroidetes	Bacteroidia	Bacteroidales	Bacteroidaceae	Bacteroides	Bacteroides sp. 4_1_36	Bacteroides sp. 4_1_36	Bacteroides_sp_4_1_36
457394	Bacteria	Bacteroidetes	Bacteroidia	Bacteroidales	Bacteroidaceae	Bacteroides	Bacteroides sp. 4_3_47FAA	Bacteroides sp. 4_3_47FAA	Bacteroides_sp_4_3_47FAA
457395	Bacteria	Bacteroidetes	Bacteroidia	Bacteroidales	Bacteroidaceae	Bacteroides	Bacteroides sp. 9_1_42FAA	Bacteroides sp. 9_1_42FAA	Bacteroides_sp_9_1_42FAA
556258	Bacteria	Bacteroidetes	Bacteroidia	Bacteroidales	Bacteroidaceae	Bacteroides	Bacteroides sp. D1	Bacteroides sp. D1	Bacteroides_sp_D1
556259	Bacteria	Bacteroidetes	Bacteroidia	Bacteroidales	Bacteroidaceae	Bacteroides	Bacteroides sp. D2	Bacteroides sp. D2	Bacteroides_sp_D2
585543	Bacteria	Bacteroidetes	Bacteroidia	Bacteroidales	Bacteroidaceae	Bacteroides	Bacteroides sp. D20	Bacteroides sp. D20	Bacteroides_sp_D20
585544	Bacteria	Bacteroidetes	Bacteroidia	Bacteroidales	Bacteroidaceae	Bacteroides	Bacteroides sp. D22	Bacteroides sp. D22	Bacteroides_sp_D22
449673	Bacteria	Bacteroidetes	Bacteroidia	Bacteroidales	Bacteroidaceae	Bacteroides	Bacteroides stercoris ATCC 43183	Bacteroides stercoris ATCC 43183	Bacteroides_stercoris_ATCC_43183
226186	Bacteria	Bacteroidetes	Bacteroidia	Bacteroidales	Bacteroidaceae	Bacteroides	Bacteroides thetaiotaomicron VPI-5482	Bacteroides thetaiotaomicron VPI-5482	Bacteroides_thetaiotaomicron_VPI_5482
1203465	Bacteria	Bacteroidetes	Bacteroidia	Bacteroidales	Bacteroidaceae	Bacteroides	Bacteroides timonensis AP1	Bacteroides timonensis AP1	Bacteroides_timonensis_AP1
411479	Bacteria	Bacteroidetes	Bacteroidia	Bacteroidales	Bacteroidaceae	Bacteroides	Bacteroides uniformis ATCC 8492	Bacteroides uniformis ATCC 8492	Bacteroides_uniformis_ATCC_8492
1121102	Bacteria	Proteobacteria	Epsilonproteobacteria	Campylobacterales	Campylobacteraceae	Campylobacter	Campylobacter ureolyticus DSM 20703	Bacteroides ureolyticus DSM 20703	Bacteroides_ureolyticus_DSM_20703
435590	Bacteria	Bacteroidetes	Bacteroidia	Bacteroidales	Bacteroidaceae	Bacteroides	Bacteroides vulgatus ATCC 8482	Bacteroides vulgatus ATCC 8482	Bacteroides_vulgatus_ATCC_8482
702447	Bacteria	Bacteroidetes	Bacteroidia	Bacteroidales	Bacteroidaceae	Bacteroides	Bacteroides xylanisolvens SD CC 1b	Bacteroides xylanisolvens SD CC 1b	Bacteroides_xylanisolvens_SD_CC_1b
657309	Bacteria	Bacteroidetes	Bacteroidia	Bacteroidales	Bacteroidaceae	Bacteroides	Bacteroides xylanisolvens XB1A	Bacteroides xylanisolvens XB1A	Bacteroides_xylanisolvens_XB1A
742726	Bacteria	Bacteroidetes	Bacteroidia	Bacteroidales	Barnesiellaceae	Barnesiella	Barnesiella intestinihominis YIT 11860	Barnesiella intestinihominis YIT 11860	Barnesiella_intestinihominis_YIT_11860
283165	Bacteria	Proteobacteria	Alphaproteobacteria	Rhizobiales	Bartonellaceae	Bartonella	Bartonella quintana str. Toulouse	Bartonella quintana Toulouse	Bartonella_quintana_Toulouse
367928	Bacteria	Actinobacteria	Actinobacteria	Bifidobacteriales	Bifidobacteriaceae	Bifidobacterium	Bifidobacterium adolescentis ATCC 15703	Bifidobacterium adolescentis ATCC 15703	Bifidobacterium_adolescentis_ATCC_15703
518635	Bacteria	Actinobacteria	Actinobacteria	Bifidobacteriales	Bifidobacteriaceae	Bifidobacterium	Bifidobacterium angulatum DSM 20098 = JCM 7096	Bifidobacterium angulatum DSM 20098	Bifidobacterium_angulatum_DSM_20098
442563	Bacteria	Actinobacteria	Actinobacteria	Bifidobacteriales	Bifidobacteriaceae	Bifidobacterium	Bifidobacterium animalis subsp. lactis AD011	Bifidobacterium animalis lactis AD011	Bifidobacterium_animalis_lactis_AD011
552531	Bacteria	Actinobacteria	Actinobacteria	Bifidobacteriales	Bifidobacteriaceae	Bifidobacterium	Bifidobacterium animalis subsp. lactis BB-12	Bifidobacterium animalis lactis BB-12	Bifidobacterium_animalis_lactis_BB_12
742729	Bacteria	Actinobacteria	Actinobacteria	Bifidobacteriales	Bifidobacteriaceae	Bifidobacterium	Bifidobacterium animalis subsp. lactis Bi-07	Bifidobacterium animalis lactis Bi-07	Bifidobacterium_animalis_lactis_Bi_07
580050	Bacteria	Actinobacteria	Actinobacteria	Bifidobacteriales	Bifidobacteriaceae	Bifidobacterium	Bifidobacterium animalis subsp. lactis Bl-04	Bifidobacterium animalis lactis Bl-04, ATCC SD5219	Bifidobacterium_animalis_lactis_Bl_04_ATCC_SD5219
1042403	Bacteria	Actinobacteria	Actinobacteria	Bifidobacteriales	Bifidobacteriaceae	Bifidobacterium	Bifidobacterium animalis subsp. lactis CNCM I-2494	Bifidobacterium animalis lactis CNCM I-2494	Bifidobacterium_animalis_lactis_CNCM_I_2494
555970	Bacteria	Actinobacteria	Actinobacteria	Bifidobacteriales	Bifidobacteriaceae	Bifidobacterium	Bifidobacterium animalis subsp. lactis DSM 10140	Bifidobacterium animalis lactis DSM 10140	Bifidobacterium_animalis_lactis_DSM_10140
573236	Bacteria	Actinobacteria	Actinobacteria	Bifidobacteriales	Bifidobacteriaceae	Bifidobacterium	Bifidobacterium animalis subsp. lactis V9	Bifidobacterium animalis lactis V9	Bifidobacterium_animalis_lactis_V9
484020	Bacteria	Actinobacteria	Actinobacteria	Bifidobacteriales	Bifidobacteriaceae	Bifidobacterium	Bifidobacterium bifidum BGN4	Bifidobacterium bifidum BGN4	Bifidobacterium_bifidum_BGN4
398513	Bacteria	Actinobacteria	Actinobacteria	Bifidobacteriales	Bifidobacteriaceae	Bifidobacterium	Bifidobacterium bifidum NCIMB 41171	Bifidobacterium bifidum NCIMB 41171	Bifidobacterium_bifidum_NCIMB_41171
702459	Bacteria	Actinobacteria	Actinobacteria	Bifidobacteriales	Bifidobacteriaceae	Bifidobacterium	Bifidobacterium bifidum PRL2010	Bifidobacterium bifidum PRL2010	Bifidobacterium_bifidum_PRL2010
883062	Bacteria	Actinobacteria	Actinobacteria	Bifidobacteriales	Bifidobacteriaceae	Bifidobacterium	Bifidobacterium bifidum S17	Bifidobacterium bifidum S17	Bifidobacterium_bifidum_S17
1410645	Bacteria	Actinobacteria	Actinobacteria	Bifidobacteriales	Bifidobacteriaceae	Bifidobacterium	Bifidobacterium boum DSM 20432	Bifidobacterium boum DSM 20432	Bifidobacterium_boum_DSM_20432
1203540	Bacteria	Actinobacteria	Actinobacteria	Bifidobacteriales	Bifidobacteriaceae	Bifidobacterium	Bifidobacterium breve HPH0326	Bifidobacterium breve HPH0326	Bifidobacterium_breve_HPH0326
326426	Bacteria	Actinobacteria	Actinobacteria	Bifidobacteriales	Bifidobacteriaceae	Bifidobacterium	Bifidobacterium breve UCC2003	Bifidobacterium breve UCC2003 (NCIMB8807)	Bifidobacterium_breve_UCC2003_NCIMB8807
566552	Bacteria	Actinobacteria	Actinobacteria	Bifidobacteriales	Bifidobacteriaceae	Bifidobacterium	Bifidobacterium catenulatum DSM 16992 = JCM 1194 = LMG 11043	Bifidobacterium catenulatum DSM 16992	Bifidobacterium_catenulatum_DSM_16992
1437599	Bacteria	Actinobacteria	Actinobacteria	Bifidobacteriales	Bifidobacteriaceae	Bifidobacterium	Bifidobacterium coryneforme DSM 20216	Bifidobacterium coryneforme DSM 20216	Bifidobacterium_coryneforme_DSM_20216
473819	Bacteria	Actinobacteria	Actinobacteria	Bifidobacteriales	Bifidobacteriaceae	Bifidobacterium	Bifidobacterium dentium ATCC 27678	Bifidobacterium dentium ATCC 27678	Bifidobacterium_dentium_ATCC_27678
561180	Bacteria	Actinobacteria	Actinobacteria	Bifidobacteriales	Bifidobacteriaceae	Bifidobacterium	Bifidobacterium gallicum DSM 20093 = LMG 11596	Bifidobacterium gallicum DSM 20093	Bifidobacterium_gallicum_DSM_20093
1150460	Bacteria	Actinobacteria	Actinobacteria	Bifidobacteriales	Bifidobacteriaceae	Bifidobacterium	Bifidobacterium kashiwanohense JCM 15439 = DSM 21854	Bifidobacterium kashiwanohense DSM 21854	Bifidobacterium_kashiwanohense_DSM_21854
205913	Bacteria	Actinobacteria	Actinobacteria	Bifidobacteriales	Bifidobacteriaceae	Bifidobacterium	Bifidobacterium longum DJO10A	Bifidobacterium longum DJO10A	Bifidobacterium_longum_DJO10A
1322347	Bacteria	Actinobacteria	Actinobacteria	Bifidobacteriales	Bifidobacteriaceae	Bifidobacterium	Bifidobacterium longum E18	Bifidobacterium longum E18	Bifidobacterium_longum_E18
206672	Bacteria	Actinobacteria	Actinobacteria	Bifidobacteriales	Bifidobacteriaceae	Bifidobacterium	Bifidobacterium longum NCC2705	Bifidobacterium longum NCC2705	Bifidobacterium_longum_NCC2705
565040	Bacteria	Actinobacteria	Actinobacteria	Bifidobacteriales	Bifidobacteriaceae	Bifidobacterium	Bifidobacterium longum subsp. infantis 157F	Bifidobacterium longum infantis 157F-NC	Bifidobacterium_longum_infantis_157F_NC
391904	Bacteria	Actinobacteria	Actinobacteria	Bifidobacteriales	Bifidobacteriaceae	Bifidobacterium	Bifidobacterium longum subsp. infantis ATCC 15697 = JCM 1222 = DSM 20088	Bifidobacterium longum infantis ATCC 15697	Bifidobacterium_longum_infantis_ATCC_15697
548480	Bacteria	Actinobacteria	Actinobacteria	Bifidobacteriales	Bifidobacteriaceae	Bifidobacterium	Bifidobacterium longum subsp. longum ATCC 55813	Bifidobacterium longum longum ATCC 55813	Bifidobacterium_longum_longum_ATCC_55813
890402	Bacteria	Actinobacteria	Actinobacteria	Bifidobacteriales	Bifidobacteriaceae	Bifidobacterium	Bifidobacterium longum subsp. longum BBMN68	Bifidobacterium longum longum BBMN68	Bifidobacterium_longum_longum_BBMN68
537937	Bacteria	Actinobacteria	Actinobacteria	Bifidobacteriales	Bifidobacteriaceae	Bifidobacterium	Bifidobacterium longum subsp. infantis CCUG 52486	Bifidobacterium longum longum CCUG 52486	Bifidobacterium_longum_longum_CCUG_52486
565042	Bacteria	Actinobacteria	Actinobacteria	Bifidobacteriales	Bifidobacteriaceae	Bifidobacterium	Bifidobacterium longum subsp. longum JCM 1217	Bifidobacterium longum longum JCM 1217	Bifidobacterium_longum_longum_JCM_1217
759350	Bacteria	Actinobacteria	Actinobacteria	Bifidobacteriales	Bifidobacteriaceae	Bifidobacterium	Bifidobacterium longum subsp. longum JDM301	Bifidobacterium longum longum JDM301	Bifidobacterium_longum_longum_JDM301
1437603	Bacteria	Actinobacteria	Actinobacteria	Bifidobacteriales	Bifidobacteriaceae	Bifidobacterium	Bifidobacterium mongoliense DSM 21395	Bifidobacterium mongoliense DSM 21395	Bifidobacterium_mongoliense_DSM_21395
547043	Bacteria	Actinobacteria	Actinobacteria	Bifidobacteriales	Bifidobacteriaceae	Bifidobacterium	Bifidobacterium pseudocatenulatum DSM 20438 = JCM 1200 = LMG 10505	Bifidobacterium pseudocatenulatum DSM 20438	Bifidobacterium_pseudocatenulatum_DSM_20438
1437595	Bacteria	Actinobacteria	Actinobacteria	Bifidobacteriales	Bifidobacteriaceae	Bifidobacterium	Bifidobacterium pseudolongum subsp. pseudolongum DSM 20099	Bifidobacterium pseudolongum subsp. Pseudolongum DSM 20099	Bifidobacterium_pseudolongum_subsp_Pseudolongum_DSM_20099
1410647	Bacteria	Actinobacteria	Actinobacteria	Bifidobacteriales	Bifidobacteriaceae	Bifidobacterium	Bifidobacterium ruminantium DSM 6489	Bifidobacterium ruminantium DSM 6489	Bifidobacterium_ruminantium_DSM_6489
1150461	Bacteria	Actinobacteria	Actinobacteria	Bifidobacteriales	Bifidobacteriaceae	Bifidobacterium	Bifidobacterium scardovii JCM 12489 = DSM 13734	Bifidobacterium scardovii JCM 12489	Bifidobacterium_scardovii_JCM_12489
1437612	Bacteria	Actinobacteria	Actinobacteria	Bifidobacteriales	Bifidobacteriaceae	Bifidobacterium	Bifidobacterium stercoris JCM 15918	Bifidobacterium stercoris DSM 24849	Bifidobacterium_stercoris_DSM_24849
1121111	Bacteria	Actinobacteria	Actinobacteria	Bifidobacteriales	Bifidobacteriaceae	Bifidobacterium	Bifidobacterium thermacidophilum subsp. thermacidophilum DSM 15837	Bifidobacterium thermacidophilum subsp. thermacidophilum DSM 15837	Bifidobacterium_thermacidophilum_subsp_thermacidophilum_DSM_15837
1254439	Bacteria	Actinobacteria	Actinobacteria	Bifidobacteriales	Bifidobacteriaceae	Bifidobacterium	Bifidobacterium thermophilum RBL67	Bifidobacterium thermophilum RBL67	Bifidobacterium_thermophilum_RBL67
563192	Bacteria	Proteobacteria	Deltaproteobacteria	Desulfovibrionales	Desulfovibrionaceae	Bilophila	Bilophila wadsworthia 3_1_6	Bilophila wadsworthia 3_1_6	Bilophila_wadsworthia_3_1_6
1211815	Bacteria	Actinobacteria	Actinobacteria	Geodermatophilales	Geodermatophilaceae	Blastococcus	Candidatus Blastococcus massiliensis AP3	Blastococcus massiliensis AP3	Blastococcus_massiliensis_AP3
537007	Bacteria	Firmicutes	Clostridia	Clostridiales	Lachnospiraceae	Blautia	Blautia hansenii DSM 20583	Blautia hansenii VPI C7-24, DSM 20583	Blautia_hansenii_VPI_C7_24_DSM_20583
476272	Bacteria	Firmicutes	Clostridia	Clostridiales	Lachnospiraceae	Blautia	Blautia hydrogenotrophica DSM 10507	Blautia hydrogenotrophica DSM 10507	Blautia_hydrogenotrophica_DSM_10507
411459	Bacteria	Firmicutes	Clostridia	Clostridiales	Lachnospiraceae	Blautia	Blautia obeum ATCC 29174	Blautia obeum ATCC 29174	Blautia_obeum_ATCC_29174
1121114	Bacteria	Firmicutes	Clostridia	Clostridiales	Lachnospiraceae	Blautia	Blautia producta ATCC 27340 = DSM 2950	Blautia producta DSM 2950	Blautia_producta_DSM_2950
1121115	Bacteria	Firmicutes	Clostridia	Clostridiales	Lachnospiraceae	Blautia	Blautia wexlerae DSM 19850	Blautia wexlerae DSM 19850	Blautia_wexlerae_DSM_19850
1331262	Bacteria	Proteobacteria	Betaproteobacteria	Burkholderiales	Alcaligenaceae	Bordetella	Bordetella hinzii OH87 BAL007II	Bordetella hinzii OH87 BAL007II	Bordetella_hinzii_OH87_BAL007II
1064537	Bacteria	Actinobacteria	Actinobacteria	Micrococcales	Dermabacteraceae	Brachybacterium	Brachybacterium paraconglomeratum LC44	Brachybacterium paraconglomeratum LC44	Brachybacterium_paraconglomeratum_LC44
1133568	Bacteria	Spirochaetes	Spirochaetia	Brachyspirales	Brachyspiraceae	Brachyspira	Brachyspira pilosicoli B2904	Brachyspira pilosicoli B2904	Brachyspira_pilosicoli_B2904
398525	Bacteria	Proteobacteria	Alphaproteobacteria	Rhizobiales	Bradyrhizobiaceae	Bradyrhizobium	Bradyrhizobium elkanii USDA 76	Bradyrhizobium elkanii USDA 76	Bradyrhizobium_elkanii_USDA_76
1037409	Bacteria	Proteobacteria	Alphaproteobacteria	Rhizobiales	Bradyrhizobiaceae	Bradyrhizobium	Bradyrhizobium japonicum USDA 6	Bradyrhizobium japonicum USDA 6	Bradyrhizobium_japonicum_USDA_6
1444307	Bacteria	Firmicutes	Bacilli	Bacillales	Paenibacillaceae	Brevibacillus	Brevibacillus agri 5-2	Brevibacillus agri 5-2	Brevibacillus_agri_5_2
1246477	Bacteria	Firmicutes	Bacilli	Bacillales	Paenibacillaceae	Brevibacillus	Brevibacillus agri BAB-2500	Brevibacillus agri BAB-2500	Brevibacillus_agri_BAB_2500
1300222	Bacteria	Firmicutes	Bacilli	Bacillales	Paenibacillaceae	Brevibacillus	Brevibacillus borstelensis AK1	Brevibacillus borstelensis AK1	Brevibacillus_borstelensis_AK1
358681	Bacteria	Firmicutes	Bacilli	Bacillales	Paenibacillaceae	Brevibacillus	Brevibacillus brevis NBRC 100599	Brevibacillus brevis NBRC 100599	Brevibacillus_brevis_NBRC_100599
1229781	Bacteria	Actinobacteria	Actinobacteria	Micrococcales	Brevibacteriaceae	Brevibacterium	Brevibacterium casei S18	Brevibacterium casei S18	Brevibacterium_casei_S18
321955	Bacteria	Actinobacteria	Actinobacteria	Micrococcales	Brevibacteriaceae	Brevibacterium	Brevibacterium linens BL2	Brevibacterium linens BL2	Brevibacterium_linens_BL2
1176165	Bacteria	Actinobacteria	Actinobacteria	Micrococcales	Brevibacteriaceae	Brevibacterium	Brevibacterium ravenspurgense 5401308 = CCUG 53855	Brevibacterium massiliense 5401308	Brevibacterium_massiliense_5401308
1121124	Bacteria	Proteobacteria	Alphaproteobacteria	Caulobacterales	Caulobacteraceae	Brevundimonas	Brevundimonas bacteroides DSM 4726	Brevundimonas bacteroides DSM 4726	Brevundimonas_bacteroides_DSM_4726
1035191	Bacteria	Proteobacteria	Alphaproteobacteria	Caulobacterales	Caulobacteraceae	Brevundimonas	Brevundimonas diminuta 470-4	Brevundimonas diminuta 470-4	Brevundimonas_diminuta_470_4
1121126	Bacteria	Firmicutes	Bacilli	Bacillales	Listeriaceae	Brochothrix	Brochothrix thermosphacta DSM 20171 = FSL F6-1036	Brochothrix thermosphacta DSM 20171	Brochothrix_thermosphacta_DSM_20171
679192	Bacteria	Firmicutes	Erysipelotrichia	Erysipelotrichales	Erysipelotrichaceae	Bulleidia	Bulleidia extructa W1219	Bulleidia extructa W1219	Bulleidia_extructa_W1219
1009846	Bacteria	Proteobacteria	Betaproteobacteria	Burkholderiales	Burkholderiaceae	Burkholderia	Burkholderia cepacia GG4	Burkholderia cepacia GG4	Burkholderia_cepacia_GG4
469610	Bacteria	Proteobacteria	Betaproteobacteria	Burkholderiales	NA	NA	Burkholderiales bacterium 1_1_47	Burkholderiales bacterium 1_1_47	Burkholderiales_bacterium_1_1_47
1203606	Bacteria	Firmicutes	Clostridia	Clostridiales	Clostridiaceae	Butyricicoccus	Butyricicoccus pullicaecorum 1.2	Butyricicoccus pullicaecorum 1.2	Butyricicoccus_pullicaecorum_1_2
1121129	Bacteria	Bacteroidetes	Bacteroidia	Bacteroidales	Odoribacteraceae	Butyricimonas	Butyricimonas synergistica DSM 23225	Butyricimonas synergistica DSM 23225	Butyricimonas_synergistica_DSM_23225
1121130	Bacteria	Bacteroidetes	Bacteroidia	Bacteroidales	Odoribacteraceae	Butyricimonas	Butyricimonas virosa DSM 23226	Butyricimonas virosa DSM 23226	Butyricimonas_virosa_DSM_23226
511680	Bacteria	Firmicutes	Clostridia	Clostridiales	Lachnospiraceae	Butyrivibrio	Butyrivibrio crossotus DSM 2876	Butyrivibrio crossotus DSM 2876	Butyrivibrio_crossotus_DSM_2876
657324	Bacteria	Firmicutes	Clostridia	Clostridiales	Lachnospiraceae	Butyrivibrio	Butyrivibrio fibrisolvens 16/4	Butyrivibrio fibrisolvens 16/4	Butyrivibrio_fibrisolvens_16_4
864566	Bacteria	Proteobacteria	Epsilonproteobacteria	Campylobacterales	Campylobacteraceae	Campylobacter	Campylobacter coli JV20	Campylobacter coli JV20	Campylobacter_coli_JV20
360104	Bacteria	Proteobacteria	Epsilonproteobacteria	Campylobacterales	Campylobacteraceae	Campylobacter	Campylobacter concisus 13826	Campylobacter concisus 13826	Campylobacter_concisus_13826
360105	Bacteria	Proteobacteria	Epsilonproteobacteria	Campylobacterales	Campylobacteraceae	Campylobacter	Campylobacter curvus 525.92	Campylobacter curvus 525.92	Campylobacter_curvus_525_92
360106	Bacteria	Proteobacteria	Epsilonproteobacteria	Campylobacterales	Campylobacteraceae	Campylobacter	Campylobacter fetus subsp. fetus 82-40	Campylobacter fetus subsp. fetus 82-40	Campylobacter_fetus_subsp_fetus_82_40
553220	Bacteria	Proteobacteria	Epsilonproteobacteria	Campylobacterales	Campylobacteraceae	Campylobacter	Campylobacter gracilis RM3268	Campylobacter gracilis RM3268	Campylobacter_gracilis_RM3268
360107	Bacteria	Proteobacteria	Epsilonproteobacteria	Campylobacterales	Campylobacteraceae	Campylobacter	Campylobacter hominis ATCC BAA-381	Campylobacter hominis ATCC BAA-381	Campylobacter_hominis_ATCC_BAA_381
1031746	Bacteria	Proteobacteria	Epsilonproteobacteria	Campylobacterales	Campylobacteraceae	Campylobacter	Campylobacter hyointestinalis subsp. hyointestinalis LMG 9260	Campylobacter hyointestinalis subsp. hyointestinalis LMG 9260	Campylobacter_hyointestinalis_subsp_hyointestinalis_LMG_9260
354242	Bacteria	Proteobacteria	Epsilonproteobacteria	Campylobacterales	Campylobacteraceae	Campylobacter	Campylobacter jejuni subsp. jejuni 81-176	Campylobacter jejuni jejuni 81-176	Campylobacter_jejuni_jejuni_81_176
1295400	Bacteria	Proteobacteria	Epsilonproteobacteria	Campylobacterales	Campylobacteraceae	Campylobacter	Campylobacter jejuni subsp. jejuni ICDCCJ07004	Campylobacter jejuni jejuni ICDCCJ07004	Campylobacter_jejuni_jejuni_ICDCCJ07004
645464	Bacteria	Proteobacteria	Epsilonproteobacteria	Campylobacterales	Campylobacteraceae	Campylobacter	Campylobacter jejuni subsp. jejuni M1	Campylobacter jejuni jejuni M1	Campylobacter_jejuni_jejuni_M1
192222	Bacteria	Proteobacteria	Epsilonproteobacteria	Campylobacterales	Campylobacteraceae	Campylobacter	Campylobacter jejuni subsp. jejuni NCTC 11168 = ATCC 700819	Campylobacter jejuni jejuni NCTC 11168	Campylobacter_jejuni_jejuni_NCTC_11168
306263	Bacteria	Proteobacteria	Epsilonproteobacteria	Campylobacterales	Campylobacteraceae	Campylobacter	Campylobacter lari RM2100	Campylobacter lari RM2100	Campylobacter_lari_RM2100
553218	Bacteria	Proteobacteria	Epsilonproteobacteria	Campylobacterales	Campylobacteraceae	Campylobacter	Campylobacter rectus RM3267	Campylobacter rectus RM3267	Campylobacter_rectus_RM3267
1244083	Bacteria	Proteobacteria	Epsilonproteobacteria	Campylobacterales	Campylobacteraceae	Campylobacter	Campylobacter showae CSUNSWCD	Campylobacter showae CSUNSWCD	Campylobacter_showae_CSUNSWCD
888826	Bacteria	Proteobacteria	Epsilonproteobacteria	Campylobacterales	Campylobacteraceae	Campylobacter	Campylobacter upsaliensis JV21	Campylobacter upsaliensis JV21	Campylobacter_upsaliensis_JV21
1237085	Archaea	Thaumarchaeota	Nitrososphaeria	Nitrososphaerales	Nitrososphaeraceae	Nitrososphaera	Candidatus Nitrososphaera gargensis Ga9.2	Candidatus Nitrososphaera gargensis Ga9.2	Candidatus_Nitrososphaera_gargensis_Ga9_2
641143	Bacteria	Bacteroidetes	Flavobacteriia	Flavobacteriales	Flavobacteriaceae	Capnocytophaga	Capnocytophaga granulosa ATCC 51502	Capnocytophaga granulosa ATCC 51502	Capnocytophaga_granulosa_ATCC_51502
521097	Bacteria	Bacteroidetes	Flavobacteriia	Flavobacteriales	Flavobacteriaceae	Capnocytophaga	Capnocytophaga ochracea DSM 7271	Capnocytophaga ochracea DSM 7271	Capnocytophaga_ochracea_DSM_7271
553177	Bacteria	Bacteroidetes	Flavobacteriia	Flavobacteriales	Flavobacteriaceae	Capnocytophaga	Capnocytophaga sputigena ATCC 33612	Capnocytophaga sputigena ATCC 33612	Capnocytophaga_sputigena_ATCC_33612
451640	Bacteria	Firmicutes	Erysipelotrichia	Erysipelotrichales	Erysipelotrichaceae	Catenibacterium	Catenibacterium mitsuokai DSM 15897	Catenibacterium mitsuokai DSM 15897	Catenibacterium_mitsuokai_DSM_15897
566551	Bacteria	Proteobacteria	Gammaproteobacteria	Enterobacterales	Enterobacteriaceae	Cedecea	Cedecea davisae DSM 4568	Cedecea davisae DSM 4568	Cedecea_davisae_DSM_4568
642492	Bacteria	Firmicutes	Clostridia	Clostridiales	Lachnospiraceae	Cellulosilyticum	Cellulosilyticum lentocellum DSM 5427	Cellulosilyticum lentocellum DSM 5427	Cellulosilyticum_lentocellum_DSM_5427
935839	Bacteria	Actinobacteria	Actinobacteria	Micrococcales	Promicromonosporaceae	Cellulosimicrobium	Cellulosimicrobium cellulans J36	Cellulosimicrobium cellulans J36	Cellulosimicrobium_cellulans_J36
1319815	Bacteria	Fusobacteria	Fusobacteriia	Fusobacteriales	Fusobacteriaceae	Cetobacterium	Cetobacterium somerae ATCC BAA-474	Cetobacterium somerae ATCC BAA-47401	Cetobacterium_somerae_ATCC_BAA_47401
1261127	Bacteria	Proteobacteria	Gammaproteobacteria	Enterobacterales	Enterobacteriaceae	Citrobacter	Citrobacter amalonaticus Y19	Citrobacter amalonaticus Y19	Citrobacter_amalonaticus_Y19
1006003	Bacteria	Proteobacteria	Gammaproteobacteria	Enterobacterales	Enterobacteriaceae	Citrobacter	Citrobacter freundii ATCC 8090 = MTCC 1658	Citrobacter freundii ATCC 8090	Citrobacter_freundii_ATCC_8090
1400136	Bacteria	Proteobacteria	Gammaproteobacteria	Enterobacterales	Enterobacteriaceae	Citrobacter	Citrobacter freundii UCI 31	Citrobacter freundii UCI 31	Citrobacter_freundii_UCI_31
290338	Bacteria	Proteobacteria	Gammaproteobacteria	Enterobacterales	Enterobacteriaceae	Citrobacter	Citrobacter koseri ATCC BAA-895	Citrobacter koseri ATCC BAA-895	Citrobacter_koseri_ATCC_BAA_895
1639133	Bacteria	Proteobacteria	Gammaproteobacteria	Enterobacterales	Enterobacteriaceae	Citrobacter	Citrobacter portucalensis	Citrobacter sp. 30_2	Citrobacter_sp_30_2
500640	Bacteria	Proteobacteria	Gammaproteobacteria	Enterobacterales	Enterobacteriaceae	Citrobacter	Citrobacter youngae ATCC 29220	Citrobacter youngae ATCC 29220	Citrobacter_youngae_ATCC_29220
866499	Bacteria	Synergistetes	Synergistia	Synergistales	Synergistaceae	Cloacibacillus	Cloacibacillus evryensis DSM 19522	Cloacibacillus evryensis DSM 19522	Cloacibacillus_evryensis_DSM_19522
457421	Bacteria	Firmicutes	Clostridia	Clostridiales	NA	NA	Clostridiales bacterium 1_7_47FAA	Clostridiales sp. 1_7_47FAA	Clostridiales_sp_1_7_47FAA
272562	Bacteria	Firmicutes	Clostridia	Clostridiales	Clostridiaceae	Clostridium	Clostridium acetobutylicum ATCC 824	Clostridium acetobutylicum ATCC 824	Clostridium_acetobutylicum_ATCC_824
518636	Bacteria	Firmicutes	Clostridia	Clostridiales	Lachnospiraceae	Lachnoclostridium	Clostridium asparagiforme DSM 15981	Clostridium asparagiforme DSM 15981	Clostridium_asparagiforme_DSM_15981
445973	Bacteria	Firmicutes	Clostridia	Clostridiales	Peptostreptococcaceae	Intestinibacter	Intestinibacter bartlettii DSM 16795	Clostridium bartlettii DSM 16795	Clostridium_bartlettii_DSM_16795
290402	Bacteria	Firmicutes	Clostridia	Clostridiales	Clostridiaceae	Clostridium	Clostridium beijerinckii NCIMB 8052	Clostridium beijerinckii NCIMB 8052	Clostridium_beijerinckii_NCIMB_8052
1233170	Bacteria	Firmicutes	Clostridia	Clostridiales	Peptostreptococcaceae	Paraclostridium	Paraclostridium bifermentans ATCC 19299	Clostridium bifermentans ATCC 19299	Clostridium_bifermentans_ATCC_19299
411902	Bacteria	Firmicutes	Clostridia	Clostridiales	Lachnospiraceae	Lachnoclostridium	Clostridium bolteae ATCC BAA-613	Clostridium bolteae ATCC BAA-613	Clostridium_bolteae_ATCC_BAA_613
441770	Bacteria	Firmicutes	Clostridia	Clostridiales	Clostridiaceae	Clostridium	Clostridium botulinum A str. ATCC 19397	Clostridium botulinum A str. ATCC 19397	Clostridium_botulinum_A_str_ATCC_19397
413999	Bacteria	Firmicutes	Clostridia	Clostridiales	Clostridiaceae	Clostridium	Clostridium botulinum A str. ATCC 3502	Clostridium botulinum A str. ATCC 3502	Clostridium_botulinum_A_str_ATCC_3502
441771	Bacteria	Firmicutes	Clostridia	Clostridiales	Clostridiaceae	Clostridium	Clostridium botulinum A str. Hall	Clostridium botulinum A str. Hall	Clostridium_botulinum_A_str_Hall
445336	Bacteria	Firmicutes	Clostridia	Clostridiales	Clostridiaceae	Clostridium	Clostridium botulinum Bf	Clostridium botulinum Bf	Clostridium_botulinum_Bf
536233	Bacteria	Firmicutes	Clostridia	Clostridiales	Clostridiaceae	Clostridium	Clostridium botulinum E1 str. 'BoNT E Beluga'	Clostridium botulinum E1 str. 'BoNT E Beluga'	Clostridium_botulinum_E1_str_BoNT_E_Beluga
758678	Bacteria	Firmicutes	Clostridia	Clostridiales	Clostridiaceae	Clostridium	Clostridium botulinum F str. 230613	Clostridium botulinum F str. 230613	Clostridium_botulinum_F_str_230613
1316931	Bacteria	Firmicutes	Clostridia	Clostridiales	Clostridiaceae	Clostridium	Clostridium butyricum DSM 10702	Clostridium butyricum DSM 10702	Clostridium_butyricum_DSM_10702
632245	Bacteria	Firmicutes	Clostridia	Clostridiales	Clostridiaceae	Clostridium	Clostridium butyricum E4 str. BoNT E BL5262	Clostridium butyricum E4 str. BoNT E BL5262	Clostridium_butyricum_E4_str_BoNT_E_BL5262
1280692	Bacteria	Firmicutes	Clostridia	Clostridiales	Clostridiaceae	Clostridium	Clostridium cadaveris AGR2141	Clostridium cadaveris AGR2141	Clostridium_cadaveris_AGR2141
545697	Bacteria	Firmicutes	Clostridia	Clostridiales	Clostridiaceae	Clostridium	Clostridium celatum DSM 1785	Clostridium celatum DSM 1785	Clostridium_celatum_DSM_1785
1121303	Bacteria	Firmicutes	Clostridia	Clostridiales	Hungateiclostridiaceae	Ruminiclostridium	Ruminiclostridium cellobioparum DSM 1351 = ATCC 15832	Clostridium cellobioparum DSM 1351	Clostridium_cellobioparum_DSM_1351
742733	Bacteria	Firmicutes	Clostridia	Clostridiales	Lachnospiraceae	Lachnoclostridium	Clostridium citroniae WAL-17108	Clostridium citroniae WAL-17108	Clostridium_citroniae_WAL_17108
720554	Bacteria	Firmicutes	Clostridia	Clostridiales	Hungateiclostridiaceae	Hungateiclostridium	Hungateiclostridium clariflavum DSM 19732	Clostridium clariflavum DSM 19732	Clostridium_clariflavum_DSM_19732
999410	Bacteria	Firmicutes	Clostridia	Clostridiales	Lachnospiraceae	Lachnoclostridium	Clostridium clostridioforme CM201	Clostridium clostridioforme CM201	Clostridium_clostridioforme_CM201
645462	Bacteria	Firmicutes	Clostridia	Clostridiales	Peptostreptococcaceae	Clostridioides	Clostridioides difficile CD196	Clostridium difficile CD196	Clostridium_difficile_CD196
525258	Bacteria	Firmicutes	Clostridia	Clostridiales	Peptostreptococcaceae	Clostridioides	Clostridioides difficile NAP07	Clostridium difficile NAP07	Clostridium_difficile_NAP07
525259	Bacteria	Firmicutes	Clostridia	Clostridiales	Peptostreptococcaceae	Clostridioides	Clostridioides difficile NAP08	Clostridium difficile NAP08	Clostridium_difficile_NAP08
645463	Bacteria	Firmicutes	Clostridia	Clostridiales	Peptostreptococcaceae	Clostridioides	Clostridioides difficile R20291	Clostridium difficile R20291	Clostridium_difficile_R20291
1121315	Bacteria	Firmicutes	Clostridia	Clostridiales	Peptostreptococcaceae	Terrisporobacter	Terrisporobacter glycolicus ATCC 14880 = DSM 1288	Clostridium glycolicum ATCC 14880	Clostridium_glycolicum_ATCC_14880
999412	Bacteria	Firmicutes	Clostridia	Clostridiales	Clostridiaceae	Hungatella	Hungatella hathewayi 12489931	Clostridium hathewayi 12489931	Clostridium_hathewayi_12489931
566550	Bacteria	Firmicutes	Clostridia	Clostridiales	Clostridiaceae	Hungatella	Hungatella hathewayi DSM 13479	Clostridium hathewayi DSM 13479	Clostridium_hathewayi_DSM_13479
500633	Bacteria	Firmicutes	Clostridia	Clostridiales	Peptostreptococcaceae	NA	Clostridium hiranonis DSM 13275	Clostridium hiranonis TO-931 DSM 13275	Clostridium_hiranonis_TO_931_DSM_13275
553973	Bacteria	Firmicutes	Clostridia	Clostridiales	Lachnospiraceae	Lachnoclostridium	Clostridium hylemonae DSM 15053	Clostridium hylemonae DSM 15053	Clostridium_hylemonae_DSM_15053
1304881	Bacteria	Firmicutes	Clostridia	Clostridiales	Lachnospiraceae	Lachnoclostridium	Clostridium indolis DSM 755	Clostridium indolis DSM 755	Clostridium_indolis_DSM_755
999413	Bacteria	Firmicutes	Erysipelotrichia	Erysipelotrichales	Erysipelotrichaceae	Erysipelatoclostridium	Clostridium innocuum 2959	Clostridium innocuum 2959	Clostridium_innocuum_2959
428125	Bacteria	Firmicutes	Clostridia	Clostridiales	Ruminococcaceae	NA	Clostridium leptum DSM 753	Clostridium leptum DSM 753	Clostridium_leptum_DSM_753
1286820	Bacteria	Firmicutes	Clostridia	Clostridiales	Lachnospiraceae	Lachnoclostridium	Clostridium methoxybenzovorans SR3	Clostridium methoxybenzovorans SR3	Clostridium_methoxybenzovorans_SR3
537013	Bacteria	Firmicutes	Clostridia	Clostridiales	Ruminococcaceae	NA	Clostridium methylpentosum DSM 5476	Clostridium methylpentosum R2, DSM 5476	Clostridium_methylpentosum_R2_DSM_5476
500632	Bacteria	Firmicutes	Clostridia	Clostridiales	Lachnospiraceae	Tyzzerella	Tyzzerella nexilis DSM 1787	Clostridium nexile DSM 1787	Clostridium_nexile_DSM_1787
1280689	Bacteria	Firmicutes	Clostridia	Clostridiales	Clostridiaceae	Clostridium	Clostridium paraputrificum AGR2156	Clostridium paraputrificum AGR2156	Clostridium_paraputrificum_AGR2156
195103	Bacteria	Firmicutes	Clostridia	Clostridiales	Clostridiaceae	Clostridium	Clostridium perfringens ATCC 13124	Clostridium perfringens ATCC 13124	Clostridium_perfringens_ATCC_13124
445974	Bacteria	Firmicutes	Erysipelotrichia	Erysipelotrichales	Erysipelotrichaceae	Erysipelatoclostridium	Erysipelatoclostridium ramosum DSM 1402	Clostridium ramosum VPI 0427, DSM 1402	Clostridium_ramosum_VPI_0427_DSM_1402
1121333	Bacteria	Firmicutes	Erysipelotrichia	Erysipelotrichales	Erysipelotrichaceae	Erysipelatoclostridium	Clostridium saccharogumia DSM 17460	Clostridium saccharogumia DSM 17460	Clostridium_saccharogumia_DSM_17460
931276	Bacteria	Firmicutes	Clostridia	Clostridiales	Clostridiaceae	Clostridium	Clostridium saccharoperbutylacetonicum N1-4(HMT)	Clostridium saccharoperbutylacetonicum N1-4(HMT)	Clostridium_saccharoperbutylacetonicum_N1_4_HMT
1202534	Bacteria	Firmicutes	Clostridia	Clostridiales	Clostridiaceae	Clostridium	Clostridium sartagoforme AAU1	Clostridium sartagoforme AAU1	Clostridium_sartagoforme_AAU1
411468	Bacteria	Firmicutes	Clostridia	Clostridiales	Lachnospiraceae	Lachnoclostridium	Clostridium scindens ATCC 35704	Clostridium scindens ATCC 35704	Clostridium_scindens_ATCC_35704
1292036	Bacteria	Firmicutes	Clostridia	Clostridiales	Peptostreptococcaceae	Paeniclostridium	Paeniclostridium sordellii ATCC 9714	Clostridium sordellii ATCC 9714	Clostridium_sordellii_ATCC_9714
457396	Bacteria	Firmicutes	Clostridia	Clostridiales	Clostridiaceae	Clostridium	Clostridium sp. 7_2_43FAA	Clostridium sp M62/1	Clostridium_sp_7_2_43FAA
411489	Bacteria	Firmicutes	Clostridia	Clostridiales	Clostridiaceae	Clostridium	Clostridium sp. L2-50	Clostridium sp. 7_2_43FAA	Clostridium_sp_L2_50
411486	Bacteria	Firmicutes	Clostridia	Clostridiales	Clostridiaceae	Clostridium	Clostridium sp. M62/1	Clostridium sp. L2-50	Clostridium_sp_M62_1
411484	Bacteria	Firmicutes	Clostridia	Clostridiales	Clostridiaceae	Clostridium	Clostridium sp. SS2/1	Clostridium sp. SS2/1	Clostridium_sp_SS2_1
1042156	Bacteria	Firmicutes	Clostridia	Clostridiales	Clostridiaceae	Clostridium	Clostridium sp. SY8519	Clostridium sp. SY8519	Clostridium_sp_SY8519
428126	Bacteria	Firmicutes	Erysipelotrichia	Erysipelotrichales	Erysipelotrichaceae	Erysipelatoclostridium	Clostridium spiroforme DSM 1552	Clostridium spiroforme DSM 1552	Clostridium_spiroforme_DSM_1552
471871	Bacteria	Firmicutes	Clostridia	Clostridiales	Clostridiaceae	Clostridium	Clostridium sporogenes ATCC 15579	Clostridium sporogenes ATCC 15579	Clostridium_sporogenes_ATCC_15579
1121334	Bacteria	Firmicutes	Clostridia	Clostridiales	Ruminococcaceae	NA	Clostridium sporosphaeroides DSM 1294	Clostridium sporosphaeroides DSM 1294	Clostridium_sporosphaeroides_DSM_1294
499177	Bacteria	Firmicutes	Clostridia	Clostridiales	Peptostreptococcaceae	Acetoanaerobium	Acetoanaerobium sticklandii DSM 519	Clostridium sticklandii DSM 519	Clostridium_sticklandii_DSM_519
411472	Bacteria	Firmicutes	Clostridia	Clostridiales	Lachnospiraceae	Lachnoclostridium	Clostridium symbiosum ATCC 14940	Clostridium symbiosum ATCC 14940	Clostridium_symbiosum_ATCC_14940
742740	Bacteria	Firmicutes	Clostridia	Clostridiales	Lachnospiraceae	Lachnoclostridium	Clostridium symbiosum WAL-14163	Clostridium symbiosum WAL-14163	Clostridium_symbiosum_WAL_14163
742741	Bacteria	Firmicutes	Clostridia	Clostridiales	Lachnospiraceae	Lachnoclostridium	Clostridium symbiosum WAL-14673	Clostridium symbiosum WAL-14673	Clostridium_symbiosum_WAL_14673
1121342	Bacteria	Firmicutes	Clostridia	Clostridiales	Clostridiaceae	Clostridium	Clostridium tyrobutyricum DSM 2637 = ATCC 25755 = JCM 11008	Clostridium tyrobutyricum DSM 2637	Clostridium_tyrobutyricum_DSM_2637
1121344	Bacteria	Firmicutes	Clostridia	Clostridiales	Ruminococcaceae	NA	Clostridium viride DSM 6836	Clostridium viride DSM 6836	Clostridium_viride_DSM_6836
411903	Bacteria	Actinobacteria	Coriobacteriia	Coriobacteriales	Coriobacteriaceae	Collinsella	Collinsella aerofaciens ATCC 25986	Collinsella aerofaciens ATCC 25986	Collinsella_aerofaciens_ATCC_25986
521003	Bacteria	Actinobacteria	Coriobacteriia	Coriobacteriales	Coriobacteriaceae	Collinsella	Collinsella intestinalis DSM 13280	Collinsella intestinalis DSM 13280	Collinsella_intestinalis_DSM_13280
445975	Bacteria	Actinobacteria	Coriobacteriia	Coriobacteriales	Coriobacteriaceae	Collinsella	Collinsella stercoris DSM 13279	Collinsella stercoris DSM 13279	Collinsella_stercoris_DSM_13279
742742	Bacteria	Actinobacteria	Coriobacteriia	Coriobacteriales	Coriobacteriaceae	Collinsella	Collinsella tanakaei YIT 12063	Collinsella tanakaei YIT 12063	Collinsella_tanakaei_YIT_12063
688245	Bacteria	Proteobacteria	Betaproteobacteria	Burkholderiales	Comamonadaceae	Comamonas	Comamonas testosteroni CNB-2	Comamonas testosteroni CNB-2	Comamonas_testosteroni_CNB_2
100884	Bacteria	Firmicutes	Erysipelotrichia	Erysipelotrichales	Erysipelotrichaceae	Coprobacillus	Coprobacillus cateniformis	Coprobacillus sp. 29_1	Coprobacillus_sp_29_1
556270	Bacteria	Firmicutes	Erysipelotrichia	Erysipelotrichales	Erysipelotrichaceae	Coprobacillus	Coprobacillus sp. D7	Coprobacillus sp. D7	Coprobacillus_sp_D7
717962	Bacteria	Firmicutes	Clostridia	Clostridiales	Lachnospiraceae	Coprococcus	Coprococcus catus GD/7	Coprococcus catus GD/7	Coprococcus_catus_GD_7
470146	Bacteria	Firmicutes	Clostridia	Clostridiales	Lachnospiraceae	Coprococcus	Coprococcus comes ATCC 27758	Coprococcus comes ATCC 27758	Coprococcus_comes_ATCC_27758
411474	Bacteria	Firmicutes	Clostridia	Clostridiales	Lachnospiraceae	Coprococcus	Coprococcus eutactus ATCC 27759	Coprococcus eutactus ATCC 27759	Coprococcus_eutactus_ATCC_27759
649754	Bacteria	Actinobacteria	Actinobacteria	Corynebacteriales	Corynebacteriaceae	Corynebacterium	Corynebacterium ammoniagenes DSM 20306	Corynebacterium ammoniagenes DSM 20306	Corynebacterium_ammoniagenes_DSM_20306
553204	Bacteria	Actinobacteria	Actinobacteria	Corynebacteriales	Corynebacteriaceae	Corynebacterium	Corynebacterium amycolatum SK46	Corynebacterium amycolatum SK46	Corynebacterium_amycolatum_SK46
548476	Bacteria	Actinobacteria	Actinobacteria	Corynebacteriales	Corynebacteriaceae	Corynebacterium	Corynebacterium aurimucosum ATCC 700975	Corynebacterium aurimucosum ATCC 700975	Corynebacterium_aurimucosum_ATCC_700975
1035195	Bacteria	Actinobacteria	Actinobacteria	Corynebacteriales	Corynebacteriaceae	Corynebacterium	Corynebacterium durum F0235	Corynebacterium durum F0235	Corynebacterium_durum_F0235
548477	Bacteria	Actinobacteria	Actinobacteria	Corynebacteriales	Corynebacteriaceae	Corynebacterium	Corynebacterium glucuronolyticum ATCC 51867	Corynebacterium glucuronolyticum ATCC 51867	Corynebacterium_glucuronolyticum_ATCC_51867
645127	Bacteria	Actinobacteria	Actinobacteria	Corynebacteriales	Corynebacteriaceae	Corynebacterium	Corynebacterium kroppenstedtii DSM 44385	Corynebacterium kroppenstedtii DSM 44385	Corynebacterium_kroppenstedtii_DSM_44385
1121367	Bacteria	Actinobacteria	Actinobacteria	Corynebacteriales	Corynebacteriaceae	Corynebacterium	Corynebacterium propinquum DSM 44285	Corynebacterium propinquum DSM 44285	Corynebacterium_propinquum_DSM_44285
525268	Bacteria	Actinobacteria	Actinobacteria	Corynebacteriales	Corynebacteriaceae	Corynebacterium	Corynebacterium striatum ATCC 6940	Corynebacterium striatum ATCC 6940	Corynebacterium_striatum_ATCC_6940
553206	Bacteria	Actinobacteria	Actinobacteria	Corynebacteriales	Corynebacteriaceae	Corynebacterium	Corynebacterium tuberculostearicum SK141	Corynebacterium tuberculostearicum SK141	Corynebacterium_tuberculostearicum_SK141
945711	Bacteria	Actinobacteria	Actinobacteria	Corynebacteriales	Corynebacteriaceae	Corynebacterium	Corynebacterium ulcerans 809	Corynebacterium ulcerans 809	Corynebacterium_ulcerans_809
401472	Bacteria	Actinobacteria	Actinobacteria	Corynebacteriales	Corynebacteriaceae	Corynebacterium	Corynebacterium ureicelerivorans	Corynebacterium ureicelerivorans	Corynebacterium_ureicelerivorans
290339	Bacteria	Proteobacteria	Gammaproteobacteria	Enterobacterales	Enterobacteriaceae	Cronobacter	Cronobacter sakazakii ATCC BAA-894	Cronobacter sakazakii ATCC BAA-894	Cronobacter_sakazakii_ATCC_BAA_894
469378	Bacteria	Actinobacteria	Coriobacteriia	Eggerthellales	Eggerthellaceae	Cryptobacterium	Cryptobacterium curtum DSM 15641	Cryptobacterium curtum DSM 15641	Cryptobacterium_curtum_DSM_15641
1292022	Bacteria	Actinobacteria	Actinobacteria	Micrococcales	Microbacteriaceae	Curtobacterium	Curtobacterium flaccumfaciens UCD-AKU	Curtobacterium flaccumfaciens UCD-AKU	Curtobacterium_flaccumfaciens_UCD_AKU
398578	Bacteria	Proteobacteria	Betaproteobacteria	Burkholderiales	Comamonadaceae	Delftia	Delftia acidovorans SPH-1	Delftia acidovorans SPH-1	Delftia_acidovorans_SPH_1
1274	Bacteria	Actinobacteria	Actinobacteria	Micrococcales	Dermacoccaceae	Dermacoccus	Dermacoccus nishinomiyaensis	Dermacoccus nishinomiyaensis	Dermacoccus_nishinomiyaensis
1121445	Bacteria	Proteobacteria	Deltaproteobacteria	Desulfovibrionales	Desulfovibrionaceae	Desulfovibrio	Desulfovibrio desulfuricans DSM 642	Desulfovibrio desulfuricans subsp. desulfuricans DSM 642	Desulfovibrio_desulfuricans_subsp_desulfuricans_DSM_642
411464	Bacteria	Proteobacteria	Deltaproteobacteria	Desulfovibrionales	Desulfovibrionaceae	Desulfovibrio	Desulfovibrio piger ATCC 29098	Desulfovibrio piger ATCC 29098	Desulfovibrio_piger_ATCC_29098
457398	Bacteria	Proteobacteria	Deltaproteobacteria	Desulfovibrionales	Desulfovibrionaceae	Desulfovibrio	Desulfovibrio sp. 3_1_syn3	Desulfovibrio sp. 3_1_syn3	Desulfovibrio_sp_3_1_syn3
592028	Bacteria	Firmicutes	Negativicutes	Veillonellales	Veillonellaceae	Dialister	Dialister invisus DSM 15470	Dialister invisus DSM 15470	Dialister_invisus_DSM_15470
742743	Bacteria	Firmicutes	Negativicutes	Veillonellales	Veillonellaceae	Dialister	Dialister succinatiphilus YIT 11850	Dialister succinatiphilus YIT 11850	Dialister_succinatiphilus_YIT_11850
910954	Bacteria	Actinobacteria	Actinobacteria	Corynebacteriales	Dietziaceae	Dietzia	Dietzia cinnamea P4	Dietzia cinnamea P4	Dietzia_cinnamea_P4
411461	Bacteria	Firmicutes	Clostridia	Clostridiales	Lachnospiraceae	Dorea	Dorea formicigenerans ATCC 27755	Dorea formicigenerans ATCC 27755	Dorea_formicigenerans_ATCC_27755
411462	Bacteria	Firmicutes	Clostridia	Clostridiales	Lachnospiraceae	Dorea	Dorea longicatena DSM 13814	Dorea longicatena DSM 13814	Dorea_longicatena_DSM_13814
1121482	Bacteria	Bacteroidetes	Cytophagia	Cytophagales	Cytophagaceae	Dyadobacter	Dyadobacter beijingensis DSM 21582	Dyadobacter beijingensis DSM 21582	Dyadobacter_beijingensis_DSM_21582
471854	Bacteria	Bacteroidetes	Cytophagia	Cytophagales	Cytophagaceae	Dyadobacter	Dyadobacter fermentans DSM 18053	Dyadobacter fermentans DSM 18053	Dyadobacter_fermentans_DSM_18053
742766	Bacteria	Bacteroidetes	Bacteroidia	Bacteroidales	Dysgonamonadaceae	Dysgonomonas	Dysgonomonas gadei ATCC BAA-286	Dysgonomonas gadei ATCC BAA-286	Dysgonomonas_gadei_ATCC_BAA_286
500638	Bacteria	Proteobacteria	Gammaproteobacteria	Enterobacterales	Hafniaceae	Edwardsiella	Edwardsiella tarda ATCC 23685	Edwardsiella tarda ATCC 23685	Edwardsiella_tarda_ATCC_23685
718251	Bacteria	Proteobacteria	Gammaproteobacteria	Enterobacterales	Hafniaceae	Edwardsiella	Edwardsiella tarda FL6-60	Edwardsiella tarda FL6-60	Edwardsiella_tarda_FL6_60
479437	Bacteria	Actinobacteria	Coriobacteriia	Eggerthellales	Eggerthellaceae	Eggerthella	Eggerthella lenta DSM 2243	Eggerthella lenta DSM 2243	Eggerthella_lenta_DSM_2243
665943	Bacteria	Actinobacteria	Coriobacteriia	Eggerthellales	Eggerthellaceae	Eggerthella	Eggerthella sp. 1_3_56FAA	Eggerthella sp. 1_3_56FAA	Eggerthella_sp_1_3_56FAA
502558	Bacteria	Actinobacteria	Coriobacteriia	Eggerthellales	Eggerthellaceae	Eggerthella	Eggerthella sp. YY7918	Eggerthella sp. YY7918	Eggerthella_sp_YY7918
999415	Bacteria	Firmicutes	Erysipelotrichia	Erysipelotrichales	Erysipelotrichaceae	Eggerthia	Eggerthia catenaformis OT 569 = DSM 20559	Eggerthia catenaformis OT 569	Eggerthia_catenaformis_OT_569
546274	Bacteria	Proteobacteria	Betaproteobacteria	Neisseriales	Neisseriaceae	Eikenella	Eikenella corrodens ATCC 23834	Eikenella corrodens ATCC 23834	Eikenella_corrodens_ATCC_23834
1028307	Bacteria	Proteobacteria	Gammaproteobacteria	Enterobacterales	Enterobacteriaceae	Klebsiella	Klebsiella aerogenes KCTC 2190	Enterobacter aerogenes KCTC 2190	Enterobacter_aerogenes_KCTC_2190
640513	Bacteria	Proteobacteria	Gammaproteobacteria	Enterobacterales	Enterobacteriaceae	Enterobacter	Enterobacter asburiae LF7a	Enterobacter asburiae LF7a	Enterobacter_asburiae_LF7a
500639	Bacteria	Proteobacteria	Gammaproteobacteria	Enterobacterales	Enterobacteriaceae	Enterobacter	Enterobacter cancerogenus ATCC 35316	Enterobacter cancerogenus ATCC 35316	Enterobacter_cancerogenus_ATCC_35316
1045856	Bacteria	Proteobacteria	Gammaproteobacteria	Enterobacterales	Enterobacteriaceae	Enterobacter	Enterobacter cloacae EcWSU1	Enterobacter cloacae EcWSU1	Enterobacter_cloacae_EcWSU1
1259823	Bacteria	Proteobacteria	Gammaproteobacteria	Enterobacterales	Enterobacteriaceae	Enterobacter	Enterobacter hormaechei YT2	Enterobacter hormaechei YT2	Enterobacter_hormaechei_YT2
1260282	Bacteria	Proteobacteria	Gammaproteobacteria	Enterobacterales	Enterobacteriaceae	Enterobacter	Enterobacter hormaechei YT3	Enterobacter hormaechei YT3	Enterobacter_hormaechei_YT3
469613	Bacteria	Proteobacteria	Gammaproteobacteria	Enterobacterales	Enterobacteriaceae	NA	Enterobacteriaceae bacterium 9_2_54FAA	Enterobacteriaceae bacterium 9_2_54FAA	Enterobacteriaceae_bacterium_9_2_54FAA
1158606	Bacteria	Firmicutes	Bacilli	Lactobacillales	Enterococcaceae	Enterococcus	Enterococcus asini ATCC 700915	Enterococcus asini ATCC 700915	Enterococcus_asini_ATCC_700915
1140002	Bacteria	Firmicutes	Bacilli	Lactobacillales	Enterococcaceae	Enterococcus	Enterococcus avium ATCC 14025	Enterococcus avium ATCC 14025	Enterococcus_avium_ATCC_14025
1158612	Bacteria	Firmicutes	Bacilli	Lactobacillales	Enterococcaceae	Enterococcus	Enterococcus caccae ATCC BAA-1240	Enterococcus caccae ATCC BAA-1240	Enterococcus_caccae_ATCC_BAA_1240
888066	Bacteria	Firmicutes	Bacilli	Lactobacillales	Enterococcaceae	Enterococcus	Enterococcus casseliflavus ATCC 12755	Enterococcus casseliflavus ATCC 12755	Enterococcus_casseliflavus_ATCC_12755
1121864	Bacteria	Firmicutes	Bacilli	Lactobacillales	Enterococcaceae	Enterococcus	Enterococcus cecorum DSM 20682 = ATCC 43198	Enterococcus cecorum DSM 20682	Enterococcus_cecorum_DSM_20682
1139219	Bacteria	Firmicutes	Bacilli	Lactobacillales	Enterococcaceae	Enterococcus	Enterococcus dispar ATCC 51266	Enterococcus dispar ATCC 51266	Enterococcus_dispar_ATCC_51266
1140001	Bacteria	Firmicutes	Bacilli	Lactobacillales	Enterococcaceae	Enterococcus	Enterococcus durans ATCC 6056	Enterococcus durans ATCC 6056	Enterococcus_durans_ATCC_6056
474186	Bacteria	Firmicutes	Bacilli	Lactobacillales	Enterococcaceae	Enterococcus	Enterococcus faecalis OG1RF	Enterococcus faecalis OG1RF, ATCC 47077	Enterococcus_faecalis_OG1RF_ATCC_47077
491074	Bacteria	Firmicutes	Bacilli	Lactobacillales	Enterococcaceae	Enterococcus	Enterococcus faecalis TX0104	Enterococcus faecalis TX0104	Enterococcus_faecalis_TX0104
525278	Bacteria	Firmicutes	Bacilli	Lactobacillales	Enterococcaceae	Enterococcus	Enterococcus faecalis TX1322	Enterococcus faecalis TX1322	Enterococcus_faecalis_TX1322
749518	Bacteria	Firmicutes	Bacilli	Lactobacillales	Enterococcaceae	Enterococcus	Enterococcus faecalis TX2134	Enterococcus faecalis TX2134	Enterococcus_faecalis_TX2134
226185	Bacteria	Firmicutes	Bacilli	Lactobacillales	Enterococcaceae	Enterococcus	Enterococcus faecalis V583	Enterococcus faecalis V583	Enterococcus_faecalis_V583
525279	Bacteria	Firmicutes	Bacilli	Lactobacillales	Enterococcaceae	Enterococcus	Enterococcus faecium TX1330	Enterococcus faecium TX1330	Enterococcus_faecium_TX1330
565653	Bacteria	Firmicutes	Bacilli	Lactobacillales	Enterococcaceae	Enterococcus	Enterococcus gallinarum EG2	Enterococcus gallinarum EG2	Enterococcus_gallinarum_EG2
768486	Bacteria	Firmicutes	Bacilli	Lactobacillales	Enterococcaceae	Enterococcus	Enterococcus hirae ATCC 9790	Enterococcus hirae ATCC 9790	Enterococcus_hirae_ATCC_9790
1158610	Bacteria	Firmicutes	Bacilli	Lactobacillales	Enterococcaceae	Enterococcus	Enterococcus phoeniculicola ATCC BAA-412	Enterococcus phoeniculicola ATCC BAA-412	Enterococcus_phoeniculicola_ATCC_BAA_412
351627	Bacteria	Firmicutes	Clostridia	Thermoanaerobacterales	Thermoanaerobacterales Family III. Incertae Sedis	Caldicellulosiruptor	Caldicellulosiruptor saccharolyticus DSM 8903	Enterococcus saccharolyticus DSM8903	Enterococcus_saccharolyticus_DSM8903
1351	Bacteria	Firmicutes	Bacilli	Lactobacillales	Enterococcaceae	Enterococcus	Enterococcus faecalis	Enterococcus sp. 7L76	Enterococcus_sp_7L76
552396	Bacteria	Firmicutes	Erysipelotrichia	Erysipelotrichales	Erysipelotrichaceae	NA	Erysipelotrichaceae bacterium 5_2_54FAA	Erysipelotrichaceae bacterium 5_2_54FAA	Erysipelotrichaceae_bacterium_5_2_54FAA
658659	Bacteria	Firmicutes	Erysipelotrichia	Erysipelotrichales	Erysipelotrichaceae	NA	Erysipelotrichaceae bacterium 3_1_53	Erysipelotrichaceae bacterium sp. 3_1_53	Erysipelotrichaceae_bacterium_sp_3_1_53
1440052	Bacteria	Proteobacteria	Gammaproteobacteria	Enterobacterales	Enterobacteriaceae	Escherichia	Escherichia albertii KF1	Escherichia albertii KF1	Escherichia_albertii_KF1
502347	Bacteria	Proteobacteria	Gammaproteobacteria	Enterobacterales	Enterobacteriaceae	Escherichia	Escherichia albertii TW07627	Escherichia albertii TW07627	Escherichia_albertii_TW07627
386585	Bacteria	Proteobacteria	Gammaproteobacteria	Enterobacterales	Enterobacteriaceae	Escherichia	Escherichia coli O157:H7 str. Sakai	Escherichia coli O157:H7 str. Sakai	Escherichia_coli_O157_H7_str_Sakai
409438	Bacteria	Proteobacteria	Gammaproteobacteria	Enterobacterales	Enterobacteriaceae	Escherichia	Escherichia coli SE11	Escherichia coli SE11	Escherichia_coli_SE11
364106	Bacteria	Proteobacteria	Gammaproteobacteria	Enterobacterales	Enterobacteriaceae	Escherichia	Escherichia coli UTI89	Escherichia coli str. K-12 substr. MG1655	Escherichia_coli_UTI89_UPEC
511145	Bacteria	Proteobacteria	Gammaproteobacteria	Enterobacterales	Enterobacteriaceae	Escherichia	Escherichia coli str. K-12 substr. MG1655	Escherichia coli UTI89 (UPEC)	Escherichia_coli_str_K_12_substr_MG1655
585054	Bacteria	Proteobacteria	Gammaproteobacteria	Enterobacterales	Enterobacteriaceae	Escherichia	Escherichia fergusonii ATCC 35469	Escherichia fergusonii ATCC 35469	Escherichia_fergusonii_ATCC_35469
1115512	Bacteria	Proteobacteria	Gammaproteobacteria	Enterobacterales	Enterobacteriaceae	Atlantibacter	Atlantibacter hermannii NBRC 105704	Escherichia hermannii NBRC 105704	Escherichia_hermannii_NBRC_105704
457400	Bacteria	Proteobacteria	Gammaproteobacteria	Enterobacterales	Enterobacteriaceae	Escherichia	Escherichia sp. 1_1_43	Escherichia sp. 1_1_43	Escherichia_sp_1_1_43
562	Bacteria	Proteobacteria	Gammaproteobacteria	Enterobacterales	Enterobacteriaceae	Escherichia	Escherichia coli	Escherichia sp. 3_2_53FAA	Escherichia_sp_3_2_53FAA
457401	Bacteria	Proteobacteria	Gammaproteobacteria	Enterobacterales	Enterobacteriaceae	Escherichia	Escherichia sp. 4_1_40B	Escherichia sp. 4_1_40B	Escherichia_sp_4_1_40B
518637	Bacteria	Firmicutes	Erysipelotrichia	Erysipelotrichales	Erysipelotrichaceae	Holdemanella	Holdemanella biformis DSM 3989	Eubacterium biforme DSM 3989	Eubacterium_biforme_DSM_3989
1321814	Bacteria	Firmicutes	Clostridia	Clostridiales	Clostridiales Family XIII. Incertae Sedis	NA	Eubacterium brachy ATCC 33089	Eubacterium brachy ATCC 33089	Eubacterium_brachy_ATCC_33089
633697	Bacteria	Firmicutes	Clostridia	Clostridiales	Eubacteriaceae	Eubacterium	Eubacterium cellulosolvens 6	Eubacterium cellulosolvens 6	Eubacterium_cellulosolvens_6
717960	Bacteria	Firmicutes	Erysipelotrichia	Erysipelotrichales	Erysipelotrichaceae	Faecalitalea	Faecalitalea cylindroides T2-87	Eubacterium cylindroides T2-87	Eubacterium_cylindroides_T2_87
1408437	Bacteria	Firmicutes	Clostridia	Clostridiales	Ruminococcaceae	Agathobaculum	Agathobaculum desmolans ATCC 43058	Eubacterium desmolans ATCC 43058	Eubacterium_desmolans_ATCC_43058
428127	Bacteria	Firmicutes	Erysipelotrichia	Erysipelotrichales	Erysipelotrichaceae	Absiella	Absiella dolichum DSM 3991	Eubacterium dolichum DSM 3991	Eubacterium_dolichum_DSM_3991
515620	Bacteria	Firmicutes	Clostridia	Clostridiales	Eubacteriaceae	Eubacterium	Eubacterium eligens ATCC 27750	Eubacterium eligens ATCC 27750	Eubacterium_eligens_ATCC_27750
411469	Bacteria	Firmicutes	Clostridia	Clostridiales	Lachnospiraceae	Anaerobutyricum	Anaerobutyricum hallii DSM 3353	Eubacterium hallii DSM 3353	Eubacterium_hallii_DSM_3353
105843	Bacteria	Firmicutes	Clostridia	Clostridiales	Lachnospiraceae	Anaerobutyricum	Anaerobutyricum soehngenii	Eubacterium hallii L2-7	Eubacterium_hallii_L2_7
903814	Bacteria	Firmicutes	Clostridia	Clostridiales	Eubacteriaceae	Eubacterium	Eubacterium limosum KIST612	Eubacterium limosum KIST612	Eubacterium_limosum_KIST612
1256908	Bacteria	Firmicutes	Clostridia	Clostridiales	Eubacteriaceae	Eubacterium	Eubacterium ramulus ATCC 29099	Eubacterium ramulus ATCC 29099	Eubacterium_ramulus_ATCC_29099
515619	Bacteria	Firmicutes	Clostridia	Clostridiales	Lachnospiraceae	NA	Eubacterium rectale ATCC 33656	Eubacterium rectale ATCC 33656	Eubacterium_rectale_ATCC_33656
657317	Bacteria	Firmicutes	Clostridia	Clostridiales	Lachnospiraceae	NA	Eubacterium rectale M104/1	Eubacterium rectale M104/1	Eubacterium_rectale_M104_1
592031	Bacteria	Firmicutes	Clostridia	Clostridiales	Clostridiales Family XIII. Incertae Sedis	NA	Eubacterium saphenum ATCC 49989	Eubacterium saphenum ATCC 49989	Eubacterium_saphenum_ATCC_49989
657319	Bacteria	Firmicutes	Clostridia	Clostridiales	Ruminococcaceae	NA	Eubacterium siraeum 70/3	Eubacterium siraeum 70/3	Eubacterium_siraeum_70_3
428128	Bacteria	Firmicutes	Clostridia	Clostridiales	Ruminococcaceae	NA	Eubacterium siraeum DSM 15702	Eubacterium siraeum DSM 15702	Eubacterium_siraeum_DSM_15702
888727	Bacteria	Firmicutes	Clostridia	Clostridiales	Clostridiales Family XIII. Incertae Sedis	NA	Eubacterium sulci ATCC 35585	Eubacterium sulci ATCC 35585	Eubacterium_sulci_ATCC_35585
411463	Bacteria	Firmicutes	Clostridia	Clostridiales	Eubacteriaceae	Eubacterium	Eubacterium ventriosum ATCC 27560	Eubacterium ventriosum ATCC 27560	Eubacterium_ventriosum_ATCC_27560
1397694	Bacteria	Firmicutes	Bacilli	Bacillales	NA	Exiguobacterium	Exiguobacterium aurantiacum DSM 6208	Exiguobacterium aurantiacum DSM 6208	Exiguobacterium_aurantiacum_DSM_6208
748224	Bacteria	Firmicutes	Clostridia	Clostridiales	Ruminococcaceae	Faecalibacterium	Faecalibacterium cf. prausnitzii KLE1255	Faecalibacterium cf. prausnitzii KLE1255	Faecalibacterium_cf_prausnitzii_KLE1255
411483	Bacteria	Firmicutes	Clostridia	Clostridiales	Ruminococcaceae	Faecalibacterium	Faecalibacterium prausnitzii A2-165	Faecalibacterium prausnitzii A2-165	Faecalibacterium_prausnitzii_A2_165
718252	Bacteria	Firmicutes	Clostridia	Clostridiales	Ruminococcaceae	Faecalibacterium	Faecalibacterium prausnitzii L2-6	Faecalibacterium prausnitzii L2-6	Faecalibacterium_prausnitzii_L2_6
411485	Bacteria	Firmicutes	Clostridia	Clostridiales	Ruminococcaceae	Faecalibacterium	Faecalibacterium prausnitzii M21/2	Faecalibacterium prausnitzii M21/2	Faecalibacterium_prausnitzii_M21_2
657322	Bacteria	Firmicutes	Clostridia	Clostridiales	Ruminococcaceae	Faecalibacterium	Faecalibacterium prausnitzii SL3/3	Faecalibacterium prausnitzii SL3/3	Faecalibacterium_prausnitzii_SL3_3
546269	Bacteria	Firmicutes	Clostridia	Clostridiales	Peptostreptococcaceae	Filifactor	Filifactor alocis ATCC 35896	Filifactor alocis ATCC 35896	Filifactor_alocis_ATCC_35896
334413	Bacteria	Firmicutes	Tissierellia	Tissierellales	Peptoniphilaceae	Finegoldia	Finegoldia magna ATCC 29328	Finegoldia magna ATCC 29328	Finegoldia_magna_ATCC_29328
411475	Bacteria	Firmicutes	Clostridia	Clostridiales	Ruminococcaceae	Flavonifractor	Flavonifractor plautii ATCC 29863	Flavonifractor plautii ATCC 29863	Flavonifractor_plautii_ATCC_29863
469605	Bacteria	Fusobacteria	Fusobacteriia	Fusobacteriales	Fusobacteriaceae	Fusobacterium	Fusobacterium gonidiaformans 3-1-5R	Fusobacterium gonidiaformans 3-1-5R	Fusobacterium_gonidiaformans_3_1_5R
469615	Bacteria	Fusobacteria	Fusobacteriia	Fusobacteriales	Fusobacteriaceae	Fusobacterium	Fusobacterium gonidiaformans ATCC 25563	Fusobacterium gonidiaformans ATCC 25563	Fusobacterium_gonidiaformans_ATCC_25563
469616	Bacteria	Fusobacteria	Fusobacteriia	Fusobacteriales	Fusobacteriaceae	Fusobacterium	Fusobacterium mortiferum ATCC 9817	Fusobacterium mortiferum ATCC 9817	Fusobacterium_mortiferum_ATCC_9817
556263	Bacteria	Fusobacteria	Fusobacteriia	Fusobacteriales	Fusobacteriaceae	Fusobacterium	Fusobacterium necrophorum D12	Fusobacterium necrophorum D12	Fusobacterium_necrophorum_D12
469603	Bacteria	Fusobacteria	Fusobacteriia	Fusobacteriales	Fusobacteriaceae	Fusobacterium	Fusobacterium nucleatum subsp. animalis 3_1_33	Fusobacterium nucleatum subsp. animalis 3_1_33	Fusobacterium_nucleatum_subsp_animalis_3_1_33
457405	Bacteria	Fusobacteria	Fusobacteriia	Fusobacteriales	Fusobacteriaceae	Fusobacterium	Fusobacterium nucleatum subsp. animalis 7_1	Fusobacterium nucleatum subsp. animalis 7_1	Fusobacterium_nucleatum_subsp_animalis_7_1
556264	Bacteria	Fusobacteria	Fusobacteriia	Fusobacteriales	Fusobacteriaceae	Fusobacterium	Fusobacterium nucleatum subsp. animalis D11	Fusobacterium nucleatum subsp. animalis D11	Fusobacterium_nucleatum_subsp_animalis_D11
190304	Bacteria	Fusobacteria	Fusobacteriia	Fusobacteriales	Fusobacteriaceae	Fusobacterium	Fusobacterium nucleatum subsp. nucleatum ATCC 25586	Fusobacterium nucleatum subsp. nucleatum ATCC 25586	Fusobacterium_nucleatum_subsp_nucleatum_ATCC_25586
469602	Bacteria	Fusobacteria	Fusobacteriia	Fusobacteriales	Fusobacteriaceae	Fusobacterium	Fusobacterium nucleatum subsp. vincentii 3_1_27	Fusobacterium nucleatum subsp. vincentii 3_1_27	Fusobacterium_nucleatum_subsp_vincentii_3_1_27
469604	Bacteria	Fusobacteria	Fusobacteriia	Fusobacteriales	Fusobacteriaceae	Fusobacterium	Fusobacterium nucleatum subsp. vincentii 3_1_36A2	Fusobacterium nucleatum subsp. vincentii 3_1_36A2	Fusobacterium_nucleatum_subsp_vincentii_3_1_36A2
469606	Bacteria	Fusobacteria	Fusobacteriia	Fusobacteriales	Fusobacteriaceae	Fusobacterium	Fusobacterium nucleatum subsp. vincentii 4_1_13	Fusobacterium nucleatum subsp. vincentii 4_1_13	Fusobacterium_nucleatum_subsp_vincentii_4_1_13
469621	Bacteria	Fusobacteria	Fusobacteriia	Fusobacteriales	Fusobacteriaceae	Fusobacterium	Fusobacterium periodonticum 1_1_41FAA	Fusobacterium periodonticum 1_1_41FAA	Fusobacterium_periodonticum_1_1_41FAA
469599	Bacteria	Fusobacteria	Fusobacteriia	Fusobacteriales	Fusobacteriaceae	Fusobacterium	Fusobacterium periodonticum 2_1_31	Fusobacterium periodonticum 2_1_31	Fusobacterium_periodonticum_2_1_31
1278306	Bacteria	Fusobacteria	Fusobacteriia	Fusobacteriales	Fusobacteriaceae	Fusobacterium	Fusobacterium russii ATCC 25533	Fusobacterium russii ATCC 25533	Fusobacterium_russii_ATCC_25533
469607	Bacteria	Fusobacteria	Fusobacteriia	Fusobacteriales	Fusobacteriaceae	Fusobacterium	Fusobacterium nucleatum subsp. animalis 4_8	Fusobacterium sp. 4_8	Fusobacterium_sp_4_8
469617	Bacteria	Fusobacteria	Fusobacteriia	Fusobacteriales	Fusobacteriaceae	Fusobacterium	Fusobacterium ulcerans ATCC 49185	Fusobacterium ulcerans ATCC 49185	Fusobacterium_ulcerans_ATCC_49185
469618	Bacteria	Fusobacteria	Fusobacteriia	Fusobacteriales	Fusobacteriaceae	Fusobacterium	Fusobacterium varium ATCC 27725	Fusobacterium varium ATCC 27725	Fusobacterium_varium_ATCC_27725
546270	Bacteria	Firmicutes	Bacilli	Bacillales	NA	Gemella	Gemella haemolysans ATCC 10379	Gemella haemolysans ATCC 10379	Gemella_haemolysans_ATCC_10379
562982	Bacteria	Firmicutes	Bacilli	Bacillales	NA	Gemella	Gemella morbillorum M424	Gemella morbillorum M424	Gemella_morbillorum_M424
1408440	Bacteria	Firmicutes	Bacilli	Bacillales	NA	Gemella	Gemella sanguinis ATCC 700632	Gemella sanguinis ATCC700632	Gemella_sanguinis_ATCC700632
562983	Bacteria	Firmicutes	Bacilli	Bacillales	NA	Gemella	Gemella sanguinis M325	Gemella sanguinis M325	Gemella_sanguinis_M325
937593	Bacteria	Firmicutes	Bacilli	Bacillales	Bacillaceae	Geobacillus	Geobacillus stearothermophilus ATCC 7953	Geobacillus stearothermophilus ATCC 7953	Geobacillus_stearothermophilus_ATCC_7953
1382315	Bacteria	Firmicutes	Bacilli	Bacillales	Bacillaceae	Geobacillus	Geobacillus vulcani PSS1	Geobacillus vulcani PSS1	Geobacillus_vulcani_PSS1
1077975	Bacteria	Actinobacteria	Actinobacteria	Corynebacteriales	Gordoniaceae	Gordonia	Gordonia rubripertincta NBRC 101908	Gordonia rubripertincta NBRC 101908	Gordonia_rubripertincta_NBRC_101908
1316928	Bacteria	Actinobacteria	Actinobacteria	Corynebacteriales	Gordoniaceae	Gordonia	Gordonia terrae C-6	Gordonia terrae C-6	Gordonia_terrae_C_6
1089454	Bacteria	Actinobacteria	Actinobacteria	Corynebacteriales	Gordoniaceae	Gordonia	Gordonia terrae NBRC 100016	Gordonia terrae NBRC 100016	Gordonia_terrae_NBRC_100016
657308	Bacteria	Actinobacteria	Coriobacteriia	Eggerthellales	Eggerthellaceae	Gordonibacter	Gordonibacter pamelaeae 7-10-1-b	Gordonibacter pamelaeae 7-10-1-bT, DSM 19378	Gordonibacter_pamelaeae_7_10_1_bT_DSM_19378
638301	Bacteria	Firmicutes	Bacilli	Lactobacillales	Carnobacteriaceae	Granulicatella	Granulicatella adiacens ATCC 49175	Granulicatella adiacens ATCC 49175	Granulicatella_adiacens_ATCC_49175
626369	Bacteria	Firmicutes	Bacilli	Lactobacillales	Carnobacteriaceae	Granulicatella	Granulicatella elegans ATCC 700633	Granulicatella elegans ATCC 700633	Granulicatella_elegans_ATCC_700633
675812	Bacteria	Proteobacteria	Gammaproteobacteria	Vibrionales	Vibrionaceae	Grimontia	Grimontia hollisae CIP 101886	Grimontia hollisae CIP 101886	Grimontia_hollisae_CIP_101886
1028803	Bacteria	Proteobacteria	Gammaproteobacteria	Pasteurellales	Pasteurellaceae	Haemophilus	Haemophilus haemolyticus M19501	Haemophilus haemolyticus M19501	Haemophilus_haemolyticus_M19501
262727	Bacteria	Proteobacteria	Gammaproteobacteria	Pasteurellales	Pasteurellaceae	Haemophilus	Haemophilus influenzae R2846	Haemophilus influenzae R2846	Haemophilus_influenzae_R2846
862965	Bacteria	Proteobacteria	Gammaproteobacteria	Pasteurellales	Pasteurellaceae	Haemophilus	Haemophilus parainfluenzae T3T1	Haemophilus parainfluenzae T3T1	Haemophilus_parainfluenzae_T3T1
1035839	Bacteria	Proteobacteria	Gammaproteobacteria	Pasteurellales	Pasteurellaceae	Haemophilus	Haemophilus sputorum CCUG 13788	Haemophilus sputorum CCUG 13788	Haemophilus_sputorum_CCUG_13788
1002364	Bacteria	Proteobacteria	Gammaproteobacteria	Enterobacterales	Hafniaceae	Hafnia	Hafnia alvei ATCC 51873	Hafnia alvei ATCC 51873	Hafnia_alvei_ATCC_51873
1328337	Bacteria	Proteobacteria	Gammaproteobacteria	Enterobacterales	Enterobacteriaceae	Klebsiella	Klebsiella pneumoniae BIDMC 31	Hafnia alvei BIDMC 31	Hafnia_alvei_BIDMC_31
931277	Archaea	Euryarchaeota	Halobacteria	Halobacteriales	Halococcaceae	Halococcus	Halococcus morrhuae DSM 1307	Halococcus morrhuae DSM1307	Halococcus_morrhuae_DSM1307
613026	Bacteria	Proteobacteria	Epsilonproteobacteria	Campylobacterales	Helicobacteraceae	Helicobacter	Helicobacter bilis ATCC 43879	Helicobacter bilis ATCC 43879	Helicobacter_bilis_ATCC_43879
537970	Bacteria	Proteobacteria	Epsilonproteobacteria	Campylobacterales	Helicobacteraceae	Helicobacter	Helicobacter canadensis MIT 98-5491	Helicobacter canadensis MIT 98-5491	Helicobacter_canadensis_MIT_98_5491
537971	Bacteria	Proteobacteria	Epsilonproteobacteria	Campylobacterales	Helicobacteraceae	Helicobacter	Helicobacter cinaedi CCUG 18818 = ATCC BAA-847	Helicobacter cinaedi CCUG 18818	Helicobacter_cinaedi_CCUG_18818
537972	Bacteria	Proteobacteria	Epsilonproteobacteria	Campylobacterales	Helicobacteraceae	Helicobacter	Helicobacter pullorum MIT 98-5489	Helicobacter pullorum MIT 98-5489	Helicobacter_pullorum_MIT_98_5489
85962	Bacteria	Proteobacteria	Epsilonproteobacteria	Campylobacterales	Helicobacteraceae	Helicobacter	Helicobacter pylori 26695	Helicobacter pylori 26695	Helicobacter_pylori_26695
556267	Bacteria	Proteobacteria	Epsilonproteobacteria	Campylobacterales	Helicobacteraceae	Helicobacter	Helicobacter winghamensis ATCC BAA-430	Helicobacter winghamensis ATCC BAA-430	Helicobacter_winghamensis_ATCC_BAA_430
545696	Bacteria	Firmicutes	Erysipelotrichia	Erysipelotrichales	Erysipelotrichaceae	Holdemania	Holdemania filiformis DSM 12042	Holdemania filiformis VPI J1-31B-1, DSM 12042	Holdemania_filiformis_VPI_J1_31B_1_DSM_12042
1118059	Bacteria	Firmicutes	Tissierellia	NA	NA	Kallipyga	Kallipyga massiliensis ph2	Kallipyga massiliensis ph2	Kallipyga_massiliensis_ph2
1410657	Bacteria	Firmicutes	Erysipelotrichia	Erysipelotrichales	Erysipelotrichaceae	Kandleria	Kandleria vitulina DSM 20405	Kandleria vitulina DSM 20405	Kandleria_vitulina_DSM_20405
629741	Bacteria	Proteobacteria	Betaproteobacteria	Neisseriales	Neisseriaceae	Kingella	Kingella oralis ATCC 51147	Kingella oralis ATCC 51147	Kingella_oralis_ATCC_51147
1006551	Bacteria	Proteobacteria	Gammaproteobacteria	Enterobacterales	Enterobacteriaceae	Klebsiella	Klebsiella michiganensis KCTC 1686	Klebsiella oxytoca KCTC 1686	Klebsiella_oxytoca_KCTC_1686
1328388	Bacteria	Proteobacteria	Gammaproteobacteria	Enterobacterales	Enterobacteriaceae	Klebsiella	Klebsiella pneumoniae MGH 78578	Klebsiella pneumoniae pneumoniae MGH78578	Klebsiella_pneumoniae_pneumoniae_MGH78578
244366	Bacteria	Proteobacteria	Gammaproteobacteria	Enterobacterales	Enterobacteriaceae	Klebsiella	Klebsiella variicola	Klebsiella sp. 1_1_55	Klebsiella_sp_1_1_55
1006000	Bacteria	Proteobacteria	Gammaproteobacteria	Enterobacterales	Enterobacteriaceae	Kluyvera	Kluyvera ascorbata ATCC 33433	Kluyvera ascorbata ATCC 33433	Kluyvera_ascorbata_ATCC_33433
1236550	Bacteria	Actinobacteria	Actinobacteria	Micrococcales	Micrococcaceae	Kocuria	Kocuria palustris PEL	Kocuria palustris PEL	Kocuria_palustris_PEL
378753	Bacteria	Actinobacteria	Actinobacteria	Micrococcales	Micrococcaceae	Kocuria	Kocuria rhizophila DC2201	Kocuria rhizophila DC2201	Kocuria_rhizophila_DC2201
1033739	Bacteria	Firmicutes	Bacilli	Bacillales	Planococcaceae	Kurthia	Kurthia massiliensis	Kurthia massiliensis JC30	Kurthia_massiliensis_JC30
478801	Bacteria	Actinobacteria	Actinobacteria	Micrococcales	Dermacoccaceae	Kytococcus	Kytococcus sedentarius DSM 20547	Kytococcus sedentarius DSM 20547	Kytococcus_sedentarius_DSM_20547
1282887	Bacteria	Firmicutes	Clostridia	Clostridiales	Lachnospiraceae	Lachnospira	Lachnospira multipara ATCC 19207	Lachnospira multipara ATCC 19207	Lachnospira_multipara_ATCC_19207
658089	Bacteria	Firmicutes	Clostridia	Clostridiales	Lachnospiraceae	NA	Lachnospiraceae bacterium 5_1_63FAA	Lachnospiraceae bacterium sp. 5_1_63FAA	Lachnospiraceae_bacterium_sp_5_1_63FAA
665951	Bacteria	Firmicutes	Clostridia	Clostridiales	Lachnospiraceae	NA	Lachnospiraceae bacterium 8_1_57FAA	Lachnospiraceae bacterium sp. 8_1_57FAA	Lachnospiraceae_bacterium_sp_8_1_57FAA
525306	Bacteria	Firmicutes	Bacilli	Lactobacillales	Lactobacillaceae	Lactobacillus	Lactobacillus acidophilus ATCC 4796	Lactobacillus acidophilus ATCC 4796	Lactobacillus_acidophilus_ATCC_4796
272621	Bacteria	Firmicutes	Bacilli	Lactobacillales	Lactobacillaceae	Lactobacillus	Lactobacillus acidophilus NCFM	Lactobacillus acidophilus NCFM	Lactobacillus_acidophilus_NCFM
585524	Bacteria	Firmicutes	Bacilli	Lactobacillales	Lactobacillaceae	Lactobacillus	Lactobacillus amylolyticus DSM 11664	Lactobacillus amylolyticus DSM 11664	Lactobacillus_amylolyticus_DSM_11664
695560	Bacteria	Firmicutes	Bacilli	Lactobacillales	Lactobacillaceae	Lactobacillus	Lactobacillus amylovorus GRL 1112	Lactobacillus amylovorus GRL 1112	Lactobacillus_amylovorus_GRL_1112
930942	Bacteria	Firmicutes	Bacilli	Lactobacillales	Lactobacillaceae	Lactobacillus	Lactobacillus animalis KCTC 3501 = DSM 20602	Lactobacillus animalis KCTC 3501	Lactobacillus_animalis_KCTC_3501
525309	Bacteria	Firmicutes	Bacilli	Lactobacillales	Lactobacillaceae	Lactobacillus	Lactobacillus antri DSM 16041	Lactobacillus antri DSM 16041	Lactobacillus_antri_DSM_16041
387344	Bacteria	Firmicutes	Bacilli	Lactobacillales	Lactobacillaceae	Lactobacillus	Lactobacillus brevis ATCC 367	Lactobacillus brevis ATCC 367	Lactobacillus_brevis_ATCC_367
525310	Bacteria	Firmicutes	Bacilli	Lactobacillales	Lactobacillaceae	Lactobacillus	Lactobacillus brevis subsp. gravesensis ATCC 27305	Lactobacillus brevis subsp. gravesensis ATCC 27305	Lactobacillus_brevis_subsp_gravesensis_ATCC_27305
525318	Bacteria	Firmicutes	Bacilli	Lactobacillales	Lactobacillaceae	Lactobacillus	Lactobacillus buchneri ATCC 11577	Lactobacillus buchneri ATCC 11577	Lactobacillus_buchneri_ATCC_11577
321967	Bacteria	Firmicutes	Bacilli	Lactobacillales	Lactobacillaceae	Lactobacillus	Lactobacillus paracasei ATCC 334	Lactobacillus casei ATCC 334	Lactobacillus_casei_ATCC_334
543734	Bacteria	Firmicutes	Bacilli	Lactobacillales	Lactobacillaceae	Lactobacillus	Lactobacillus casei BL23	Lactobacillus casei casei BL23	Lactobacillus_casei_casei_BL23
575594	Bacteria	Firmicutes	Bacilli	Lactobacillales	Lactobacillaceae	Lactobacillus	Lactobacillus coleohominis 101-4-CHN	Lactobacillus coleohominis 101-4-CHN	Lactobacillus_coleohominis_101_4_CHN
1185325	Bacteria	Firmicutes	Bacilli	Lactobacillales	Lactobacillaceae	Lactobacillus	Lactobacillus coryniformis subsp. coryniformis CECT 5711	Lactobacillus coryniformis subsp. coryniformis CECT 5711	Lactobacillus_coryniformis_subsp_coryniformis_CECT_5711
575595	Bacteria	Firmicutes	Bacilli	Lactobacillales	Lactobacillaceae	Lactobacillus	Lactobacillus crispatus 125-2-CHN	Lactobacillus crispatus 125-2-CHN	Lactobacillus_crispatus_125_2_CHN
1074451	Bacteria	Firmicutes	Bacilli	Lactobacillales	Lactobacillaceae	Lactobacillus	Lactobacillus curvatus CRL 705	Lactobacillus curvatus CRL 705	Lactobacillus_curvatus_CRL_705
390333	Bacteria	Firmicutes	Bacilli	Lactobacillales	Lactobacillaceae	Lactobacillus	Lactobacillus delbrueckii subsp. bulgaricus ATCC 11842 = JCM 1002	Lactobacillus delbrueckii subsp. bulgaricus ATCC 11842	Lactobacillus_delbrueckii_subsp_bulgaricus_ATCC_11842
321956	Bacteria	Firmicutes	Bacilli	Lactobacillales	Lactobacillaceae	Lactobacillus	Lactobacillus delbrueckii subsp. bulgaricus ATCC BAA-365	Lactobacillus delbrueckii subsp. bulgaricus ATCC BAA-365	Lactobacillus_delbrueckii_subsp_bulgaricus_ATCC_BAA_365
525325	Bacteria	Firmicutes	Bacilli	Lactobacillales	Lactobacillaceae	Lactobacillus	Lactobacillus fermentum ATCC 14931	Lactobacillus fermentum ATCC 14931	Lactobacillus_fermentum_ATCC_14931
334390	Bacteria	Firmicutes	Bacilli	Lactobacillales	Lactobacillaceae	Lactobacillus	Lactobacillus fermentum IFO 3956	Lactobacillus fermentum IFO 3956	Lactobacillus_fermentum_IFO_3956
324831	Bacteria	Firmicutes	Bacilli	Lactobacillales	Lactobacillaceae	Lactobacillus	Lactobacillus gasseri ATCC 33323 = JCM 1131	Lactobacillus gasseri ATCC 33323	Lactobacillus_gasseri_ATCC_33323
1144300	Bacteria	Firmicutes	Bacilli	Lactobacillales	Lactobacillaceae	Lactobacillus	Lactobacillus gastricus PS3	Lactobacillus gastricus PS3	Lactobacillus_gastricus_PS3
405566	Bacteria	Firmicutes	Bacilli	Lactobacillales	Lactobacillaceae	Lactobacillus	Lactobacillus helveticus DPC 4571	Lactobacillus helveticus DPC 4571	Lactobacillus_helveticus_DPC_4571
585520	Bacteria	Firmicutes	Bacilli	Lactobacillales	Lactobacillaceae	Lactobacillus	Lactobacillus helveticus DSM 20075 = CGMCC 1.1877	Lactobacillus helveticus DSM 20075	Lactobacillus_helveticus_DSM_20075
1423757	Bacteria	Firmicutes	Bacilli	Lactobacillales	Lactobacillaceae	Lactobacillus	Lactobacillus hilgardii DSM 20176 = ATCC 8290	Lactobacillus hilgardii ATCC 8290	Lactobacillus_hilgardii_ATCC_8290
525328	Bacteria	Firmicutes	Bacilli	Lactobacillales	Lactobacillaceae	Lactobacillus	Lactobacillus iners DSM 13335	Lactobacillus iners DSM 13335	Lactobacillus_iners_DSM_13335
440497	Bacteria	Firmicutes	Bacilli	Lactobacillales	Lactobacillaceae	Lactobacillus	Lactobacillus jensenii 1153	Lactobacillus jensenii 1153	Lactobacillus_jensenii_1153
909954	Bacteria	Firmicutes	Bacilli	Lactobacillales	Lactobacillaceae	Lactobacillus	Lactobacillus johnsonii DPC 6026	Lactobacillus johnsonii DPC 6026	Lactobacillus_johnsonii_DPC_6026
257314	Bacteria	Firmicutes	Bacilli	Lactobacillales	Lactobacillaceae	Lactobacillus	Lactobacillus johnsonii NCC 533	Lactobacillus johnsonii NCC 533	Lactobacillus_johnsonii_NCC_533
1130798	Bacteria	Firmicutes	Bacilli	Lactobacillales	Lactobacillaceae	Lactobacillus	Lactobacillus mucosae LM1	Lactobacillus mucosae LM1	Lactobacillus_mucosae_LM1
944562	Bacteria	Firmicutes	Bacilli	Lactobacillales	Lactobacillaceae	Lactobacillus	Lactobacillus oris F0423	Lactobacillus oris F0423	Lactobacillus_oris_F0423
537973	Bacteria	Firmicutes	Bacilli	Lactobacillales	Lactobacillaceae	Lactobacillus	Lactobacillus paracasei subsp. paracasei 8700:2	Lactobacillus paracasei subsp. paracasei 8700:2	Lactobacillus_paracasei_subsp_paracasei_8700_2
525337	Bacteria	Firmicutes	Bacilli	Lactobacillales	Lactobacillaceae	Lactobacillus	Lactobacillus paracasei subsp. paracasei ATCC 25302	Lactobacillus paracasei subsp. paracasei ATCC 25302	Lactobacillus_paracasei_subsp_paracasei_ATCC_25302
1136177	Bacteria	Firmicutes	Bacilli	Lactobacillales	Lactobacillaceae	Lactobacillus	Lactobacillus pentosus KCA1	Lactobacillus pentosus KCA1	Lactobacillus_pentosus_KCA1
644042	Bacteria	Firmicutes	Bacilli	Lactobacillales	Lactobacillaceae	Lactobacillus	Lactobacillus plantarum JDM1	Lactobacillus plantarum JDM1	Lactobacillus_plantarum_JDM1
220668	Bacteria	Firmicutes	Bacilli	Lactobacillales	Lactobacillaceae	Lactobacillus	Lactobacillus plantarum WCFS1	Lactobacillus plantarum subsp. plantarum ATCC 14917	Lactobacillus_plantarum_WCFS1
525338	Bacteria	Firmicutes	Bacilli	Lactobacillales	Lactobacillaceae	Lactobacillus	Lactobacillus plantarum subsp. plantarum ATCC 14917 = JCM 1149 = CGMCC 1.2437	Lactobacillus plantarum WCFS1	Lactobacillus_plantarum_subsp_plantarum_ATCC_14917
525341	Bacteria	Firmicutes	Bacilli	Lactobacillales	Lactobacillaceae	Lactobacillus	Lactobacillus reuteri CF48-3A	Lactobacillus reuteri CF48-3A	Lactobacillus_reuteri_CF48_3A_
299033	Bacteria	Firmicutes	Bacilli	Lactobacillales	Lactobacillaceae	Lactobacillus	Lactobacillus reuteri F275	Lactobacillus reuteri F275, JCM 1112	Lactobacillus_reuteri_F275_JCM_1112
585517	Bacteria	Firmicutes	Bacilli	Lactobacillales	Lactobacillaceae	Lactobacillus	Lactobacillus reuteri MM2-3	Lactobacillus reuteri MM2-3	Lactobacillus_reuteri_MM2_3_
548485	Bacteria	Firmicutes	Bacilli	Lactobacillales	Lactobacillaceae	Lactobacillus	Lactobacillus reuteri MM4-1A	Lactobacillus reuteri MM4-1A	Lactobacillus_reuteri_MM4_1A_
491077	Bacteria	Firmicutes	Bacilli	Lactobacillales	Lactobacillaceae	Lactobacillus	Lactobacillus reuteri SD2112	Lactobacillus reuteri SD2112, ATCC 55730	Lactobacillus_reuteri_SD2112_ATCC_55730
568703	Bacteria	Firmicutes	Bacilli	Lactobacillales	Lactobacillaceae	Lactobacillus	Lactobacillus rhamnosus GG	Lactobacillus rhamnosus GG, ATCC 53103	Lactobacillus_rhamnosus_GG_ATCC_53103
525361	Bacteria	Firmicutes	Bacilli	Lactobacillales	Lactobacillaceae	Lactobacillus	Lactobacillus rhamnosus LMS2-1	Lactobacillus rhamnosus LMS2-1	Lactobacillus_rhamnosus_LMS2_1
525362	Bacteria	Firmicutes	Bacilli	Lactobacillales	Lactobacillaceae	Lactobacillus	Lactobacillus ruminis ATCC 25644	Lactobacillus ruminis ATCC 25644	Lactobacillus_ruminis_ATCC_25644
314315	Bacteria	Firmicutes	Bacilli	Lactobacillales	Lactobacillaceae	Lactobacillus	Lactobacillus sakei subsp. sakei 23K	Lactobacillus sakei subsp. sakei 23K	Lactobacillus_sakei_subsp_sakei_23K
1423799	Bacteria	Firmicutes	Bacilli	Lactobacillales	Lactobacillaceae	Lactobacillus	Lactobacillus salivarius DSM 20555 = ATCC 11741	Lactobacillus salivarius HO66, ATCC 11741	Lactobacillus_salivarius_HO66_ATCC_11741
362948	Bacteria	Firmicutes	Bacilli	Lactobacillales	Lactobacillaceae	Lactobacillus	Lactobacillus salivarius UCC118	Lactobacillus salivarius salivarius UCC118	Lactobacillus_salivarius_salivarius_UCC118
525365	Bacteria	Firmicutes	Bacilli	Lactobacillales	Lactobacillaceae	Lactobacillus	Lactobacillus ultunensis DSM 16047	Lactobacillus ultunensis DSM 16047	Lactobacillus_ultunensis_DSM_16047
1423814	Bacteria	Firmicutes	Bacilli	Lactobacillales	Lactobacillaceae	Lactobacillus	Lactobacillus vaginalis DSM 5837 = ATCC 49540	Lactobacillus vaginalis ATCC 49540	Lactobacillus_vaginalis_ATCC_49540
420889	Bacteria	Firmicutes	Bacilli	Lactobacillales	Streptococcaceae	Lactococcus	Lactococcus garvieae ATCC 49156	Lactococcus garvieae ATCC 49156	Lactococcus_garvieae_ATCC_49156
272623	Bacteria	Firmicutes	Bacilli	Lactobacillales	Streptococcaceae	Lactococcus	Lactococcus lactis subsp. lactis Il1403	Lactococcus lactis subsp. lactis Il1403	Lactococcus_lactis_subsp_lactis_Il1403
1215915	Bacteria	Firmicutes	Bacilli	Lactobacillales	Streptococcaceae	Lactococcus	Lactococcus raffinolactis 4877	Lactococcus raffinolactis 4877	Lactococcus_raffinolactis_4877
557598	Bacteria	Proteobacteria	Betaproteobacteria	Neisseriales	Chromobacteriaceae	Laribacter	Laribacter hongkongensis HLHK9	Laribacter hongkongensis HLHK9	Laribacter_hongkongensis_HLHK9
887898	Bacteria	Proteobacteria	Betaproteobacteria	Burkholderiales	Burkholderiaceae	Lautropia	Lautropia mirabilis ATCC 51599	Lautropia mirabilis ATCC 51599	Lautropia_mirabilis_ATCC_51599
1005999	Bacteria	Proteobacteria	Gammaproteobacteria	Enterobacterales	Budviciaceae	Leminorella	Leminorella grimontii ATCC 33999 = DSM 5078	Leminorella grimontii ATCC 33999	Leminorella_grimontii_ATCC_33999
523794	Bacteria	Fusobacteria	Fusobacteriia	Fusobacteriales	Leptotrichiaceae	Leptotrichia	Leptotrichia buccalis C-1013-b	Leptotrichia buccalis C-1013-b	Leptotrichia_buccalis_C_1013_b
886872	Bacteria	Firmicutes	Bacilli	Lactobacillales	Leuconostocaceae	Leuconostoc	Leuconostoc lactis KCTC 3773	Leuconostoc argentinum KCTC 3773	Leuconostoc_argentinum_KCTC_3773
1229756	Bacteria	Firmicutes	Bacilli	Lactobacillales	Leuconostocaceae	Leuconostoc	Leuconostoc gelidum JB7	Leuconostoc gelidum JB7	Leuconostoc_gelidum_JB7
935294	Bacteria	Firmicutes	Bacilli	Lactobacillales	Leuconostocaceae	Leuconostoc	Leuconostoc lactis KCTC 3528 = DSM 20202	Leuconostoc lactis KACC 91922	Leuconostoc_lactis_KACC_91922
586220	Bacteria	Firmicutes	Bacilli	Lactobacillales	Leuconostocaceae	Leuconostoc	Leuconostoc mesenteroides subsp. cremoris ATCC 19254	Leuconostoc mesenteroides subsp. cremoris ATCC 19254	Leuconostoc_mesenteroides_subsp_cremoris_ATCC_19254
525367	Bacteria	Firmicutes	Bacilli	Bacillales	Listeriaceae	Listeria	Listeria grayi DSM 20601	Listeria grayi DSM 20601	Listeria_grayi_DSM_20601
565047	Bacteria	Firmicutes	Bacilli	Bacillales	Listeriaceae	Listeria	Listeria monocytogenes serotype 4a str. L99	Listeria monocytogenes 4a L99	Listeria_monocytogenes_4a_L99
265669	Bacteria	Firmicutes	Bacilli	Bacillales	Listeriaceae	Listeria	Listeria monocytogenes serotype 4b str. F2365	Listeria monocytogenes 4b F2365	Listeria_monocytogenes_4b_F2365
393126	Bacteria	Firmicutes	Bacilli	Bacillales	Listeriaceae	Listeria	Listeria monocytogenes FSL R2-561	Listeria monocytogenes Finland 1988	Listeria_monocytogenes_FSL_R2_561
393127	Bacteria	Firmicutes	Bacilli	Bacillales	Listeriaceae	Listeria	Listeria monocytogenes Finland 1998	Listeria monocytogenes FSL R2-561	Listeria_monocytogenes_Finland_1988
393130	Bacteria	Firmicutes	Bacilli	Bacillales	Listeriaceae	Listeria	Listeria monocytogenes J0161	Listeria monocytogenes J0161, FSL R2-499	Listeria_monocytogenes_J0161_FSL_R2_499
879088	Bacteria	Firmicutes	Bacilli	Bacillales	Listeriaceae	Listeria	Listeria monocytogenes SLCC2378	Listeria monocytogenes serotype 7 SLCC 2482	Listeria_monocytogenes_SLCC_2378
879089	Bacteria	Firmicutes	Bacilli	Bacillales	Listeriaceae	Listeria	Listeria monocytogenes SLCC2540	Listeria monocytogenes SLCC 2378	Listeria_monocytogenes_SLCC_2540
879090	Bacteria	Firmicutes	Bacilli	Bacillales	Listeriaceae	Listeria	Listeria monocytogenes SLCC7179	Listeria monocytogenes SLCC 2540	Listeria_monocytogenes_SLCC_7179
863767	Bacteria	Firmicutes	Bacilli	Bacillales	Listeriaceae	Listeria	Listeria monocytogenes serotype 7 str. SLCC2482	Listeria monocytogenes SLCC 7179	Listeria_monocytogenes_serotype_7_SLCC_2482
1231627	Bacteria	Firmicutes	Bacilli	Bacillales	Bacillaceae	Lysinibacillus	Lysinibacillus fusiformis ZB2	Lysinibacillus fusiformis ZB2	Lysinibacillus_fusiformis_ZB2
444177	Bacteria	Firmicutes	Bacilli	Bacillales	Bacillaceae	Lysinibacillus	Lysinibacillus sphaericus C3-41	Lysinibacillus sphaericus C3-41	Lysinibacillus_sphaericus_C3_41
478749	Bacteria	Firmicutes	Clostridia	Clostridiales	Lachnospiraceae	Marvinbryantia	Marvinbryantia formatexigens DSM 14469	Marvinbryantia formatexigens I-52, DSM 14469	Marvinbryantia_formatexigens_I_52_DSM_14469
742816	Bacteria	Firmicutes	Negativicutes	Selenomonadales	Selenomonadaceae	Megamonas	Megamonas funiformis YIT 11815	Megamonas funiformis YIT 11815	Megamonas_funiformis_YIT_11815
657316	Bacteria	Firmicutes	Negativicutes	Selenomonadales	Selenomonadaceae	Megamonas	Megamonas hypermegale ART12/1	Megamonas hypermegale ART12/1	Megamonas_hypermegale_ART12_1
1064535	Bacteria	Firmicutes	Negativicutes	Veillonellales	Veillonellaceae	Megasphaera	Megasphaera elsdenii DSM 20460	Megasphaera elsdenii DSM 20460	Megasphaera_elsdenii_DSM_20460
1899017	Bacteria	Candidatus Melainabacteria	NA	NA	NA	NA	Candidatus Melainabacteria bacterium MEL.A1	Melainabacterium MEL.A1	Melainabacterium_MEL_A1
266835	Bacteria	Proteobacteria	Alphaproteobacteria	Rhizobiales	Phyllobacteriaceae	Mesorhizobium	Mesorhizobium japonicum MAFF 303099	Mesorhizobium loti MAFF303099	Mesorhizobium_loti_MAFF303099
634498	Archaea	Euryarchaeota	Methanobacteria	Methanobacteriales	Methanobacteriaceae	Methanobrevibacter	Methanobrevibacter ruminantium M1	Methanobrevibacter ruminantium M1	Methanobrevibacter_ruminantium_M1
420247	Archaea	Euryarchaeota	Methanobacteria	Methanobacteriales	Methanobacteriaceae	Methanobrevibacter	Methanobrevibacter smithii ATCC 35061	Methanobrevibacter smithii ATCC 35061	Methanobrevibacter_smithii_ATCC_35061
1175296	Archaea	Euryarchaeota	Thermoplasmata	Methanomassiliicoccales	Methanomassiliicoccaceae	Methanomassiliicoccus	Methanomassiliicoccus luminyensis B10	Methanomassiliicoccus luminyensis B10	Methanomassiliicoccus_luminyensis_B10
339860	Archaea	Euryarchaeota	Methanobacteria	Methanobacteriales	Methanobacteriaceae	Methanosphaera	Methanosphaera stadtmanae DSM 3091	Methanosphaera stadtmanae DSM 3091	Methanosphaera_stadtmanae_DSM_3091
908290	Bacteria	Proteobacteria	Alphaproteobacteria	Rhizobiales	Methylobacteriaceae	Methylobacterium	Methylobacterium mesophilicum SR1.6/6	Methylobacterium mesophilicum SR1.6/6	Methylobacterium_mesophilicum_SR1_6_6
441620	Bacteria	Proteobacteria	Alphaproteobacteria	Rhizobiales	Methylobacteriaceae	Methylorubrum	Methylorubrum populi BJ001	Methylobacterium populi BJ001	Methylobacterium_populi_BJ001
426355	Bacteria	Proteobacteria	Alphaproteobacteria	Rhizobiales	Methylobacteriaceae	Methylobacterium	Methylobacterium radiotolerans JCM 2831	Methylobacterium radiotolerans JCM 2831	Methylobacterium_radiotolerans_JCM_2831
1000565	Bacteria	Proteobacteria	Betaproteobacteria	Nitrosomonadales	Sterolibacteriaceae	Methyloversatilis	Methyloversatilis universalis FAM5	Methyloversatilis universalis FAM5	Methyloversatilis_universalis_FAM5
983952	Bacteria	Proteobacteria	Betaproteobacteria	Nitrosomonadales	Sterolibacteriaceae	Methyloversatilis	Methyloversatilis universalis Fam500	Methyloversatilis universalis Fam50001	Methyloversatilis_universalis_Fam50001
1122237	Bacteria	Actinobacteria	Actinobacteria	Micrococcales	Microbacteriaceae	Microbacterium	Microbacterium gubbeenense DSM 15944	Microbacterium gubbeenense DSM 15944	Microbacterium_gubbeenense_DSM_15944
1223528	Bacteria	Actinobacteria	Actinobacteria	Micrococcales	Microbacteriaceae	Microbacterium	Microbacterium oleivorans NBRC 103075	Microbacterium oleivorans NBRC 103075	Microbacterium_oleivorans_NBRC_103075
1151126	Bacteria	Actinobacteria	Actinobacteria	Micrococcales	Microbacteriaceae	Microbacterium	Microbacterium paraoxydans 77MFTsu3.2	Microbacterium paraoxydans 77MFTsu3.2	Microbacterium_paraoxydans_77MFTsu3_2
465515	Bacteria	Actinobacteria	Actinobacteria	Micrococcales	Micrococcaceae	Micrococcus	Micrococcus luteus NCTC 2665	Micrococcus luteus NCTC 2665	Micrococcus_luteus_NCTC_2665
644283	Bacteria	Actinobacteria	Actinobacteria	Micromonosporales	Micromonosporaceae	Micromonospora	Micromonospora aurantiaca ATCC 27029	Micromonospora aurantiaca ATCC 27029	Micromonospora_aurantiaca_ATCC_27029
1410665	Bacteria	Firmicutes	Negativicutes	Selenomonadales	Selenomonadaceae	Mitsuokella	Mitsuokella jalaludinii DSM 13811	Mitsuokella jalaludinii DSM 13811	Mitsuokella_jalaludinii_DSM_13811
500635	Bacteria	Firmicutes	Negativicutes	Selenomonadales	Selenomonadaceae	Mitsuokella	Mitsuokella multacida DSM 20544	Mitsuokella multacida DSM 20544	Mitsuokella_multacida_DSM_20544
548479	Bacteria	Actinobacteria	Actinobacteria	Actinomycetales	Actinomycetaceae	Mobiluncus	Mobiluncus curtisii ATCC 43063	Mobiluncus curtisii ATCC 43063	Mobiluncus_curtisii_ATCC_43063
1401079	Bacteria	Firmicutes	Clostridia	Clostridiales	Clostridiales Family XIII. Incertae Sedis	Mogibacterium	Mogibacterium timidum ATCC 33093	Mogibacterium timidum ATCC 33093	Mogibacterium_timidum_ATCC_33093
749219	Bacteria	Proteobacteria	Gammaproteobacteria	Pseudomonadales	Moraxellaceae	Moraxella	Moraxella catarrhalis RH4	Moraxella catarrhalis RH4	Moraxella_catarrhalis_RH4
1124991	Bacteria	Proteobacteria	Gammaproteobacteria	Enterobacterales	Morganellaceae	Morganella	Morganella morganii subsp. morganii KT	Morganella morganii subsp. morganii KT	Morganella_morganii_subsp_morganii_KT
553481	Bacteria	Actinobacteria	Actinobacteria	Corynebacteriales	Mycobacteriaceae	Mycobacterium	Mycobacterium avium subsp. avium ATCC 25291	Mycobacterium avium subsp. avium ATCC 25291	Mycobacterium_avium_subsp_avium_ATCC_25291
1214102	Bacteria	Actinobacteria	Actinobacteria	Corynebacteriales	Mycobacteriaceae	Mycolicibacterium	Mycolicibacterium fortuitum subsp. fortuitum DSM 46621 = ATCC 6841	Mycobacterium fortuitum subsp. fortuitum DSM 46621	Mycobacterium_fortuitum_subsp_fortuitum_DSM_46621
347256	Bacteria	Tenericutes	Mollicutes	Mycoplasmatales	Mycoplasmataceae	Mycoplasma	Mycoplasma hominis ATCC 23114	Mycoplasma hominis ATCC 23114	Mycoplasma_hominis_ATCC_23114
1112856	Bacteria	Tenericutes	Mollicutes	Mycoplasmatales	Mycoplasmataceae	Mycoplasma	Mycoplasma pneumoniae 309	Mycoplasma pneumoniae 309	Mycoplasma_pneumoniae_309
546262	Bacteria	Proteobacteria	Betaproteobacteria	Neisseriales	Neisseriaceae	Neisseria	Neisseria cinerea ATCC 14685	Neisseria cinerea ATCC 14685	Neisseria_cinerea_ATCC_14685
546263	Bacteria	Proteobacteria	Betaproteobacteria	Neisseriales	Neisseriaceae	Neisseria	Neisseria elongata subsp. glycolytica ATCC 29315	Neisseria elongata subsp. glycolytica ATCC 29315	Neisseria_elongata_subsp_glycolytica_ATCC_29315
596320	Bacteria	Proteobacteria	Betaproteobacteria	Neisseriales	Neisseriaceae	Neisseria	Neisseria flavescens SK114	Neisseria flavescens SK114	Neisseria_flavescens_SK114
997348	Bacteria	Proteobacteria	Betaproteobacteria	Neisseriales	Neisseriaceae	Neisseria	Neisseria macacae ATCC 33926	Neisseria macacae ATCC 33926	Neisseria_macacae_ATCC_33926
546266	Bacteria	Proteobacteria	Betaproteobacteria	Neisseriales	Neisseriaceae	Neisseria	Neisseria mucosa ATCC 25996	Neisseria mucosa ATCC 25996	Neisseria_mucosa_ATCC_25996
546268	Bacteria	Proteobacteria	Betaproteobacteria	Neisseriales	Neisseriaceae	Neisseria	Neisseria subflava NJ9703	Neisseria subflava NJ9703	Neisseria_subflava_NJ9703
1122603	Bacteria	Proteobacteria	Gammaproteobacteria	Nevskiales	Sinobacteraceae	Nevskia	Nevskia ramosa DSM 11499	Nevskia ramosa DSM 11499	Nevskia_ramosa_DSM_11499
333381	Bacteria	Firmicutes	Bacilli	Bacillales	Bacillaceae	Oceanobacillus	Oceanobacillus sp. S1	Oceanobacillus picturae strain S1	Oceanobacillus_picturae_strain_S1
439375	Bacteria	Proteobacteria	Alphaproteobacteria	Rhizobiales	Brucellaceae	Ochrobactrum	Ochrobactrum anthropi ATCC 49188	Ochrobactrum anthropi ATCC 49188	Ochrobactrum_anthropi_ATCC_49188
641118	Bacteria	Proteobacteria	Alphaproteobacteria	Rhizobiales	Brucellaceae	Ochrobactrum	Ochrobactrum intermedium LMG 3301	Ochrobactrum intermedium LMG 3301	Ochrobactrum_intermedium_LMG_3301
742817	Bacteria	Bacteroidetes	Bacteroidia	Bacteroidales	Odoribacteraceae	Odoribacter	Odoribacter laneus YIT 12061	Odoribacter laneus YIT 12061	Odoribacter_laneus_YIT_12061
709991	Bacteria	Bacteroidetes	Bacteroidia	Bacteroidales	Odoribacteraceae	Odoribacter	Odoribacter splanchnicus DSM 20712	Odoribacter splanchnicus 1651/6, DSM 20712	Odoribacter_splanchnicus_1651_6_DSM_20712
1125712	Bacteria	Actinobacteria	Coriobacteriia	Coriobacteriales	Atopobiaceae	Olsenella	Olsenella profusa F0195	Olsenella profusa F019501	Olsenella_profusa_F019501
633147	Bacteria	Actinobacteria	Coriobacteriia	Coriobacteriales	Atopobiaceae	Olsenella	Olsenella uli DSM 7084	Olsenella uli DSM 7084	Olsenella_uli_DSM_7084
585501	Bacteria	Firmicutes	Clostridia	Clostridiales	Lachnospiraceae	Oribacterium	Oribacterium sinus F0268	Oribacterium sinus F0268	Oribacterium_sinus_F0268
556268	Bacteria	Proteobacteria	Betaproteobacteria	Burkholderiales	Oxalobacteraceae	Oxalobacter	Oxalobacter formigenes HOxBLS	Oxalobacter formigenes HOxBLS	Oxalobacter_formigenes_HOxBLS
556269	Bacteria	Proteobacteria	Betaproteobacteria	Burkholderiales	Oxalobacteraceae	Oxalobacter	Oxalobacter formigenes OXCC13	Oxalobacter formigenes OXCC13	Oxalobacter_formigenes_OXCC13
1206781	Bacteria	Firmicutes	Bacilli	Bacillales	Paenibacillaceae	Paenibacillus	Paenibacillus alvei DSM 29	Paenibacillus alvei DSM 29	Paenibacillus_alvei_DSM_29
1235795	Bacteria	Firmicutes	Bacilli	Bacillales	Paenibacillaceae	Paenibacillus	Paenibacillus barengoltzii G22	Paenibacillus barengoltzii G22	Paenibacillus_barengoltzii_G22
1122917	Bacteria	Firmicutes	Bacilli	Bacillales	Paenibacillaceae	Paenibacillus	Paenibacillus daejeonensis DSM 15491	Paenibacillus daejeonensis DSM 15491	Paenibacillus_daejeonensis_DSM_15491
396598	Bacteria	Proteobacteria	Betaproteobacteria	Burkholderiales	Burkholderiaceae	Paraburkholderia	Paraburkholderia graminis C4D1M	Paenibacillus graminis C4D1M	Paenibacillus_graminis_C4D1M
743719	Bacteria	Firmicutes	Bacilli	Bacillales	Paenibacillaceae	Paenibacillus	Paenibacillus lactis 154	Paenibacillus lactis 154	Paenibacillus_lactis_154
1110694	Bacteria	Proteobacteria	Gammaproteobacteria	Enterobacterales	Erwiniaceae	Pantoea	Pantoea agglomerans IG1	Pantoea agglomerans IG1	Pantoea_agglomerans_IG1
435591	Bacteria	Bacteroidetes	Bacteroidia	Bacteroidales	Tannerellaceae	Parabacteroides	Parabacteroides distasonis ATCC 8503	Parabacteroides distasonis ATCC 8503	Parabacteroides_distasonis_ATCC_8503
1235789	Bacteria	Bacteroidetes	Bacteroidia	Bacteroidales	Tannerellaceae	Parabacteroides	Parabacteroides goldsteinii dnLKV18	Parabacteroides goldsteinii dnLKV18	Parabacteroides_goldsteinii_dnLKV18
1203610	Bacteria	Bacteroidetes	Bacteroidia	Bacteroidales	Tannerellaceae	Parabacteroides	Parabacteroides gordonii DSM 23371	Parabacteroides gordonii DSM 23371	Parabacteroides_gordonii_DSM_23371
537006	Bacteria	Bacteroidetes	Bacteroidia	Bacteroidales	Tannerellaceae	Parabacteroides	Parabacteroides johnsonii DSM 18315	Parabacteroides johnsonii DSM 18315	Parabacteroides_johnsonii_DSM_18315
411477	Bacteria	Bacteroidetes	Bacteroidia	Bacteroidales	Tannerellaceae	Parabacteroides	Parabacteroides merdae ATCC 43184	Parabacteroides merdae ATCC 43184	Parabacteroides_merdae_ATCC_43184
563193	Bacteria	Bacteroidetes	Bacteroidia	Bacteroidales	Tannerellaceae	Parabacteroides	Parabacteroides sp. D13	Parabacteroides sp. D13	Parabacteroides_sp_D13
1446473	Bacteria	Proteobacteria	Alphaproteobacteria	Rhodobacterales	Rhodobacteraceae	Paracoccus	Paracoccus yeei ATCC BAA-599	Paracoccus yeei ATCC BAA-599	Paracoccus_yeei_ATCC_BAA_599
762968	Bacteria	Bacteroidetes	Bacteroidia	Bacteroidales	Prevotellaceae	Paraprevotella	Paraprevotella clara YIT 11840	Paraprevotella clara YIT 11840	Paraprevotella_clara_YIT_11840
762982	Bacteria	Bacteroidetes	Bacteroidia	Bacteroidales	Prevotellaceae	Paraprevotella	Paraprevotella xylaniphila YIT 11841	Paraprevotella xylaniphila YIT 11841	Paraprevotella_xylaniphila_YIT_11841
762966	Bacteria	Proteobacteria	Betaproteobacteria	Burkholderiales	Sutterellaceae	Parasutterella	Parasutterella excrementihominis YIT 11859	Parasutterella excrementihominis YIT 11859	Parasutterella_excrementihominis_YIT_11859
411465	Bacteria	Firmicutes	Tissierellia	Tissierellales	Peptoniphilaceae	Parvimonas	Parvimonas micra ATCC 33270	Parvimonas micra ATCC 33270	Parvimonas_micra_ATCC_33270
563194	Bacteria	Firmicutes	Bacilli	Lactobacillales	Lactobacillaceae	Pediococcus	Pediococcus acidilactici 7_4	Pediococcus acidilactici 7_4	Pediococcus_acidilactici_7_4
862514	Bacteria	Firmicutes	Bacilli	Lactobacillales	Lactobacillaceae	Pediococcus	Pediococcus acidilactici DSM 20284	Pediococcus acidilactici DSM 20284	Pediococcus_acidilactici_DSM_20284
278197	Bacteria	Firmicutes	Bacilli	Lactobacillales	Lactobacillaceae	Pediococcus	Pediococcus pentosaceus ATCC 25745	Pediococcus pentosaceus ATCC 25745	Pediococcus_pentosaceus_ATCC_25745
908338	Bacteria	Firmicutes	Tissierellia	Tissierellales	Peptoniphilaceae	Peptoniphilus	Peptoniphilus harei ACS-146-V-Sch2b	Peptoniphilus harei ACS-146-V-Sch2b	Peptoniphilus_harei_ACS_146_V_Sch2b
997350	Bacteria	Firmicutes	Tissierellia	Tissierellales	Peptoniphilaceae	Peptoniphilus	Peptoniphilus indolicus ATCC 29427	Peptoniphilus indolicus ATCC 29427	Peptoniphilus_indolicus_ATCC_29427
1122949	Bacteria	Firmicutes	Tissierellia	Tissierellales	Peptoniphilaceae	Peptoniphilus	Peptoniphilus lacrimalis DSM 7455	Peptoniphilus lacrimalis DSM 7455	Peptoniphilus_lacrimalis_DSM_7455
1095770	Bacteria	Firmicutes	Tissierellia	Tissierellales	Peptoniphilaceae	Peptoniphilus	Peptoniphilus timonensis JC401	Peptoniphilus timonensis JC401	Peptoniphilus_timonensis_JC401
1035196	Bacteria	Firmicutes	Clostridia	Clostridiales	Peptostreptococcaceae	Peptostreptococcus	Peptostreptococcus anaerobius VPI 4330 = DSM 2949	Peptostreptococcus anaerobius DSM 2949	Peptostreptococcus_anaerobius_DSM_2949
596315	Bacteria	Firmicutes	Clostridia	Clostridiales	Peptostreptococcaceae	Peptostreptococcus	Peptostreptococcus stomatis DSM 17678	Peptostreptococcus stomatis DSM 17678	Peptostreptococcus_stomatis_DSM_17678
626939	Bacteria	Firmicutes	Negativicutes	Acidaminococcales	Acidaminococcaceae	Phascolarctobacterium	Phascolarctobacterium succinatutens YIT 12067	Phascolarctobacterium succinatutens YIT 12067	Phascolarctobacterium_succinatutens_YIT_12067
1315976	Bacteria	Proteobacteria	Gammaproteobacteria	Enterobacterales	NA	Plesiomonas	Plesiomonas shigelloides 302-73	Plesiomonas shigelloides 302-73	Plesiomonas_shigelloides_302_73
879243	Bacteria	Bacteroidetes	Bacteroidia	Bacteroidales	Porphyromonadaceae	Porphyromonas	Porphyromonas asaccharolytica DSM 20707	Porphyromonas asaccharolytica DSM 20707	Porphyromonas_asaccharolytica_DSM_20707
553175	Bacteria	Bacteroidetes	Bacteroidia	Bacteroidales	Porphyromonadaceae	Porphyromonas	Porphyromonas endodontalis ATCC 35406	Porphyromonas endodontalis ATCC 35406	Porphyromonas_endodontalis_ATCC_35406
242619	Bacteria	Bacteroidetes	Bacteroidia	Bacteroidales	Porphyromonadaceae	Porphyromonas	Porphyromonas gingivalis W83	Porphyromonas gingivalis W83	Porphyromonas_gingivalis_W83
1122975	Bacteria	Bacteroidetes	Bacteroidia	Bacteroidales	Porphyromonadaceae	Porphyromonas	Porphyromonas somerae DSM 23386	Porphyromonas somerae DSM 23386	Porphyromonas_somerae_DSM_23386
596327	Bacteria	Bacteroidetes	Bacteroidia	Bacteroidales	Porphyromonadaceae	Porphyromonas	Porphyromonas uenonis 60-3	Porphyromonas uenonis 60-3	Porphyromonas_uenonis_60_3
1122976	Bacteria	Bacteroidetes	Bacteroidia	Bacteroidales	Porphyromonadaceae	Porphyromonas	Porphyromonas uenonis DSM 23387 = JCM 13868	Porphyromonas uenonis DSM 23387	Porphyromonas_uenonis_DSM_23387
1122978	Bacteria	Bacteroidetes	Bacteroidia	Bacteroidales	Prevotellaceae	Prevotella	Prevotella albensis DSM 11370 = JCM 12258	Prevotella albensis DSM 11370	Prevotella_albensis_DSM_11370
868129	Bacteria	Bacteroidetes	Bacteroidia	Bacteroidales	Prevotellaceae	Prevotella	Prevotella bivia DSM 20514	Prevotella bivia DSM 20514	Prevotella_bivia_DSM_20514
1408472	Bacteria	Bacteroidetes	Bacteroidia	Bacteroidales	Prevotellaceae	Prevotella	Prevotella brevis ATCC 19188	Prevotella brevis ATCC 19188	Prevotella_brevis_ATCC_19188
1280705	Bacteria	Bacteroidetes	Bacteroidia	Bacteroidales	Prevotellaceae	Prevotella	Prevotella bryantii B14	Prevotella bryantii C21a	Prevotella_bryantii_B14
1280706	Bacteria	Firmicutes	Negativicutes	Selenomonadales	Selenomonadaceae	Selenomonas	Prevotella bryantii C21a	Prevotella bryantii B14	Prevotella_bryantii_C21a
873513	Bacteria	Bacteroidetes	Bacteroidia	Bacteroidales	Prevotellaceae	Prevotella	Prevotella buccae ATCC 33574	Prevotella buccae ATCC 33574	Prevotella_buccae_ATCC_33574
1197728	Bacteria	Bacteroidetes	Bacteroidia	Bacteroidales	Prevotellaceae	Prevotella	Prevotella conceptionensis 9403948	Prevotella conceptionensis 9403948	Prevotella_conceptionensis_9403948
537011	Bacteria	Bacteroidetes	Bacteroidia	Bacteroidales	Prevotellaceae	Prevotella	Prevotella copri DSM 18205	Prevotella copri CB7, DSM 18205	Prevotella_copri_CB7_DSM_18205
1122981	Bacteria	Bacteroidetes	Bacteroidia	Bacteroidales	Prevotellaceae	Prevotella	Prevotella corporis DSM 18810 = JCM 8529	Prevotella corporis DSM 18810	Prevotella_corporis_DSM_18810
1122982	Bacteria	Bacteroidetes	Bacteroidia	Bacteroidales	Prevotellaceae	Prevotella	Prevotella denticola DSM 20614 = JCM 13449	Prevotella denticola DSM20614	Prevotella_denticola_DSM20614
767031	Bacteria	Bacteroidetes	Bacteroidia	Bacteroidales	Prevotellaceae	Prevotella	Prevotella denticola F0289	Prevotella denticola F0289	Prevotella_denticola_F0289
866771	Bacteria	Bacteroidetes	Bacteroidia	Bacteroidales	Prevotellaceae	Prevotella	Prevotella disiens FB035-09AN	Prevotella disiens FB035-09AN	Prevotella_disiens_FB035_09AN
1235811	Bacteria	Bacteroidetes	Bacteroidia	Bacteroidales	Prevotellaceae	Prevotella	Prevotella disiens JCM 6334 = ATCC 29426	Prevotella disiens JCM 6334	Prevotella_disiens_JCM_6334
1235815	Bacteria	Bacteroidetes	Bacteroidia	Bacteroidales	Prevotellaceae	Prevotella	Prevotella enoeca JCM 12259	Prevotella enoeca JCM 12259	Prevotella_enoeca_JCM_12259
246198	Bacteria	Bacteroidetes	Bacteroidia	Bacteroidales	Prevotellaceae	Prevotella	Prevotella intermedia 17	Prevotella intermedia 17	Prevotella_intermedia_17
1122984	Bacteria	Bacteroidetes	Bacteroidia	Bacteroidales	Prevotellaceae	Prevotella	Prevotella intermedia ATCC 25611 = DSM 20706	Prevotella intermedia ATCC 25611	Prevotella_intermedia_ATCC_25611
1122985	Bacteria	Bacteroidetes	Bacteroidia	Bacteroidales	Prevotellaceae	Prevotella	Prevotella loescheii DSM 19665 = JCM 12249 = ATCC 15930	Prevotella loescheii DSM 19665	Prevotella_loescheii_DSM_19665
553174	Bacteria	Bacteroidetes	Bacteroidia	Bacteroidales	Prevotellaceae	Prevotella	Prevotella melaninogenica ATCC 25845	Prevotella melaninogenica ATCC 25845	Prevotella_melaninogenica_ATCC_25845
1122988	Bacteria	Bacteroidetes	Bacteroidia	Bacteroidales	Prevotellaceae	Prevotella	Prevotella nanceiensis DSM 19126 = JCM 15639	Prevotella nanceiensis DSM 19126	Prevotella_nanceiensis_DSM_19126
997352	Bacteria	Bacteroidetes	Bacteroidia	Bacteroidales	Prevotellaceae	Prevotella	Prevotella nigrescens ATCC 33563	Prevotella nigrescens ATCC 33563	Prevotella_nigrescens_ATCC_33563
873533	Bacteria	Bacteroidetes	Bacteroidia	Bacteroidales	Prevotellaceae	Prevotella	Prevotella oralis ATCC 33269	Prevotella oralis ATCC 33269	Prevotella_oralis_ATCC_33269
997353	Bacteria	Bacteroidetes	Bacteroidia	Bacteroidales	Prevotellaceae	Prevotella	Prevotella pallens ATCC 700821	Prevotella pallens ATCC 700821	Prevotella_pallens_ATCC_700821
264731	Bacteria	Bacteroidetes	Bacteroidia	Bacteroidales	Prevotellaceae	Prevotella	Prevotella ruminicola 23	Prevotella ruminicola 23	Prevotella_ruminicola_23
888832	Bacteria	Bacteroidetes	Bacteroidia	Bacteroidales	Prevotellaceae	Prevotella	Prevotella salivae DSM 15606	Prevotella salivae DSM 15606	Prevotella_salivae_DSM_15606
1122991	Bacteria	Bacteroidetes	Bacteroidia	Bacteroidales	Prevotellaceae	Prevotella	Prevotella shahii DSM 15611 = JCM 12083	Prevotella shahii JCM 12083	Prevotella_shahii_JCM_12083
1002367	Bacteria	Bacteroidetes	Bacteroidia	Bacteroidales	Prevotellaceae	Prevotella	Prevotella stercorea DSM 18206	Prevotella stercorea DSM 18206	Prevotella_stercorea_DSM_18206
1122992	Bacteria	Bacteroidetes	Bacteroidia	Bacteroidales	Prevotellaceae	Prevotella	Prevotella timonensis 4401737 = DSM 22865 = JCM 15640	Prevotella timonensis 4401737	Prevotella_timonensis_4401737
679189	Bacteria	Bacteroidetes	Bacteroidia	Bacteroidales	Prevotellaceae	Prevotella	Prevotella timonensis CRIS 5C-B1	Prevotella timonensis CRIS 5C-B1	Prevotella_timonensis_CRIS_5C_B1
1122993	Bacteria	Bacteroidetes	Bacteroidia	Bacteroidales	Prevotellaceae	Prevotella	Prevotella veroralis DSM 19559 = JCM 6290	Prevotella veroralis DSM 19559	Prevotella_veroralis_DSM_19559
1171373	Bacteria	Actinobacteria	Actinobacteria	Propionibacteriales	Propionibacteriaceae	Acidipropionibacterium	Acidpropionibacterium acidipropionici ATCC 4875	Propionibacterium acidipropionici ATCC 4875	Propionibacterium_acidipropionici_ATCC_4875
267747	Bacteria	Actinobacteria	Actinobacteria	Propionibacteriales	Propionibacteriaceae	Cutibacterium	Cutibacterium acnes KPA171202	Propionibacterium acnes KPA171202	Propionibacterium_acnes_KPA171202
1170318	Bacteria	Actinobacteria	Actinobacteria	Propionibacteriales	Propionibacteriaceae	Cutibacterium	Cutibacterium avidum 44067	Propionibacterium avidum 44067	Propionibacterium_avidum_44067
754252	Bacteria	Actinobacteria	Actinobacteria	Propionibacteriales	Propionibacteriaceae	Propionibacterium	Propionibacterium freudenreichii subsp. shermanii CIRM-BIA1	Propionibacterium freudenreichii subsp. shermanii CIRM-BIA1	Propionibacterium_freudenreichii_subsp_shermanii_CIRM_BIA1
1160719	Bacteria	Actinobacteria	Actinobacteria	Propionibacteriales	Propionibacteriaceae	Cutibacterium	Cutibacterium granulosum DSM 20700	Propionibacterium granulosum DSM 20700	Propionibacterium_granulosum_DSM_20700
1122997	Bacteria	Actinobacteria	Actinobacteria	Propionibacteriales	Propionibacteriaceae	Acidipropionibacterium	Acidpropionibacterium jensenii DSM 20535	Propionibacterium jensenii DSM 20535	Propionibacterium_jensenii_DSM_20535
767029	Bacteria	Actinobacteria	Actinobacteria	Propionibacteriales	Propionibacteriaceae	Pseudopropionibacterium	Pseudopropionibacterium propionicum F0230a	Propionibacterium propionicum F0230a	Propionibacterium_propionicum_F0230a
525369	Bacteria	Proteobacteria	Gammaproteobacteria	Enterobacterales	Morganellaceae	Proteus	Proteus mirabilis ATCC 29906	Proteus mirabilis ATCC 29906	Proteus_mirabilis_ATCC_29906
471881	Bacteria	Proteobacteria	Gammaproteobacteria	Enterobacterales	Morganellaceae	Proteus	Proteus penneri ATCC 35198	Proteus penneri ATCC 35198	Proteus_penneri_ATCC_35198
520999	Bacteria	Proteobacteria	Gammaproteobacteria	Enterobacterales	Morganellaceae	Providencia	Providencia alcalifaciens DSM 30120	Providencia alcalifaciens DSM 30120	Providencia_alcalifaciens_DSM_30120
521000	Bacteria	Proteobacteria	Gammaproteobacteria	Enterobacterales	Morganellaceae	Providencia	Providencia rettgeri DSM 1131	Providencia rettgeri DSM 1131	Providencia_rettgeri_DSM_1131
500637	Bacteria	Proteobacteria	Gammaproteobacteria	Enterobacterales	Morganellaceae	Providencia	Providencia rustigianii DSM 4541	Providencia rustigianii DSM 4541	Providencia_rustigianii_DSM_4541
471874	Bacteria	Proteobacteria	Gammaproteobacteria	Enterobacterales	Morganellaceae	Providencia	Providencia stuartii ATCC 25827	Providencia stuartii ATCC 25827	Providencia_stuartii_ATCC_25827
1280694	Bacteria	Firmicutes	Clostridia	Clostridiales	Lachnospiraceae	Pseudobutyrivibrio	Pseudobutyrivibrio ruminis AD2017	Pseudobutyrivibrio ruminis AD2017	Pseudobutyrivibrio_ruminis_AD2017
411467	Bacteria	Firmicutes	Clostridia	Clostridiales	Ruminococcaceae	Pseudoflavonifractor	Pseudoflavonifractor capillosus ATCC 29799	Pseudoflavonifractor capillosus strain ATCC 29799	Pseudoflavonifractor_capillosus_strain_ATCC_29799
1089456	Bacteria	Proteobacteria	Gammaproteobacteria	Pseudomonadales	Pseudomonadaceae	Pseudomonas	Pseudomonas aeruginosa NCGM2.S1	Pseudomonas aeruginosa NCGM2.S1	Pseudomonas_aeruginosa_NCGM2_S1
1248438	Bacteria	Proteobacteria	Gammaproteobacteria	Pseudomonadales	Pseudomonadaceae	Pseudomonas	Pseudomonas alcaliphila 34	Pseudomonas alcaliphila 34	Pseudomonas_alcaliphila_34
205922	Bacteria	Proteobacteria	Gammaproteobacteria	Pseudomonadales	Pseudomonadaceae	Pseudomonas	Pseudomonas fluorescens Pf0-1	Pseudomonas fluorescens PfO-1	Pseudomonas_fluorescens_PfO_1
1215110	Bacteria	Proteobacteria	Gammaproteobacteria	Pseudomonadales	Pseudomonadaceae	Pseudomonas	Pseudomonas monteilii NBRC 103158 = DSM 14164	Pseudomonas monteilii NBRC 103158	Pseudomonas_monteilii_NBRC_103158
1123524	Bacteria	Proteobacteria	Gammaproteobacteria	Pseudomonadales	Pseudomonadaceae	Pseudomonas	Pseudomonas monteilii QM	Pseudomonas monteilii QM	Pseudomonas_monteilii_QM
1437882	Bacteria	Proteobacteria	Gammaproteobacteria	Pseudomonadales	Pseudomonadaceae	Pseudomonas	Pseudomonas nitroreducens HBP1	Pseudomonas nitroreducens HBP1	Pseudomonas_nitroreducens_HBP1
1033992	Bacteria	Proteobacteria	Gammaproteobacteria	Pseudomonadales	Pseudomonadaceae	Pseudomonas	Pseudomonas oleovorans MOIL14HWK12	Pseudomonas oleovorans MOIL14HWK12	Pseudomonas_oleovorans_MOIL14HWK12
351746	Bacteria	Proteobacteria	Gammaproteobacteria	Pseudomonadales	Pseudomonadaceae	Pseudomonas	Pseudomonas putida F1	Pseudomonas putida F1	Pseudomonas_putida_F1
996285	Bacteria	Proteobacteria	Gammaproteobacteria	Pseudomonadales	Pseudomonadaceae	Pseudomonas	Pseudomonas stutzeri DSM 4166	Pseudomonas stutzeri DSM 4166	Pseudomonas_stutzeri_DSM_4166
887929	Bacteria	Firmicutes	Clostridia	Clostridiales	Eubacteriaceae	Pseudoramibacter	Pseudoramibacter alactolyticus ATCC 23263	Pseudoramibacter alactolyticus ATCC 23263	Pseudoramibacter_alactolyticus_ATCC_23263
352165	Bacteria	Synergistetes	Synergistia	Synergistales	Synergistaceae	Pyramidobacter	Pyramidobacter piscolens W5455	Pyramidobacter piscolens W5455	Pyramidobacter_piscolens_W5455
329	Bacteria	Proteobacteria	Betaproteobacteria	Burkholderiales	Burkholderiaceae	Ralstonia	Ralstonia pickettii	Ralstonia sp. 5_7_47FAA	Ralstonia_sp_5_7_47FAA
1005996	Bacteria	Proteobacteria	Gammaproteobacteria	Enterobacterales	Enterobacteriaceae	Raoultella	Raoultella planticola ATCC 33531	Raoultella planticola ATCC 33531	Raoultella_planticola_ATCC_33531
525370	Bacteria	Actinobacteria	Actinobacteria	Corynebacteriales	Nocardiaceae	Rhodococcus	Rhodococcus hoagii ATCC 33707	Rhodococcus equi NBRC 101255	Rhodococcus_equi_ATCC_33707
1219013	Bacteria	Actinobacteria	Actinobacteria	Corynebacteriales	Nocardiaceae	Rhodococcus	Rhodococcus hoagii NBRC 101255 = C 7	Rhodococcus equi ATCC 33707	Rhodococcus_equi_NBRC_101255
234621	Bacteria	Actinobacteria	Actinobacteria	Corynebacteriales	Nocardiaceae	Rhodococcus	Rhodococcus erythropolis PR4	Rhodococcus erythropolis PR4	Rhodococcus_erythropolis_PR4
1429046	Bacteria	Actinobacteria	Actinobacteria	Corynebacteriales	Nocardiaceae	Rhodococcus	Rhodococcus rhodochrous ATCC 21198	Rhodococcus rhodochrous ATCC 21198	Rhodococcus_rhodochrous_ATCC_21198
585394	Bacteria	Firmicutes	Clostridia	Clostridiales	Lachnospiraceae	Roseburia	Roseburia hominis A2-183	Roseburia hominis A2-183	Roseburia_hominis_A2_183
536231	Bacteria	Firmicutes	Clostridia	Clostridiales	Lachnospiraceae	Roseburia	Roseburia intestinalis L1-82	Roseburia intestinalis L1-82	Roseburia_intestinalis_L1_82
622312	Bacteria	Firmicutes	Clostridia	Clostridiales	Lachnospiraceae	Roseburia	Roseburia inulinivorans DSM 16841	Roseburia inulinivorans DSM 16841	Roseburia_inulinivorans_DSM_16841
1448136	Bacteria	Proteobacteria	Alphaproteobacteria	Rhodospirillales	Acetobacteraceae	Roseomonas	Roseomonas mucosa ATCC BAA-692	Roseomonas mucosa ATCC BAA-692	Roseomonas_mucosa_ATCC_BAA_692
1125724	Bacteria	Actinobacteria	Actinobacteria	Micrococcales	Micrococcaceae	Rothia	Rothia aeria F0474	Rothia aeria F0474	Rothia_aeria_F0474
762948	Bacteria	Actinobacteria	Actinobacteria	Micrococcales	Micrococcaceae	Rothia	Rothia dentocariosa ATCC 17931	Rothia dentocariosa ATCC 17931	Rothia_dentocariosa_ATCC_17931
680646	Bacteria	Actinobacteria	Actinobacteria	Micrococcales	Micrococcaceae	Rothia	Rothia mucilaginosa DY-18	Rothia mucilaginosa DY-18	Rothia_mucilaginosa_DY_18
1089547	Bacteria	Bacteroidetes	Cytophagia	Cytophagales	Cytophagaceae	Rudanella	Rudanella lutea DSM 19387	Rudanella lutea DSM 19387	Rudanella_lutea_DSM_19387
552398	Bacteria	Firmicutes	Clostridia	Clostridiales	Ruminococcaceae	NA	Ruminococcaceae bacterium D16	Ruminococcaceae bacterium D16	Ruminococcaceae_bacterium_D16
697329	Bacteria	Firmicutes	Clostridia	Clostridiales	Ruminococcaceae	Ruminococcus	Ruminococcus albus 7 = DSM 20455	Ruminococcus albus 7	Ruminococcus_albus_7
1160721	Bacteria	Firmicutes	Clostridia	Clostridiales	Ruminococcaceae	Ruminococcus	Ruminococcus bicirculans	Ruminococcus bicirculans 80/3	Ruminococcus_bicirculans_80_3
657321	Bacteria	Firmicutes	Clostridia	Clostridiales	Ruminococcaceae	Ruminococcus	Ruminococcus bromii L2-63	Ruminococcus bromii L2-63	Ruminococcus_bromii_L2_63
411473	Bacteria	Firmicutes	Clostridia	Clostridiales	Ruminococcaceae	Ruminococcus	Ruminococcus callidus ATCC 27760	Ruminococcus callidus ATCC 2776001	Ruminococcus_callidus_ATCC_2776001
213810	Bacteria	Firmicutes	Clostridia	Clostridiales	Ruminococcaceae	Ruminococcus	Ruminococcus champanellensis 18P13 = JCM 17402	Ruminococcus champanellensis 18P13	Ruminococcus_champanellensis_18P13
1336236	Bacteria	Firmicutes	Clostridia	Clostridiales	Ruminococcaceae	Ruminococcus	Ruminococcus flavefaciens ATCC 19208	Ruminococcus flavefaciens ATCC 19208	Ruminococcus_flavefaciens_ATCC_19208
641112	Bacteria	Firmicutes	Clostridia	Clostridiales	Ruminococcaceae	Ruminococcus	Ruminococcus flavefaciens FD-1	Ruminococcus flavefaciens FD-1	Ruminococcus_flavefaciens_FD_1
1123075	Bacteria	Firmicutes	Clostridia	Clostridiales	Ruminococcaceae	Ruminococcus	Ruminococcus gauvreauii DSM 19829	Ruminococcus gauvreauii DSM 19829	Ruminococcus_gauvreauii_DSM_19829
411470	Bacteria	Firmicutes	Clostridia	Clostridiales	Lachnospiraceae	Blautia	Ruminococcus gnavus ATCC 29149	Ruminococcus gnavus ATCC 29149	Ruminococcus_gnavus_ATCC_29149
471875	Bacteria	Firmicutes	Clostridia	Clostridiales	Ruminococcaceae	Ruminococcus	Ruminococcus lactaris ATCC 29176	Ruminococcus lactaris ATCC 29176	Ruminococcus_lactaris_ATCC_29176
657314	Bacteria	Firmicutes	Clostridia	Clostridiales	Lachnospiraceae	Blautia	Blautia obeum A2-162	Ruminococcus obeum A2-162	Ruminococcus_obeum_A2_162
457412	Bacteria	Firmicutes	Clostridia	Clostridiales	Ruminococcaceae	Ruminococcus	Ruminococcus sp. 5_1_39BFAA	Ruminococcus sp. 5_1_39BFAA	Ruminococcus_sp_5_1_39BFAA
657323	Bacteria	Firmicutes	Clostridia	Clostridiales	Ruminococcaceae	Ruminococcus	Ruminococcus sp. SR1/5	Ruminococcus sp. SR1/5	Ruminococcus_sp_SR1_5
411460	Bacteria	Firmicutes	Clostridia	Clostridiales	Lachnospiraceae	Blautia	Ruminococcus torques ATCC 27756	Ruminococcus torques ATCC 27756	Ruminococcus_torques_ATCC_27756
657313	Bacteria	Firmicutes	Clostridia	Clostridiales	Lachnospiraceae	Blautia	Ruminococcus torques L2-14	Ruminococcus torques L2-14	Ruminococcus_torques_L2_14
99287	Bacteria	Proteobacteria	Gammaproteobacteria	Enterobacterales	Enterobacteriaceae	Salmonella	Salmonella enterica subsp. enterica serovar Typhimurium str. LT2	Salmonella enterica enterica sv Typhimurium LT2	Salmonella_enterica_enterica_sv_Typhimurium_LT2
641146	Bacteria	Actinobacteria	Actinobacteria	Bifidobacteriales	Bifidobacteriaceae	Scardovia	Scardovia inopinata F0304	Scardovia inopinata F0304	Scardovia_inopinata_F0304
1123242	Bacteria	Planctomycetes	Planctomycetia	Planctomycetales	Planctomycetaceae	Schlesneria	Schlesneria paludicola DSM 18645	Schlesneria paludicola DSM 18645	Schlesneria_paludicola_DSM_18645
1392501	Bacteria	Firmicutes	Negativicutes	Selenomonadales	Selenomonadaceae	Selenomonas	Selenomonas ruminantium AC2024	Selenomonas ruminantium AC2024	Selenomonas_ruminantium_AC2024
1441930	Bacteria	Proteobacteria	Gammaproteobacteria	Enterobacterales	Yersiniaceae	Chania	Chania multitudinisentens RB-25	Serratia fonticola RB-25	Serratia_fonticola_RB_25
1346614	Bacteria	Proteobacteria	Gammaproteobacteria	Enterobacterales	Yersiniaceae	Serratia	Serratia liquefaciens ATCC 27592	Serratia liquefaciens ATCC 27592	Serratia_liquefaciens_ATCC_27592
273526	Bacteria	Proteobacteria	Gammaproteobacteria	Enterobacterales	Yersiniaceae	Serratia	Serratia marcescens subsp. marcescens Db11	Serratia marcescens Db11	Serratia_marcescens_subsp_marcescens_Db11
300267	Bacteria	Proteobacteria	Gammaproteobacteria	Enterobacterales	Enterobacteriaceae	Shigella	Shigella dysenteriae Sd197	Shigella dysenteriae Sd197	Shigella_dysenteriae_Sd197
591020	Bacteria	Proteobacteria	Gammaproteobacteria	Enterobacterales	Enterobacteriaceae	Shigella	Shigella flexneri 2002017	Shigella flexneri 2002017	Shigella_flexneri_2002017
300269	Bacteria	Proteobacteria	Gammaproteobacteria	Enterobacterales	Enterobacteriaceae	Shigella	Shigella sonnei Ss046	Shigella sonnei Ss046	Shigella_sonnei_Ss046
1123253	Bacteria	Proteobacteria	Gammaproteobacteria	Xanthomonadales	Xanthomonadaceae	Silanimonas	Silanimonas lenta DSM 16282	Silanimonas lenta DSM 16282	Silanimonas_lenta_DSM_16282
649764	Bacteria	Actinobacteria	Coriobacteriia	Eggerthellales	Eggerthellaceae	Slackia	Slackia exigua ATCC 700122	Slackia exigua ATCC 700122	Slackia_exigua_ATCC_700122
742818	Bacteria	Actinobacteria	Coriobacteriia	Eggerthellales	Eggerthellaceae	Slackia	Slackia piriformis YIT 12062	Slackia piriformis YIT 12062	Slackia_piriformis_YIT_12062
1123263	Bacteria	Firmicutes	Erysipelotrichia	Erysipelotrichales	Erysipelotrichaceae	Solobacterium	Solobacterium moorei DSM 22971	Solobacterium moorei DSM 22971	Solobacterium_moorei_DSM_22971
706433	Bacteria	Firmicutes	Erysipelotrichia	Erysipelotrichales	Erysipelotrichaceae	Solobacterium	Solobacterium moorei F0204	Solobacterium moorei F0204	Solobacterium_moorei_F0204
1346330	Bacteria	Bacteroidetes	Sphingobacteriia	Sphingobacteriales	Sphingobacteriaceae	Sphingobacterium	Sphingobacterium paucimobilis HER1398	Sphingomonas paucimobilis HER1398	Sphingomonas_paucimobilis_HER1398
504472	Bacteria	Bacteroidetes	Cytophagia	Cytophagales	Cytophagaceae	Spirosoma	Spirosoma linguale DSM 74	Spirosoma linguale DSM 74	Spirosoma_linguale_DSM_74
1212545	Bacteria	Firmicutes	Bacilli	Bacillales	Staphylococcaceae	Staphylococcus	Staphylococcus arlettae CVD059	Staphylococcus arlettae CVD059	Staphylococcus_arlettae_CVD059
451515	Bacteria	Firmicutes	Bacilli	Bacillales	Staphylococcaceae	Staphylococcus	Staphylococcus aureus subsp. aureus USA300_FPR3757	Staphylococcus aureus subsp. aureus USA300_FPR3757	Staphylococcus_aureus_subsp_aureus_USA300_FPR3757
1296619	Bacteria	Firmicutes	Bacilli	Bacillales	Staphylococcaceae	Staphylococcus	Staphylococcus capitis CR01	Staphylococcus capitis CR0101	Staphylococcus_capitis_CR0101
1189311	Bacteria	Firmicutes	Bacilli	Bacillales	Staphylococcaceae	Staphylococcus	Staphylococcus capitis QN1	Staphylococcus capitis QN1	Staphylococcus_capitis_QN1
435838	Bacteria	Firmicutes	Bacilli	Bacillales	Staphylococcaceae	Staphylococcus	Staphylococcus capitis C87	Staphylococcus caprae C87	Staphylococcus_caprae_C87
1415164	Bacteria	Firmicutes	Bacilli	Bacillales	Staphylococcaceae	Staphylococcus	Staphylococcus cohnii hu-01	Staphylococcus cohnii hu-01	Staphylococcus_cohnii_hu_01
176280	Bacteria	Firmicutes	Bacilli	Bacillales	Staphylococcaceae	Staphylococcus	Staphylococcus epidermidis ATCC 12228	Staphylococcus epidermidis ATCC 12228	Staphylococcus_epidermidis_ATCC_12228
1159488	Bacteria	Firmicutes	Bacilli	Bacillales	Staphylococcaceae	Staphylococcus	Staphylococcus equorum subsp. equorum Mu2	Staphylococcus equorum subsp. equorum Mu2	Staphylococcus_equorum_subsp_equorum_Mu2
279808	Bacteria	Firmicutes	Bacilli	Bacillales	Staphylococcaceae	Staphylococcus	Staphylococcus haemolyticus JCSC1435	Staphylococcus haemolyticus JCSC1435	Staphylococcus_haemolyticus_JCSC1435
435837	Bacteria	Firmicutes	Bacilli	Bacillales	Staphylococcaceae	Staphylococcus	Staphylococcus hominis subsp. hominis C80	Staphylococcus hominis subsp. hominis C80	Staphylococcus_hominis_subsp_hominis_C80
1095731	Bacteria	Firmicutes	Bacilli	Lactobacillales	Streptococcaceae	Streptococcus	Staphylococcus intermedius SK54 = ATCC 27335	Staphylococcus intermedius ATCC 27335	Staphylococcus_intermedius_ATCC_27335
698737	Bacteria	Firmicutes	Bacilli	Bacillales	Staphylococcaceae	Staphylococcus	Staphylococcus lugdunensis HKU09-01	Staphylococcus lugdunensis HKU09-01	Staphylococcus_lugdunensis_HKU09_01
1276282	Bacteria	Firmicutes	Bacilli	Bacillales	Staphylococcaceae	Staphylococcus	Staphylococcus pasteuri SP1	Staphylococcus pasteuri SP1	Staphylococcus_pasteuri_SP1
904314	Bacteria	Firmicutes	Bacilli	Bacillales	Staphylococcaceae	Staphylococcus	Staphylococcus pettenkoferi VCU012	Staphylococcus pettenkoferi VCU012	Staphylococcus_pettenkoferi_VCU012
342451	Bacteria	Firmicutes	Bacilli	Bacillales	Staphylococcaceae	Staphylococcus	Staphylococcus saprophyticus subsp. saprophyticus ATCC 15305 = NCTC 7292	Staphylococcus saprophyticus subsp. saprophyticus ATCC 15305	Staphylococcus_saprophyticus_subsp_saprophyticus_ATCC_15305
1232666	Bacteria	Firmicutes	Bacilli	Bacillales	Staphylococcaceae	Staphylococcus	Staphylococcus sciuri subsp. sciuri Z8	Staphylococcus sciuri subsp. sciuri Z8	Staphylococcus_sciuri_subsp_sciuri_Z8
883166	Bacteria	Firmicutes	Bacilli	Bacillales	Staphylococcaceae	Staphylococcus	Staphylococcus simulans ACS-120-V-Sch1	Staphylococcus simulans ACS-120-V-Sch1	Staphylococcus_simulans_ACS_120_V_Sch1
1167632	Bacteria	Firmicutes	Bacilli	Bacillales	Staphylococcaceae	Staphylococcus	Staphylococcus vitulinus F1028	Staphylococcus vitulinus F1028	Staphylococcus_vitulinus_F1028
1194526	Bacteria	Firmicutes	Bacilli	Bacillales	Staphylococcaceae	Staphylococcus	Staphylococcus warneri SG1	Staphylococcus warneri SG1	Staphylococcus_warneri_SG1
1353979	Bacteria	Firmicutes	Bacilli	Bacillales	Staphylococcaceae	Staphylococcus	Staphylococcus xylosus DMB3-Bh1	Staphylococcus xylosus DMB3-Bh1	Staphylococcus_xylosus_DMB3_Bh1
1262650	Bacteria	Firmicutes	Bacilli	Bacillales	Staphylococcaceae	Staphylococcus	Staphylococcus xylosus NJ	Staphylococcus xylosus NJ	Staphylococcus_xylosus_NJ
1163399	Bacteria	Proteobacteria	Gammaproteobacteria	Xanthomonadales	Xanthomonadaceae	Stenotrophomonas	Stenotrophomonas maltophilia D457	Stenotrophomonas maltophilia D457	Stenotrophomonas_maltophilia_D457
1255680	Bacteria	Proteobacteria	Gammaproteobacteria	Xanthomonadales	Xanthomonadaceae	Stenotrophomonas	Stenotrophomonas rhizophila PCA13	Stenotrophomonas rhizophila PCA13	Stenotrophomonas_rhizophila_PCA13
1211844	Bacteria	Firmicutes	Erysipelotrichia	Erysipelotrichales	Erysipelotrichaceae	Candidatus Stoquefichus	Candidatus Stoquefichus massiliensis AP9	Stoquefichus massiliensis AP9	Stoquefichus_massiliensis_AP9
205921	Bacteria	Firmicutes	Bacilli	Lactobacillales	Streptococcaceae	Streptococcus	Streptococcus agalactiae A909	Streptococcus agalactiae A909	Streptococcus_agalactiae_A909
742820	Bacteria	Firmicutes	Bacilli	Lactobacillales	Streptococcaceae	Streptococcus	Streptococcus anginosus 1_2_62CV	Streptococcus anginosus 1_2_62CV	Streptococcus_anginosus_1_2_62CV
888833	Bacteria	Firmicutes	Bacilli	Lactobacillales	Streptococcaceae	Streptococcus	Streptococcus australis ATCC 700641	Streptococcus australis ATCC 700641	Streptococcus_australis_ATCC_700641
1095730	Bacteria	Firmicutes	Bacilli	Lactobacillales	Streptococcaceae	Streptococcus	Streptococcus constellatus subsp. constellatus SK53	Streptococcus constellatus subsp. constellatus SK53	Streptococcus_constellatus_subsp_constellatus_SK53
1035184	Bacteria	Firmicutes	Bacilli	Lactobacillales	Streptococcaceae	Streptococcus	Streptococcus constellatus subsp. pharyngis SK1060 = CCUG 46377	Streptococcus constellatus subsp. pharyngis SK1060	Streptococcus_constellatus_subsp_pharyngis_SK1060
889201	Bacteria	Firmicutes	Bacilli	Lactobacillales	Streptococcaceae	Streptococcus	Streptococcus cristatus ATCC 51100	Streptococcus cristatus ATCC 51100	Streptococcus_cristatus_ATCC_51100
663952	Bacteria	Firmicutes	Bacilli	Lactobacillales	Streptococcaceae	Streptococcus	Streptococcus dysgalactiae subsp. dysgalactiae ATCC 27957	Streptococcus dysgalactiae subsp. dysgalactiae ATCC 27957	Streptococcus_dysgalactiae_subsp_dysgalactiae_ATCC_27957
553482	Bacteria	Firmicutes	Bacilli	Lactobacillales	Streptococcaceae	Streptococcus	Streptococcus equi subsp. equi 4047	Streptococcus equi subsp. equi 4047	Streptococcus_equi_subsp_equi_4047
525379	Bacteria	Firmicutes	Bacilli	Lactobacillales	Streptococcaceae	Streptococcus	Streptococcus equinus ATCC 9812	Streptococcus equinus ATCC 9812	Streptococcus_equinus_ATCC_9812
981539	Bacteria	Firmicutes	Bacilli	Lactobacillales	Streptococcaceae	Streptococcus	Streptococcus gallolyticus subsp. gallolyticus ATCC 43143	Streptococcus gallolyticus subsp. gallolyticus ATCC 43143	Streptococcus_gallolyticus_subsp_gallolyticus_ATCC_43143
467705	Bacteria	Firmicutes	Bacilli	Lactobacillales	Streptococcaceae	Streptococcus	Streptococcus gordonii str. Challis substr. CH1	Streptococcus gordonii str. Challis substr. CH1	Streptococcus_gordonii_str_Challis_substr_CH1
471872	Bacteria	Firmicutes	Bacilli	Lactobacillales	Streptococcaceae	Streptococcus	Streptococcus infantarius subsp. infantarius ATCC BAA-102	Streptococcus infantarius subsp. infantarius ATCC BAA-102	Streptococcus_infantarius_subsp_infantarius_ATCC_BAA_102
889204	Bacteria	Firmicutes	Bacilli	Lactobacillales	Streptococcaceae	Streptococcus	Streptococcus infantis ATCC 700779	Streptococcus infantis ATCC 700779	Streptococcus_infantis_ATCC_700779
591365	Bacteria	Firmicutes	Bacilli	Lactobacillales	Streptococcaceae	Streptococcus	Streptococcus intermedius JTH08	Streptococcus intermedius JTH08	Streptococcus_intermedius_JTH08
1076934	Bacteria	Firmicutes	Bacilli	Lactobacillales	Streptococcaceae	Streptococcus	Streptococcus lutetiensis 033	Streptococcus lutetiensis 033	Streptococcus_lutetiensis_033
246201	Bacteria	Firmicutes	Bacilli	Lactobacillales	Streptococcaceae	Streptococcus	Streptococcus mitis NCTC 12261	Streptococcus mitis NCTC 12261	Streptococcus_mitis_NCTC_12261
1257041	Bacteria	Firmicutes	Bacilli	Lactobacillales	Streptococcaceae	Streptococcus	Streptococcus mutans ATCC 25175	Streptococcus mutans ATCC 25175	Streptococcus_mutans_ATCC_25175
927666	Bacteria	Firmicutes	Bacilli	Lactobacillales	Streptococcaceae	Streptococcus	Streptococcus oralis Uo5	Streptococcus oralis Uo5	Streptococcus_oralis_Uo5
888048	Bacteria	Firmicutes	Bacilli	Lactobacillales	Streptococcaceae	Streptococcus	Streptococcus parasanguinis ATCC 903	Streptococcus parasanguinis ATCC 903	Streptococcus_parasanguinis_ATCC_903
936154	Bacteria	Firmicutes	Bacilli	Lactobacillales	Streptococcaceae	Streptococcus	Streptococcus parauberis KCTC 11537	Streptococcus parauberis KCTC 11537	Streptococcus_parauberis_KCTC_11537
888746	Bacteria	Firmicutes	Bacilli	Lactobacillales	Streptococcaceae	Streptococcus	Streptococcus peroris ATCC 700780	Streptococcus peroris ATCC 700780	Streptococcus_peroris_ATCC_700780
1123313	Bacteria	Firmicutes	Erysipelotrichia	Erysipelotrichales	Erysipelotrichaceae	Faecalicoccus	Faecalicoccus pleomorphus DSM 20574	Streptococcus pleomorphus DSM 20574	Streptococcus_pleomorphus_DSM_20574
512566	Bacteria	Firmicutes	Bacilli	Lactobacillales	Streptococcaceae	Streptococcus	Streptococcus pneumoniae G54	Streptococcus pneumoniae G54	Streptococcus_pneumoniae_G54
1054460	Bacteria	Firmicutes	Bacilli	Lactobacillales	Streptococcaceae	Streptococcus	Streptococcus pseudopneumoniae IS7493	Streptococcus pseudopneumoniae IS7493	Streptococcus_pseudopneumoniae_IS7493
370551	Bacteria	Firmicutes	Bacilli	Lactobacillales	Streptococcaceae	Streptococcus	Streptococcus pyogenes MGAS9429	Streptococcus pyogenes MGAS9429	Streptococcus_pyogenes_MGAS9429
347253	Bacteria	Firmicutes	Bacilli	Lactobacillales	Streptococcaceae	Streptococcus	Streptococcus salivarius JIM8777	Streptococcus salivarius JIM8777	Streptococcus_salivarius_JIM8777
388919	Bacteria	Firmicutes	Bacilli	Lactobacillales	Streptococcaceae	Streptococcus	Streptococcus sanguinis SK36	Streptococcus sanguinis SK36	Streptococcus_sanguinis_SK36
469609	Bacteria	Firmicutes	Bacilli	Lactobacillales	Streptococcaceae	Streptococcus	Streptococcus sp. 2_1_36FAA	Streptococcus sp. 2_1_36FAA	Streptococcus_sp_2_1_36FAA
1156431	Bacteria	Firmicutes	Bacilli	Lactobacillales	Streptococcaceae	Streptococcus	Streptococcus sp. I-G2	Streptococcus sp. I-G2	Streptococcus_sp_I_G2
1156433	Bacteria	Firmicutes	Bacilli	Lactobacillales	Streptococcaceae	Streptococcus	Streptococcus sp. I-P16	Streptococcus sp. I-P16	Streptococcus_sp_I_P16
264199	Bacteria	Firmicutes	Bacilli	Lactobacillales	Streptococcaceae	Streptococcus	Streptococcus thermophilus LMG 18311	Streptococcus thermophilus LMG 18311	Streptococcus_thermophilus_LMG_18311
1123318	Bacteria	Firmicutes	Bacilli	Lactobacillales	Streptococcaceae	Streptococcus	Streptococcus thoraltensis DSM 12221	Streptococcus thoraltensis DSM 12221	Streptococcus_thoraltensis_DSM_12221
218495	Bacteria	Firmicutes	Bacilli	Lactobacillales	Streptococcaceae	Streptococcus	Streptococcus uberis 0140J	Streptococcus uberis 0140J	Streptococcus_uberis_0140J
904306	Bacteria	Firmicutes	Bacilli	Lactobacillales	Streptococcaceae	Streptococcus	Streptococcus vestibularis F0396	Streptococcus vestibularis F0396	Streptococcus_vestibularis_F0396
411471	Bacteria	Firmicutes	Clostridia	Clostridiales	Ruminococcaceae	Subdoligranulum	Subdoligranulum variabile DSM 15176	Subdoligranulum variabile DSM 15176	Subdoligranulum_variabile_DSM_15176
762983	Bacteria	Proteobacteria	Gammaproteobacteria	Aeromonadales	Succinivibrionaceae	Succinatimonas	Succinatimonas hippei YIT 12066	Succinatimonas hippei YIT 12066	Succinatimonas_hippei_YIT_12066
1410676	Bacteria	Proteobacteria	Gammaproteobacteria	Aeromonadales	Succinivibrionaceae	Succinivibrio	Succinivibrio dextrinosolvens H5	Succinivibrio dextrinosolvens H5	Succinivibrio_dextrinosolvens_H5
273057	Archaea	Crenarchaeota	Thermoprotei	Sulfolobales	Sulfolobaceae	Saccharolobus	Saccharolobus solfataricus P2	Sulfolobus solfataricus P2	Sulfolobus_solfataricus_P2
762967	Bacteria	Proteobacteria	Betaproteobacteria	Burkholderiales	Sutterellaceae	Sutterella	Sutterella parvirubra YIT 11816	Sutterella parvirubra YIT 11816	Sutterella_parvirubra_YIT_11816
742821	Bacteria	Proteobacteria	Betaproteobacteria	Burkholderiales	Sutterellaceae	Sutterella	Sutterella wadsworthensis 3_1_45B	Sutterella wadsworthensis 3_1_45B	Sutterella_wadsworthensis_3_1_45B
203275	Bacteria	Bacteroidetes	Bacteroidia	Bacteroidales	Tannerellaceae	Tannerella	Tannerella forsythia 92A2	Tannerella forsythia ATCC 43037	Tannerella_forsythia_ATCC_43037
1005995	Bacteria	Proteobacteria	Gammaproteobacteria	Enterobacterales	Erwiniaceae	Tatumella	Tatumella ptyseos ATCC 33301	Tatumella ptyseos ATCC 33301	Tatumella_ptyseos_ATCC_33301
1005994	Bacteria	Proteobacteria	Gammaproteobacteria	Enterobacterales	Enterobacteriaceae	Trabulsiella	Trabulsiella guamensis ATCC 49490	Trabulsiella guamensis ATCC 49490	Trabulsiella_guamensis_ATCC_49490
203267	Bacteria	Actinobacteria	Actinobacteria	Micrococcales	NA	Tropheryma	Tropheryma whipplei str. Twist	Tropheryma whipplei str. Twist	Tropheryma_whipplei_str_Twist
1448141	Bacteria	Actinobacteria	Actinobacteria	Actinomycetales	Actinomycetaceae	Trueperella	Trueperella pyogenes MS249	Trueperella pyogenes MS249	Trueperella_pyogenes_MS249
515608	Bacteria	Tenericutes	Mollicutes	Mycoplasmatales	Mycoplasmataceae	Ureaplasma	Ureaplasma parvum serovar 1 str. ATCC 27813	Ureaplasma parvum serovar 1 str. ATCC 27813	Ureaplasma_parvum_serovar_1_str_ATCC_27813
626095	Bacteria	Tenericutes	Mollicutes	Mycoplasmatales	Mycoplasmataceae	Ureaplasma	Ureaplasma urealyticum serovar 8 str. ATCC 27618	Ureaplasma urealyticum serovar 8 str. ATCC 27618	Ureaplasma_urealyticum_serovar_8_str_ATCC_27618
1160707	Bacteria	Firmicutes	Bacilli	Bacillales	Planococcaceae	Ureibacillus	Ureibacillus thermosphaericus str. Thermo-BF	Ureibacillus thermosphaericus str. Thermo-BF	Ureibacillus_thermosphaericus_str_Thermo_BF
1123488	Bacteria	Actinobacteria	Actinobacteria	Actinomycetales	Actinomycetaceae	Varibaculum	Varibaculum cambriense DSM 15806	Varibaculum cambriense DSM 15806	Varibaculum_cambriense_DSM_15806
866776	Bacteria	Firmicutes	Negativicutes	Veillonellales	Veillonellaceae	Veillonella	Veillonella atypica ACS-049-V-Sch6	Veillonella atypica ACS-049-V-Sch6	Veillonella_atypica_ACS_049_V_Sch6
546273	Bacteria	Firmicutes	Negativicutes	Veillonellales	Veillonellaceae	Veillonella	Veillonella dispar ATCC 17748	Veillonella dispar ATCC 17748	Veillonella_dispar_ATCC_17748
479436	Bacteria	Firmicutes	Negativicutes	Veillonellales	Veillonellaceae	Veillonella	Veillonella parvula DSM 2008	Veillonella parvula Te3, DSM 2008	Veillonella_parvula_Te3_DSM_2008
883156	Bacteria	Firmicutes	Negativicutes	Veillonellales	Veillonellaceae	Veillonella	Veillonella seminalis ACS-216-V-Col6b	Veillonella ratti ACS-216-V-Col6b	Veillonella_ratti_ACS_216_V_Col6b
457416	Bacteria	Firmicutes	Negativicutes	Veillonellales	Veillonellaceae	Veillonella	Veillonella sp. 3_1_44	Veillonella sp. 3_1_44	Veillonella_sp_3_1_44
450749	Bacteria	Firmicutes	Negativicutes	Veillonellales	Veillonellaceae	Veillonella	Veillonella sp. 6_1_27	Veillonella sp. 6_1_27	Veillonella_sp_6_1_27
1315312	Bacteria	Proteobacteria	Gammaproteobacteria	Vibrionales	Vibrionaceae	Vibrio	Vibrio fluvialis 560	Vibrio fluvialis 560	Vibrio_fluvialis_560
1336753	Bacteria	Proteobacteria	Gammaproteobacteria	Vibrionales	Vibrionaceae	Vibrio	Vibrio fluvialis I21563	Vibrio fluvialis I21563	Vibrio_fluvialis_I21563
1336752	Bacteria	Proteobacteria	Gammaproteobacteria	Vibrionales	Vibrionaceae	Vibrio	Vibrio fluvialis PG41	Vibrio fluvialis PG41	Vibrio_fluvialis_PG41
903510	Bacteria	Proteobacteria	Gammaproteobacteria	Vibrionales	Vibrionaceae	Vibrio	Vibrio furnissii NCTC 11218	Vibrio furnissii NCTC 11218	Vibrio_furnissii_NCTC_11218
675806	Bacteria	Proteobacteria	Gammaproteobacteria	Vibrionales	Vibrionaceae	Vibrio	Vibrio mimicus MB451	Vibrio mimicus MB-451	Vibrio_mimicus_MB_451
223926	Bacteria	Proteobacteria	Gammaproteobacteria	Vibrionales	Vibrionaceae	Vibrio	Vibrio parahaemolyticus RIMD 2210633	Vibrio parahaemolyticus RIMD 2210633	Vibrio_parahaemolyticus_RIMD_2210633
911104	Bacteria	Firmicutes	Bacilli	Lactobacillales	Leuconostocaceae	Weissella	Weissella cibaria KACC 11862	Weissella cibaria KACC 11862	Weissella_cibaria_KACC_11862
1127131	Bacteria	Firmicutes	Bacilli	Lactobacillales	Leuconostocaceae	Weissella	Weissella confusa LBAE C39-2	Weissella confusa LBAE C39-2	Weissella_confusa_LBAE_C39_2
585506	Bacteria	Firmicutes	Bacilli	Lactobacillales	Leuconostocaceae	Weissella	Weissella paramesenteroides ATCC 33313	Weissella paramesenteroides ATCC 33313	Weissella_paramesenteroides_ATCC_33313
349968	Bacteria	Proteobacteria	Gammaproteobacteria	Enterobacterales	Yersiniaceae	Yersinia	Yersinia bercovieri ATCC 43970	Yersinia bercovieri ATCC 43970	Yersinia_bercovieri_ATCC_43970
393305	Bacteria	Proteobacteria	Gammaproteobacteria	Enterobacterales	Yersiniaceae	Yersinia	Yersinia enterocolitica subsp. enterocolitica 8081	Yersinia enterocolitica subsp. enterocolitica 8081	Yersinia_enterocolitica_subsp_enterocolitica_8081
349966	Bacteria	Proteobacteria	Gammaproteobacteria	Enterobacterales	Yersiniaceae	Yersinia	Yersinia frederiksenii ATCC 33641	Yersinia frederiksenii ATCC 33641	Yersinia_frederiksenii_ATCC_33641
527012	Bacteria	Proteobacteria	Gammaproteobacteria	Enterobacterales	Yersiniaceae	Yersinia	Yersinia kristensenii ATCC 33638	Yersinia kristensenii ATCC 33638	Yersinia_kristensenii_ATCC_33638
502800	Bacteria	Proteobacteria	Gammaproteobacteria	Enterobacterales	Yersiniaceae	Yersinia	Yersinia pseudotuberculosis YPIII	Yersinia pseudotuberculosis YPIII	Yersinia_pseudotuberculosis_YPIII
527004	Bacteria	Proteobacteria	Gammaproteobacteria	Enterobacterales	Yersiniaceae	Yersinia	Yersinia rohdei ATCC 43380	Yersinia rohdei ATCC 43380	Yersinia_rohdei_ATCC_43380
1002368	Bacteria	Proteobacteria	Gammaproteobacteria	Enterobacterales	Enterobacteriaceae	Yokenella	Yokenella regensburgei ATCC 43003	Yokenella regensburgei ATCC 43003	Yokenella_regensburgei_ATCC_43003
