# Supplementary material for: q2-metnet: QIIME2 package to analyse 16S rRNA data via high-quality metabolic reconstructions of the human gut microbiota
Source: Bioinformatics. 2024 Jul 17;40(11):btae455. doi: 10.1093/bioinformatics/btae455 (PMC11561042; doi:10.1093/bioinformatics/btae455)
Supplement: btae455_Supplementary_Data [file btae455_supplementary_data.zip › Supplementary Table 4.xlsx]

## Sheet: TAXONOMY
	AFF1_F	AFF2_F	AFF3_F	AFF4_F	AFF5_F	AFF6_F	AFF7_F	CFF1_F	CFF2_F	CFF3_F	CFF4_F	CFF5_F	CFF6_F	CFF7_F	LFF1_F	LFF3_F	LFF4_F	LFF5_F	LFF6_F	LFF7_F	OFF1_F	OFF2_F	OFF3_F	OFF4_F	OFF5_F	OFF6_F	OFF7_F
Bacteroides uniformis ATCC 8492	0.0789181	0.00298779	0.00103966	0.000955414	0.000747136	0.0493625	0	0.0679958	0.158268	0.205432	0.162247	0.143909	0.167434	0.168591	0.214956	0.375016	0.388464	0.298142	0.386662	0.439662	0.0198405	0.0055616	0.0104402	0.00211216	0.00449075	0.000762618	0.00081561
Bacteroides vulgatus ATCC 8482	0.428062	0.739413	0.618669	0.572293	0.509381	0.177778	0.206101	0.0819179	0.0870136	0.0932745	0.0682427	0.0547756	0.0640868	0.0692883	0	0.0317768	0.0535494	0.0783192	0.0287573	0.040202	0.233709	0.249184	0.318355	0.359383	0.36896	0.351567	0.370663
Parabacteroides distasonis ATCC 8503	0.0285533	0.0127306	0.0140353	0.0194268	0.0289723	0.0223133	0.0195542	0.0180431	0.0247568	0.0136789	0.0363186	0.0376706	0.0362408	0.0416645	0.0359005	0.0260956	0.0447375	0.0266396	0.0541314	0.0408248	0.0616612	0.0181961	0.0545288	0.0369627	0.0471229	0.0862451	0.0809963
Bacteroides clarus YIT 12056	0	0	0	0	0	0	0	0.00116946	0.00569066	0.00788026	0.00646563	0.00865137	0.00921376	0.0117515	0	0	0	0	0	0	0.00612721	0.0348809	0.0491676	0.0385468	0.0492186	0.00922074	0.0134262
Citrobacter freundii UCI 31	0	0	0	0	0	0	0	0.246533	0.136479	0.119344	0.129363	0.120674	0.140868	0.131454	0	0	0	0	0	0.000345973	0	0	0	0	0	0	0
Bifidobacterium adolescentis ATCC 15703	0	0	0	0	0	0	0	0.077964	0.0254377	0.0451504	0.027681	0.0277338	0.0374693	0.0255888	0	0	0	0	0	0	0	0	0	0	0	0	0
Bacteroides fragilis 3_1_12;Bacteroides fragilis 638R;Bacteroides fragilis NCTC 9343;Bacteroides fragilis YCH46	0.0353744	0.0280592	0.0302243	0.0213376	0.0410925	0.463752	0.289793	0.00400958	0.0605058	0.0666601	0.0588978	0.0402907	0.0332719	0.0365264	0.0302398	0.117243	0.091262	0.107358	0.0942746	0.117838	0	0	0	0	0	0	0
Veillonella atypica ACS-049-V-Sch6	0	0	0.000148522	0	0.000664121	0	0	0	0.000194553	0	0	0	0	0	0	0.000249719	0.000308109	0.000615233	0.00117111	0.000899529	0	0	0	0	0	0	0
Bacteroides faecis MAJ27	0	0	0	0	0	0	0	0	0	0	0	0	0	0	0	0	0	0	0	0	0.0514491	0.00398984	0.0189052	0.0040131	0.00149692	0.00353577	0.001443
Bacteroides thetaiotaomicron VPI-5482	0.0447335	0.000389712	0.000445567	0.000159236	0.000664121	0.00163934	0	0.00373114	0.00214008	0.0103583	0.0129818	0.0259047	0.025389	0.040698	0.0102786	0.0206643	0.0336456	0.0465116	0.0195185	0.0354276	0	0.000302261	0.000775959	0	0.000119753	0.000207987	0.000439174
Veillonella parvula Te3, DSM 2008	0.000396574	0.00811899	0.0960196	0.115924	0.144529	0.101366	0.191631	0	0	0	0.000303076	0	0.000102375	0.000254362	0	0.00449494	0.00277298	0.00356835	0.00318803	0.00262939	0	0	0	0	0.000119753	0	0.000188218
Bacteroides massiliensis B846dnLKV334	0.00348985	0.00415692	0.00490123	0.00414013	0.00763739	0.00327869	0	0	0	0	0	0	0	0	0	0	0	0	0	0	0.0218829	0.086628	0.0821106	0.0182701	0.0318544	0.0585136	0.0385846
Dialister invisus DSM 15470	0.000951777	0.0048714	0.00757463	0.00700637	0.00979578	0.00865209	0.0344153	0.00200479	0.000291829	9.91228e-05	0.000858716	0.000790983	0.000819001	0.000661342	0.00700134	0.0324635	0.0145428	0.0187646	0.0217306	0.0050512	0	0	0	0	0	0	0
Clostridium hathewayi 12489931;Clostridium hathewayi DSM 13479	0	0.000584567	0.00549532	0.0109076	0.00639216	0.0117486	0.0250293	0	0.000486381	0.00337017	0.00469768	0.00617955	0.00711507	0.00432416	0	0	0.000184866	0.000307617	0.000780742	0.000622751	0	0	0.000282167	0.00190094	0.0010179	0.00256517	0.00238409
Collinsella aerofaciens ATCC 25986	0	0	0	0	0	0	0	0.000612574	0.00325875	0.00292412	0.00131333	0.00113704	0.00174038	0.00167879	0.00223447	0.00824073	0.00382056	0.00246093	0.00117111	0.000622751	0.00301498	0.0541047	0.0196812	0.0200655	0.0129334	0.0113006	0.00740322
Bifidobacterium longum DJO10A;Bifidobacterium longum E18;Bifidobacterium longum NCC2705;Bifidobacterium longum infantis 157F-NC;Bifidobacterium longum infantis ATCC 15697;Bifidobacterium longum longum ATCC 55813;Bifidobacterium longum longum BBMN68;Bifidobacterium longum longum CCUG 52486;Bifidobacterium longum longum JCM 1217;Bifidobacterium longum longum JDM301	0.0343433	0.00233827	0.00660924	0.00652866	0.00365266	0.00346084	0	0.00517904	0.00150778	0.00138772	0.000959741	0	0.00153563	0	0.271861	0.0117992	0.00936653	0.00744432	0.00722186	0.00712704	0.020424	0.00326442	0.00514955	0	0.00125741	0.0026345	0.00282326
Morganella morganii subsp. morganii KT	0	0	0	0	0	0	0	0.0455533	0.00656615	0.0087228	0.0105572	0.00766265	0.0109541	0.00808872	0	0	0	0	0	0	0	0	0	0	0	0	0
Akkermansia muciniphila ATCC BAA-835	0.0265704	0.0337101	0.0193079	0.0194268	0.0360286	0.0179417	0.0289402	0.0684413	0.0109436	0.00649254	0.00565742	0.0063773	0.00358313	0.00483288	0.0370922	0.0181046	0.0279147	0.0177187	0.0134678	0.0118323	0	0	0.000141084	0	0.000119753	0.000277316	0.00081561
Faecalibacterium prausnitzii A2-165;Faecalibacterium prausnitzii L2-6;Faecalibacterium prausnitzii M21/2;Faecalibacterium prausnitzii SL3/3	0.0632138	0.00155885	0.000594089	0.000398089	0.00016603	0.00145719	0	0.0403742	0.00321012	0.00213114	0.00191948	0.00133478	0.000819001	0.000661342	0.00849099	0	0	0.000123047	6.50618e-05	0	0.0548531	0.0029017	0.00571388	0	0.00251482	0.00450638	0.00363887
Bacteroides finegoldii DSM 17565	0	0	0	0	0	0	0	0	0	0	0	0	0	0	0	0	0	0	0	0	0.00573818	0.00217628	0.00691309	0.00285141	0.00353272	0.00582363	0.00388983
Bacteroides intestinalis 341, DSM 17393	0.00824873	0.000389712	0	0	0	0	0	0	0	0	0	0	0	0	0	0	0	0	0	0	0	0	0	0	0	0	0
Parabacteroides merdae ATCC 43184	0	0	0	0	0	0	0	0.0224425	0.0251459	0.0165535	0.014093	0.0153253	0.0138206	0.00758	0.0107255	0.0353352	0.035371	0.0450966	0.0297332	0.0271935	0	0	0	0	0	0	0
Bacteroides ovatus SD CC 2a	0	0	0	0	0	0	0	0.000946706	0.000194553	0.00034693	0.000353589	0.000790983	0.000767813	0.000254362	0.00476687	0.000437008	0.000308109	0.000246093	0.000585556	0.00076114	0.032873	0.0131181	0.017706	0.00844862	0.0143105	0.0138658	0.0109794
Clostridium ramosum VPI 0427, DSM 1402	0	0.00207846	0.00319323	0.00485669	0.00531297	0.00236794	0.009386	0	4.86381e-05	0	0	0.000148309	0	0.000101745	0	0	0	0	0	0	0	0.000120904	0.000211625	0	5.98767e-05	0.000485302	0.000376435
Bacteroides cellulosilyticus DSM 14838	0	0	0	0	0	0	0	0.0140892	0.035214	0.011746	0.0158105	0.0102333	0.00168919	0.000457852	0.00104275	0.000374579	6.16219e-05	0.00123047	0.000845804	0.0012455	0.0093367	0.00465482	0.000705418	0.00116169	0.00071852	0.000485302	0.000313696
Bacteroides eggerthii 1_2_48FAA;Bacteroides eggerthii DSM 20697	0	0	0	0	0	0	0	0	0	0	0	0	0	0	0.00417101	0.0292796	0.0222455	0.0204257	0.0124268	0.0161223	0	0	0	0	0	0	0
Parasutterella excrementihominis YIT 11859	0.00301396	0.0174721	0.0125501	0.0346338	0.0258177	0.00100182	0.0430192	0	0.000680934	0.000693859	0.00106077	0.000988728	0.00112613	0.00127181	0	0.00287177	0.00178703	0.00246093	0.0022121	0.000553557	0.00272321	0.0469109	0.00479684	0.0261907	0.0396383	0.01033	0.0112931
Bifidobacterium bifidum BGN4;Bifidobacterium bifidum NCIMB 41171;Bifidobacterium bifidum PRL2010;Bifidobacterium bifidum S17	0	0	0	0	0	0	0	0.00328563	0.00228599	0.00188333	0.0012123	0.00118647	0.000767813	0.000864832	0	0.00268448	0.00117082	0.00159961	0.00169161	0.0012455	0	0	0	0	0	0	0
Sutterella wadsworthensis 3_1_45B	0	0	0	0	0	0	0	0	0.0162451	0.0164544	0.0279335	0.026844	0.0129505	0.0230961	0	0.0103009	0.00831895	0.0168574	0.00865322	0.00117631	0	0	0	0	0	0	0
Alistipes putredinis DSM 17216	0	0	0	0	0	0	0	0.00272874	0.000583658	0.000198246	0.000303076	0.000444928	0	0.000101745	0.021153	0.000998876	0.000616219	0.00055371	0.000260247	0.000345973	0.00126435	0.000181357	0	0.000844862	0.000119753	0	0
Clostridium butyricum DSM 10702;Clostridium butyricum E4 str. BoNT E BL5262	0	0	0	0	0	0	0	0	0.0114786	0.00148684	0.000707178	0.000296619	0.0004095	0.000305235	0	0	0	0	0	0	0	0	0	0	0	0	0
Faecalibacterium prausnitzii A2-165	0	0	0	0	0	0	0	0.00150359	0	0	0	0	0	0	0	0	0	0	0	0	0.0213966	0.000785878	0.00282167	0.0041187	0.00107778	0.0026345	0.00106657
Eubacterium cylindroides T2-87	7.93147e-05	0.000389712	0.00103966	0.00111465	0.00481488	0.00163934	0	0	0	0	0	0	0	0	0	0	0	0	0	0	0.000194515	0.00145085	0.000423251	0.000844862	0.000778397	0.00062396	0.000941088
Providencia rustigianii DSM 4541	0	0	0	0	0	0	0	0.0351952	0.00583658	0.00520395	0.00601101	0.00479533	0.004095	0.00478201	0	0	0	0	0	0	0	0	0	0	0	0	0
Bilophila wadsworthia 3_1_6	0.00206218	0.00136399	0.00103966	0.00167197	0.00182633	0.00200364	0.00508408	0.00167066	0.00145914	0.00109035	0.00131333	0.000790983	0.00102375	0.00132268	0.00387308	0.00137345	0.00110919	0.000799803	0.00143136	0.000899529	0.00340401	0.00640793	0.000705418	0.00380188	0.00251482	0.00249584	0.00194491
Subdoligranulum variabile DSM 15176	0.00920051	0.00311769	0.00230209	0.000875796	0.000498091	0.000364299	0	0.00868742	0.00175097	0.00168509	0.00156589	0.00168084	0.000358313	0.000508725	0	0	0	0	0	0	0.0020424	0.00054407	0.000634876	0.00116169	0.00053889	0.000831947	0.000439174
Flavonifractor plautii ATCC 29863	0.000713832	0	0	0	0	0.00127505	0	0.000111377	0	0	0.000303076	0	0	0.000305235	0	0	6.16219e-05	0.00018457	0.000325309	0.000138389	0	0	0.000493792	0	0.00035926	0.000693289	0.000501914
Peptoniphilus harei ACS-146-V-Sch2b	0	0	0	0	0	0	0	0	0	0	5.05127e-05	0.000197746	0.000153563	0	0	0	0	0	0	0	0	0	0	0	0	0	0
Lactobacillus coryniformis subsp. coryniformis CECT 5711	0	0	0	0	0	0	0	0	0	0	0	0	0	0	0	0	0	0	0	0	0	0	0	0	0	0	0
Eubacterium biforme DSM 3989	0	0	0	0	0	0	0	0	0	0	0	0	0	0	0	0	0	0	0	0	0.000389029	0.000604522	0.00268059	0.00454113	0.00107778	0.000693289	0.00075287
Anaerostipes caccae DSM 14662;Anaerostipes sp. 3_2_56FAA	0	0	7.42611e-05	0	0.000664121	0.000728597	0	0	0	0	0	0	0	0	0	0	0	0	0	0	0	0	0	0	0	0	0
Parasutterella excrementihominis YIT 11859	0	0.00142894	0.00141096	0.00517516	0.00390171	0	0	0	0	0	0	0	0	0	0.00178758	0.0415158	0.0250185	0.00885936	0.00891347	0.00401329	0.000680801	0.0239391	0.00176354	0.0144683	0.00964014	0.00117859	0.00294874
Barnesiella intestinihominis YIT 11860	0.00626586	0.00032476	0	0.000238854	0	0	0	0.000111377	0.000194553	0	0.000101025	9.88728e-05	0	0	0.00431998	0.000624298	0.000554597	6.15233e-05	0	0.000138389	0.0013616	0.000785878	7.05418e-05	0	0.00035926	0.000138658	0.000250957
Blautia producta DSM 2950	0	0	0.000148522	0	0.000415076	0.0010929	0.00156433	0	0	0	0	0	0	0	0	0	0	0	0	0	0	0	0	0.00232337	0.000239507	0.00103993	0.001443
Clostridium sordellii ATCC 9714	0	0	0	0	0	0	0	0	0	0	0	0	0	0	0	0	0	0	0	0	0	0	0	0	0	0	0
Ruminococcaceae bacterium D16	7.93147e-05	0	0	0	0	0	0	0.000556886	4.86381e-05	0	0	0.000148309	0.00020475	0.000508725	0	0	0.000184866	6.15233e-05	6.50618e-05	0	0.00262595	0	0.000705418	0	0.00071852	0.000485302	0.00106657
Bacteroides ovatus ATCC 8483;Bacteroides ovatus SD CC 2a;Bacteroides ovatus SD CMC 3f	0	0	0	0	0	0	0	0.00167066	0.00131323	0.00133816	0.00136384	0.0038066	0.000665438	0.00167879	0.00715031	0.00262205	0.00406704	0.00492187	0.00429408	0.00352892	0	0	0	0	0.000119753	0	0
Holdemania filiformis VPI J1-31B-1, DSM 12042	7.93147e-05	0.000584567	0.00148522	0.00167197	0.00240744	0.0010929	0	0	0	0	0	0	0	0	0	0	0	0	0	0	0	0.000302261	0.000987585	0.000528039	0.000419137	0.000831947	0.00138026
Bacteroides caccae ATCC 43185	0	0	0	0	0	0	0	0	0	0	0	0	0	0	0.0239833	0.00430765	0.00456002	0.00682909	0.0093689	0.00754221	0.0104065	0.0013904	0.00126975	0.00369627	0.00425124	0.00852745	0.00658762
Citrobacter amalonaticus Y19	0	0	0	0	0	0	0	0.00445509	0.000875486	0.000892105	0.00141436	0.000444928	0.00127969	0.00101745	0	0	0	0	0	0	0	0	0	0	0	0	0
Dorea formicigenerans ATCC 27755	0	0	0	0	0	0	0	0	0	9.91228e-05	0.000101025	0	0	0	0	0.00012486	0	0	0	0	0.000680801	0.000181357	0.000282167	0	0	0	0
Bacteroides stercoris ATCC 43183	0	0	0	0	0	0	0	0	0	0	0	0	0	0	0	0.00437008	0.00690165	0.00959764	0.00592062	0.0100332	0	0.000604522	0.00155192	0	0.000658643	0.000901276	0
Dorea longicatena DSM 13814	0	0	0	0	0	0	0	0.00038982	0	0	0	0	0	0	0	0	0	0	0	0	0.000778059	0.000181357	0	0.00116169	0.000119753	0.000138658	0
Bacteroides clarus YIT 12056	0	0	0	0	0	0	0	0	0.00141051	0.00297368	0.00232358	0.00331224	0.00281532	0.00274711	0	0	0	0	0	0	0	0	0	0	0	0	0
Clostridium hathewayi 12489931	0	0	0.00118818	0	0	0.00154827	0	0	0	0	0	0	0	0.000101745	0	0	0	0	0	0	0	0	0	0	0	0	0
Bifidobacterium breve HPH0326;Bifidobacterium breve UCC2003 (NCIMB8807)	0	0	0	0	0	0	0	0	0	0	0	0	0	0	0	0.000749157	0.00104757	0.0010459	0.000260247	6.91946e-05	0	0	0	0	0	0	0
Ruminococcus bromii L2-63	0.000475888	0	0.000222783	0.000159236	0	0	0	0	0	0	0	0	0	0	0.000893788	0	0	0	0	0.000138389	0	0	0	0	0	0	0
Lactobacillus casei ATCC 334;Lactobacillus paracasei subsp. paracasei 8700:2;Lactobacillus paracasei subsp. paracasei ATCC 25302	0	0	0	0	0	0	0	0	0	0	0	0	0	0	0	0	0.000246488	0	0	0	0	0	0	0	0	0	0
Alistipes finegoldii DSM 17242	0.0021415	6.49519e-05	0.000148522	0.000159236	0.00016603	0	0	0.000445509	0.000194553	0.000148684	0.000101025	0	0.000102375	0	0.00283033	0.00237233	0.00123244	0.00110742	0.000910865	0.000691946	0	0	0	0	0	0	0
Bacteroides coprocola M16, DSM 17136	0	0	0	0	0	0	0	0	0	0	0	0	0	0	0	0	0	0	0	0	9.72573e-05	0.000181357	0	0	0	0	0
Blautia obeum ATCC 29174;Ruminococcus obeum A2-162	0.00745558	0	0	0	0	0	0	0.000946706	9.72763e-05	9.91228e-05	5.05127e-05	0	0	0	0	0.000624298	0.000123244	0.000307617	0.000130124	0.000207584	0.00427932	0.000604522	0.000493792	0	5.98767e-05	0.000346644	0
Anaerostipes hadrus DSM 3319	0.00372779	0.000714471	0.00066835	0.000398089	0.000581106	0.000910747	0	0.000835329	9.72763e-05	0	0	9.88728e-05	0	0	0	0.000686727	0.00098595	0.00203027	0.00279766	0.000899529	0.0020424	0.00145085	0.000634876	0.000422431	0.000479013	0.000901276	0.000627392
Anaerostipes caccae DSM 14662	0	0	0	0	0	0	0	0	0	0	0	0	0	0	0	0	0	0	0	0	0	0	0	0	0	0	0
Clostridium perfringens ATCC 13124	0	0	0	0	0	0	0	0	0	0	0	0	0	0	0	0	0	0	0	0	0	0	0	0	0	0	0
Coprococcus comes ATCC 27758	0.000396574	0	0	0	0	0	0	0.000723952	0	0	0	0	0	0	0	0	0	0	0	0	0.000194515	0	0	0	0	0	0
Ruminococcus bicirculans 80/3	0.000237944	0.000129904	0	0	0	0	0	0	0	0	0	0	0	0	0	0	0	0	0	0	0.000875316	0	0	0	0	0	0
Veillonella dispar ATCC 17748	0	0	0	0	0	0	0	0	0	0	0	0	0	0	0	0	0	0	0	0	0	0	0	0	0	0	0
Bacteroides plebeius M12, DSM 17135	0	0	0	0	0	0	0	0	0	0	0	0	0	0	0	0	0	0	0	0	0.000486287	0	0	0	0	0	0
Roseburia inulinivorans DSM 16841	0.00317259	0	0	0	0	0	0	0	0	0	0	0	0	0	0	0	0	0	0	0	0.000486287	0	0	0	0	0	0
Enterococcus gallinarum EG2	0	0	0	0	0	0	0	0	0.000583658	0	0.00055564	0	0.000972563	0.000508725	0	0	0	0	0	0	0	0	0	0	0	0	0
Granulicatella adiacens ATCC 49175	0	0	0	0	0	0	0	0	0	0	0	0	0	0.00020349	0	0	0	0	0	0	0	0	0	0	0	0	0
Peptostreptococcus anaerobius DSM 2949	0	0	0	0	0	0	0	0	0	0	0	0	0	0	0	0	0	0	0	0	0	0	0	0	0	0	0
Desulfovibrio desulfuricans subsp. desulfuricans DSM 642	0	0	0	0	0	0	0	0	0	0	0	0	0	0	0	0.000312149	0.000616219	0.00141504	0.0013663	0.00193745	0	0	0	0	0	0	0
Holdemania filiformis VPI J1-31B-1, DSM 12042	0	0	0	0	0	0	0	0	0	4.95614e-05	5.05127e-05	9.88728e-05	0	5.08725e-05	0	0	0	0	0	0	0	0	0	0	0	0	0
Eggerthella lenta DSM 2243	0.000317259	0.00643024	0.00326749	0.00270701	0.00215839	0.00300546	0.00547517	0	0	0	5.05127e-05	0	0	0.00020349	0	0.000624298	0.000184866	0.000307617	0.00071568	0.000899529	0	0	0	0	0.000119753	6.93289e-05	0.000125478
Odoribacter splanchnicus 1651/6, DSM 20712	0.000317259	0	0	0	0	0	0	0.000111377	0	0	0	0	0	0	0	0.000437008	0.000431353	0.00036914	0.000780742	0.000345973	0.0013616	0.000181357	0.000211625	0.000422431	0.000658643	0.000554631	0.000125478
Lactobacillus plantarum JDM1;Lactobacillus plantarum subsp. plantarum ATCC 14917;Lactobacillus plantarum WCFS1	0	0	0	0	0	0	0	0	0	0	0	0	0	0	0	0	0.000369731	0.000246093	0	0	0	0	0	0	0	0	0
Peptostreptococcus stomatis DSM 17678	0	0	0	0	0	0	0	0	0	0	5.05127e-05	0.000296619	0.00020475	0.000559597	0	0	0	0	0	0	0	0	0	0	0	0	0
Lactobacillus johnsonii DPC 6026;Lactobacillus johnsonii NCC 533	0	0	0	0	0	0	0	0	4.86381e-05	0	0	0.000346055	0.00020475	0.00020349	0	0	0	0	0	0	0	0	0	0	0	0	0
Clostridium bartlettii DSM 16795	0	0	0	0	0	0	0	0.00038982	0.000437743	0.000693859	0.000303076	0.000148309	0.000307125	0.000356107	0	0	0	0	0	0	0.000680801	0.000846331	0.000987585	0	0.000299383	0.000207987	0.000125478
Dialister invisus DSM 15470	0.000872462	0.00331255	0.00423288	0.00453822	0.00282251	0.00373406	0	0	0	0	0	0	0	0	0	0	0	0	0	0	0	0	0	0	0	0	0
Alistipes indistinctus YIT 12060	0.000396574	0.000129904	0	0	0.000415076	0.000273224	0	0	0	0	0	0	5.11876e-05	5.08725e-05	0	0	0	0	0	0	9.72573e-05	0	0	0	0	0	0
Gordonibacter pamelaeae 7-10-1-bT, DSM 19378	0.000158629	0.000259808	0	0	8.30151e-05	0.000182149	0	5.56886e-05	0	0	5.05127e-05	0	5.11876e-05	0	0	0.00012486	0.000246488	0	0	0.000276778	0	0.000181357	0	0.000528039	5.98767e-05	0.000207987	0
Veillonella dispar ATCC 17748	0	0	0.00430714	0.00756369	0.0113731	0.00710383	0	0	0	0	0	0	0	0	0	0	0	0	0	0	0	0	0	0	0	0.000277316	0
Alistipes shahii WAL 8301	0	0	0	0	0	0	0	0.000111377	0	0	0	0	0	0	0.00208551	0.000561868	0.000677841	0.000615233	0.000260247	0.000345973	0.00126435	0	0.000846501	0	0.000299383	0	0.000125478
Anaerotruncus colihominis DSM 17241	0	0	0	0	0	0	0	0	0	0	0	0	0	0	0	0	0	0	0	0	0	0	7.05418e-05	0	0	0	0.000125478
Staphylococcus haemolyticus JCSC1435	0	0	0	0	0	0	0	0	0	0	0	0	0	0	0	0	0	0	0	0	0	0	0	0	0.000119753	0.000138658	0.000313696

## Sheet: REACTIONS
	AFF1_F	AFF2_F	AFF3_F	AFF4_F	AFF5_F	AFF6_F	AFF7_F	CFF1_F	CFF2_F	CFF3_F	CFF4_F	CFF5_F	CFF6_F	CFF7_F	LFF1_F	LFF3_F	LFF4_F	LFF5_F	LFF6_F	LFF7_F	OFF1_F	OFF2_F	OFF3_F	OFF4_F	OFF5_F	OFF6_F	OFF7_F
rxnAGORA1	0.792116	0.868342	0.829051	0.831051	0.837955	0.877596	0.825577	0.759648	0.612549	0.630817	0.575138	0.52546	0.568591	0.568652	0.676449	0.737857	0.761154	0.696321	0.694275	0.77664	0.576055	0.511607	0.5898	0.532791	0.590025	0.573419	0.561704
rxnAGORA2	0.753648	0.852754	0.815907	0.790127	0.806907	0.880237	0.807587	0.343251	0.421	0.44578	0.39607	0.362468	0.369715	0.394885	0.404886	0.708437	0.735627	0.692168	0.694632	0.767472	0.550088	0.435074	0.575198	0.491287	0.537573	0.557127	0.54238
rxnAGORA3	0.792116	0.868342	0.829051	0.831051	0.837955	0.877596	0.825577	0.759648	0.612549	0.630817	0.575138	0.52546	0.568591	0.568652	0.676449	0.737857	0.761154	0.696321	0.694275	0.77664	0.576055	0.511607	0.5898	0.532791	0.590025	0.573419	0.561704
rxnAGORA4	0.645681	0.857755	0.821978	0.825378	0.8293	0.71694	0.773074	0.594587	0.366452	0.368613	0.357276	0.335055	0.370073	0.374727	0.287427	0.281886	0.285063	0.297224	0.237248	0.241195	0.462264	0.473159	0.543718	0.508713	0.556464	0.535583	0.532844
rxnAGORA5	0.645681	0.857755	0.821978	0.825378	0.8293	0.71694	0.773074	0.594587	0.366452	0.368613	0.357276	0.335055	0.370073	0.374727	0.287427	0.281886	0.285063	0.297224	0.237248	0.241195	0.462264	0.473159	0.543718	0.508713	0.556464	0.535583	0.532844
rxnAGORA6	0.645681	0.857755	0.821978	0.825378	0.8293	0.71694	0.773074	0.594587	0.366452	0.368613	0.357276	0.335055	0.370073	0.374727	0.287427	0.281886	0.285063	0.297224	0.237248	0.241195	0.462264	0.473159	0.543718	0.508713	0.556464	0.535583	0.532844
rxnAGORA7	0.645681	0.857755	0.821978	0.825378	0.8293	0.71694	0.773074	0.594587	0.366452	0.368613	0.357276	0.335055	0.370073	0.374727	0.287427	0.281886	0.285063	0.297224	0.237248	0.241195	0.462264	0.473159	0.543718	0.508713	0.556464	0.535583	0.532844
rxnAGORA8	0.645681	0.857755	0.821978	0.825378	0.8293	0.71694	0.773074	0.594587	0.366452	0.368613	0.357276	0.335055	0.370073	0.374727	0.287427	0.281886	0.285063	0.297224	0.237248	0.241195	0.462264	0.473159	0.543718	0.508713	0.556464	0.535583	0.532844
rxnAGORA9	0.645681	0.857755	0.821978	0.825378	0.8293	0.71694	0.773074	0.594587	0.366452	0.368613	0.357276	0.335055	0.370073	0.374727	0.287427	0.281886	0.285063	0.297224	0.237248	0.241195	0.462264	0.473159	0.543718	0.508713	0.556464	0.535583	0.532844
rxnAGORA10	0.645681	0.857755	0.821978	0.825378	0.8293	0.71694	0.773074	0.594587	0.366452	0.368613	0.357276	0.335055	0.370073	0.374727	0.287427	0.281886	0.285063	0.297224	0.237248	0.241195	0.462264	0.473159	0.543718	0.508713	0.556464	0.535583	0.532844
rxnAGORA11	0.645681	0.857755	0.821978	0.825378	0.8293	0.71694	0.773074	0.594587	0.366452	0.368613	0.357276	0.335055	0.370073	0.374727	0.287427	0.281886	0.285063	0.297224	0.237248	0.241195	0.462264	0.473159	0.543718	0.508713	0.556464	0.535583	0.532844
rxnAGORA12	0.645681	0.857755	0.821978	0.825378	0.8293	0.71694	0.773074	0.594587	0.366452	0.368613	0.357276	0.335055	0.370073	0.374727	0.287427	0.281886	0.285063	0.297224	0.237248	0.241195	0.462264	0.473159	0.543718	0.508713	0.556464	0.535583	0.532844
rxnAGORA13	0.645681	0.857755	0.821978	0.825378	0.8293	0.71694	0.773074	0.594587	0.366452	0.368613	0.357276	0.335055	0.370073	0.374727	0.287427	0.281886	0.285063	0.297224	0.237248	0.241195	0.462264	0.473159	0.543718	0.508713	0.556464	0.535583	0.532844
rxnAGORA14	0.645681	0.857755	0.821978	0.825378	0.8293	0.71694	0.773074	0.594587	0.366452	0.368613	0.357276	0.335055	0.370073	0.374727	0.287427	0.281886	0.285063	0.297224	0.237248	0.241195	0.462264	0.473159	0.543718	0.508713	0.556464	0.535583	0.532844
rxnAGORA15	0.645681	0.857755	0.821978	0.825378	0.8293	0.71694	0.773074	0.594587	0.366452	0.368613	0.357276	0.335055	0.370073	0.374727	0.287427	0.281886	0.285063	0.297224	0.237248	0.241195	0.462264	0.473159	0.543718	0.508713	0.556464	0.535583	0.532844
rxnAGORA16	0.645681	0.857755	0.821978	0.825378	0.8293	0.71694	0.773074	0.594587	0.366452	0.368613	0.357276	0.335055	0.370073	0.374727	0.287427	0.281886	0.285063	0.297224	0.237248	0.241195	0.462264	0.473159	0.543718	0.508713	0.556464	0.535583	0.532844
rxnAGORA17	0.792116	0.868342	0.829051	0.831051	0.837955	0.877596	0.825577	0.759648	0.628794	0.647272	0.603071	0.552304	0.581542	0.591748	0.676449	0.748158	0.769473	0.713178	0.702928	0.777816	0.576055	0.511607	0.58987	0.532791	0.590025	0.573419	0.561829
rxnAGORA18	0.754719	0.844245	0.796413	0.763854	0.780757	0.847905	0.746578	0.753119	0.624526	0.640308	0.595343	0.544888	0.571855	0.585199	0.550648	0.691425	0.733069	0.692076	0.680677	0.764946	0.500486	0.431266	0.557068	0.482628	0.534579	0.549605	0.537518
rxnAGORA19	0	0	0	0	0	0	0	0.246533	0.136479	0.119344	0.129363	0.120674	0.140868	0.131454	0	0.000312149	0.000739463	0.00149707	0.0013663	0.00228342	0	0	0	0	0	0	0
rxnAGORA20	0.645681	0.857755	0.821978	0.825378	0.8293	0.71694	0.773074	0.594587	0.366452	0.368613	0.357276	0.335055	0.370073	0.374727	0.287427	0.281886	0.285063	0.297224	0.237248	0.241195	0.462264	0.473159	0.543718	0.508713	0.556464	0.535583	0.532844
rxnAGORA21	0.645681	0.857755	0.821978	0.825378	0.8293	0.71694	0.773074	0.594587	0.366452	0.368613	0.357276	0.335055	0.370073	0.374727	0.287427	0.281886	0.285063	0.297224	0.237248	0.241195	0.462264	0.473159	0.543718	0.508713	0.556464	0.535583	0.532844
rxnAGORA22	0.754719	0.844245	0.796413	0.763854	0.780757	0.847905	0.746578	0.753119	0.624526	0.640308	0.595343	0.544888	0.571855	0.585199	0.550648	0.691425	0.733069	0.692076	0.680677	0.764946	0.500486	0.431266	0.557068	0.482628	0.534579	0.549605	0.537518
rxnAGORA23	0	0	0	0	0	0	0	0.246533	0.136479	0.119344	0.129363	0.120674	0.140868	0.131454	0	0.000312149	0.000739463	0.00149707	0.0013663	0.00228342	0	0	0	0	0	0	0
rxnAGORA24	0.645681	0.857755	0.821978	0.825378	0.8293	0.71694	0.773074	0.594587	0.366452	0.368613	0.357276	0.335055	0.370073	0.374727	0.287427	0.281886	0.285063	0.297224	0.237248	0.241195	0.462264	0.473159	0.543718	0.508713	0.556464	0.535583	0.532844
rxnAGORA25	0.645681	0.857755	0.821978	0.825378	0.8293	0.71694	0.773074	0.594587	0.366452	0.368613	0.357276	0.335055	0.370073	0.374727	0.287427	0.281886	0.285063	0.297224	0.237248	0.241195	0.462264	0.473159	0.543718	0.508713	0.556464	0.535583	0.532844
rxnAGORA26	0.767965	0.87172	0.826637	0.823169	0.834634	0.868397	0.824013	0.757434	0.627031	0.642192	0.59807	0.54736	0.574286	0.587564	0.568673	0.773552	0.777992	0.725268	0.71568	0.776398	0.557965	0.506892	0.583451	0.5273	0.586013	0.565065	0.553579
rxnAGORA27	0	0	0	0	0	0	0	0.246533	0.136479	0.119344	0.129363	0.120674	0.140868	0.131454	0	0.000312149	0.000739463	0.00149707	0.0013663	0.00228342	0	0	0	0	0	0	0
rxnAGORA28	0.645681	0.857755	0.821978	0.825378	0.8293	0.71694	0.773074	0.594587	0.366452	0.368613	0.357276	0.335055	0.370073	0.374727	0.287427	0.281886	0.285063	0.297224	0.237248	0.241195	0.462264	0.473159	0.543718	0.508713	0.556464	0.535583	0.532844
rxnAGORA29	0.645681	0.857755	0.821978	0.825378	0.8293	0.71694	0.773074	0.594587	0.366452	0.368613	0.357276	0.335055	0.370073	0.374727	0.287427	0.281886	0.285063	0.297224	0.237248	0.241195	0.462264	0.473159	0.543718	0.508713	0.556464	0.535583	0.532844
rxnAGORA30	0.754719	0.844245	0.796413	0.763854	0.780757	0.847905	0.746578	0.753592	0.618568	0.630396	0.58716	0.533518	0.560209	0.571132	0.550648	0.693142	0.734179	0.693399	0.681653	0.765603	0.494359	0.396385	0.507901	0.444081	0.48536	0.540384	0.524092
rxnAGORA31	0.750674	0.844245	0.796413	0.763854	0.780757	0.847905	0.746578	0.751364	0.601131	0.61295	0.558595	0.506081	0.546875	0.547604	0.550648	0.680375	0.724257	0.674695	0.671178	0.76332	0.490858	0.395901	0.507442	0.443658	0.484672	0.539656	0.523966
rxnAGORA32	0.754719	0.844245	0.796413	0.763854	0.780757	0.847905	0.746578	0.753119	0.624526	0.640308	0.595343	0.544888	0.571855	0.585199	0.550648	0.691425	0.733069	0.692076	0.680677	0.764946	0.500486	0.431266	0.557068	0.482628	0.534579	0.549605	0.537518
rxnAGORA33	0	0	0	0	0	0	0	0.246533	0.136479	0.119344	0.129363	0.120674	0.140868	0.131454	0	0.000312149	0.000739463	0.00149707	0.0013663	0.00228342	0	0	0	0	0	0	0
rxnAGORA34	0.645681	0.857755	0.821978	0.825378	0.8293	0.71694	0.773074	0.594587	0.366452	0.368613	0.357276	0.335055	0.370073	0.374727	0.287427	0.281886	0.285063	0.297224	0.237248	0.241195	0.462264	0.473159	0.543718	0.508713	0.556464	0.535583	0.532844
rxnAGORA35	0.645681	0.857755	0.821978	0.825378	0.8293	0.71694	0.773074	0.594587	0.366452	0.368613	0.357276	0.335055	0.370073	0.374727	0.287427	0.281886	0.285063	0.297224	0.237248	0.241195	0.462264	0.473159	0.543718	0.508713	0.556464	0.535583	0.532844
rxnAGORA36	0.754719	0.844245	0.796413	0.763854	0.780757	0.847905	0.746578	0.753119	0.624526	0.640308	0.595343	0.544888	0.571855	0.585199	0.550648	0.691425	0.733069	0.692076	0.680677	0.764946	0.500486	0.431266	0.557068	0.482628	0.534579	0.549605	0.537518
rxnAGORA37	0	0	0	0	0	0	0	0.246533	0.136479	0.119344	0.129363	0.120674	0.140868	0.131454	0	0.000312149	0.000739463	0.00149707	0.0013663	0.00228342	0	0	0	0	0	0	0
rxnAGORA38	0.645681	0.857755	0.821978	0.825378	0.8293	0.71694	0.773074	0.594587	0.366452	0.368613	0.357276	0.335055	0.370073	0.374727	0.287427	0.281886	0.285063	0.297224	0.237248	0.241195	0.462264	0.473159	0.543718	0.508713	0.556464	0.535583	0.532844
rxnAGORA39	0.645681	0.857755	0.821978	0.825378	0.8293	0.71694	0.773074	0.594587	0.366452	0.368613	0.357276	0.335055	0.370073	0.374727	0.287427	0.281886	0.285063	0.297224	0.237248	0.241195	0.462264	0.473159	0.543718	0.508713	0.556464	0.535583	0.532844
rxnAGORA40	0.754719	0.844245	0.796413	0.763854	0.780757	0.847905	0.746578	0.753119	0.624526	0.640308	0.595343	0.544888	0.571855	0.585199	0.550648	0.691425	0.733069	0.692076	0.680677	0.764946	0.500486	0.431266	0.557068	0.482628	0.534579	0.549605	0.537518
rxnAGORA41	0.645681	0.857755	0.821978	0.825378	0.8293	0.71694	0.773074	0.594587	0.366452	0.368613	0.357276	0.335055	0.370073	0.374727	0.287427	0.281886	0.285063	0.297224	0.237248	0.241195	0.462264	0.473159	0.543718	0.508713	0.556464	0.535583	0.532844
rxnAGORA42	0	0	0	0	0	0	0	0.246533	0.136479	0.119344	0.129363	0.120674	0.140868	0.131454	0	0.000312149	0.000739463	0.00149707	0.0013663	0.00228342	0	0	0	0	0	0	0
rxnAGORA43	0.645681	0.857755	0.821978	0.825378	0.8293	0.71694	0.773074	0.594587	0.366452	0.368613	0.357276	0.335055	0.370073	0.374727	0.287427	0.281886	0.285063	0.297224	0.237248	0.241195	0.462264	0.473159	0.543718	0.508713	0.556464	0.535583	0.532844
rxnAGORA44	0.754719	0.844245	0.796413	0.763854	0.780757	0.847905	0.746578	0.753119	0.624526	0.640308	0.595343	0.544888	0.571855	0.585199	0.550648	0.691425	0.733069	0.692076	0.680677	0.764946	0.500486	0.431266	0.557068	0.482628	0.534579	0.549605	0.537518
rxnAGORA45	0	0	0	0	0	0	0	0.246533	0.136479	0.119344	0.129363	0.120674	0.140868	0.131454	0	0.000312149	0.000739463	0.00149707	0.0013663	0.00228342	0	0	0	0	0	0	0
rxnAGORA46	0.645681	0.857755	0.821978	0.825378	0.8293	0.71694	0.773074	0.594587	0.366452	0.368613	0.357276	0.335055	0.370073	0.374727	0.287427	0.281886	0.285063	0.297224	0.237248	0.241195	0.462264	0.473159	0.543718	0.508713	0.556464	0.535583	0.532844
rxnAGORA47	0.645681	0.857755	0.821978	0.825378	0.8293	0.71694	0.773074	0.594587	0.366452	0.368613	0.357276	0.335055	0.370073	0.374727	0.287427	0.281886	0.285063	0.297224	0.237248	0.241195	0.462264	0.473159	0.543718	0.508713	0.556464	0.535583	0.532844
rxnAGORA48	0.754719	0.844245	0.796413	0.763854	0.780757	0.847905	0.746578	0.753119	0.624526	0.640308	0.595343	0.544888	0.571855	0.585199	0.550648	0.691425	0.733069	0.692076	0.680677	0.764946	0.500486	0.431266	0.557068	0.482628	0.534579	0.549605	0.537518
rxnAGORA49	0	0	0	0	0	0	0	0.246533	0.136479	0.119344	0.129363	0.120674	0.140868	0.131454	0	0.000312149	0.000739463	0.00149707	0.0013663	0.00228342	0	0	0	0	0	0	0
rxnAGORA50	0.645681	0.857755	0.821978	0.825378	0.8293	0.71694	0.773074	0.594587	0.366452	0.368613	0.357276	0.335055	0.370073	0.374727	0.287427	0.281886	0.285063	0.297224	0.237248	0.241195	0.462264	0.473159	0.543718	0.508713	0.556464	0.535583	0.532844
rxnAGORA51	0.645681	0.857755	0.821978	0.825378	0.8293	0.71694	0.773074	0.594587	0.366452	0.368613	0.357276	0.335055	0.370073	0.374727	0.287427	0.281886	0.285063	0.297224	0.237248	0.241195	0.462264	0.473159	0.543718	0.508713	0.556464	0.535583	0.532844
rxnAGORA52	0.767965	0.87172	0.826637	0.823169	0.834634	0.868397	0.824013	0.757434	0.627031	0.642192	0.59807	0.54736	0.574286	0.587564	0.568673	0.773552	0.777992	0.725268	0.71568	0.776398	0.557965	0.506892	0.583451	0.5273	0.586013	0.565065	0.553579
rxnAGORA53	0.754719	0.844245	0.796413	0.763854	0.780757	0.847905	0.746578	0.753592	0.618568	0.630396	0.58716	0.533518	0.560209	0.571132	0.550648	0.693142	0.734179	0.693399	0.681653	0.765603	0.494359	0.396385	0.507901	0.444081	0.48536	0.540384	0.524092
rxnAGORA54	0.750674	0.844245	0.796413	0.763854	0.780757	0.847905	0.746578	0.751364	0.601131	0.61295	0.558595	0.506081	0.546875	0.547604	0.550648	0.680375	0.724257	0.674695	0.671178	0.76332	0.490858	0.395901	0.507442	0.443658	0.484672	0.539656	0.523966
rxnAGORA55	0	0	0	0	0	0	0	0.246533	0.136479	0.119344	0.129363	0.120674	0.140868	0.131454	0	0.000312149	0.000739463	0.00149707	0.0013663	0.00228342	0	0	0	0	0	0	0
rxnAGORA56	0.645681	0.857755	0.821978	0.825378	0.8293	0.71694	0.773074	0.594587	0.366452	0.368613	0.357276	0.335055	0.370073	0.374727	0.287427	0.281886	0.285063	0.297224	0.237248	0.241195	0.462264	0.473159	0.543718	0.508713	0.556464	0.535583	0.532844
rxnAGORA57	0.645681	0.857755	0.821978	0.825378	0.8293	0.71694	0.773074	0.594587	0.366452	0.368613	0.357276	0.335055	0.370073	0.374727	0.287427	0.281886	0.285063	0.297224	0.237248	0.241195	0.462264	0.473159	0.543718	0.508713	0.556464	0.535583	0.532844
rxnAGORA58	0	0	0	0	0	0	0	0.246533	0.136479	0.119344	0.129363	0.120674	0.140868	0.131454	0	0.000312149	0.000739463	0.00149707	0.0013663	0.00228342	0	0	0	0	0	0	0
rxnAGORA59	0.645681	0.857755	0.821978	0.825378	0.8293	0.71694	0.773074	0.594587	0.366452	0.368613	0.357276	0.335055	0.370073	0.374727	0.287427	0.281886	0.285063	0.297224	0.237248	0.241195	0.462264	0.473159	0.543718	0.508713	0.556464	0.535583	0.532844
rxnAGORA60	0.645681	0.857755	0.821978	0.825378	0.8293	0.71694	0.773074	0.594587	0.366452	0.368613	0.357276	0.335055	0.370073	0.374727	0.287427	0.281886	0.285063	0.297224	0.237248	0.241195	0.462264	0.473159	0.543718	0.508713	0.556464	0.535583	0.532844
rxnAGORA61	0.754719	0.844245	0.796413	0.763854	0.780757	0.847905	0.746578	0.753119	0.624526	0.640308	0.595343	0.544888	0.571855	0.585199	0.550648	0.691425	0.733069	0.692076	0.680677	0.764946	0.500486	0.431266	0.557068	0.482628	0.534579	0.549605	0.537518
rxnAGORA62	0	0	0	0	0	0	0	0.246533	0.136479	0.119344	0.129363	0.120674	0.140868	0.131454	0	0.000312149	0.000739463	0.00149707	0.0013663	0.00228342	0	0	0	0	0	0	0
rxnAGORA63	0.645681	0.857755	0.821978	0.825378	0.8293	0.71694	0.773074	0.594587	0.366452	0.368613	0.357276	0.335055	0.370073	0.374727	0.287427	0.281886	0.285063	0.297224	0.237248	0.241195	0.462264	0.473159	0.543718	0.508713	0.556464	0.535583	0.532844
rxnAGORA64	0.645681	0.857755	0.821978	0.825378	0.8293	0.71694	0.773074	0.594587	0.366452	0.368613	0.357276	0.335055	0.370073	0.374727	0.287427	0.281886	0.285063	0.297224	0.237248	0.241195	0.462264	0.473159	0.543718	0.508713	0.556464	0.535583	0.532844
rxnAGORA65	0.754719	0.844245	0.796413	0.763854	0.780757	0.847905	0.746578	0.753119	0.624526	0.640308	0.595343	0.544888	0.571855	0.585199	0.550648	0.691425	0.733069	0.692076	0.680677	0.764946	0.500486	0.431266	0.557068	0.482628	0.534579	0.549605	0.537518
rxnAGORA66	0.645681	0.857755	0.821978	0.825378	0.8293	0.71694	0.773074	0.594587	0.366452	0.368613	0.357276	0.335055	0.370073	0.374727	0.287427	0.281886	0.285063	0.297224	0.237248	0.241195	0.462264	0.473159	0.543718	0.508713	0.556464	0.535583	0.532844
rxnAGORA67	0	0	0	0	0	0	0	0.246533	0.136479	0.119344	0.129363	0.120674	0.140868	0.131454	0	0.000312149	0.000739463	0.00149707	0.0013663	0.00228342	0	0	0	0	0	0	0
rxnAGORA68	0.645681	0.857755	0.821978	0.825378	0.8293	0.71694	0.773074	0.594587	0.366452	0.368613	0.357276	0.335055	0.370073	0.374727	0.287427	0.281886	0.285063	0.297224	0.237248	0.241195	0.462264	0.473159	0.543718	0.508713	0.556464	0.535583	0.532844
rxnAGORA69	0	0	0	0	0	0	0	0	0	0	0	0	0	0	0	0	0	0	0	0	0	0	0	0	0	0	0
rxnAGORA70	0.736009	0.82841	0.701753	0.657277	0.639947	0.758525	0.585452	0.746205	0.624329	0.643089	0.598565	0.549832	0.577396	0.588747	0.477432	0.687651	0.730121	0.688581	0.678022	0.761874	0.545322	0.432886	0.575663	0.488858	0.537285	0.556198	0.542757
rxnAGORA71	0.789578	0.877111	0.842344	0.844268	0.85298	0.8898	0.859992	0.764409	0.632879	0.650394	0.605268	0.55527	0.584459	0.594699	0.706837	0.789424	0.788945	0.734865	0.725699	0.783594	0.577903	0.566316	0.612197	0.558771	0.604066	0.58524	0.57055
rxnAGORA72	0.20255	0.0394258	0.0546562	0.0546775	0.0724307	0.54408	0.329292	0.524461	0.43018	0.478775	0.434586	0.382255	0.419943	0.406865	0.530277	0.535179	0.514574	0.448167	0.512573	0.580923	0.161642	0.0245436	0.0463988	0.0209103	0.0154781	0.020504	0.015277
rxnAGORA73	0.0112627	0.00110418	0.00178227	0.00151274	0.0060601	0.00327869	0	0.00178203	0.000194553	9.91228e-05	5.05127e-05	9.88728e-05	0	0	0	0.00131103	0.00110919	0.00233789	0.00292778	0.00110711	0.00690527	0.00411075	0.00423251	0.00580843	0.00251482	0.00270383	0.00263505
rxnAGORA74	0	0	0	0	0	0	0	0	0	0	0	0	0	0	0	0	0	0	0	0	0	0	0	0	0	0	0
rxnAGORA75	0.00848668	0.000714471	0.00066835	0.000398089	0.000581106	0.00218579	0	0.300802	0.150389	0.130049	0.142421	0.129474	0.153307	0.14112	0.021153	0.00255962	0.00215677	0.0032915	0.00422902	0.00217963	0.00748882	0.00229718	0.00186936	0.00168972	0.00164661	0.00232252	0.00125478
rxnAGORA76	0.767251	0.835996	0.706186	0.660191	0.642205	0.763115	0.590927	0.754956	0.61954	0.634559	0.592236	0.539895	0.567887	0.576271	0.537837	0.692018	0.734795	0.693429	0.682628	0.765361	0.481618	0.313445	0.43034	0.43088	0.456769	0.488491	0.492409
rxnAGORA78	0.0684486	0.0156534	0.0166345	0.015207	0.0175162	0.0160291	0.0121236	0.311578	0.189591	0.164593	0.182048	0.171676	0.177894	0.181564	0.286757	0.0397053	0.0300715	0.036996	0.0275211	0.0175062	0.0500875	0.105791	0.0839447	0.0739254	0.0720117	0.0330006	0.0336909
rxnAGORA79	0.0684486	0.0156534	0.0166345	0.015207	0.0175162	0.0160291	0.0121236	0.311578	0.189591	0.164593	0.182048	0.171676	0.177894	0.181564	0.286757	0.0397053	0.0300715	0.036996	0.0275211	0.0175062	0.0500875	0.105791	0.0839447	0.0739254	0.0720117	0.0330006	0.0336909
rxnAGORA80	0.588971	0.79748	0.674217	0.638117	0.595758	0.244991	0.295659	0.632497	0.323808	0.309127	0.299869	0.273297	0.313882	0.298558	0.358223	0.10201	0.14475	0.138643	0.110849	0.10649	0.397783	0.337686	0.413498	0.436477	0.440962	0.469201	0.477351
rxnAGORA81	0.565732	0.795921	0.680454	0.640426	0.597833	0.243716	0.305436	0.615234	0.305326	0.305459	0.272087	0.247936	0.289773	0.270832	0.330366	0.110189	0.115479	0.132244	0.0792941	0.0717548	0.410718	0.438581	0.508588	0.456542	0.473475	0.451522	0.446923
rxnAGORA82	0.645681	0.857755	0.821978	0.825378	0.8293	0.71694	0.773074	0.594587	0.366452	0.368613	0.357276	0.335055	0.370073	0.374727	0.287427	0.281886	0.285063	0.297224	0.237248	0.241195	0.462264	0.473159	0.543718	0.508713	0.556464	0.535583	0.532844
rxnAGORA83	0.772684	0.875487	0.84071	0.842197	0.850324	0.888525	0.859992	0.760957	0.631907	0.649998	0.604662	0.554627	0.584306	0.594546	0.672278	0.751093	0.75647	0.702504	0.705921	0.755639	0.573624	0.563656	0.60606	0.552329	0.601072	0.582467	0.568041
rxnAGORA84	0.723362	0.823025	0.695433	0.64967	0.628773	0.745255	0.566289	0.653347	0.585618	0.611421	0.551053	0.506563	0.547476	0.549944	0.610718	0.687489	0.727268	0.674406	0.669327	0.760649	0.464209	0.391017	0.493239	0.478298	0.511454	0.499213	0.504329
rxnAGORA85	0.0562936	0.0111068	0.105154	0.128643	0.157521	0.120674	0.218224	0.0332043	0.0153453	0.00660405	0.00823357	0.00841655	0.00977682	0.00726204	0.00636824	0.0058684	0.0044984	0.00703417	0.00837671	0.00529338	0.0684692	0.00634748	0.00947023	0.00961031	0.00610742	0.0121499	0.0101951
rxnAGORA86	0.020606	0.00140296	0.00396554	0.0039172	0.0021916	0.0020765	0	0.00392883	0.00147617	0.00140259	0.000979946	0.000296619	0.00111333	0.000216208	0.163116	0.00825009	0.00643641	0.00538944	0.00488614	0.0046222	0.0129352	0.00214001	0.0033719	0	0.000754446	0.0015807	0.00169396
rxnAGORA87	0.792116	0.868342	0.829051	0.831051	0.837955	0.877596	0.825577	0.759648	0.612549	0.630817	0.575138	0.52546	0.568591	0.568652	0.676449	0.737857	0.761154	0.696321	0.694275	0.77664	0.576055	0.511607	0.5898	0.532791	0.590025	0.573419	0.561704
rxnAGORA88	0.791006	0.85821	0.828383	0.804459	0.823261	0.890073	0.816973	0.764994	0.616051	0.633394	0.576704	0.527783	0.570588	0.57084	0.70505	0.735173	0.753944	0.707026	0.706311	0.778093	0.57732	0.49595	0.606659	0.518112	0.555296	0.574737	0.557124
rxnAGORA89	0.792116	0.868342	0.829051	0.831051	0.837955	0.877596	0.825577	0.759648	0.612549	0.630817	0.575138	0.52546	0.568591	0.568652	0.676449	0.737857	0.761154	0.696321	0.694275	0.77664	0.576055	0.511607	0.5898	0.532791	0.590025	0.573419	0.561704
rxnAGORA90	0.792116	0.868342	0.829051	0.831051	0.837955	0.877596	0.825577	0.759648	0.612549	0.630817	0.575138	0.52546	0.568591	0.568652	0.676449	0.737857	0.761154	0.696321	0.694275	0.77664	0.576055	0.511607	0.5898	0.532791	0.590025	0.573419	0.561704
rxnAGORA91	0.518996	0.749415	0.627265	0.578583	0.520401	0.343078	0.278549	0.199142	0.280447	0.336485	0.265722	0.230592	0.264017	0.270565	0.233837	0.471064	0.49564	0.435211	0.459353	0.537417	0.293036	0.303349	0.397221	0.408491	0.437678	0.376317	0.395884
rxnAGORA92	0.0671994	0.0172772	0.0173771	0.0211982	0.030093	0.0239526	0.0195542	0.346397	0.207417	0.159377	0.190054	0.181419	0.197277	0.187478	0.0539625	0.0627419	0.081649	0.0738587	0.0866786	0.0695405	0.0813071	0.0217023	0.0573681	0.0385468	0.0491288	0.0892436	0.083349
rxnAGORA93	0.067596	0.0174071	0.0173771	0.0211982	0.0305081	0.0242259	0.0195542	0.346397	0.207417	0.159377	0.190054	0.181419	0.197328	0.187529	0.0539625	0.0627419	0.081649	0.0738587	0.0866786	0.0695405	0.0814044	0.0217023	0.0573681	0.0385468	0.0491288	0.0892436	0.083349
rxnAGORA94	0.674016	0.861263	0.824651	0.826513	0.82984	0.717668	0.773074	0.668166	0.39938	0.39239	0.379123	0.356573	0.38845	0.387559	0.280016	0.315785	0.319386	0.341429	0.265956	0.267835	0.47588	0.474066	0.545641	0.508607	0.556733	0.536848	0.533879
rxnAGORA95	0.00372779	0.000714471	0.00066835	0.000398089	0.000581106	0.000910747	0	0.000835329	0.0115759	0.00148684	0.000707178	0.000395491	0.0004095	0.000305235	0	0.000686727	0.00098595	0.00203027	0.00279766	0.000899529	0.0020424	0.00145085	0.000634876	0.000422431	0.000479013	0.000901276	0.000627392
rxnAGORA96	0.645681	0.857755	0.821978	0.825378	0.8293	0.71694	0.773074	0.594587	0.366452	0.368613	0.357276	0.335055	0.370073	0.374727	0.287427	0.281886	0.285063	0.297224	0.237248	0.241195	0.462264	0.473159	0.543718	0.508713	0.556464	0.535583	0.532844
rxnAGORA97	0	0	0	0	0	0	0	0	0	0	0	0	0	0	0	0	0	0	0	0	0	0	0	0	0	0	0
rxnAGORA98	0.00372779	0.000714471	0.00066835	0.000398089	0.000581106	0.000910747	0	0.000835329	0.0115759	0.00148684	0.000707178	0.000395491	0.0004095	0.000305235	0	0.000686727	0.00098595	0.00203027	0.00279766	0.000899529	0.0020424	0.00145085	0.000634876	0.000422431	0.000479013	0.000901276	0.000627392
rxnAGORA99	0.0323802	0.00422188	0.00334175	0.00153264	0.0011207	0.00163934	0	0.0548115	0.019966	0.00890866	0.00876395	0.00720536	0.00506757	0.00576131	0.00301654	0.000686727	0.00098595	0.00206103	0.00281392	0.00103792	0.0182844	0.00272035	0.00276876	0.00158412	0.00164661	0.00285982	0.00210176
rxnAGORA100	0.645681	0.857755	0.821978	0.825378	0.8293	0.71694	0.773074	0.594587	0.366452	0.368613	0.357276	0.335055	0.370073	0.374727	0.287427	0.281886	0.285063	0.297224	0.237248	0.241195	0.462264	0.473159	0.543718	0.508713	0.556464	0.535583	0.532844
rxnAGORA101	0.758447	0.844245	0.796413	0.763854	0.780757	0.847905	0.746578	0.753592	0.624574	0.640457	0.595469	0.544888	0.571855	0.585199	0.550648	0.691862	0.733131	0.69223	0.680742	0.76505	0.503307	0.431749	0.557597	0.482628	0.534609	0.549778	0.537518
rxnAGORA102	0.79402	0.877111	0.842344	0.844268	0.85298	0.891075	0.859992	0.764994	0.632977	0.650543	0.605698	0.555616	0.584664	0.595208	0.706837	0.789861	0.789068	0.735204	0.72609	0.783836	0.580724	0.5668	0.61322	0.558771	0.604575	0.586245	0.571366
rxnAGORA103	0.791006	0.85821	0.828383	0.804459	0.823261	0.890073	0.816973	0.764994	0.616051	0.633394	0.576704	0.527783	0.570588	0.57084	0.70505	0.735173	0.753944	0.707026	0.706311	0.778093	0.57732	0.49595	0.606659	0.518112	0.555296	0.574737	0.557124
rxnAGORA104	0.79402	0.877111	0.842344	0.844268	0.85298	0.891075	0.859992	0.764994	0.632977	0.650543	0.605698	0.555616	0.584664	0.595208	0.706837	0.789861	0.789068	0.735204	0.72609	0.783836	0.580724	0.5668	0.61322	0.558771	0.604575	0.586245	0.571366
rxnAGORA105	0.785906	0.876455	0.838787	0.838161	0.849004	0.882486	0.845913	0.512903	0.49518	0.528433	0.472147	0.431407	0.438805	0.460269	0.679651	0.788057	0.7873	0.732552	0.723221	0.780286	0.575666	0.566171	0.611823	0.555497	0.603311	0.582793	0.567947
rxnAGORA106	0.785906	0.876455	0.838787	0.838161	0.849004	0.882486	0.845913	0.512903	0.49518	0.528433	0.472147	0.431407	0.438805	0.460269	0.679651	0.788057	0.7873	0.732552	0.723221	0.780286	0.575666	0.566171	0.611823	0.555497	0.603311	0.582793	0.567947
rxnAGORA107	0.79402	0.877111	0.842344	0.844268	0.85298	0.891075	0.859992	0.764994	0.632977	0.650543	0.605698	0.555616	0.584664	0.595208	0.706837	0.789861	0.789068	0.735204	0.72609	0.783836	0.580724	0.5668	0.61322	0.558771	0.604575	0.586245	0.571366
rxnAGORA108	0.785906	0.876455	0.838787	0.838161	0.849004	0.882486	0.845913	0.512903	0.49518	0.528433	0.472147	0.431407	0.438805	0.460269	0.679651	0.788057	0.7873	0.732552	0.723221	0.780286	0.575666	0.566171	0.611823	0.555497	0.603311	0.582793	0.567947
rxnAGORA109	0.785906	0.876455	0.838787	0.838161	0.849004	0.882486	0.845913	0.512903	0.49518	0.528433	0.472147	0.431407	0.438805	0.460269	0.679651	0.788057	0.7873	0.732552	0.723221	0.780286	0.575666	0.566171	0.611823	0.555497	0.603311	0.582793	0.567947
rxnAGORA110	0.785906	0.876455	0.838787	0.838161	0.849004	0.882486	0.845913	0.512903	0.49518	0.528433	0.472147	0.431407	0.438805	0.460269	0.679651	0.788057	0.7873	0.732552	0.723221	0.780286	0.575666	0.566171	0.611823	0.555497	0.603311	0.582793	0.567947
rxnAGORA111	0.785906	0.876455	0.838787	0.838161	0.849004	0.882486	0.845913	0.512903	0.49518	0.528433	0.472147	0.431407	0.438805	0.460269	0.679651	0.788057	0.7873	0.732552	0.723221	0.780286	0.575666	0.566171	0.611823	0.555497	0.603311	0.582793	0.567947
rxnAGORA112	0.785906	0.876455	0.838787	0.838161	0.849004	0.882486	0.845913	0.512903	0.49518	0.528433	0.472147	0.431407	0.438805	0.460269	0.679651	0.788057	0.7873	0.732552	0.723221	0.780286	0.575666	0.566171	0.611823	0.555497	0.603311	0.582793	0.567947
rxnAGORA113	0	0	3.71306e-05	0	0.00033206	0.000364299	0	0.331737	0.166586	0.150617	0.175835	0.160421	0.17112	0.168947	0	0.0113622	0.00998275	0.0193183	0.0102798	0.00352892	0	0	0	0	0	0	0
rxnAGORA114	0.128728	0.0185763	0.0351255	0.0480892	0.0576125	0.0542805	0.0512319	0.478295	0.270854	0.24129	0.26403	0.259492	0.284897	0.270298	0.3669	0.128496	0.148709	0.15347	0.135264	0.134514	0.166796	0.09358	0.105178	0.0756152	0.0730495	0.121464	0.108225
rxnAGORA115	0.618754	0.836841	0.803672	0.780951	0.792524	0.712295	0.730055	0.586582	0.362476	0.365614	0.354372	0.332089	0.367194	0.372247	0.122151	0.226651	0.2498	0.278706	0.220462	0.231231	0.444466	0.398259	0.533243	0.466364	0.505	0.521995	0.515873
rxnAGORA116	0.645681	0.857755	0.821978	0.825378	0.8293	0.71694	0.773074	0.594587	0.366452	0.368613	0.357276	0.335055	0.370073	0.374727	0.287427	0.281886	0.285063	0.297224	0.237248	0.241195	0.462264	0.473159	0.543718	0.508713	0.556464	0.535583	0.532844
rxnAGORA117	0.00884359	0.00701481	0.00755607	0.00533439	0.0102731	0.115938	0.0724482	0.00361976	0.0166342	0.0183501	0.0164419	0.0146703	0.00975123	0.0110648	0.0194771	0.0323698	0.0271907	0.0320075	0.0284483	0.0337497	0.032873	0.0131181	0.017706	0.00844862	0.0144303	0.0138658	0.0109794
rxnAGORA118	0.728744	0.821577	0.803802	0.800478	0.782085	0.842441	0.800939	0.64944	0.553502	0.595926	0.519574	0.467916	0.516636	0.515542	0.593177	0.692533	0.666379	0.621447	0.611191	0.696028	0.506127	0.540201	0.554881	0.515788	0.552003	0.494315	0.484911
rxnAGORA119	0.79402	0.877111	0.842344	0.844268	0.85298	0.891075	0.859992	0.764994	0.632977	0.650543	0.605647	0.555418	0.584511	0.595208	0.706837	0.789861	0.789068	0.735204	0.72609	0.783836	0.580724	0.5668	0.61322	0.558771	0.604575	0.586245	0.571366
rxnAGORA120	0.789578	0.877111	0.842344	0.844268	0.85298	0.8898	0.859992	0.764409	0.632928	0.650394	0.605218	0.555418	0.584511	0.594699	0.706837	0.789424	0.788945	0.734865	0.725699	0.783594	0.577903	0.566316	0.612197	0.558771	0.604066	0.58524	0.57055
rxnAGORA121	0.79402	0.877111	0.842344	0.844268	0.85298	0.891075	0.859992	0.764994	0.632977	0.650543	0.605647	0.555418	0.584511	0.595208	0.706837	0.789861	0.789068	0.735204	0.72609	0.783836	0.580724	0.5668	0.61322	0.558771	0.604575	0.586245	0.571366
rxnAGORA122	0.729346	0.825747	0.694215	0.644339	0.626415	0.739672	0.553774	0.320145	0.417945	0.440977	0.388382	0.354261	0.361371	0.38789	0.579175	0.66179	0.711311	0.660075	0.659805	0.750076	0.43299	0.335921	0.470732	0.455486	0.497886	0.484235	0.494981
rxnAGORA123	0.729346	0.825747	0.694215	0.644339	0.626415	0.739672	0.553774	0.320145	0.417945	0.440977	0.388382	0.354261	0.361371	0.38789	0.579175	0.66179	0.711311	0.660075	0.659805	0.750076	0.43299	0.335921	0.470732	0.455486	0.497886	0.484235	0.494981
rxnAGORA124	0.729346	0.825747	0.694215	0.644339	0.626415	0.739672	0.553774	0.320145	0.417945	0.440977	0.388382	0.354261	0.361371	0.38789	0.579175	0.66179	0.711311	0.660075	0.659805	0.750076	0.43299	0.335921	0.470732	0.455486	0.497886	0.484235	0.494981
rxnAGORA125	0.729346	0.825747	0.694215	0.644339	0.626415	0.739672	0.553774	0.320145	0.417945	0.440977	0.388382	0.354261	0.361371	0.38789	0.579175	0.66179	0.711311	0.660075	0.659805	0.750076	0.43299	0.335921	0.470732	0.455486	0.497886	0.484235	0.494981
rxnAGORA126	0.729346	0.825747	0.694215	0.644339	0.626415	0.739672	0.553774	0.320145	0.417945	0.440977	0.388382	0.354261	0.361371	0.38789	0.579175	0.66179	0.711311	0.660075	0.659805	0.750076	0.43299	0.335921	0.470732	0.455486	0.497886	0.484235	0.494981
rxnAGORA127	0.729346	0.825747	0.694215	0.644339	0.626415	0.739672	0.553774	0.320145	0.417945	0.440977	0.388382	0.354261	0.361371	0.38789	0.579175	0.66179	0.711311	0.660075	0.659805	0.750076	0.43299	0.335921	0.470732	0.455486	0.497886	0.484235	0.494981
rxnAGORA128	0.729346	0.825747	0.694215	0.644339	0.626415	0.739672	0.553774	0.320145	0.417945	0.440977	0.388382	0.354261	0.361371	0.38789	0.579175	0.66179	0.711311	0.660075	0.659805	0.750076	0.43299	0.335921	0.470732	0.455486	0.497886	0.484235	0.494981
rxnAGORA129	0.729346	0.825747	0.694215	0.644339	0.626415	0.739672	0.553774	0.320145	0.417945	0.440977	0.388382	0.354261	0.361371	0.38789	0.579175	0.66179	0.711311	0.660075	0.659805	0.750076	0.43299	0.335921	0.470732	0.455486	0.497886	0.484235	0.494981
rxnAGORA130	0.729346	0.825747	0.694215	0.644339	0.626415	0.739672	0.553774	0.320145	0.417945	0.440977	0.388382	0.354261	0.361371	0.38789	0.579175	0.66179	0.711311	0.660075	0.659805	0.750076	0.43299	0.335921	0.470732	0.455486	0.497886	0.484235	0.494981
rxnAGORA131	0.729346	0.825747	0.694215	0.644339	0.626415	0.739672	0.553774	0.320145	0.417945	0.440977	0.388382	0.354261	0.361371	0.38789	0.579175	0.66179	0.711311	0.660075	0.659805	0.750076	0.43299	0.335921	0.470732	0.455486	0.497886	0.484235	0.494981
rxnAGORA132	0.729346	0.825747	0.694215	0.644339	0.626415	0.739672	0.553774	0.320145	0.417945	0.440977	0.388382	0.354261	0.361371	0.38789	0.579175	0.66179	0.711311	0.660075	0.659805	0.750076	0.43299	0.335921	0.470732	0.455486	0.497886	0.484235	0.494981
rxnAGORA133	0.729346	0.825747	0.694215	0.644339	0.626415	0.739672	0.553774	0.320145	0.417945	0.440977	0.388382	0.354261	0.361371	0.38789	0.579175	0.66179	0.711311	0.660075	0.659805	0.750076	0.43299	0.335921	0.470732	0.455486	0.497886	0.484235	0.494981
rxnAGORA134	0.729346	0.825747	0.694215	0.644339	0.626415	0.739672	0.553774	0.320145	0.417945	0.440977	0.388382	0.354261	0.361371	0.38789	0.579175	0.66179	0.711311	0.660075	0.659805	0.750076	0.43299	0.335921	0.470732	0.455486	0.497886	0.484235	0.494981
rxnAGORA135	0.729346	0.825747	0.694215	0.644339	0.626415	0.739672	0.553774	0.320145	0.417945	0.440977	0.388382	0.354261	0.361371	0.38789	0.579175	0.66179	0.711311	0.660075	0.659805	0.750076	0.43299	0.335921	0.470732	0.455486	0.497886	0.484235	0.494981
rxnAGORA136	0.729346	0.825747	0.694215	0.644339	0.626415	0.739672	0.553774	0.320145	0.417945	0.440977	0.388382	0.354261	0.361371	0.38789	0.579175	0.66179	0.711311	0.660075	0.659805	0.750076	0.43299	0.335921	0.470732	0.455486	0.497886	0.484235	0.494981
rxnAGORA137	0.729346	0.825747	0.694215	0.644339	0.626415	0.739672	0.553774	0.320145	0.417945	0.440977	0.388382	0.354261	0.361371	0.38789	0.579175	0.66179	0.711311	0.660075	0.659805	0.750076	0.43299	0.335921	0.470732	0.455486	0.497886	0.484235	0.494981
rxnAGORA138	0.729346	0.825747	0.694215	0.644339	0.626415	0.739672	0.553774	0.320145	0.417945	0.440977	0.388382	0.354261	0.361371	0.38789	0.579175	0.66179	0.711311	0.660075	0.659805	0.750076	0.43299	0.335921	0.470732	0.455486	0.497886	0.484235	0.494981
rxnAGORA139	0.729346	0.825747	0.694215	0.644339	0.626415	0.739672	0.553774	0.320145	0.417945	0.440977	0.388382	0.354261	0.361371	0.38789	0.579175	0.66179	0.711311	0.660075	0.659805	0.750076	0.43299	0.335921	0.470732	0.455486	0.497886	0.484235	0.494981
rxnAGORA140	0.729346	0.825747	0.694215	0.644339	0.626415	0.739672	0.553774	0.320145	0.417945	0.440977	0.388382	0.354261	0.361371	0.38789	0.579175	0.66179	0.711311	0.660075	0.659805	0.750076	0.43299	0.335921	0.470732	0.455486	0.497886	0.484235	0.494981
rxnAGORA141	0.729346	0.825747	0.694215	0.644339	0.626415	0.739672	0.553774	0.320145	0.417945	0.440977	0.388382	0.354261	0.361371	0.38789	0.579175	0.66179	0.711311	0.660075	0.659805	0.750076	0.43299	0.335921	0.470732	0.455486	0.497886	0.484235	0.494981
rxnAGORA142	0.729346	0.825747	0.694215	0.644339	0.626415	0.739672	0.553774	0.320145	0.417945	0.440977	0.388382	0.354261	0.361371	0.38789	0.579175	0.66179	0.711311	0.660075	0.659805	0.750076	0.43299	0.335921	0.470732	0.455486	0.497886	0.484235	0.494981
rxnAGORA143	0.729346	0.825747	0.694215	0.644339	0.626415	0.739672	0.553774	0.320145	0.417945	0.440977	0.388382	0.354261	0.361371	0.38789	0.579175	0.66179	0.711311	0.660075	0.659805	0.750076	0.43299	0.335921	0.470732	0.455486	0.497886	0.484235	0.494981
rxnAGORA144	0.729346	0.825747	0.694215	0.644339	0.626415	0.739672	0.553774	0.320145	0.417945	0.440977	0.388382	0.354261	0.361371	0.38789	0.579175	0.66179	0.711311	0.660075	0.659805	0.750076	0.43299	0.335921	0.470732	0.455486	0.497886	0.484235	0.494981
rxnAGORA145	0.729346	0.825747	0.694215	0.644339	0.626415	0.739672	0.553774	0.320145	0.417945	0.440977	0.388382	0.354261	0.361371	0.38789	0.579175	0.66179	0.711311	0.660075	0.659805	0.750076	0.43299	0.335921	0.470732	0.455486	0.497886	0.484235	0.494981
rxnAGORA146	0.729346	0.825747	0.694215	0.644339	0.626415	0.739672	0.553774	0.320145	0.417945	0.440977	0.388382	0.354261	0.361371	0.38789	0.579175	0.66179	0.711311	0.660075	0.659805	0.750076	0.43299	0.335921	0.470732	0.455486	0.497886	0.484235	0.494981
rxnAGORA147	0.729346	0.825747	0.694215	0.644339	0.626415	0.739672	0.553774	0.320145	0.417945	0.440977	0.388382	0.354261	0.361371	0.38789	0.579175	0.66179	0.711311	0.660075	0.659805	0.750076	0.43299	0.335921	0.470732	0.455486	0.497886	0.484235	0.494981
rxnAGORA148	0.729346	0.825747	0.694215	0.644339	0.626415	0.739672	0.553774	0.320145	0.417945	0.440977	0.388382	0.354261	0.361371	0.38789	0.579175	0.66179	0.711311	0.660075	0.659805	0.750076	0.43299	0.335921	0.470732	0.455486	0.497886	0.484235	0.494981
rxnAGORA149	0.729346	0.825747	0.694215	0.644339	0.626415	0.739672	0.553774	0.320145	0.417945	0.440977	0.388382	0.354261	0.361371	0.38789	0.579175	0.66179	0.711311	0.660075	0.659805	0.750076	0.43299	0.335921	0.470732	0.455486	0.497886	0.484235	0.494981
rxnAGORA150	0.729346	0.825747	0.694215	0.644339	0.626415	0.739672	0.553774	0.320145	0.417945	0.440977	0.388382	0.354261	0.361371	0.38789	0.579175	0.66179	0.711311	0.660075	0.659805	0.750076	0.43299	0.335921	0.470732	0.455486	0.497886	0.484235	0.494981
rxnAGORA151	0.729346	0.825747	0.694215	0.644339	0.626415	0.739672	0.553774	0.320145	0.417945	0.440977	0.388382	0.354261	0.361371	0.38789	0.579175	0.66179	0.711311	0.660075	0.659805	0.750076	0.43299	0.335921	0.470732	0.455486	0.497886	0.484235	0.494981
rxnAGORA152	0.729346	0.825747	0.694215	0.644339	0.626415	0.739672	0.553774	0.320145	0.417945	0.440977	0.388382	0.354261	0.361371	0.38789	0.579175	0.66179	0.711311	0.660075	0.659805	0.750076	0.43299	0.335921	0.470732	0.455486	0.497886	0.484235	0.494981
rxnAGORA153	0.729346	0.825747	0.694215	0.644339	0.626415	0.739672	0.553774	0.320145	0.417945	0.440977	0.388382	0.354261	0.361371	0.38789	0.579175	0.66179	0.711311	0.660075	0.659805	0.750076	0.43299	0.335921	0.470732	0.455486	0.497886	0.484235	0.494981
rxnAGORA154	0.729346	0.825747	0.694215	0.644339	0.626415	0.739672	0.553774	0.320145	0.417945	0.440977	0.388382	0.354261	0.361371	0.38789	0.579175	0.66179	0.711311	0.660075	0.659805	0.750076	0.43299	0.335921	0.470732	0.455486	0.497886	0.484235	0.494981
rxnAGORA155	0.729346	0.825747	0.694215	0.644339	0.626415	0.739672	0.553774	0.320145	0.417945	0.440977	0.388382	0.354261	0.361371	0.38789	0.579175	0.66179	0.711311	0.660075	0.659805	0.750076	0.43299	0.335921	0.470732	0.455486	0.497886	0.484235	0.494981
rxnAGORA156	0.729346	0.825747	0.694215	0.644339	0.626415	0.739672	0.553774	0.320145	0.417945	0.440977	0.388382	0.354261	0.361371	0.38789	0.579175	0.66179	0.711311	0.660075	0.659805	0.750076	0.43299	0.335921	0.470732	0.455486	0.497886	0.484235	0.494981
rxnAGORA157	0.729346	0.825747	0.694215	0.644339	0.626415	0.739672	0.553774	0.320145	0.417945	0.440977	0.388382	0.354261	0.361371	0.38789	0.579175	0.66179	0.711311	0.660075	0.659805	0.750076	0.43299	0.335921	0.470732	0.455486	0.497886	0.484235	0.494981
rxnAGORA158	0.729346	0.825747	0.694215	0.644339	0.626415	0.739672	0.553774	0.320145	0.417945	0.440977	0.388382	0.354261	0.361371	0.38789	0.579175	0.66179	0.711311	0.660075	0.659805	0.750076	0.43299	0.335921	0.470732	0.455486	0.497886	0.484235	0.494981
rxnAGORA159	0.729346	0.825747	0.694215	0.644339	0.626415	0.739672	0.553774	0.320145	0.417945	0.440977	0.388382	0.354261	0.361371	0.38789	0.579175	0.66179	0.711311	0.660075	0.659805	0.750076	0.43299	0.335921	0.470732	0.455486	0.497886	0.484235	0.494981
rxnAGORA160	0.729346	0.825747	0.694215	0.644339	0.626415	0.739672	0.553774	0.320145	0.417945	0.440977	0.388382	0.354261	0.361371	0.38789	0.579175	0.66179	0.711311	0.660075	0.659805	0.750076	0.43299	0.335921	0.470732	0.455486	0.497886	0.484235	0.494981
rxnAGORA161	0.729346	0.825747	0.694215	0.644339	0.626415	0.739672	0.553774	0.320145	0.417945	0.440977	0.388382	0.354261	0.361371	0.38789	0.579175	0.66179	0.711311	0.660075	0.659805	0.750076	0.43299	0.335921	0.470732	0.455486	0.497886	0.484235	0.494981
rxnAGORA162	0.729346	0.825747	0.694215	0.644339	0.626415	0.739672	0.553774	0.320145	0.417945	0.440977	0.388382	0.354261	0.361371	0.38789	0.579175	0.66179	0.711311	0.660075	0.659805	0.750076	0.43299	0.335921	0.470732	0.455486	0.497886	0.484235	0.494981
rxnAGORA163	0.729346	0.825747	0.694215	0.644339	0.626415	0.739672	0.553774	0.320145	0.417945	0.440977	0.388382	0.354261	0.361371	0.38789	0.579175	0.66179	0.711311	0.660075	0.659805	0.750076	0.43299	0.335921	0.470732	0.455486	0.497886	0.484235	0.494981
rxnAGORA164	0.729346	0.825747	0.694215	0.644339	0.626415	0.739672	0.553774	0.320145	0.417945	0.440977	0.388382	0.354261	0.361371	0.38789	0.579175	0.66179	0.711311	0.660075	0.659805	0.750076	0.43299	0.335921	0.470732	0.455486	0.497886	0.484235	0.494981
rxnAGORA165	0.729346	0.825747	0.694215	0.644339	0.626415	0.739672	0.553774	0.320145	0.417945	0.440977	0.388382	0.354261	0.361371	0.38789	0.579175	0.66179	0.711311	0.660075	0.659805	0.750076	0.43299	0.335921	0.470732	0.455486	0.497886	0.484235	0.494981
rxnAGORA166	0.729346	0.825747	0.694215	0.644339	0.626415	0.739672	0.553774	0.320145	0.417945	0.440977	0.388382	0.354261	0.361371	0.38789	0.579175	0.66179	0.711311	0.660075	0.659805	0.750076	0.43299	0.335921	0.470732	0.455486	0.497886	0.484235	0.494981
rxnAGORA167	0.729346	0.825747	0.694215	0.644339	0.626415	0.739672	0.553774	0.320145	0.417945	0.440977	0.388382	0.354261	0.361371	0.38789	0.579175	0.66179	0.711311	0.660075	0.659805	0.750076	0.43299	0.335921	0.470732	0.455486	0.497886	0.484235	0.494981
rxnAGORA168	0.729346	0.825747	0.694215	0.644339	0.626415	0.739672	0.553774	0.320145	0.417945	0.440977	0.388382	0.354261	0.361371	0.38789	0.579175	0.66179	0.711311	0.660075	0.659805	0.750076	0.43299	0.335921	0.470732	0.455486	0.497886	0.484235	0.494981
rxnAGORA169	0.729346	0.825747	0.694215	0.644339	0.626415	0.739672	0.553774	0.320145	0.417945	0.440977	0.388382	0.354261	0.361371	0.38789	0.579175	0.66179	0.711311	0.660075	0.659805	0.750076	0.43299	0.335921	0.470732	0.455486	0.497886	0.484235	0.494981
rxnAGORA170	0.729346	0.825747	0.694215	0.644339	0.626415	0.739672	0.553774	0.320145	0.417945	0.440977	0.388382	0.354261	0.361371	0.38789	0.579175	0.66179	0.711311	0.660075	0.659805	0.750076	0.43299	0.335921	0.470732	0.455486	0.497886	0.484235	0.494981
rxnAGORA171	0.729346	0.825747	0.694215	0.644339	0.626415	0.739672	0.553774	0.320145	0.417945	0.440977	0.388382	0.354261	0.361371	0.38789	0.579175	0.66179	0.711311	0.660075	0.659805	0.750076	0.43299	0.335921	0.470732	0.455486	0.497886	0.484235	0.494981
rxnAGORA172	0.729346	0.825747	0.694215	0.644339	0.626415	0.739672	0.553774	0.320145	0.417945	0.440977	0.388382	0.354261	0.361371	0.38789	0.579175	0.66179	0.711311	0.660075	0.659805	0.750076	0.43299	0.335921	0.470732	0.455486	0.497886	0.484235	0.494981
rxnAGORA173	0.729346	0.825747	0.694215	0.644339	0.626415	0.739672	0.553774	0.320145	0.417945	0.440977	0.388382	0.354261	0.361371	0.38789	0.579175	0.66179	0.711311	0.660075	0.659805	0.750076	0.43299	0.335921	0.470732	0.455486	0.497886	0.484235	0.494981
rxnAGORA174	0.729346	0.825747	0.694215	0.644339	0.626415	0.739672	0.553774	0.320145	0.417945	0.440977	0.388382	0.354261	0.361371	0.38789	0.579175	0.66179	0.711311	0.660075	0.659805	0.750076	0.43299	0.335921	0.470732	0.455486	0.497886	0.484235	0.494981
rxnAGORA175	0.729346	0.825747	0.694215	0.644339	0.626415	0.739672	0.553774	0.320145	0.417945	0.440977	0.388382	0.354261	0.361371	0.38789	0.579175	0.66179	0.711311	0.660075	0.659805	0.750076	0.43299	0.335921	0.470732	0.455486	0.497886	0.484235	0.494981
rxnAGORA176	0.729346	0.825747	0.694215	0.644339	0.626415	0.739672	0.553774	0.320145	0.417945	0.440977	0.388382	0.354261	0.361371	0.38789	0.579175	0.66179	0.711311	0.660075	0.659805	0.750076	0.43299	0.335921	0.470732	0.455486	0.497886	0.484235	0.494981
rxnAGORA177	0.729346	0.825747	0.694215	0.644339	0.626415	0.739672	0.553774	0.320145	0.417945	0.440977	0.388382	0.354261	0.361371	0.38789	0.579175	0.66179	0.711311	0.660075	0.659805	0.750076	0.43299	0.335921	0.470732	0.455486	0.497886	0.484235	0.494981
rxnAGORA178	0.729346	0.825747	0.694215	0.644339	0.626415	0.739672	0.553774	0.320145	0.417945	0.440977	0.388382	0.354261	0.361371	0.38789	0.579175	0.66179	0.711311	0.660075	0.659805	0.750076	0.43299	0.335921	0.470732	0.455486	0.497886	0.484235	0.494981
rxnAGORA179	0.729346	0.825747	0.694215	0.644339	0.626415	0.739672	0.553774	0.320145	0.417945	0.440977	0.388382	0.354261	0.361371	0.38789	0.579175	0.66179	0.711311	0.660075	0.659805	0.750076	0.43299	0.335921	0.470732	0.455486	0.497886	0.484235	0.494981
rxnAGORA180	0.729346	0.825747	0.694215	0.644339	0.626415	0.739672	0.553774	0.320145	0.417945	0.440977	0.388382	0.354261	0.361371	0.38789	0.579175	0.66179	0.711311	0.660075	0.659805	0.750076	0.43299	0.335921	0.470732	0.455486	0.497886	0.484235	0.494981
rxnAGORA181	0.729346	0.825747	0.694215	0.644339	0.626415	0.739672	0.553774	0.320145	0.417945	0.440977	0.388382	0.354261	0.361371	0.38789	0.579175	0.66179	0.711311	0.660075	0.659805	0.750076	0.43299	0.335921	0.470732	0.455486	0.497886	0.484235	0.494981
rxnAGORA182	0.729346	0.825747	0.694215	0.644339	0.626415	0.739672	0.553774	0.320145	0.417945	0.440977	0.388382	0.354261	0.361371	0.38789	0.579175	0.66179	0.711311	0.660075	0.659805	0.750076	0.43299	0.335921	0.470732	0.455486	0.497886	0.484235	0.494981
rxnAGORA183	0.729346	0.825747	0.694215	0.644339	0.626415	0.739672	0.553774	0.320145	0.417945	0.440977	0.388382	0.354261	0.361371	0.38789	0.579175	0.66179	0.711311	0.660075	0.659805	0.750076	0.43299	0.335921	0.470732	0.455486	0.497886	0.484235	0.494981
rxnAGORA184	0.729346	0.825747	0.694215	0.644339	0.626415	0.739672	0.553774	0.320145	0.417945	0.440977	0.388382	0.354261	0.361371	0.38789	0.579175	0.66179	0.711311	0.660075	0.659805	0.750076	0.43299	0.335921	0.470732	0.455486	0.497886	0.484235	0.494981
rxnAGORA185	0.729346	0.825747	0.694215	0.644339	0.626415	0.739672	0.553774	0.320145	0.417945	0.440977	0.388382	0.354261	0.361371	0.38789	0.579175	0.66179	0.711311	0.660075	0.659805	0.750076	0.43299	0.335921	0.470732	0.455486	0.497886	0.484235	0.494981
rxnAGORA186	0.729346	0.825747	0.694215	0.644339	0.626415	0.739672	0.553774	0.320145	0.417945	0.440977	0.388382	0.354261	0.361371	0.38789	0.579175	0.66179	0.711311	0.660075	0.659805	0.750076	0.43299	0.335921	0.470732	0.455486	0.497886	0.484235	0.494981
rxnAGORA187	0.729346	0.825747	0.694215	0.644339	0.626415	0.739672	0.553774	0.320145	0.417945	0.440977	0.388382	0.354261	0.361371	0.38789	0.579175	0.66179	0.711311	0.660075	0.659805	0.750076	0.43299	0.335921	0.470732	0.455486	0.497886	0.484235	0.494981
rxnAGORA188	0.729346	0.825747	0.694215	0.644339	0.626415	0.739672	0.553774	0.320145	0.417945	0.440977	0.388382	0.354261	0.361371	0.38789	0.579175	0.66179	0.711311	0.660075	0.659805	0.750076	0.43299	0.335921	0.470732	0.455486	0.497886	0.484235	0.494981
rxnAGORA189	0.729346	0.825747	0.694215	0.644339	0.626415	0.739672	0.553774	0.320145	0.417945	0.440977	0.388382	0.354261	0.361371	0.38789	0.579175	0.66179	0.711311	0.660075	0.659805	0.750076	0.43299	0.335921	0.470732	0.455486	0.497886	0.484235	0.494981
rxnAGORA190	0.729346	0.825747	0.694215	0.644339	0.626415	0.739672	0.553774	0.320145	0.417945	0.440977	0.388382	0.354261	0.361371	0.38789	0.579175	0.66179	0.711311	0.660075	0.659805	0.750076	0.43299	0.335921	0.470732	0.455486	0.497886	0.484235	0.494981
rxnAGORA191	0.729346	0.825747	0.694215	0.644339	0.626415	0.739672	0.553774	0.320145	0.417945	0.440977	0.388382	0.354261	0.361371	0.38789	0.579175	0.66179	0.711311	0.660075	0.659805	0.750076	0.43299	0.335921	0.470732	0.455486	0.497886	0.484235	0.494981
rxnAGORA192	0.729346	0.825747	0.694215	0.644339	0.626415	0.739672	0.553774	0.320145	0.417945	0.440977	0.388382	0.354261	0.361371	0.38789	0.579175	0.66179	0.711311	0.660075	0.659805	0.750076	0.43299	0.335921	0.470732	0.455486	0.497886	0.484235	0.494981
rxnAGORA193	0.729346	0.825747	0.694215	0.644339	0.626415	0.739672	0.553774	0.320145	0.417945	0.440977	0.388382	0.354261	0.361371	0.38789	0.579175	0.66179	0.711311	0.660075	0.659805	0.750076	0.43299	0.335921	0.470732	0.455486	0.497886	0.484235	0.494981
rxnAGORA194	0.729346	0.825747	0.694215	0.644339	0.626415	0.739672	0.553774	0.320145	0.417945	0.440977	0.388382	0.354261	0.361371	0.38789	0.579175	0.66179	0.711311	0.660075	0.659805	0.750076	0.43299	0.335921	0.470732	0.455486	0.497886	0.484235	0.494981
rxnAGORA195	0.729346	0.825747	0.694215	0.644339	0.626415	0.739672	0.553774	0.320145	0.417945	0.440977	0.388382	0.354261	0.361371	0.38789	0.579175	0.66179	0.711311	0.660075	0.659805	0.750076	0.43299	0.335921	0.470732	0.455486	0.497886	0.484235	0.494981
rxnAGORA196	0.729346	0.825747	0.694215	0.644339	0.626415	0.739672	0.553774	0.320145	0.417945	0.440977	0.388382	0.354261	0.361371	0.38789	0.579175	0.66179	0.711311	0.660075	0.659805	0.750076	0.43299	0.335921	0.470732	0.455486	0.497886	0.484235	0.494981
rxnAGORA197	0.729346	0.825747	0.694215	0.644339	0.626415	0.739672	0.553774	0.320145	0.417945	0.440977	0.388382	0.354261	0.361371	0.38789	0.579175	0.66179	0.711311	0.660075	0.659805	0.750076	0.43299	0.335921	0.470732	0.455486	0.497886	0.484235	0.494981
rxnAGORA198	0.729346	0.825747	0.694215	0.644339	0.626415	0.739672	0.553774	0.320145	0.417945	0.440977	0.388382	0.354261	0.361371	0.38789	0.579175	0.66179	0.711311	0.660075	0.659805	0.750076	0.43299	0.335921	0.470732	0.455486	0.497886	0.484235	0.494981
rxnAGORA199	0.729346	0.825747	0.694215	0.644339	0.626415	0.739672	0.553774	0.320145	0.417945	0.440977	0.388382	0.354261	0.361371	0.38789	0.579175	0.66179	0.711311	0.660075	0.659805	0.750076	0.43299	0.335921	0.470732	0.455486	0.497886	0.484235	0.494981
rxnAGORA200	0.729346	0.825747	0.694215	0.644339	0.626415	0.739672	0.553774	0.320145	0.417945	0.440977	0.388382	0.354261	0.361371	0.38789	0.579175	0.66179	0.711311	0.660075	0.659805	0.750076	0.43299	0.335921	0.470732	0.455486	0.497886	0.484235	0.494981
rxnAGORA201	0.770146	0.828592	0.70548	0.659475	0.636975	0.757559	0.580368	0.757365	0.612889	0.631164	0.573016	0.525114	0.567772	0.567024	0.667213	0.69116	0.730897	0.678725	0.67417	0.763493	0.494845	0.396083	0.501975	0.489386	0.516616	0.507557	0.513018
rxnAGORA202	0.560715	0.807612	0.675126	0.627548	0.605865	0.567486	0.47194	0.175252	0.170428	0.173799	0.167475	0.155045	0.154254	0.183879	0.110271	0.18551	0.229465	0.251184	0.187947	0.218741	0.296732	0.268468	0.373871	0.396346	0.416682	0.438436	0.453165
rxnAGORA203	0.0348192	0.0130553	0.0140353	0.0196656	0.0289723	0.0223133	0.0195542	0.326781	0.193288	0.155672	0.187301	0.179009	0.196304	0.186498	0.0509459	0.0620552	0.0806631	0.0717977	0.0838647	0.0685026	0.0630228	0.018982	0.0545993	0.0369627	0.0474822	0.0863838	0.0812473
rxnAGORA204	0.0671994	0.0172772	0.0173771	0.0211982	0.030093	0.0239526	0.0195542	0.346397	0.207417	0.159377	0.190054	0.181419	0.197277	0.187478	0.0539625	0.0627419	0.081649	0.0738587	0.0866786	0.0695405	0.0813071	0.0217023	0.0573681	0.0385468	0.0491288	0.0892436	0.083349
rxnAGORA205	0	0	0	0	0	0	0	0.286184	0.143191	0.12544	0.136788	0.125915	0.146243	0.137254	0	0	0	0	0	0.000345973	0	0	0	0	0	0	0
rxnAGORA206	0.067596	0.0174071	0.0173771	0.0211982	0.0305081	0.0242259	0.0195542	0.346397	0.207417	0.159377	0.190054	0.181419	0.197328	0.187529	0.0539625	0.0627419	0.081649	0.0738587	0.0866786	0.0695405	0.0814044	0.0217023	0.0573681	0.0385468	0.0491288	0.0892436	0.083349
rxnAGORA207	0	0	0	0	0	0	0	0.286184	0.143191	0.12544	0.136788	0.125915	0.146243	0.137254	0	0	0	0	0	0.000345973	0	0	0	0	0	0	0
rxnAGORA208	0.674016	0.861263	0.824651	0.826513	0.82984	0.717668	0.773074	0.670894	0.399988	0.392588	0.379426	0.357191	0.388552	0.387763	0.301169	0.316784	0.320002	0.341982	0.266217	0.268181	0.477145	0.474247	0.545641	0.509452	0.556853	0.536848	0.533879
rxnAGORA209	0	0	0	0	0	0	0	0.331737	0.149757	0.134163	0.147346	0.133577	0.157197	0.145343	0	0	0	0	0	0.000345973	0	0	0	0	0	0	0
rxnAGORA210	0.647287	0.784944	0.676519	0.661943	0.595218	0.277778	0.319515	0.627165	0.454426	0.505576	0.430217	0.386692	0.454904	0.436282	0.520632	0.54676	0.533892	0.456565	0.485621	0.531414	0.455164	0.519889	0.529486	0.499947	0.530926	0.467207	0.463705
rxnAGORA211	0.66024	0.818531	0.687316	0.639944	0.621194	0.740464	0.558467	0.363259	0.432726	0.473326	0.407052	0.370452	0.389499	0.400557	0.411813	0.668851	0.716197	0.665504	0.661848	0.753757	0.379595	0.2963	0.41389	0.41789	0.446357	0.471873	0.479861
rxnAGORA212	0.730449	0.840348	0.795039	0.766282	0.775527	0.847086	0.755964	0.460907	0.433901	0.491079	0.418952	0.384294	0.414158	0.427507	0.666543	0.685042	0.725228	0.671404	0.672186	0.757542	0.422972	0.336658	0.463142	0.455064	0.495479	0.480137	0.493318
rxnAGORA213	0.776071	0.8457	0.811013	0.788599	0.801893	0.873515	0.782558	0.502294	0.475433	0.510492	0.442446	0.403302	0.42542	0.435316	0.670863	0.696722	0.730885	0.67755	0.677157	0.761604	0.512838	0.484742	0.572778	0.503749	0.54571	0.560469	0.547619
rxnAGORA214	0.79402	0.877111	0.842344	0.844268	0.85298	0.891075	0.859992	0.764994	0.632977	0.650543	0.605647	0.555418	0.584511	0.595004	0.706837	0.789861	0.789068	0.735204	0.72609	0.783836	0.580724	0.5668	0.61322	0.558771	0.604455	0.586106	0.571052
rxnAGORA215	0.0562936	0.0111068	0.105154	0.128643	0.157521	0.120674	0.218224	0.0332043	0.0153453	0.00660405	0.00823357	0.00841655	0.00977682	0.00726204	0.00636824	0.0058684	0.0044984	0.00703417	0.00837671	0.00529338	0.0684692	0.00634748	0.00947023	0.00961031	0.00610742	0.0121499	0.0101951
rxnAGORA216	0.0562936	0.0111068	0.105154	0.128643	0.157521	0.120674	0.218224	0.0332043	0.0153453	0.00660405	0.00823357	0.00841655	0.00977682	0.00726204	0.00636824	0.0058684	0.0044984	0.00703417	0.00837671	0.00529338	0.0684692	0.00634748	0.00947023	0.00961031	0.00610742	0.0121499	0.0101951
rxnAGORA217	0.645681	0.857755	0.821978	0.825378	0.8293	0.71694	0.773074	0.594587	0.366452	0.368613	0.357276	0.335055	0.370073	0.374727	0.287427	0.281886	0.285063	0.297224	0.237248	0.241195	0.462264	0.473159	0.543718	0.508713	0.556464	0.535583	0.532844
rxnAGORA218	0.00372779	0.000714471	0.00066835	0.000398089	0.000581106	0.000910747	0	0.000835329	0.0115759	0.00148684	0.000707178	0.000395491	0.0004095	0.000305235	0	0.000686727	0.00098595	0.00203027	0.00279766	0.000899529	0.0020424	0.00145085	0.000634876	0.000422431	0.000479013	0.000901276	0.000627392
rxnAGORA219	0.789578	0.877111	0.842344	0.844268	0.85298	0.8898	0.859992	0.764409	0.632928	0.650394	0.605268	0.555616	0.584664	0.594903	0.706837	0.789424	0.788945	0.734865	0.725699	0.783594	0.577903	0.566316	0.612197	0.558771	0.604066	0.58524	0.57055
rxnAGORA220	0.600849	0.822746	0.783473	0.754299	0.763096	0.677869	0.665135	0.560701	0.362695	0.363669	0.349093	0.325205	0.360847	0.366511	0.377812	0.206174	0.245116	0.26758	0.203953	0.231369	0.401576	0.398561	0.530509	0.460344	0.501796	0.51501	0.511889
rxnAGORA221	0.79402	0.877111	0.842344	0.844268	0.85298	0.891075	0.859992	0.764994	0.632977	0.650543	0.605698	0.555616	0.584664	0.595208	0.706837	0.789861	0.789068	0.735204	0.72609	0.783836	0.580724	0.5668	0.61322	0.558771	0.604575	0.586245	0.571366
rxnAGORA222	0.159105	0.0885295	0.172806	0.225557	0.264071	0.172678	0.344544	0.544969	0.230496	0.220102	0.226196	0.210253	0.229013	0.213308	0.335171	0.139718	0.10143	0.0882244	0.0782043	0.0421395	0.118362	0.144602	0.048956	0.0808956	0.0754446	0.0452718	0.0416588
rxnAGORA223	0.159105	0.0885295	0.172806	0.225557	0.264071	0.172678	0.344544	0.544969	0.230496	0.220102	0.226196	0.210253	0.229013	0.213308	0.335171	0.139718	0.10143	0.0882244	0.0782043	0.0421395	0.118362	0.144602	0.048956	0.0808956	0.0754446	0.0452718	0.0416588
rxnAGORA224	0.792037	0.867953	0.828011	0.829936	0.83314	0.875956	0.825577	0.759648	0.612549	0.630817	0.575138	0.52546	0.568591	0.568652	0.676449	0.737857	0.761154	0.696321	0.694275	0.77664	0.575861	0.510156	0.589376	0.531946	0.589246	0.572795	0.560763
rxnAGORA225	0.159105	0.0885295	0.172806	0.225557	0.264071	0.172678	0.344544	0.544969	0.230496	0.220102	0.226196	0.210253	0.229013	0.213308	0.335171	0.139718	0.10143	0.0882244	0.0782043	0.0421395	0.118362	0.144602	0.048956	0.0808956	0.0754446	0.0452718	0.0416588
rxnAGORA226	0.159105	0.0885295	0.172806	0.225557	0.264071	0.172678	0.344544	0.544969	0.230496	0.220102	0.226196	0.210253	0.229013	0.213308	0.335171	0.139718	0.10143	0.0882244	0.0782043	0.0421395	0.118362	0.144602	0.048956	0.0808956	0.0754446	0.0452718	0.0416588
rxnAGORA227	0.159105	0.0885295	0.172806	0.225557	0.264071	0.172678	0.344544	0.544969	0.230496	0.220102	0.226196	0.210253	0.229013	0.213308	0.335171	0.139718	0.10143	0.0882244	0.0782043	0.0421395	0.118362	0.144602	0.048956	0.0808956	0.0754446	0.0452718	0.0416588
rxnAGORA228	0.159105	0.0885295	0.172806	0.225557	0.264071	0.172678	0.344544	0.544969	0.230496	0.220102	0.226196	0.210253	0.229013	0.213308	0.335171	0.139718	0.10143	0.0882244	0.0782043	0.0421395	0.118362	0.144602	0.048956	0.0808956	0.0754446	0.0452718	0.0416588
rxnAGORA229	0.159105	0.0885295	0.172806	0.225557	0.264071	0.172678	0.344544	0.544969	0.230496	0.220102	0.226196	0.210253	0.229013	0.213308	0.335171	0.139718	0.10143	0.0882244	0.0782043	0.0421395	0.118362	0.144602	0.048956	0.0808956	0.0754446	0.0452718	0.0416588
rxnAGORA230	0.159105	0.0885295	0.172806	0.225557	0.264071	0.172678	0.344544	0.544969	0.230496	0.220102	0.226196	0.210253	0.229013	0.213308	0.335171	0.139718	0.10143	0.0882244	0.0782043	0.0421395	0.118362	0.144602	0.048956	0.0808956	0.0754446	0.0452718	0.0416588
rxnAGORA231	0.159581	0.0885295	0.173028	0.225717	0.264071	0.172678	0.344544	0.544969	0.230496	0.220102	0.226196	0.210253	0.229013	0.213308	0.336064	0.139718	0.10143	0.0882244	0.0782043	0.0422779	0.118459	0.144783	0.048956	0.0808956	0.0754446	0.0452718	0.0416588
rxnAGORA232	0.159581	0.0885295	0.173028	0.225717	0.264071	0.172678	0.344544	0.544969	0.230496	0.220102	0.226196	0.210253	0.229013	0.213308	0.336064	0.139718	0.10143	0.0882244	0.0782043	0.0422779	0.118459	0.144783	0.048956	0.0808956	0.0754446	0.0452718	0.0416588
rxnAGORA233	0.159105	0.0885295	0.172806	0.225557	0.264071	0.172678	0.344544	0.544969	0.230496	0.220102	0.226196	0.210253	0.229013	0.213308	0.335171	0.139718	0.10143	0.0882244	0.0782043	0.0421395	0.1241	0.146778	0.0558691	0.083747	0.0789773	0.0510954	0.0455487
rxnAGORA234	0.159105	0.0885295	0.172806	0.225557	0.264071	0.172678	0.344544	0.544969	0.230496	0.220102	0.226196	0.210253	0.229013	0.213308	0.335171	0.139718	0.10143	0.0882244	0.0782043	0.0421395	0.1241	0.146778	0.0558691	0.083747	0.0789773	0.0510954	0.0455487
rxnAGORA235	0.0562936	0.0111068	0.105154	0.128643	0.157521	0.120674	0.218224	0.0332043	0.0153453	0.00660405	0.00823357	0.00841655	0.00977682	0.00726204	0.00636824	0.0058684	0.0044984	0.00703417	0.00837671	0.00529338	0.0684692	0.00634748	0.00947023	0.00961031	0.00610742	0.0121499	0.0101951
rxnAGORA236	0.793623	0.877111	0.842344	0.844268	0.85298	0.891075	0.859992	0.76427	0.632977	0.650543	0.605698	0.555616	0.584664	0.595208	0.706837	0.789861	0.789068	0.735204	0.72609	0.783836	0.580529	0.5668	0.61322	0.558771	0.604575	0.586245	0.571366
rxnAGORA237	0.159581	0.0885295	0.173028	0.225717	0.264071	0.172678	0.344544	0.544969	0.230496	0.220102	0.226196	0.210253	0.229013	0.213308	0.336064	0.139718	0.10143	0.0882244	0.0782043	0.0422779	0.118459	0.144783	0.048956	0.0808956	0.0754446	0.0452718	0.0416588
rxnAGORA238	0.159581	0.0885295	0.173028	0.225717	0.264071	0.172678	0.344544	0.544969	0.230496	0.220102	0.226196	0.210253	0.229013	0.213308	0.336064	0.139718	0.10143	0.0882244	0.0782043	0.0422779	0.118459	0.144783	0.048956	0.0808956	0.0754446	0.0452718	0.0416588
rxnAGORA239	0.240165	0.0876202	0.167162	0.219268	0.260252	0.213206	0.310129	0.593696	0.409728	0.427021	0.378946	0.345445	0.392421	0.369029	0.594667	0.479086	0.474304	0.361614	0.446649	0.486369	0.245672	0.284246	0.219314	0.152392	0.171467	0.132141	0.106845
rxnAGORA240	0.594424	0.815537	0.780484	0.786027	0.765233	0.337341	0.505671	0.604667	0.299805	0.304827	0.276027	0.261346	0.302826	0.297171	0.328393	0.144587	0.162928	0.175003	0.0929408	0.108808	0.371912	0.475759	0.462472	0.455275	0.472936	0.4514	0.447832
rxnAGORA241	0.542076	0.782996	0.658993	0.616919	0.564918	0.22031	0.271021	0.599905	0.296741	0.293825	0.261757	0.234353	0.276208	0.254896	0.316327	0.0745411	0.0987183	0.111111	0.0552049	0.0647661	0.294787	0.311571	0.353308	0.391594	0.388899	0.376213	0.391367
rxnAGORA242	0	0	0	0	0	0	0	0	0	0	0	0	0	0	0	0	0	0	0	0	0	0	0	0	0	0	0
rxnAGORA243	0.0621827	0.0153287	0.0166345	0.0149682	0.0175162	0.0160291	0.0121236	0.38943	0.214835	0.209744	0.209628	0.199311	0.215363	0.207153	0.282437	0.039081	0.029599	0.0369345	0.0275211	0.0173678	0.0487259	0.105005	0.0838742	0.0739254	0.0716524	0.0328619	0.03344
rxnAGORA244	0.0368813	0.0137049	0.0208674	0.0303344	0.0357795	0.0367031	0.0461478	0.30729	0.241586	0.177925	0.211194	0.202937	0.213657	0.201913	0.0476687	0.0621176	0.081156	0.0747508	0.0869226	0.0721699	0.079751	0.0577318	0.105389	0.0808956	0.0991557	0.10018	0.0999435
rxnAGORA245	0.0831179	0.0178878	0.0301574	0.0411664	0.0444214	0.0425501	0.0555338	0.112432	0.0587257	0.0649229	0.070546	0.0722143	0.0826167	0.072099	0.282698	0.0382133	0.054523	0.0350314	0.0618185	0.0481387	0.0989107	0.0227663	0.0618616	0.041187	0.0502605	0.0941798	0.0886505
rxnAGORA246	0.0831179	0.0178878	0.0301574	0.0411664	0.0444214	0.0425501	0.0555338	0.364034	0.205078	0.188826	0.20299	0.194619	0.22671	0.206606	0.284932	0.046454	0.0583436	0.0374923	0.0629896	0.0491074	0.101926	0.076871	0.0815427	0.0612525	0.0631938	0.10548	0.0960537
rxnAGORA247	0.0831179	0.0178878	0.0301574	0.0411664	0.0444214	0.0425501	0.0555338	0.363421	0.201819	0.185902	0.201677	0.193482	0.224969	0.204927	0.282698	0.0382133	0.054523	0.0350314	0.0618185	0.0484846	0.0989107	0.0227663	0.0618616	0.041187	0.0502605	0.0941798	0.0886505
rxnAGORA248	0.0831179	0.0178878	0.0301574	0.0411664	0.0444214	0.0425501	0.0555338	0.363811	0.202257	0.186596	0.20198	0.19363	0.225276	0.205283	0.282698	0.0382133	0.054523	0.0350314	0.0618185	0.0484846	0.0995915	0.0236126	0.0628492	0.041187	0.0505598	0.0943878	0.088776
rxnAGORA249	0.137262	0.0454793	0.0562008	0.0582325	0.0830815	0.504973	0.345327	0.363067	0.248648	0.219587	0.246037	0.216334	0.234388	0.227146	0.155221	0.159121	0.14804	0.146561	0.161561	0.169291	0.159988	0.0785153	0.0865971	0.0702292	0.0704269	0.118594	0.105966
rxnAGORA250	0.0724104	0.0226942	0.0255904	0.0551393	0.0435082	0.021694	0.0696128	0.118433	0.0378478	0.0538707	0.0372582	0.0378312	0.0479243	0.0331943	0.138053	0.0539924	0.0345113	0.0199479	0.0198211	0.0105314	0.0804318	0.0786846	0.0180904	0.0511142	0.0557691	0.0245736	0.0250643
rxnAGORA251	0.628589	0.822941	0.792774	0.790904	0.773576	0.793716	0.782167	0.575625	0.399039	0.385526	0.379148	0.34498	0.367539	0.369563	0.287092	0.298648	0.301778	0.328504	0.256653	0.29124	0.505835	0.456656	0.514126	0.483156	0.526016	0.54886	0.535103
rxnAGORA252	0.572335	0.816576	0.77445	0.746497	0.752221	0.670583	0.663571	0.18593	0.192206	0.189139	0.179977	0.168887	0.169623	0.200806	0.241881	0.19848	0.238846	0.26111	0.197056	0.226145	0.313071	0.304377	0.425755	0.435315	0.466948	0.44939	0.468066
rxnAGORA253	0.770067	0.862757	0.827232	0.83336	0.832434	0.659199	0.715096	0.743053	0.565224	0.603583	0.558317	0.520096	0.564906	0.574452	0.627216	0.702866	0.715245	0.647871	0.651464	0.69326	0.518382	0.543526	0.585003	0.540606	0.580384	0.556364	0.549344
rxnAGORA254	0.159105	0.0885295	0.172806	0.225557	0.264071	0.172678	0.344544	0.544969	0.230496	0.220102	0.226196	0.210253	0.229013	0.213308	0.335171	0.139718	0.10143	0.0882244	0.0782043	0.0421395	0.118362	0.144602	0.048956	0.0808956	0.0754446	0.0452718	0.0416588
rxnAGORA255	0	0	0	0	0	0	0	0	0	0	0	0	0	0	0	0	0	0	0	0	0	0	0	0	0	0	0
rxnAGORA256	0.623652	0.74974	0.636046	0.592118	0.522331	0.247268	0.232695	0.51672	0.458062	0.495886	0.428247	0.396678	0.450182	0.444892	0.54536	0.481131	0.519457	0.46687	0.472707	0.554283	0.395546	0.28612	0.382195	0.388637	0.402251	0.393026	0.402597
rxnAGORA257	0.656885	0.777734	0.666122	0.613296	0.563258	0.71102	0.522487	0.520285	0.518373	0.562398	0.487043	0.436969	0.483351	0.481419	0.572769	0.596751	0.610534	0.574166	0.566331	0.671499	0.395546	0.28612	0.382195	0.388637	0.402251	0.393026	0.402597
rxnAGORA258	0.583657	0.808197	0.675572	0.627807	0.606488	0.570219	0.473504	0.485758	0.327456	0.305174	0.310729	0.284902	0.308072	0.325317	0.136377	0.18963	0.231868	0.253584	0.190306	0.220713	0.316086	0.269859	0.376252	0.399937	0.418717	0.442024	0.456145
rxnAGORA259	0.603609	0.768875	0.645247	0.603121	0.55748	0.264189	0.237779	0.536047	0.470044	0.489062	0.455291	0.4298	0.480651	0.492802	0.33599	0.501492	0.570693	0.512588	0.533904	0.601702	0.445244	0.424036	0.563332	0.479354	0.52701	0.536904	0.526915
rxnAGORA260	0	0	0	0	0	0	0	0	0	0	0	0	0	0	0	0	0	0	0	0	0	0	0	0	0.000119753	0.000138658	0.000313696
rxnAGORA261	0.79402	0.877111	0.842344	0.844268	0.85298	0.891075	0.859992	0.764994	0.632977	0.650543	0.605698	0.555616	0.584664	0.595208	0.706837	0.789861	0.789068	0.735204	0.72609	0.783836	0.580724	0.5668	0.61322	0.558771	0.604575	0.586245	0.571366
rxnAGORA262	0.759835	0.806833	0.695752	0.648328	0.616221	0.749271	0.556903	0.641129	0.593859	0.614586	0.556347	0.510481	0.553069	0.55437	0.633845	0.673976	0.704169	0.662299	0.662622	0.754774	0.567886	0.48797	0.603414	0.511881	0.550925	0.570646	0.55336
rxnAGORA263	0.75349	0.807353	0.78739	0.760828	0.757098	0.845811	0.743058	0.607771	0.571291	0.575878	0.53791	0.489519	0.52425	0.535089	0.629972	0.667234	0.700718	0.65953	0.659889	0.752629	0.566719	0.433624	0.585497	0.492449	0.53883	0.559068	0.545894
rxnAGORA264	0.793544	0.877111	0.842121	0.844108	0.85298	0.891075	0.859992	0.764883	0.632977	0.650543	0.605698	0.555616	0.584664	0.595208	0.703858	0.7893	0.78839	0.734588	0.72583	0.783352	0.579459	0.5668	0.612373	0.558771	0.604275	0.586245	0.57124
rxnAGORA267	0.791006	0.85821	0.828383	0.804459	0.823261	0.890073	0.816973	0.764994	0.632296	0.649849	0.604637	0.554627	0.583538	0.593733	0.70505	0.745474	0.762263	0.723883	0.714964	0.779269	0.57732	0.49595	0.606589	0.518112	0.555296	0.574737	0.556999
rxnAGORA268	0.79402	0.877111	0.842344	0.844268	0.85298	0.891075	0.859992	0.764994	0.632977	0.650543	0.605698	0.555616	0.584664	0.595208	0.706837	0.789861	0.789068	0.735204	0.72609	0.783836	0.580724	0.5668	0.61322	0.558771	0.604575	0.586245	0.571366
rxnAGORA269	0.730826	0.829761	0.701916	0.652966	0.642412	0.748907	0.560422	0.59978	0.578234	0.572719	0.52859	0.482141	0.511722	0.528832	0.69168	0.697216	0.734841	0.682878	0.678286	0.767575	0.531511	0.492746	0.599199	0.513993	0.549937	0.565256	0.54787
rxnAGORA270	0.704981	0.828904	0.700446	0.651561	0.64164	0.747851	0.560422	0.550949	0.567597	0.563087	0.520291	0.475727	0.505068	0.52185	0.632951	0.68624	0.728623	0.678375	0.675524	0.765493	0.487746	0.435026	0.57057	0.485268	0.533669	0.548766	0.537047
rxnAGORA271	0.715022	0.829371	0.701767	0.652866	0.642371	0.748543	0.560422	0.588183	0.577432	0.572186	0.52811	0.481807	0.511517	0.528667	0.689558	0.697216	0.734841	0.682847	0.678269	0.767575	0.496401	0.491234	0.594949	0.509874	0.548231	0.561495	0.545894
rxnAGORA272	0.69517	0.826215	0.69821	0.64879	0.634368	0.74255	0.553774	0.330356	0.425627	0.448293	0.394434	0.358612	0.367322	0.394109	0.633025	0.691291	0.729529	0.67672	0.670846	0.761846	0.481035	0.479301	0.591154	0.501214	0.542626	0.555096	0.540153
rxnAGORA273	0.789657	0.869869	0.835289	0.834992	0.842811	0.880556	0.842002	0.764521	0.632636	0.648808	0.603273	0.55218	0.580902	0.592639	0.706837	0.788925	0.788729	0.734588	0.724919	0.782521	0.577514	0.565047	0.612408	0.556975	0.603138	0.584096	0.569107
rxnAGORA274	0.79402	0.877111	0.842344	0.844268	0.85298	0.891075	0.859992	0.764994	0.632952	0.650543	0.605698	0.555443	0.584562	0.595106	0.706837	0.789861	0.789068	0.735204	0.72609	0.783836	0.580724	0.5668	0.61322	0.558771	0.604575	0.586245	0.571366
rxnAGORA275	0.160454	0.0739153	0.163969	0.190048	0.242404	0.175228	0.301525	0.254163	0.0938716	0.102196	0.0940041	0.092891	0.088145	0.0870428	0.336362	0.0958921	0.0753019	0.0775194	0.067339	0.037711	0.195779	0.19925	0.193426	0.101067	0.109035	0.105033	0.0809963
rxnAGORA276	0.769785	0.848428	0.813241	0.789375	0.803013	0.874244	0.782558	0.749649	0.629835	0.64883	0.602192	0.552118	0.580825	0.591481	0.647587	0.710832	0.746167	0.70379	0.692235	0.773159	0.560105	0.492963	0.603305	0.515894	0.553105	0.571752	0.553297
rxnAGORA277	0.79402	0.877111	0.842344	0.844268	0.85298	0.891075	0.859992	0.764994	0.632977	0.650543	0.605698	0.555616	0.584664	0.595208	0.706837	0.789861	0.789068	0.735204	0.72609	0.783836	0.580724	0.5668	0.613149	0.558771	0.604575	0.586245	0.57124
rxnAGORA278	0.748957	0.827436	0.696443	0.646509	0.628781	0.741311	0.553774	0.331074	0.418845	0.441659	0.389013	0.354793	0.361576	0.388106	0.583383	0.677241	0.723255	0.672349	0.668832	0.759037	0.449815	0.339185	0.476746	0.460978	0.500491	0.487788	0.498651
rxnAGORA279	0.748957	0.827436	0.696443	0.646509	0.628781	0.741311	0.553774	0.331074	0.418845	0.441659	0.389013	0.354793	0.361576	0.388106	0.583383	0.677241	0.723255	0.672349	0.668832	0.759037	0.449815	0.339185	0.476746	0.460978	0.500491	0.487788	0.498651
rxnAGORA280	0.748957	0.827436	0.696443	0.646509	0.628781	0.741311	0.553774	0.331074	0.418845	0.441659	0.389013	0.354793	0.361576	0.388106	0.583383	0.677241	0.723255	0.672349	0.668832	0.759037	0.449815	0.339185	0.476746	0.460978	0.500491	0.487788	0.498651
rxnAGORA281	0.748957	0.827436	0.696443	0.646509	0.628781	0.741311	0.553774	0.331074	0.418845	0.441659	0.389013	0.354793	0.361576	0.388106	0.583383	0.677241	0.723255	0.672349	0.668832	0.759037	0.449815	0.339185	0.476746	0.460978	0.500491	0.487788	0.498651
rxnAGORA282	0.748957	0.827436	0.696443	0.646509	0.628781	0.741311	0.553774	0.331074	0.418845	0.441659	0.389013	0.354793	0.361576	0.388106	0.583383	0.677241	0.723255	0.672349	0.668832	0.759037	0.449815	0.339185	0.476746	0.460978	0.500491	0.487788	0.498651
rxnAGORA283	0.748957	0.827436	0.696443	0.646509	0.628781	0.741311	0.553774	0.331074	0.418845	0.441659	0.389013	0.354793	0.361576	0.388106	0.583383	0.677241	0.723255	0.672349	0.668832	0.759037	0.449815	0.339185	0.476746	0.460978	0.500491	0.487788	0.498651
rxnAGORA284	0.748957	0.827436	0.696443	0.646509	0.628781	0.741311	0.553774	0.331074	0.418845	0.441659	0.389013	0.354793	0.361576	0.388106	0.583383	0.677241	0.723255	0.672349	0.668832	0.759037	0.449815	0.339185	0.476746	0.460978	0.500491	0.487788	0.498651
rxnAGORA285	0.748957	0.827436	0.696443	0.646509	0.628781	0.741311	0.553774	0.331074	0.418845	0.441659	0.389013	0.354793	0.361576	0.388106	0.583383	0.677241	0.723255	0.672349	0.668832	0.759037	0.449815	0.339185	0.476746	0.460978	0.500491	0.487788	0.498651
rxnAGORA286	0.748957	0.827436	0.696443	0.646509	0.628781	0.741311	0.553774	0.331074	0.418845	0.441659	0.389013	0.354793	0.361576	0.388106	0.583383	0.677241	0.723255	0.672349	0.668832	0.759037	0.449815	0.339185	0.476746	0.460978	0.500491	0.487788	0.498651
rxnAGORA287	0.748957	0.827436	0.696443	0.646509	0.628781	0.741311	0.553774	0.331074	0.418845	0.441659	0.389013	0.354793	0.361576	0.388106	0.583383	0.677241	0.723255	0.672349	0.668832	0.759037	0.449815	0.339185	0.476746	0.460978	0.500491	0.487788	0.498651
rxnAGORA288	0.748957	0.827436	0.696443	0.646509	0.628781	0.741311	0.553774	0.331074	0.418845	0.441659	0.389013	0.354793	0.361576	0.388106	0.583383	0.677241	0.723255	0.672349	0.668832	0.759037	0.449815	0.339185	0.476746	0.460978	0.500491	0.487788	0.498651
rxnAGORA289	0.748957	0.827436	0.696443	0.646509	0.628781	0.741311	0.553774	0.331074	0.418845	0.441659	0.389013	0.354793	0.361576	0.388106	0.583383	0.677241	0.723255	0.672349	0.668832	0.759037	0.449815	0.339185	0.476746	0.460978	0.500491	0.487788	0.498651
rxnAGORA290	0.748957	0.827436	0.696443	0.646509	0.628781	0.741311	0.553774	0.331074	0.418845	0.441659	0.389013	0.354793	0.361576	0.388106	0.583383	0.677241	0.723255	0.672349	0.668832	0.759037	0.449815	0.339185	0.476746	0.460978	0.500491	0.487788	0.498651
rxnAGORA291	0.748957	0.827436	0.696443	0.646509	0.628781	0.741311	0.553774	0.331074	0.418845	0.441659	0.389013	0.354793	0.361576	0.388106	0.583383	0.677241	0.723255	0.672349	0.668832	0.759037	0.449815	0.339185	0.476746	0.460978	0.500491	0.487788	0.498651
rxnAGORA292	0.748957	0.827436	0.696443	0.646509	0.628781	0.741311	0.553774	0.331074	0.418845	0.441659	0.389013	0.354793	0.361576	0.388106	0.583383	0.677241	0.723255	0.672349	0.668832	0.759037	0.449815	0.339185	0.476746	0.460978	0.500491	0.487788	0.498651
rxnAGORA293	0.748957	0.827436	0.696443	0.646509	0.628781	0.741311	0.553774	0.331074	0.418845	0.441659	0.389013	0.354793	0.361576	0.388106	0.583383	0.677241	0.723255	0.672349	0.668832	0.759037	0.449815	0.339185	0.476746	0.460978	0.500491	0.487788	0.498651
rxnAGORA294	0.748957	0.827436	0.696443	0.646509	0.628781	0.741311	0.553774	0.331074	0.418845	0.441659	0.389013	0.354793	0.361576	0.388106	0.583383	0.677241	0.723255	0.672349	0.668832	0.759037	0.449815	0.339185	0.476746	0.460978	0.500491	0.487788	0.498651
rxnAGORA295	0.748957	0.827436	0.696443	0.646509	0.628781	0.741311	0.553774	0.331074	0.418845	0.441659	0.389013	0.354793	0.361576	0.388106	0.583383	0.677241	0.723255	0.672349	0.668832	0.759037	0.449815	0.339185	0.476746	0.460978	0.500491	0.487788	0.498651
rxnAGORA296	0.748957	0.827436	0.696443	0.646509	0.628781	0.741311	0.553774	0.331074	0.418845	0.441659	0.389013	0.354793	0.361576	0.388106	0.583383	0.677241	0.723255	0.672349	0.668832	0.759037	0.449815	0.339185	0.476746	0.460978	0.500491	0.487788	0.498651
rxnAGORA297	0.748957	0.827436	0.696443	0.646509	0.628781	0.741311	0.553774	0.331074	0.418845	0.441659	0.389013	0.354793	0.361576	0.388106	0.583383	0.677241	0.723255	0.672349	0.668832	0.759037	0.449815	0.339185	0.476746	0.460978	0.500491	0.487788	0.498651
rxnAGORA298	0.748957	0.827436	0.696443	0.646509	0.628781	0.741311	0.553774	0.331074	0.418845	0.441659	0.389013	0.354793	0.361576	0.388106	0.583383	0.677241	0.723255	0.672349	0.668832	0.759037	0.449815	0.339185	0.476746	0.460978	0.500491	0.487788	0.498651
rxnAGORA299	0.748957	0.827436	0.696443	0.646509	0.628781	0.741311	0.553774	0.331074	0.418845	0.441659	0.389013	0.354793	0.361576	0.388106	0.583383	0.677241	0.723255	0.672349	0.668832	0.759037	0.449815	0.339185	0.476746	0.460978	0.500491	0.487788	0.498651
rxnAGORA300	0.748957	0.827436	0.696443	0.646509	0.628781	0.741311	0.553774	0.331074	0.418845	0.441659	0.389013	0.354793	0.361576	0.388106	0.583383	0.677241	0.723255	0.672349	0.668832	0.759037	0.449815	0.339185	0.476746	0.460978	0.500491	0.487788	0.498651
rxnAGORA301	0.748957	0.827436	0.696443	0.646509	0.628781	0.741311	0.553774	0.331074	0.418845	0.441659	0.389013	0.354793	0.361576	0.388106	0.583383	0.677241	0.723255	0.672349	0.668832	0.759037	0.449815	0.339185	0.476746	0.460978	0.500491	0.487788	0.498651
rxnAGORA302	0.748957	0.827436	0.696443	0.646509	0.628781	0.741311	0.553774	0.331074	0.418845	0.441659	0.389013	0.354793	0.361576	0.388106	0.583383	0.677241	0.723255	0.672349	0.668832	0.759037	0.449815	0.339185	0.476746	0.460978	0.500491	0.487788	0.498651
rxnAGORA303	0.748957	0.827436	0.696443	0.646509	0.628781	0.741311	0.553774	0.331074	0.418845	0.441659	0.389013	0.354793	0.361576	0.388106	0.583383	0.677241	0.723255	0.672349	0.668832	0.759037	0.449815	0.339185	0.476746	0.460978	0.500491	0.487788	0.498651
rxnAGORA304	0.748957	0.827436	0.696443	0.646509	0.628781	0.741311	0.553774	0.331074	0.418845	0.441659	0.389013	0.354793	0.361576	0.388106	0.583383	0.677241	0.723255	0.672349	0.668832	0.759037	0.449815	0.339185	0.476746	0.460978	0.500491	0.487788	0.498651
rxnAGORA305	0.748957	0.827436	0.696443	0.646509	0.628781	0.741311	0.553774	0.331074	0.418845	0.441659	0.389013	0.354793	0.361576	0.388106	0.583383	0.677241	0.723255	0.672349	0.668832	0.759037	0.449815	0.339185	0.476746	0.460978	0.500491	0.487788	0.498651
rxnAGORA306	0.748957	0.827436	0.696443	0.646509	0.628781	0.741311	0.553774	0.331074	0.418845	0.441659	0.389013	0.354793	0.361576	0.388106	0.583383	0.677241	0.723255	0.672349	0.668832	0.759037	0.449815	0.339185	0.476746	0.460978	0.500491	0.487788	0.498651
rxnAGORA307	0.748957	0.827436	0.696443	0.646509	0.628781	0.741311	0.553774	0.331074	0.418845	0.441659	0.389013	0.354793	0.361576	0.388106	0.583383	0.677241	0.723255	0.672349	0.668832	0.759037	0.449815	0.339185	0.476746	0.460978	0.500491	0.487788	0.498651
rxnAGORA308	0.748957	0.827436	0.696443	0.646509	0.628781	0.741311	0.553774	0.331074	0.418845	0.441659	0.389013	0.354793	0.361576	0.388106	0.583383	0.677241	0.723255	0.672349	0.668832	0.759037	0.449815	0.339185	0.476746	0.460978	0.500491	0.487788	0.498651
rxnAGORA309	0.748957	0.827436	0.696443	0.646509	0.628781	0.741311	0.553774	0.331074	0.418845	0.441659	0.389013	0.354793	0.361576	0.388106	0.583383	0.677241	0.723255	0.672349	0.668832	0.759037	0.449815	0.339185	0.476746	0.460978	0.500491	0.487788	0.498651
rxnAGORA310	0.748957	0.827436	0.696443	0.646509	0.628781	0.741311	0.553774	0.331074	0.418845	0.441659	0.389013	0.354793	0.361576	0.388106	0.583383	0.677241	0.723255	0.672349	0.668832	0.759037	0.449815	0.339185	0.476746	0.460978	0.500491	0.487788	0.498651
rxnAGORA311	0.748957	0.827436	0.696443	0.646509	0.628781	0.741311	0.553774	0.331074	0.418845	0.441659	0.389013	0.354793	0.361576	0.388106	0.583383	0.677241	0.723255	0.672349	0.668832	0.759037	0.449815	0.339185	0.476746	0.460978	0.500491	0.487788	0.498651
rxnAGORA312	0.748957	0.827436	0.696443	0.646509	0.628781	0.741311	0.553774	0.331074	0.418845	0.441659	0.389013	0.354793	0.361576	0.388106	0.583383	0.677241	0.723255	0.672349	0.668832	0.759037	0.449815	0.339185	0.476746	0.460978	0.500491	0.487788	0.498651
rxnAGORA313	0.748957	0.827436	0.696443	0.646509	0.628781	0.741311	0.553774	0.331074	0.418845	0.441659	0.389013	0.354793	0.361576	0.388106	0.583383	0.677241	0.723255	0.672349	0.668832	0.759037	0.449815	0.339185	0.476746	0.460978	0.500491	0.487788	0.498651
rxnAGORA314	0.748957	0.827436	0.696443	0.646509	0.628781	0.741311	0.553774	0.331074	0.418845	0.441659	0.389013	0.354793	0.361576	0.388106	0.583383	0.677241	0.723255	0.672349	0.668832	0.759037	0.449815	0.339185	0.476746	0.460978	0.500491	0.487788	0.498651
rxnAGORA315	0.748957	0.827436	0.696443	0.646509	0.628781	0.741311	0.553774	0.331074	0.418845	0.441659	0.389013	0.354793	0.361576	0.388106	0.583383	0.677241	0.723255	0.672349	0.668832	0.759037	0.449815	0.339185	0.476746	0.460978	0.500491	0.487788	0.498651
rxnAGORA316	0.748957	0.827436	0.696443	0.646509	0.628781	0.741311	0.553774	0.331074	0.418845	0.441659	0.389013	0.354793	0.361576	0.388106	0.583383	0.677241	0.723255	0.672349	0.668832	0.759037	0.449815	0.339185	0.476746	0.460978	0.500491	0.487788	0.498651
rxnAGORA317	0.748957	0.827436	0.696443	0.646509	0.628781	0.741311	0.553774	0.331074	0.418845	0.441659	0.389013	0.354793	0.361576	0.388106	0.583383	0.677241	0.723255	0.672349	0.668832	0.759037	0.449815	0.339185	0.476746	0.460978	0.500491	0.487788	0.498651
rxnAGORA318	0.748957	0.827436	0.696443	0.646509	0.628781	0.741311	0.553774	0.331074	0.418845	0.441659	0.389013	0.354793	0.361576	0.388106	0.583383	0.677241	0.723255	0.672349	0.668832	0.759037	0.449815	0.339185	0.476746	0.460978	0.500491	0.487788	0.498651
rxnAGORA319	0.748957	0.827436	0.696443	0.646509	0.628781	0.741311	0.553774	0.331074	0.418845	0.441659	0.389013	0.354793	0.361576	0.388106	0.583383	0.677241	0.723255	0.672349	0.668832	0.759037	0.449815	0.339185	0.476746	0.460978	0.500491	0.487788	0.498651
rxnAGORA320	0.748957	0.827436	0.696443	0.646509	0.628781	0.741311	0.553774	0.331074	0.418845	0.441659	0.389013	0.354793	0.361576	0.388106	0.583383	0.677241	0.723255	0.672349	0.668832	0.759037	0.449815	0.339185	0.476746	0.460978	0.500491	0.487788	0.498651
rxnAGORA321	0.748957	0.827436	0.696443	0.646509	0.628781	0.741311	0.553774	0.331074	0.418845	0.441659	0.389013	0.354793	0.361576	0.388106	0.583383	0.677241	0.723255	0.672349	0.668832	0.759037	0.449815	0.339185	0.476746	0.460978	0.500491	0.487788	0.498651
rxnAGORA322	0.748957	0.827436	0.696443	0.646509	0.628781	0.741311	0.553774	0.331074	0.418845	0.441659	0.389013	0.354793	0.361576	0.388106	0.583383	0.677241	0.723255	0.672349	0.668832	0.759037	0.449815	0.339185	0.476746	0.460978	0.500491	0.487788	0.498651
rxnAGORA323	0.748957	0.827436	0.696443	0.646509	0.628781	0.741311	0.553774	0.331074	0.418845	0.441659	0.389013	0.354793	0.361576	0.388106	0.583383	0.677241	0.723255	0.672349	0.668832	0.759037	0.449815	0.339185	0.476746	0.460978	0.500491	0.487788	0.498651
rxnAGORA324	0.748957	0.827436	0.696443	0.646509	0.628781	0.741311	0.553774	0.331074	0.418845	0.441659	0.389013	0.354793	0.361576	0.388106	0.583383	0.677241	0.723255	0.672349	0.668832	0.759037	0.449815	0.339185	0.476746	0.460978	0.500491	0.487788	0.498651
rxnAGORA325	0.748957	0.827436	0.696443	0.646509	0.628781	0.741311	0.553774	0.331074	0.418845	0.441659	0.389013	0.354793	0.361576	0.388106	0.583383	0.677241	0.723255	0.672349	0.668832	0.759037	0.449815	0.339185	0.476746	0.460978	0.500491	0.487788	0.498651
rxnAGORA326	0.748957	0.827436	0.696443	0.646509	0.628781	0.741311	0.553774	0.331074	0.418845	0.441659	0.389013	0.354793	0.361576	0.388106	0.583383	0.677241	0.723255	0.672349	0.668832	0.759037	0.449815	0.339185	0.476746	0.460978	0.500491	0.487788	0.498651
rxnAGORA327	0.748957	0.827436	0.696443	0.646509	0.628781	0.741311	0.553774	0.331074	0.418845	0.441659	0.389013	0.354793	0.361576	0.388106	0.583383	0.677241	0.723255	0.672349	0.668832	0.759037	0.449815	0.339185	0.476746	0.460978	0.500491	0.487788	0.498651
rxnAGORA328	0.748957	0.827436	0.696443	0.646509	0.628781	0.741311	0.553774	0.331074	0.418845	0.441659	0.389013	0.354793	0.361576	0.388106	0.583383	0.677241	0.723255	0.672349	0.668832	0.759037	0.449815	0.339185	0.476746	0.460978	0.500491	0.487788	0.498651
rxnAGORA329	0.748957	0.827436	0.696443	0.646509	0.628781	0.741311	0.553774	0.331074	0.418845	0.441659	0.389013	0.354793	0.361576	0.388106	0.583383	0.677241	0.723255	0.672349	0.668832	0.759037	0.449815	0.339185	0.476746	0.460978	0.500491	0.487788	0.498651
rxnAGORA330	0.748957	0.827436	0.696443	0.646509	0.628781	0.741311	0.553774	0.331074	0.418845	0.441659	0.389013	0.354793	0.361576	0.388106	0.583383	0.677241	0.723255	0.672349	0.668832	0.759037	0.449815	0.339185	0.476746	0.460978	0.500491	0.487788	0.498651
rxnAGORA331	0.748957	0.827436	0.696443	0.646509	0.628781	0.741311	0.553774	0.331074	0.418845	0.441659	0.389013	0.354793	0.361576	0.388106	0.583383	0.677241	0.723255	0.672349	0.668832	0.759037	0.449815	0.339185	0.476746	0.460978	0.500491	0.487788	0.498651
rxnAGORA332	0.748957	0.827436	0.696443	0.646509	0.628781	0.741311	0.553774	0.331074	0.418845	0.441659	0.389013	0.354793	0.361576	0.388106	0.583383	0.677241	0.723255	0.672349	0.668832	0.759037	0.449815	0.339185	0.476746	0.460978	0.500491	0.487788	0.498651
rxnAGORA333	0.748957	0.827436	0.696443	0.646509	0.628781	0.741311	0.553774	0.331074	0.418845	0.441659	0.389013	0.354793	0.361576	0.388106	0.583383	0.677241	0.723255	0.672349	0.668832	0.759037	0.449815	0.339185	0.476746	0.460978	0.500491	0.487788	0.498651
rxnAGORA334	0.748957	0.827436	0.696443	0.646509	0.628781	0.741311	0.553774	0.331074	0.418845	0.441659	0.389013	0.354793	0.361576	0.388106	0.583383	0.677241	0.723255	0.672349	0.668832	0.759037	0.449815	0.339185	0.476746	0.460978	0.500491	0.487788	0.498651
rxnAGORA335	0.748957	0.827436	0.696443	0.646509	0.628781	0.741311	0.553774	0.331074	0.418845	0.441659	0.389013	0.354793	0.361576	0.388106	0.583383	0.677241	0.723255	0.672349	0.668832	0.759037	0.449815	0.339185	0.476746	0.460978	0.500491	0.487788	0.498651
rxnAGORA336	0.748957	0.827436	0.696443	0.646509	0.628781	0.741311	0.553774	0.331074	0.418845	0.441659	0.389013	0.354793	0.361576	0.388106	0.583383	0.677241	0.723255	0.672349	0.668832	0.759037	0.449815	0.339185	0.476746	0.460978	0.500491	0.487788	0.498651
rxnAGORA337	0.748957	0.827436	0.696443	0.646509	0.628781	0.741311	0.553774	0.331074	0.418845	0.441659	0.389013	0.354793	0.361576	0.388106	0.583383	0.677241	0.723255	0.672349	0.668832	0.759037	0.449815	0.339185	0.476746	0.460978	0.500491	0.487788	0.498651
rxnAGORA338	0.748957	0.827436	0.696443	0.646509	0.628781	0.741311	0.553774	0.331074	0.418845	0.441659	0.389013	0.354793	0.361576	0.388106	0.583383	0.677241	0.723255	0.672349	0.668832	0.759037	0.449815	0.339185	0.476746	0.460978	0.500491	0.487788	0.498651
rxnAGORA339	0.748957	0.827436	0.696443	0.646509	0.628781	0.741311	0.553774	0.331074	0.418845	0.441659	0.389013	0.354793	0.361576	0.388106	0.583383	0.677241	0.723255	0.672349	0.668832	0.759037	0.449815	0.339185	0.476746	0.460978	0.500491	0.487788	0.498651
rxnAGORA340	0.748957	0.827436	0.696443	0.646509	0.628781	0.741311	0.553774	0.331074	0.418845	0.441659	0.389013	0.354793	0.361576	0.388106	0.583383	0.677241	0.723255	0.672349	0.668832	0.759037	0.449815	0.339185	0.476746	0.460978	0.500491	0.487788	0.498651
rxnAGORA341	0.748957	0.827436	0.696443	0.646509	0.628781	0.741311	0.553774	0.331074	0.418845	0.441659	0.389013	0.354793	0.361576	0.388106	0.583383	0.677241	0.723255	0.672349	0.668832	0.759037	0.449815	0.339185	0.476746	0.460978	0.500491	0.487788	0.498651
rxnAGORA342	0.748957	0.827436	0.696443	0.646509	0.628781	0.741311	0.553774	0.331074	0.418845	0.441659	0.389013	0.354793	0.361576	0.388106	0.583383	0.677241	0.723255	0.672349	0.668832	0.759037	0.449815	0.339185	0.476746	0.460978	0.500491	0.487788	0.498651
rxnAGORA343	0.748957	0.827436	0.696443	0.646509	0.628781	0.741311	0.553774	0.331074	0.418845	0.441659	0.389013	0.354793	0.361576	0.388106	0.583383	0.677241	0.723255	0.672349	0.668832	0.759037	0.449815	0.339185	0.476746	0.460978	0.500491	0.487788	0.498651
rxnAGORA344	0.748957	0.827436	0.696443	0.646509	0.628781	0.741311	0.553774	0.331074	0.418845	0.441659	0.389013	0.354793	0.361576	0.388106	0.583383	0.677241	0.723255	0.672349	0.668832	0.759037	0.449815	0.339185	0.476746	0.460978	0.500491	0.487788	0.498651
rxnAGORA345	0.748957	0.827436	0.696443	0.646509	0.628781	0.741311	0.553774	0.331074	0.418845	0.441659	0.389013	0.354793	0.361576	0.388106	0.583383	0.677241	0.723255	0.672349	0.668832	0.759037	0.449815	0.339185	0.476746	0.460978	0.500491	0.487788	0.498651
rxnAGORA346	0.748957	0.827436	0.696443	0.646509	0.628781	0.741311	0.553774	0.331074	0.418845	0.441659	0.389013	0.354793	0.361576	0.388106	0.583383	0.677241	0.723255	0.672349	0.668832	0.759037	0.449815	0.339185	0.476746	0.460978	0.500491	0.487788	0.498651
rxnAGORA347	0.748957	0.827436	0.696443	0.646509	0.628781	0.741311	0.553774	0.331074	0.418845	0.441659	0.389013	0.354793	0.361576	0.388106	0.583383	0.677241	0.723255	0.672349	0.668832	0.759037	0.449815	0.339185	0.476746	0.460978	0.500491	0.487788	0.498651
rxnAGORA348	0.748957	0.827436	0.696443	0.646509	0.628781	0.741311	0.553774	0.331074	0.418845	0.441659	0.389013	0.354793	0.361576	0.388106	0.583383	0.677241	0.723255	0.672349	0.668832	0.759037	0.449815	0.339185	0.476746	0.460978	0.500491	0.487788	0.498651
rxnAGORA349	0.748957	0.827436	0.696443	0.646509	0.628781	0.741311	0.553774	0.331074	0.418845	0.441659	0.389013	0.354793	0.361576	0.388106	0.583383	0.677241	0.723255	0.672349	0.668832	0.759037	0.449815	0.339185	0.476746	0.460978	0.500491	0.487788	0.498651
rxnAGORA350	0.748957	0.827436	0.696443	0.646509	0.628781	0.741311	0.553774	0.331074	0.418845	0.441659	0.389013	0.354793	0.361576	0.388106	0.583383	0.677241	0.723255	0.672349	0.668832	0.759037	0.449815	0.339185	0.476746	0.460978	0.500491	0.487788	0.498651
rxnAGORA351	0.748957	0.827436	0.696443	0.646509	0.628781	0.741311	0.553774	0.331074	0.418845	0.441659	0.389013	0.354793	0.361576	0.388106	0.583383	0.677241	0.723255	0.672349	0.668832	0.759037	0.449815	0.339185	0.476746	0.460978	0.500491	0.487788	0.498651
rxnAGORA352	0.748957	0.827436	0.696443	0.646509	0.628781	0.741311	0.553774	0.331074	0.418845	0.441659	0.389013	0.354793	0.361576	0.388106	0.583383	0.677241	0.723255	0.672349	0.668832	0.759037	0.449815	0.339185	0.476746	0.460978	0.500491	0.487788	0.498651
rxnAGORA353	0.748957	0.827436	0.696443	0.646509	0.628781	0.741311	0.553774	0.331074	0.418845	0.441659	0.389013	0.354793	0.361576	0.388106	0.583383	0.677241	0.723255	0.672349	0.668832	0.759037	0.449815	0.339185	0.476746	0.460978	0.500491	0.487788	0.498651
rxnAGORA354	0.748957	0.827436	0.696443	0.646509	0.628781	0.741311	0.553774	0.331074	0.418845	0.441659	0.389013	0.354793	0.361576	0.388106	0.583383	0.677241	0.723255	0.672349	0.668832	0.759037	0.449815	0.339185	0.476746	0.460978	0.500491	0.487788	0.498651
rxnAGORA355	0.748957	0.827436	0.696443	0.646509	0.628781	0.741311	0.553774	0.331074	0.418845	0.441659	0.389013	0.354793	0.361576	0.388106	0.583383	0.677241	0.723255	0.672349	0.668832	0.759037	0.449815	0.339185	0.476746	0.460978	0.500491	0.487788	0.498651
rxnAGORA356	0.748957	0.827436	0.696443	0.646509	0.628781	0.741311	0.553774	0.331074	0.418845	0.441659	0.389013	0.354793	0.361576	0.388106	0.583383	0.677241	0.723255	0.672349	0.668832	0.759037	0.449815	0.339185	0.476746	0.460978	0.500491	0.487788	0.498651
rxnAGORA357	0.748957	0.827436	0.696443	0.646509	0.628781	0.741311	0.553774	0.331074	0.418845	0.441659	0.389013	0.354793	0.361576	0.388106	0.583383	0.677241	0.723255	0.672349	0.668832	0.759037	0.449815	0.339185	0.476746	0.460978	0.500491	0.487788	0.498651
rxnAGORA358	0.748957	0.827436	0.696443	0.646509	0.628781	0.741311	0.553774	0.331074	0.418845	0.441659	0.389013	0.354793	0.361576	0.388106	0.583383	0.677241	0.723255	0.672349	0.668832	0.759037	0.449815	0.339185	0.476746	0.460978	0.500491	0.487788	0.498651
rxnAGORA359	0.748957	0.827436	0.696443	0.646509	0.628781	0.741311	0.553774	0.331074	0.418845	0.441659	0.389013	0.354793	0.361576	0.388106	0.583383	0.677241	0.723255	0.672349	0.668832	0.759037	0.449815	0.339185	0.476746	0.460978	0.500491	0.487788	0.498651
rxnAGORA360	0.748957	0.827436	0.696443	0.646509	0.628781	0.741311	0.553774	0.331074	0.418845	0.441659	0.389013	0.354793	0.361576	0.388106	0.583383	0.677241	0.723255	0.672349	0.668832	0.759037	0.449815	0.339185	0.476746	0.460978	0.500491	0.487788	0.498651
rxnAGORA361	0.748957	0.827436	0.696443	0.646509	0.628781	0.741311	0.553774	0.331074	0.418845	0.441659	0.389013	0.354793	0.361576	0.388106	0.583383	0.677241	0.723255	0.672349	0.668832	0.759037	0.449815	0.339185	0.476746	0.460978	0.500491	0.487788	0.498651
rxnAGORA362	0.748957	0.827436	0.696443	0.646509	0.628781	0.741311	0.553774	0.331074	0.418845	0.441659	0.389013	0.354793	0.361576	0.388106	0.583383	0.677241	0.723255	0.672349	0.668832	0.759037	0.449815	0.339185	0.476746	0.460978	0.500491	0.487788	0.498651
rxnAGORA363	0.748957	0.827436	0.696443	0.646509	0.628781	0.741311	0.553774	0.331074	0.418845	0.441659	0.389013	0.354793	0.361576	0.388106	0.583383	0.677241	0.723255	0.672349	0.668832	0.759037	0.449815	0.339185	0.476746	0.460978	0.500491	0.487788	0.498651
rxnAGORA364	0.748957	0.827436	0.696443	0.646509	0.628781	0.741311	0.553774	0.331074	0.418845	0.441659	0.389013	0.354793	0.361576	0.388106	0.583383	0.677241	0.723255	0.672349	0.668832	0.759037	0.449815	0.339185	0.476746	0.460978	0.500491	0.487788	0.498651
rxnAGORA365	0.748957	0.827436	0.696443	0.646509	0.628781	0.741311	0.553774	0.331074	0.418845	0.441659	0.389013	0.354793	0.361576	0.388106	0.583383	0.677241	0.723255	0.672349	0.668832	0.759037	0.449815	0.339185	0.476746	0.460978	0.500491	0.487788	0.498651
rxnAGORA366	0.748957	0.827436	0.696443	0.646509	0.628781	0.741311	0.553774	0.331074	0.418845	0.441659	0.389013	0.354793	0.361576	0.388106	0.583383	0.677241	0.723255	0.672349	0.668832	0.759037	0.449815	0.339185	0.476746	0.460978	0.500491	0.487788	0.498651
rxnAGORA367	0.748957	0.827436	0.696443	0.646509	0.628781	0.741311	0.553774	0.331074	0.418845	0.441659	0.389013	0.354793	0.361576	0.388106	0.583383	0.677241	0.723255	0.672349	0.668832	0.759037	0.449815	0.339185	0.476746	0.460978	0.500491	0.487788	0.498651
rxnAGORA368	0.748957	0.827436	0.696443	0.646509	0.628781	0.741311	0.553774	0.331074	0.418845	0.441659	0.389013	0.354793	0.361576	0.388106	0.583383	0.677241	0.723255	0.672349	0.668832	0.759037	0.449815	0.339185	0.476746	0.460978	0.500491	0.487788	0.498651
rxnAGORA369	0.748957	0.827436	0.696443	0.646509	0.628781	0.741311	0.553774	0.331074	0.418845	0.441659	0.389013	0.354793	0.361576	0.388106	0.583383	0.677241	0.723255	0.672349	0.668832	0.759037	0.449815	0.339185	0.476746	0.460978	0.500491	0.487788	0.498651
rxnAGORA370	0.748957	0.827436	0.696443	0.646509	0.628781	0.741311	0.553774	0.331074	0.418845	0.441659	0.389013	0.354793	0.361576	0.388106	0.583383	0.677241	0.723255	0.672349	0.668832	0.759037	0.449815	0.339185	0.476746	0.460978	0.500491	0.487788	0.498651
rxnAGORA371	0.748957	0.827436	0.696443	0.646509	0.628781	0.741311	0.553774	0.331074	0.418845	0.441659	0.389013	0.354793	0.361576	0.388106	0.583383	0.677241	0.723255	0.672349	0.668832	0.759037	0.449815	0.339185	0.476746	0.460978	0.500491	0.487788	0.498651
rxnAGORA372	0.748957	0.827436	0.696443	0.646509	0.628781	0.741311	0.553774	0.331074	0.418845	0.441659	0.389013	0.354793	0.361576	0.388106	0.583383	0.677241	0.723255	0.672349	0.668832	0.759037	0.449815	0.339185	0.476746	0.460978	0.500491	0.487788	0.498651
rxnAGORA373	0.748957	0.827436	0.696443	0.646509	0.628781	0.741311	0.553774	0.331074	0.418845	0.441659	0.389013	0.354793	0.361576	0.388106	0.583383	0.677241	0.723255	0.672349	0.668832	0.759037	0.449815	0.339185	0.476746	0.460978	0.500491	0.487788	0.498651
rxnAGORA374	0.748957	0.827436	0.696443	0.646509	0.628781	0.741311	0.553774	0.331074	0.418845	0.441659	0.389013	0.354793	0.361576	0.388106	0.583383	0.677241	0.723255	0.672349	0.668832	0.759037	0.449815	0.339185	0.476746	0.460978	0.500491	0.487788	0.498651
rxnAGORA375	0.748957	0.827436	0.696443	0.646509	0.628781	0.741311	0.553774	0.331074	0.418845	0.441659	0.389013	0.354793	0.361576	0.388106	0.583383	0.677241	0.723255	0.672349	0.668832	0.759037	0.449815	0.339185	0.476746	0.460978	0.500491	0.487788	0.498651
rxnAGORA376	0.748957	0.827436	0.696443	0.646509	0.628781	0.741311	0.553774	0.331074	0.418845	0.441659	0.389013	0.354793	0.361576	0.388106	0.583383	0.677241	0.723255	0.672349	0.668832	0.759037	0.449815	0.339185	0.476746	0.460978	0.500491	0.487788	0.498651
rxnAGORA377	0.748957	0.827436	0.696443	0.646509	0.628781	0.741311	0.553774	0.331074	0.418845	0.441659	0.389013	0.354793	0.361576	0.388106	0.583383	0.677241	0.723255	0.672349	0.668832	0.759037	0.449815	0.339185	0.476746	0.460978	0.500491	0.487788	0.498651
rxnAGORA378	0.748957	0.827436	0.696443	0.646509	0.628781	0.741311	0.553774	0.331074	0.418845	0.441659	0.389013	0.354793	0.361576	0.388106	0.583383	0.677241	0.723255	0.672349	0.668832	0.759037	0.449815	0.339185	0.476746	0.460978	0.500491	0.487788	0.498651
rxnAGORA379	0.748957	0.827436	0.696443	0.646509	0.628781	0.741311	0.553774	0.331074	0.418845	0.441659	0.389013	0.354793	0.361576	0.388106	0.583383	0.677241	0.723255	0.672349	0.668832	0.759037	0.449815	0.339185	0.476746	0.460978	0.500491	0.487788	0.498651
rxnAGORA380	0.748957	0.827436	0.696443	0.646509	0.628781	0.741311	0.553774	0.331074	0.418845	0.441659	0.389013	0.354793	0.361576	0.388106	0.583383	0.677241	0.723255	0.672349	0.668832	0.759037	0.449815	0.339185	0.476746	0.460978	0.500491	0.487788	0.498651
rxnAGORA381	0.748957	0.827436	0.696443	0.646509	0.628781	0.741311	0.553774	0.331074	0.418845	0.441659	0.389013	0.354793	0.361576	0.388106	0.583383	0.677241	0.723255	0.672349	0.668832	0.759037	0.449815	0.339185	0.476746	0.460978	0.500491	0.487788	0.498651
rxnAGORA382	0.748957	0.827436	0.696443	0.646509	0.628781	0.741311	0.553774	0.331074	0.418845	0.441659	0.389013	0.354793	0.361576	0.388106	0.583383	0.677241	0.723255	0.672349	0.668832	0.759037	0.449815	0.339185	0.476746	0.460978	0.500491	0.487788	0.498651
rxnAGORA383	0.748957	0.827436	0.696443	0.646509	0.628781	0.741311	0.553774	0.331074	0.418845	0.441659	0.389013	0.354793	0.361576	0.388106	0.583383	0.677241	0.723255	0.672349	0.668832	0.759037	0.449815	0.339185	0.476746	0.460978	0.500491	0.487788	0.498651
rxnAGORA384	0.748957	0.827436	0.696443	0.646509	0.628781	0.741311	0.553774	0.331074	0.418845	0.441659	0.389013	0.354793	0.361576	0.388106	0.583383	0.677241	0.723255	0.672349	0.668832	0.759037	0.449815	0.339185	0.476746	0.460978	0.500491	0.487788	0.498651
rxnAGORA385	0.748957	0.827436	0.696443	0.646509	0.628781	0.741311	0.553774	0.331074	0.418845	0.441659	0.389013	0.354793	0.361576	0.388106	0.583383	0.677241	0.723255	0.672349	0.668832	0.759037	0.449815	0.339185	0.476746	0.460978	0.500491	0.487788	0.498651
rxnAGORA386	0.748957	0.827436	0.696443	0.646509	0.628781	0.741311	0.553774	0.331074	0.418845	0.441659	0.389013	0.354793	0.361576	0.388106	0.583383	0.677241	0.723255	0.672349	0.668832	0.759037	0.449815	0.339185	0.476746	0.460978	0.500491	0.487788	0.498651
rxnAGORA387	0.748957	0.827436	0.696443	0.646509	0.628781	0.741311	0.553774	0.331074	0.418845	0.441659	0.389013	0.354793	0.361576	0.388106	0.583383	0.677241	0.723255	0.672349	0.668832	0.759037	0.449815	0.339185	0.476746	0.460978	0.500491	0.487788	0.498651
rxnAGORA388	0.748957	0.827436	0.696443	0.646509	0.628781	0.741311	0.553774	0.331074	0.418845	0.441659	0.389013	0.354793	0.361576	0.388106	0.583383	0.677241	0.723255	0.672349	0.668832	0.759037	0.449815	0.339185	0.476746	0.460978	0.500491	0.487788	0.498651
rxnAGORA389	0.748957	0.827436	0.696443	0.646509	0.628781	0.741311	0.553774	0.331074	0.418845	0.441659	0.389013	0.354793	0.361576	0.388106	0.583383	0.677241	0.723255	0.672349	0.668832	0.759037	0.449815	0.339185	0.476746	0.460978	0.500491	0.487788	0.498651
rxnAGORA390	0.748957	0.827436	0.696443	0.646509	0.628781	0.741311	0.553774	0.331074	0.418845	0.441659	0.389013	0.354793	0.361576	0.388106	0.583383	0.677241	0.723255	0.672349	0.668832	0.759037	0.449815	0.339185	0.476746	0.460978	0.500491	0.487788	0.498651
rxnAGORA391	0.748957	0.827436	0.696443	0.646509	0.628781	0.741311	0.553774	0.331074	0.418845	0.441659	0.389013	0.354793	0.361576	0.388106	0.583383	0.677241	0.723255	0.672349	0.668832	0.759037	0.449815	0.339185	0.476746	0.460978	0.500491	0.487788	0.498651
rxnAGORA392	0.748957	0.827436	0.696443	0.646509	0.628781	0.741311	0.553774	0.331074	0.418845	0.441659	0.389013	0.354793	0.361576	0.388106	0.583383	0.677241	0.723255	0.672349	0.668832	0.759037	0.449815	0.339185	0.476746	0.460978	0.500491	0.487788	0.498651
rxnAGORA393	0.748957	0.827436	0.696443	0.646509	0.628781	0.741311	0.553774	0.331074	0.418845	0.441659	0.389013	0.354793	0.361576	0.388106	0.583383	0.677241	0.723255	0.672349	0.668832	0.759037	0.449815	0.339185	0.476746	0.460978	0.500491	0.487788	0.498651
rxnAGORA394	0.748957	0.827436	0.696443	0.646509	0.628781	0.741311	0.553774	0.331074	0.418845	0.441659	0.389013	0.354793	0.361576	0.388106	0.583383	0.677241	0.723255	0.672349	0.668832	0.759037	0.449815	0.339185	0.476746	0.460978	0.500491	0.487788	0.498651
rxnAGORA395	0.748957	0.827436	0.696443	0.646509	0.628781	0.741311	0.553774	0.331074	0.418845	0.441659	0.389013	0.354793	0.361576	0.388106	0.583383	0.677241	0.723255	0.672349	0.668832	0.759037	0.449815	0.339185	0.476746	0.460978	0.500491	0.487788	0.498651
rxnAGORA396	0.748957	0.827436	0.696443	0.646509	0.628781	0.741311	0.553774	0.331074	0.418845	0.441659	0.389013	0.354793	0.361576	0.388106	0.583383	0.677241	0.723255	0.672349	0.668832	0.759037	0.449815	0.339185	0.476746	0.460978	0.500491	0.487788	0.498651
rxnAGORA397	0.748957	0.827436	0.696443	0.646509	0.628781	0.741311	0.553774	0.331074	0.418845	0.441659	0.389013	0.354793	0.361576	0.388106	0.583383	0.677241	0.723255	0.672349	0.668832	0.759037	0.449815	0.339185	0.476746	0.460978	0.500491	0.487788	0.498651
rxnAGORA398	0.748957	0.827436	0.696443	0.646509	0.628781	0.741311	0.553774	0.331074	0.418845	0.441659	0.389013	0.354793	0.361576	0.388106	0.583383	0.677241	0.723255	0.672349	0.668832	0.759037	0.449815	0.339185	0.476746	0.460978	0.500491	0.487788	0.498651
rxnAGORA399	0.748957	0.827436	0.696443	0.646509	0.628781	0.741311	0.553774	0.331074	0.418845	0.441659	0.389013	0.354793	0.361576	0.388106	0.583383	0.677241	0.723255	0.672349	0.668832	0.759037	0.449815	0.339185	0.476746	0.460978	0.500491	0.487788	0.498651
rxnAGORA400	0.748957	0.827436	0.696443	0.646509	0.628781	0.741311	0.553774	0.331074	0.418845	0.441659	0.389013	0.354793	0.361576	0.388106	0.583383	0.677241	0.723255	0.672349	0.668832	0.759037	0.449815	0.339185	0.476746	0.460978	0.500491	0.487788	0.498651
rxnAGORA401	0.748957	0.827436	0.696443	0.646509	0.628781	0.741311	0.553774	0.331074	0.418845	0.441659	0.389013	0.354793	0.361576	0.388106	0.583383	0.677241	0.723255	0.672349	0.668832	0.759037	0.449815	0.339185	0.476746	0.460978	0.500491	0.487788	0.498651
rxnAGORA402	0.748957	0.827436	0.696443	0.646509	0.628781	0.741311	0.553774	0.331074	0.418845	0.441659	0.389013	0.354793	0.361576	0.388106	0.583383	0.677241	0.723255	0.672349	0.668832	0.759037	0.449815	0.339185	0.476746	0.460978	0.500491	0.487788	0.498651
rxnAGORA403	0.748957	0.827436	0.696443	0.646509	0.628781	0.741311	0.553774	0.331074	0.418845	0.441659	0.389013	0.354793	0.361576	0.388106	0.583383	0.677241	0.723255	0.672349	0.668832	0.759037	0.449815	0.339185	0.476746	0.460978	0.500491	0.487788	0.498651
rxnAGORA404	0.748957	0.827436	0.696443	0.646509	0.628781	0.741311	0.553774	0.331074	0.418845	0.441659	0.389013	0.354793	0.361576	0.388106	0.583383	0.677241	0.723255	0.672349	0.668832	0.759037	0.449815	0.339185	0.476746	0.460978	0.500491	0.487788	0.498651
rxnAGORA405	0.748957	0.827436	0.696443	0.646509	0.628781	0.741311	0.553774	0.331074	0.418845	0.441659	0.389013	0.354793	0.361576	0.388106	0.583383	0.677241	0.723255	0.672349	0.668832	0.759037	0.449815	0.339185	0.476746	0.460978	0.500491	0.487788	0.498651
rxnAGORA406	0.748957	0.827436	0.696443	0.646509	0.628781	0.741311	0.553774	0.331074	0.418845	0.441659	0.389013	0.354793	0.361576	0.388106	0.583383	0.677241	0.723255	0.672349	0.668832	0.759037	0.449815	0.339185	0.476746	0.460978	0.500491	0.487788	0.498651
rxnAGORA407	0.748957	0.827436	0.696443	0.646509	0.628781	0.741311	0.553774	0.331074	0.418845	0.441659	0.389013	0.354793	0.361576	0.388106	0.583383	0.677241	0.723255	0.672349	0.668832	0.759037	0.449815	0.339185	0.476746	0.460978	0.500491	0.487788	0.498651
rxnAGORA408	0.748957	0.827436	0.696443	0.646509	0.628781	0.741311	0.553774	0.331074	0.418845	0.441659	0.389013	0.354793	0.361576	0.388106	0.583383	0.677241	0.723255	0.672349	0.668832	0.759037	0.449815	0.339185	0.476746	0.460978	0.500491	0.487788	0.498651
rxnAGORA409	0.748957	0.827436	0.696443	0.646509	0.628781	0.741311	0.553774	0.331074	0.418845	0.441659	0.389013	0.354793	0.361576	0.388106	0.583383	0.677241	0.723255	0.672349	0.668832	0.759037	0.449815	0.339185	0.476746	0.460978	0.500491	0.487788	0.498651
rxnAGORA410	0.748957	0.827436	0.696443	0.646509	0.628781	0.741311	0.553774	0.331074	0.418845	0.441659	0.389013	0.354793	0.361576	0.388106	0.583383	0.677241	0.723255	0.672349	0.668832	0.759037	0.449815	0.339185	0.476746	0.460978	0.500491	0.487788	0.498651
rxnAGORA411	0.748957	0.827436	0.696443	0.646509	0.628781	0.741311	0.553774	0.331074	0.418845	0.441659	0.389013	0.354793	0.361576	0.388106	0.583383	0.677241	0.723255	0.672349	0.668832	0.759037	0.449815	0.339185	0.476746	0.460978	0.500491	0.487788	0.498651
rxnAGORA412	0.748957	0.827436	0.696443	0.646509	0.628781	0.741311	0.553774	0.331074	0.418845	0.441659	0.389013	0.354793	0.361576	0.388106	0.583383	0.677241	0.723255	0.672349	0.668832	0.759037	0.449815	0.339185	0.476746	0.460978	0.500491	0.487788	0.498651
rxnAGORA413	0.748957	0.827436	0.696443	0.646509	0.628781	0.741311	0.553774	0.331074	0.418845	0.441659	0.389013	0.354793	0.361576	0.388106	0.583383	0.677241	0.723255	0.672349	0.668832	0.759037	0.449815	0.339185	0.476746	0.460978	0.500491	0.487788	0.498651
rxnAGORA414	0.748957	0.827436	0.696443	0.646509	0.628781	0.741311	0.553774	0.331074	0.418845	0.441659	0.389013	0.354793	0.361576	0.388106	0.583383	0.677241	0.723255	0.672349	0.668832	0.759037	0.449815	0.339185	0.476746	0.460978	0.500491	0.487788	0.498651
rxnAGORA415	0.748957	0.827436	0.696443	0.646509	0.628781	0.741311	0.553774	0.331074	0.418845	0.441659	0.389013	0.354793	0.361576	0.388106	0.583383	0.677241	0.723255	0.672349	0.668832	0.759037	0.449815	0.339185	0.476746	0.460978	0.500491	0.487788	0.498651
rxnAGORA416	0.748957	0.827436	0.696443	0.646509	0.628781	0.741311	0.553774	0.331074	0.418845	0.441659	0.389013	0.354793	0.361576	0.388106	0.583383	0.677241	0.723255	0.672349	0.668832	0.759037	0.449815	0.339185	0.476746	0.460978	0.500491	0.487788	0.498651
rxnAGORA417	0.748957	0.827436	0.696443	0.646509	0.628781	0.741311	0.553774	0.331074	0.418845	0.441659	0.389013	0.354793	0.361576	0.388106	0.583383	0.677241	0.723255	0.672349	0.668832	0.759037	0.449815	0.339185	0.476746	0.460978	0.500491	0.487788	0.498651
rxnAGORA418	0.748957	0.827436	0.696443	0.646509	0.628781	0.741311	0.553774	0.331074	0.418845	0.441659	0.389013	0.354793	0.361576	0.388106	0.583383	0.677241	0.723255	0.672349	0.668832	0.759037	0.449815	0.339185	0.476746	0.460978	0.500491	0.487788	0.498651
rxnAGORA419	0.748957	0.827436	0.696443	0.646509	0.628781	0.741311	0.553774	0.331074	0.418845	0.441659	0.389013	0.354793	0.361576	0.388106	0.583383	0.677241	0.723255	0.672349	0.668832	0.759037	0.449815	0.339185	0.476746	0.460978	0.500491	0.487788	0.498651
rxnAGORA420	0.748957	0.827436	0.696443	0.646509	0.628781	0.741311	0.553774	0.331074	0.418845	0.441659	0.389013	0.354793	0.361576	0.388106	0.583383	0.677241	0.723255	0.672349	0.668832	0.759037	0.449815	0.339185	0.476746	0.460978	0.500491	0.487788	0.498651
rxnAGORA421	0.748957	0.827436	0.696443	0.646509	0.628781	0.741311	0.553774	0.331074	0.418845	0.441659	0.389013	0.354793	0.361576	0.388106	0.583383	0.677241	0.723255	0.672349	0.668832	0.759037	0.449815	0.339185	0.476746	0.460978	0.500491	0.487788	0.498651
rxnAGORA422	0.748957	0.827436	0.696443	0.646509	0.628781	0.741311	0.553774	0.331074	0.418845	0.441659	0.389013	0.354793	0.361576	0.388106	0.583383	0.677241	0.723255	0.672349	0.668832	0.759037	0.449815	0.339185	0.476746	0.460978	0.500491	0.487788	0.498651
rxnAGORA423	0.748957	0.827436	0.696443	0.646509	0.628781	0.741311	0.553774	0.331074	0.418845	0.441659	0.389013	0.354793	0.361576	0.388106	0.583383	0.677241	0.723255	0.672349	0.668832	0.759037	0.449815	0.339185	0.476746	0.460978	0.500491	0.487788	0.498651
rxnAGORA424	0.748957	0.827436	0.696443	0.646509	0.628781	0.741311	0.553774	0.331074	0.418845	0.441659	0.389013	0.354793	0.361576	0.388106	0.583383	0.677241	0.723255	0.672349	0.668832	0.759037	0.449815	0.339185	0.476746	0.460978	0.500491	0.487788	0.498651
rxnAGORA425	0.748957	0.827436	0.696443	0.646509	0.628781	0.741311	0.553774	0.331074	0.418845	0.441659	0.389013	0.354793	0.361576	0.388106	0.583383	0.677241	0.723255	0.672349	0.668832	0.759037	0.449815	0.339185	0.476746	0.460978	0.500491	0.487788	0.498651
rxnAGORA426	0.748957	0.827436	0.696443	0.646509	0.628781	0.741311	0.553774	0.331074	0.418845	0.441659	0.389013	0.354793	0.361576	0.388106	0.583383	0.677241	0.723255	0.672349	0.668832	0.759037	0.449815	0.339185	0.476746	0.460978	0.500491	0.487788	0.498651
rxnAGORA427	0.748957	0.827436	0.696443	0.646509	0.628781	0.741311	0.553774	0.331074	0.418845	0.441659	0.389013	0.354793	0.361576	0.388106	0.583383	0.677241	0.723255	0.672349	0.668832	0.759037	0.449815	0.339185	0.476746	0.460978	0.500491	0.487788	0.498651
rxnAGORA428	0.785216	0.834113	0.711496	0.664889	0.649427	0.762204	0.580368	0.673832	0.595574	0.613173	0.554276	0.510481	0.550727	0.552017	0.669894	0.683606	0.72874	0.676756	0.67326	0.763285	0.568566	0.43447	0.582816	0.488858	0.537932	0.559068	0.545894
rxnAGORA429	0.785216	0.834113	0.711496	0.664889	0.649427	0.762204	0.580368	0.673832	0.595574	0.613173	0.554276	0.510481	0.550727	0.552017	0.669894	0.683606	0.72874	0.676756	0.67326	0.763285	0.568566	0.43447	0.582816	0.488858	0.537932	0.559068	0.545894
rxnAGORA430	0.69996	0.827631	0.697334	0.648041	0.631147	0.742951	0.558858	0.301267	0.418261	0.441795	0.389165	0.354558	0.36219	0.389187	0.581782	0.678303	0.72422	0.672739	0.67015	0.759971	0.409259	0.343175	0.471226	0.459077	0.500192	0.486106	0.497239
rxnAGORA431	0.69996	0.827631	0.697334	0.648041	0.631147	0.742951	0.558858	0.301267	0.418261	0.441795	0.389165	0.354558	0.36219	0.389187	0.581782	0.678303	0.72422	0.672739	0.67015	0.759971	0.409259	0.343175	0.471226	0.459077	0.500192	0.486106	0.497239
rxnAGORA432	0.69996	0.827631	0.697334	0.648041	0.631147	0.742951	0.558858	0.301267	0.418261	0.441795	0.389165	0.354558	0.36219	0.389187	0.581782	0.678303	0.72422	0.672739	0.67015	0.759971	0.409259	0.343175	0.471226	0.459077	0.500192	0.486106	0.497239
rxnAGORA433	0.69996	0.827631	0.697334	0.648041	0.631147	0.742951	0.558858	0.301267	0.418261	0.441795	0.389165	0.354558	0.36219	0.389187	0.581782	0.678303	0.72422	0.672739	0.67015	0.759971	0.409259	0.343175	0.471226	0.459077	0.500192	0.486106	0.497239
rxnAGORA434	0.69996	0.827631	0.697334	0.648041	0.631147	0.742951	0.558858	0.301267	0.418261	0.441795	0.389165	0.354558	0.36219	0.389187	0.581782	0.678303	0.72422	0.672739	0.67015	0.759971	0.409259	0.343175	0.471226	0.459077	0.500192	0.486106	0.497239
rxnAGORA435	0.69996	0.827631	0.697334	0.648041	0.631147	0.742951	0.558858	0.301267	0.418261	0.441795	0.389165	0.354558	0.36219	0.389187	0.581782	0.678303	0.72422	0.672739	0.67015	0.759971	0.409259	0.343175	0.471226	0.459077	0.500192	0.486106	0.497239
rxnAGORA436	0.69996	0.827631	0.697334	0.648041	0.631147	0.742951	0.558858	0.301267	0.418261	0.441795	0.389165	0.354558	0.36219	0.389187	0.581782	0.678303	0.72422	0.672739	0.67015	0.759971	0.409259	0.343175	0.471226	0.459077	0.500192	0.486106	0.497239
rxnAGORA437	0.69996	0.827631	0.697334	0.648041	0.631147	0.742951	0.558858	0.301267	0.418261	0.441795	0.389165	0.354558	0.36219	0.389187	0.581782	0.678303	0.72422	0.672739	0.67015	0.759971	0.409259	0.343175	0.471226	0.459077	0.500192	0.486106	0.497239
rxnAGORA438	0.69996	0.827631	0.697334	0.648041	0.631147	0.742951	0.558858	0.301267	0.418261	0.441795	0.389165	0.354558	0.36219	0.389187	0.581782	0.678303	0.72422	0.672739	0.67015	0.759971	0.409259	0.343175	0.471226	0.459077	0.500192	0.486106	0.497239
rxnAGORA439	0.69996	0.827631	0.697334	0.648041	0.631147	0.742951	0.558858	0.301267	0.418261	0.441795	0.389165	0.354558	0.36219	0.389187	0.581782	0.678303	0.72422	0.672739	0.67015	0.759971	0.409259	0.343175	0.471226	0.459077	0.500192	0.486106	0.497239
rxnAGORA440	0.69996	0.827631	0.697334	0.648041	0.631147	0.742951	0.558858	0.301267	0.418261	0.441795	0.389165	0.354558	0.36219	0.389187	0.581782	0.678303	0.72422	0.672739	0.67015	0.759971	0.409259	0.343175	0.471226	0.459077	0.500192	0.486106	0.497239
rxnAGORA441	0.69996	0.827631	0.697334	0.648041	0.631147	0.742951	0.558858	0.301267	0.418261	0.441795	0.389165	0.354558	0.36219	0.389187	0.581782	0.678303	0.72422	0.672739	0.67015	0.759971	0.409259	0.343175	0.471226	0.459077	0.500192	0.486106	0.497239
rxnAGORA442	0.69996	0.827631	0.697334	0.648041	0.631147	0.742951	0.558858	0.301267	0.418261	0.441795	0.389165	0.354558	0.36219	0.389187	0.581782	0.678303	0.72422	0.672739	0.67015	0.759971	0.409259	0.343175	0.471226	0.459077	0.500192	0.486106	0.497239
rxnAGORA443	0.69996	0.827631	0.697334	0.648041	0.631147	0.742951	0.558858	0.301267	0.418261	0.441795	0.389165	0.354558	0.36219	0.389187	0.581782	0.678303	0.72422	0.672739	0.67015	0.759971	0.409259	0.343175	0.471226	0.459077	0.500192	0.486106	0.497239
rxnAGORA444	0.69996	0.827631	0.697334	0.648041	0.631147	0.742951	0.558858	0.301267	0.418261	0.441795	0.389165	0.354558	0.36219	0.389187	0.581782	0.678303	0.72422	0.672739	0.67015	0.759971	0.409259	0.343175	0.471226	0.459077	0.500192	0.486106	0.497239
rxnAGORA445	0.69996	0.827631	0.697334	0.648041	0.631147	0.742951	0.558858	0.301267	0.418261	0.441795	0.389165	0.354558	0.36219	0.389187	0.581782	0.678303	0.72422	0.672739	0.67015	0.759971	0.409259	0.343175	0.471226	0.459077	0.500192	0.486106	0.497239
rxnAGORA446	0.69996	0.827631	0.697334	0.648041	0.631147	0.742951	0.558858	0.301267	0.418261	0.441795	0.389165	0.354558	0.36219	0.389187	0.581782	0.678303	0.72422	0.672739	0.67015	0.759971	0.409259	0.343175	0.471226	0.459077	0.500192	0.486106	0.497239
rxnAGORA447	0.69996	0.827631	0.697334	0.648041	0.631147	0.742951	0.558858	0.301267	0.418261	0.441795	0.389165	0.354558	0.36219	0.389187	0.581782	0.678303	0.72422	0.672739	0.67015	0.759971	0.409259	0.343175	0.471226	0.459077	0.500192	0.486106	0.497239
rxnAGORA448	0.69996	0.827631	0.697334	0.648041	0.631147	0.742951	0.558858	0.301267	0.418261	0.441795	0.389165	0.354558	0.36219	0.389187	0.581782	0.678303	0.72422	0.672739	0.67015	0.759971	0.409259	0.343175	0.471226	0.459077	0.500192	0.486106	0.497239
rxnAGORA449	0.69996	0.827631	0.697334	0.648041	0.631147	0.742951	0.558858	0.301267	0.418261	0.441795	0.389165	0.354558	0.36219	0.389187	0.581782	0.678303	0.72422	0.672739	0.67015	0.759971	0.409259	0.343175	0.471226	0.459077	0.500192	0.486106	0.497239
rxnAGORA450	0.69996	0.827631	0.697334	0.648041	0.631147	0.742951	0.558858	0.301267	0.418261	0.441795	0.389165	0.354558	0.36219	0.389187	0.581782	0.678303	0.72422	0.672739	0.67015	0.759971	0.409259	0.343175	0.471226	0.459077	0.500192	0.486106	0.497239
rxnAGORA451	0.69996	0.827631	0.697334	0.648041	0.631147	0.742951	0.558858	0.301267	0.418261	0.441795	0.389165	0.354558	0.36219	0.389187	0.581782	0.678303	0.72422	0.672739	0.67015	0.759971	0.409259	0.343175	0.471226	0.459077	0.500192	0.486106	0.497239
rxnAGORA452	0.69996	0.827631	0.697334	0.648041	0.631147	0.742951	0.558858	0.301267	0.418261	0.441795	0.389165	0.354558	0.36219	0.389187	0.581782	0.678303	0.72422	0.672739	0.67015	0.759971	0.409259	0.343175	0.471226	0.459077	0.500192	0.486106	0.497239
rxnAGORA453	0.69996	0.827631	0.697334	0.648041	0.631147	0.742951	0.558858	0.301267	0.418261	0.441795	0.389165	0.354558	0.36219	0.389187	0.581782	0.678303	0.72422	0.672739	0.67015	0.759971	0.409259	0.343175	0.471226	0.459077	0.500192	0.486106	0.497239
rxnAGORA454	0.69996	0.827631	0.697334	0.648041	0.631147	0.742951	0.558858	0.301267	0.418261	0.441795	0.389165	0.354558	0.36219	0.389187	0.581782	0.678303	0.72422	0.672739	0.67015	0.759971	0.409259	0.343175	0.471226	0.459077	0.500192	0.486106	0.497239
rxnAGORA455	0.69996	0.827631	0.697334	0.648041	0.631147	0.742951	0.558858	0.301267	0.418261	0.441795	0.389165	0.354558	0.36219	0.389187	0.581782	0.678303	0.72422	0.672739	0.67015	0.759971	0.409259	0.343175	0.471226	0.459077	0.500192	0.486106	0.497239
rxnAGORA456	0.69996	0.827631	0.697334	0.648041	0.631147	0.742951	0.558858	0.301267	0.418261	0.441795	0.389165	0.354558	0.36219	0.389187	0.581782	0.678303	0.72422	0.672739	0.67015	0.759971	0.409259	0.343175	0.471226	0.459077	0.500192	0.486106	0.497239
rxnAGORA457	0.69996	0.827631	0.697334	0.648041	0.631147	0.742951	0.558858	0.301267	0.418261	0.441795	0.389165	0.354558	0.36219	0.389187	0.581782	0.678303	0.72422	0.672739	0.67015	0.759971	0.409259	0.343175	0.471226	0.459077	0.500192	0.486106	0.497239
rxnAGORA458	0.69996	0.827631	0.697334	0.648041	0.631147	0.742951	0.558858	0.301267	0.418261	0.441795	0.389165	0.354558	0.36219	0.389187	0.581782	0.678303	0.72422	0.672739	0.67015	0.759971	0.409259	0.343175	0.471226	0.459077	0.500192	0.486106	0.497239
rxnAGORA459	0.69996	0.827631	0.697334	0.648041	0.631147	0.742951	0.558858	0.301267	0.418261	0.441795	0.389165	0.354558	0.36219	0.389187	0.581782	0.678303	0.72422	0.672739	0.67015	0.759971	0.409259	0.343175	0.471226	0.459077	0.500192	0.486106	0.497239
rxnAGORA460	0.69996	0.827631	0.697334	0.648041	0.631147	0.742951	0.558858	0.301267	0.418261	0.441795	0.389165	0.354558	0.36219	0.389187	0.581782	0.678303	0.72422	0.672739	0.67015	0.759971	0.409259	0.343175	0.471226	0.459077	0.500192	0.486106	0.497239
rxnAGORA461	0.69996	0.827631	0.697334	0.648041	0.631147	0.742951	0.558858	0.301267	0.418261	0.441795	0.389165	0.354558	0.36219	0.389187	0.581782	0.678303	0.72422	0.672739	0.67015	0.759971	0.409259	0.343175	0.471226	0.459077	0.500192	0.486106	0.497239
rxnAGORA462	0.69996	0.827631	0.697334	0.648041	0.631147	0.742951	0.558858	0.301267	0.418261	0.441795	0.389165	0.354558	0.36219	0.389187	0.581782	0.678303	0.72422	0.672739	0.67015	0.759971	0.409259	0.343175	0.471226	0.459077	0.500192	0.486106	0.497239
rxnAGORA463	0.69996	0.827631	0.697334	0.648041	0.631147	0.742951	0.558858	0.301267	0.418261	0.441795	0.389165	0.354558	0.36219	0.389187	0.581782	0.678303	0.72422	0.672739	0.67015	0.759971	0.409259	0.343175	0.471226	0.459077	0.500192	0.486106	0.497239
rxnAGORA464	0.69996	0.827631	0.697334	0.648041	0.631147	0.742951	0.558858	0.301267	0.418261	0.441795	0.389165	0.354558	0.36219	0.389187	0.581782	0.678303	0.72422	0.672739	0.67015	0.759971	0.409259	0.343175	0.471226	0.459077	0.500192	0.486106	0.497239
rxnAGORA465	0.69996	0.827631	0.697334	0.648041	0.631147	0.742951	0.558858	0.301267	0.418261	0.441795	0.389165	0.354558	0.36219	0.389187	0.581782	0.678303	0.72422	0.672739	0.67015	0.759971	0.409259	0.343175	0.471226	0.459077	0.500192	0.486106	0.497239
rxnAGORA466	0.69996	0.827631	0.697334	0.648041	0.631147	0.742951	0.558858	0.301267	0.418261	0.441795	0.389165	0.354558	0.36219	0.389187	0.581782	0.678303	0.72422	0.672739	0.67015	0.759971	0.409259	0.343175	0.471226	0.459077	0.500192	0.486106	0.497239
rxnAGORA467	0.69996	0.827631	0.697334	0.648041	0.631147	0.742951	0.558858	0.301267	0.418261	0.441795	0.389165	0.354558	0.36219	0.389187	0.581782	0.678303	0.72422	0.672739	0.67015	0.759971	0.409259	0.343175	0.471226	0.459077	0.500192	0.486106	0.497239
rxnAGORA468	0.69996	0.827631	0.697334	0.648041	0.631147	0.742951	0.558858	0.301267	0.418261	0.441795	0.389165	0.354558	0.36219	0.389187	0.581782	0.678303	0.72422	0.672739	0.67015	0.759971	0.409259	0.343175	0.471226	0.459077	0.500192	0.486106	0.497239
rxnAGORA469	0.69996	0.827631	0.697334	0.648041	0.631147	0.742951	0.558858	0.301267	0.418261	0.441795	0.389165	0.354558	0.36219	0.389187	0.581782	0.678303	0.72422	0.672739	0.67015	0.759971	0.409259	0.343175	0.471226	0.459077	0.500192	0.486106	0.497239
rxnAGORA470	0.69996	0.827631	0.697334	0.648041	0.631147	0.742951	0.558858	0.301267	0.418261	0.441795	0.389165	0.354558	0.36219	0.389187	0.581782	0.678303	0.72422	0.672739	0.67015	0.759971	0.409259	0.343175	0.471226	0.459077	0.500192	0.486106	0.497239
rxnAGORA471	0.69996	0.827631	0.697334	0.648041	0.631147	0.742951	0.558858	0.301267	0.418261	0.441795	0.389165	0.354558	0.36219	0.389187	0.581782	0.678303	0.72422	0.672739	0.67015	0.759971	0.409259	0.343175	0.471226	0.459077	0.500192	0.486106	0.497239
rxnAGORA472	0.69996	0.827631	0.697334	0.648041	0.631147	0.742951	0.558858	0.301267	0.418261	0.441795	0.389165	0.354558	0.36219	0.389187	0.581782	0.678303	0.72422	0.672739	0.67015	0.759971	0.409259	0.343175	0.471226	0.459077	0.500192	0.486106	0.497239
rxnAGORA473	0.69996	0.827631	0.697334	0.648041	0.631147	0.742951	0.558858	0.301267	0.418261	0.441795	0.389165	0.354558	0.36219	0.389187	0.581782	0.678303	0.72422	0.672739	0.67015	0.759971	0.409259	0.343175	0.471226	0.459077	0.500192	0.486106	0.497239
rxnAGORA474	0.69996	0.827631	0.697334	0.648041	0.631147	0.742951	0.558858	0.301267	0.418261	0.441795	0.389165	0.354558	0.36219	0.389187	0.581782	0.678303	0.72422	0.672739	0.67015	0.759971	0.409259	0.343175	0.471226	0.459077	0.500192	0.486106	0.497239
rxnAGORA475	0.69996	0.827631	0.697334	0.648041	0.631147	0.742951	0.558858	0.301267	0.418261	0.441795	0.389165	0.354558	0.36219	0.389187	0.581782	0.678303	0.72422	0.672739	0.67015	0.759971	0.409259	0.343175	0.471226	0.459077	0.500192	0.486106	0.497239
rxnAGORA476	0.69996	0.827631	0.697334	0.648041	0.631147	0.742951	0.558858	0.301267	0.418261	0.441795	0.389165	0.354558	0.36219	0.389187	0.581782	0.678303	0.72422	0.672739	0.67015	0.759971	0.409259	0.343175	0.471226	0.459077	0.500192	0.486106	0.497239
rxnAGORA477	0.69996	0.827631	0.697334	0.648041	0.631147	0.742951	0.558858	0.301267	0.418261	0.441795	0.389165	0.354558	0.36219	0.389187	0.581782	0.678303	0.72422	0.672739	0.67015	0.759971	0.409259	0.343175	0.471226	0.459077	0.500192	0.486106	0.497239
rxnAGORA478	0.69996	0.827631	0.697334	0.648041	0.631147	0.742951	0.558858	0.301267	0.418261	0.441795	0.389165	0.354558	0.36219	0.389187	0.581782	0.678303	0.72422	0.672739	0.67015	0.759971	0.409259	0.343175	0.471226	0.459077	0.500192	0.486106	0.497239
rxnAGORA479	0.69996	0.827631	0.697334	0.648041	0.631147	0.742951	0.558858	0.301267	0.418261	0.441795	0.389165	0.354558	0.36219	0.389187	0.581782	0.678303	0.72422	0.672739	0.67015	0.759971	0.409259	0.343175	0.471226	0.459077	0.500192	0.486106	0.497239
rxnAGORA480	0.69996	0.827631	0.697334	0.648041	0.631147	0.742951	0.558858	0.301267	0.418261	0.441795	0.389165	0.354558	0.36219	0.389187	0.581782	0.678303	0.72422	0.672739	0.67015	0.759971	0.409259	0.343175	0.471226	0.459077	0.500192	0.486106	0.497239
rxnAGORA481	0.69996	0.827631	0.697334	0.648041	0.631147	0.742951	0.558858	0.301267	0.418261	0.441795	0.389165	0.354558	0.36219	0.389187	0.581782	0.678303	0.72422	0.672739	0.67015	0.759971	0.409259	0.343175	0.471226	0.459077	0.500192	0.486106	0.497239
rxnAGORA482	0.69996	0.827631	0.697334	0.648041	0.631147	0.742951	0.558858	0.301267	0.418261	0.441795	0.389165	0.354558	0.36219	0.389187	0.581782	0.678303	0.72422	0.672739	0.67015	0.759971	0.409259	0.343175	0.471226	0.459077	0.500192	0.486106	0.497239
rxnAGORA483	0.69996	0.827631	0.697334	0.648041	0.631147	0.742951	0.558858	0.301267	0.418261	0.441795	0.389165	0.354558	0.36219	0.389187	0.581782	0.678303	0.72422	0.672739	0.67015	0.759971	0.409259	0.343175	0.471226	0.459077	0.500192	0.486106	0.497239
rxnAGORA484	0.69996	0.827631	0.697334	0.648041	0.631147	0.742951	0.558858	0.301267	0.418261	0.441795	0.389165	0.354558	0.36219	0.389187	0.581782	0.678303	0.72422	0.672739	0.67015	0.759971	0.409259	0.343175	0.471226	0.459077	0.500192	0.486106	0.497239
rxnAGORA485	0.69996	0.827631	0.697334	0.648041	0.631147	0.742951	0.558858	0.301267	0.418261	0.441795	0.389165	0.354558	0.36219	0.389187	0.581782	0.678303	0.72422	0.672739	0.67015	0.759971	0.409259	0.343175	0.471226	0.459077	0.500192	0.486106	0.497239
rxnAGORA486	0.69996	0.827631	0.697334	0.648041	0.631147	0.742951	0.558858	0.301267	0.418261	0.441795	0.389165	0.354558	0.36219	0.389187	0.581782	0.678303	0.72422	0.672739	0.67015	0.759971	0.409259	0.343175	0.471226	0.459077	0.500192	0.486106	0.497239
rxnAGORA487	0.69996	0.827631	0.697334	0.648041	0.631147	0.742951	0.558858	0.301267	0.418261	0.441795	0.389165	0.354558	0.36219	0.389187	0.581782	0.678303	0.72422	0.672739	0.67015	0.759971	0.409259	0.343175	0.471226	0.459077	0.500192	0.486106	0.497239
rxnAGORA488	0.69996	0.827631	0.697334	0.648041	0.631147	0.742951	0.558858	0.301267	0.418261	0.441795	0.389165	0.354558	0.36219	0.389187	0.581782	0.678303	0.72422	0.672739	0.67015	0.759971	0.409259	0.343175	0.471226	0.459077	0.500192	0.486106	0.497239
rxnAGORA489	0.69996	0.827631	0.697334	0.648041	0.631147	0.742951	0.558858	0.301267	0.418261	0.441795	0.389165	0.354558	0.36219	0.389187	0.581782	0.678303	0.72422	0.672739	0.67015	0.759971	0.409259	0.343175	0.471226	0.459077	0.500192	0.486106	0.497239
rxnAGORA490	0.69996	0.827631	0.697334	0.648041	0.631147	0.742951	0.558858	0.301267	0.418261	0.441795	0.389165	0.354558	0.36219	0.389187	0.581782	0.678303	0.72422	0.672739	0.67015	0.759971	0.409259	0.343175	0.471226	0.459077	0.500192	0.486106	0.497239
rxnAGORA491	0.69996	0.827631	0.697334	0.648041	0.631147	0.742951	0.558858	0.301267	0.418261	0.441795	0.389165	0.354558	0.36219	0.389187	0.581782	0.678303	0.72422	0.672739	0.67015	0.759971	0.409259	0.343175	0.471226	0.459077	0.500192	0.486106	0.497239
rxnAGORA492	0.69996	0.827631	0.697334	0.648041	0.631147	0.742951	0.558858	0.301267	0.418261	0.441795	0.389165	0.354558	0.36219	0.389187	0.581782	0.678303	0.72422	0.672739	0.67015	0.759971	0.409259	0.343175	0.471226	0.459077	0.500192	0.486106	0.497239
rxnAGORA493	0.69996	0.827631	0.697334	0.648041	0.631147	0.742951	0.558858	0.301267	0.418261	0.441795	0.389165	0.354558	0.36219	0.389187	0.581782	0.678303	0.72422	0.672739	0.67015	0.759971	0.409259	0.343175	0.471226	0.459077	0.500192	0.486106	0.497239
rxnAGORA494	0.69996	0.827631	0.697334	0.648041	0.631147	0.742951	0.558858	0.301267	0.418261	0.441795	0.389165	0.354558	0.36219	0.389187	0.581782	0.678303	0.72422	0.672739	0.67015	0.759971	0.409259	0.343175	0.471226	0.459077	0.500192	0.486106	0.497239
rxnAGORA495	0.69996	0.827631	0.697334	0.648041	0.631147	0.742951	0.558858	0.301267	0.418261	0.441795	0.389165	0.354558	0.36219	0.389187	0.581782	0.678303	0.72422	0.672739	0.67015	0.759971	0.409259	0.343175	0.471226	0.459077	0.500192	0.486106	0.497239
rxnAGORA496	0.69996	0.827631	0.697334	0.648041	0.631147	0.742951	0.558858	0.301267	0.418261	0.441795	0.389165	0.354558	0.36219	0.389187	0.581782	0.678303	0.72422	0.672739	0.67015	0.759971	0.409259	0.343175	0.471226	0.459077	0.500192	0.486106	0.497239
rxnAGORA497	0.69996	0.827631	0.697334	0.648041	0.631147	0.742951	0.558858	0.301267	0.418261	0.441795	0.389165	0.354558	0.36219	0.389187	0.581782	0.678303	0.72422	0.672739	0.67015	0.759971	0.409259	0.343175	0.471226	0.459077	0.500192	0.486106	0.497239
rxnAGORA498	0.69996	0.827631	0.697334	0.648041	0.631147	0.742951	0.558858	0.301267	0.418261	0.441795	0.389165	0.354558	0.36219	0.389187	0.581782	0.678303	0.72422	0.672739	0.67015	0.759971	0.409259	0.343175	0.471226	0.459077	0.500192	0.486106	0.497239
rxnAGORA499	0.69996	0.827631	0.697334	0.648041	0.631147	0.742951	0.558858	0.301267	0.418261	0.441795	0.389165	0.354558	0.36219	0.389187	0.581782	0.678303	0.72422	0.672739	0.67015	0.759971	0.409259	0.343175	0.471226	0.459077	0.500192	0.486106	0.497239
rxnAGORA500	0.69996	0.827631	0.697334	0.648041	0.631147	0.742951	0.558858	0.301267	0.418261	0.441795	0.389165	0.354558	0.36219	0.389187	0.581782	0.678303	0.72422	0.672739	0.67015	0.759971	0.409259	0.343175	0.471226	0.459077	0.500192	0.486106	0.497239
rxnAGORA501	0.69996	0.827631	0.697334	0.648041	0.631147	0.742951	0.558858	0.301267	0.418261	0.441795	0.389165	0.354558	0.36219	0.389187	0.581782	0.678303	0.72422	0.672739	0.67015	0.759971	0.409259	0.343175	0.471226	0.459077	0.500192	0.486106	0.497239
rxnAGORA502	0.69996	0.827631	0.697334	0.648041	0.631147	0.742951	0.558858	0.301267	0.418261	0.441795	0.389165	0.354558	0.36219	0.389187	0.581782	0.678303	0.72422	0.672739	0.67015	0.759971	0.409259	0.343175	0.471226	0.459077	0.500192	0.486106	0.497239
rxnAGORA503	0.69996	0.827631	0.697334	0.648041	0.631147	0.742951	0.558858	0.301267	0.418261	0.441795	0.389165	0.354558	0.36219	0.389187	0.581782	0.678303	0.72422	0.672739	0.67015	0.759971	0.409259	0.343175	0.471226	0.459077	0.500192	0.486106	0.497239
rxnAGORA504	0.69996	0.827631	0.697334	0.648041	0.631147	0.742951	0.558858	0.301267	0.418261	0.441795	0.389165	0.354558	0.36219	0.389187	0.581782	0.678303	0.72422	0.672739	0.67015	0.759971	0.409259	0.343175	0.471226	0.459077	0.500192	0.486106	0.497239
rxnAGORA505	0.69996	0.827631	0.697334	0.648041	0.631147	0.742951	0.558858	0.301267	0.418261	0.441795	0.389165	0.354558	0.36219	0.389187	0.581782	0.678303	0.72422	0.672739	0.67015	0.759971	0.409259	0.343175	0.471226	0.459077	0.500192	0.486106	0.497239
rxnAGORA506	0.69996	0.827631	0.697334	0.648041	0.631147	0.742951	0.558858	0.301267	0.418261	0.441795	0.389165	0.354558	0.36219	0.389187	0.581782	0.678303	0.72422	0.672739	0.67015	0.759971	0.409259	0.343175	0.471226	0.459077	0.500192	0.486106	0.497239
rxnAGORA507	0.69996	0.827631	0.697334	0.648041	0.631147	0.742951	0.558858	0.301267	0.418261	0.441795	0.389165	0.354558	0.36219	0.389187	0.581782	0.678303	0.72422	0.672739	0.67015	0.759971	0.409259	0.343175	0.471226	0.459077	0.500192	0.486106	0.497239
rxnAGORA508	0.69996	0.827631	0.697334	0.648041	0.631147	0.742951	0.558858	0.301267	0.418261	0.441795	0.389165	0.354558	0.36219	0.389187	0.581782	0.678303	0.72422	0.672739	0.67015	0.759971	0.409259	0.343175	0.471226	0.459077	0.500192	0.486106	0.497239
rxnAGORA509	0.69996	0.827631	0.697334	0.648041	0.631147	0.742951	0.558858	0.301267	0.418261	0.441795	0.389165	0.354558	0.36219	0.389187	0.581782	0.678303	0.72422	0.672739	0.67015	0.759971	0.409259	0.343175	0.471226	0.459077	0.500192	0.486106	0.497239
rxnAGORA510	0.69996	0.827631	0.697334	0.648041	0.631147	0.742951	0.558858	0.301267	0.418261	0.441795	0.389165	0.354558	0.36219	0.389187	0.581782	0.678303	0.72422	0.672739	0.67015	0.759971	0.409259	0.343175	0.471226	0.459077	0.500192	0.486106	0.497239
rxnAGORA511	0.69996	0.827631	0.697334	0.648041	0.631147	0.742951	0.558858	0.301267	0.418261	0.441795	0.389165	0.354558	0.36219	0.389187	0.581782	0.678303	0.72422	0.672739	0.67015	0.759971	0.409259	0.343175	0.471226	0.459077	0.500192	0.486106	0.497239
rxnAGORA512	0.69996	0.827631	0.697334	0.648041	0.631147	0.742951	0.558858	0.301267	0.418261	0.441795	0.389165	0.354558	0.36219	0.389187	0.581782	0.678303	0.72422	0.672739	0.67015	0.759971	0.409259	0.343175	0.471226	0.459077	0.500192	0.486106	0.497239
rxnAGORA513	0.69996	0.827631	0.697334	0.648041	0.631147	0.742951	0.558858	0.301267	0.418261	0.441795	0.389165	0.354558	0.36219	0.389187	0.581782	0.678303	0.72422	0.672739	0.67015	0.759971	0.409259	0.343175	0.471226	0.459077	0.500192	0.486106	0.497239
rxnAGORA514	0.69996	0.827631	0.697334	0.648041	0.631147	0.742951	0.558858	0.301267	0.418261	0.441795	0.389165	0.354558	0.36219	0.389187	0.581782	0.678303	0.72422	0.672739	0.67015	0.759971	0.409259	0.343175	0.471226	0.459077	0.500192	0.486106	0.497239
rxnAGORA515	0.69996	0.827631	0.697334	0.648041	0.631147	0.742951	0.558858	0.301267	0.418261	0.441795	0.389165	0.354558	0.36219	0.389187	0.581782	0.678303	0.72422	0.672739	0.67015	0.759971	0.409259	0.343175	0.471226	0.459077	0.500192	0.486106	0.497239
rxnAGORA516	0.69996	0.827631	0.697334	0.648041	0.631147	0.742951	0.558858	0.301267	0.418261	0.441795	0.389165	0.354558	0.36219	0.389187	0.581782	0.678303	0.72422	0.672739	0.67015	0.759971	0.409259	0.343175	0.471226	0.459077	0.500192	0.486106	0.497239
rxnAGORA517	0.69996	0.827631	0.697334	0.648041	0.631147	0.742951	0.558858	0.301267	0.418261	0.441795	0.389165	0.354558	0.36219	0.389187	0.581782	0.678303	0.72422	0.672739	0.67015	0.759971	0.409259	0.343175	0.471226	0.459077	0.500192	0.486106	0.497239
rxnAGORA518	0.69996	0.827631	0.697334	0.648041	0.631147	0.742951	0.558858	0.301267	0.418261	0.441795	0.389165	0.354558	0.36219	0.389187	0.581782	0.678303	0.72422	0.672739	0.67015	0.759971	0.409259	0.343175	0.471226	0.459077	0.500192	0.486106	0.497239
rxnAGORA519	0.69996	0.827631	0.697334	0.648041	0.631147	0.742951	0.558858	0.301267	0.418261	0.441795	0.389165	0.354558	0.36219	0.389187	0.581782	0.678303	0.72422	0.672739	0.67015	0.759971	0.409259	0.343175	0.471226	0.459077	0.500192	0.486106	0.497239
rxnAGORA520	0.69996	0.827631	0.697334	0.648041	0.631147	0.742951	0.558858	0.301267	0.418261	0.441795	0.389165	0.354558	0.36219	0.389187	0.581782	0.678303	0.72422	0.672739	0.67015	0.759971	0.409259	0.343175	0.471226	0.459077	0.500192	0.486106	0.497239
rxnAGORA521	0.69996	0.827631	0.697334	0.648041	0.631147	0.742951	0.558858	0.301267	0.418261	0.441795	0.389165	0.354558	0.36219	0.389187	0.581782	0.678303	0.72422	0.672739	0.67015	0.759971	0.409259	0.343175	0.471226	0.459077	0.500192	0.486106	0.497239
rxnAGORA522	0.69996	0.827631	0.697334	0.648041	0.631147	0.742951	0.558858	0.301267	0.418261	0.441795	0.389165	0.354558	0.36219	0.389187	0.581782	0.678303	0.72422	0.672739	0.67015	0.759971	0.409259	0.343175	0.471226	0.459077	0.500192	0.486106	0.497239
rxnAGORA523	0.69996	0.827631	0.697334	0.648041	0.631147	0.742951	0.558858	0.301267	0.418261	0.441795	0.389165	0.354558	0.36219	0.389187	0.581782	0.678303	0.72422	0.672739	0.67015	0.759971	0.409259	0.343175	0.471226	0.459077	0.500192	0.486106	0.497239
rxnAGORA524	0.79402	0.877111	0.842344	0.844268	0.85298	0.891075	0.859992	0.764994	0.632977	0.650543	0.605698	0.555616	0.584664	0.595208	0.706837	0.789861	0.789068	0.735204	0.72609	0.783836	0.580724	0.5668	0.61322	0.558771	0.604575	0.586245	0.571366
rxnAGORA525	0	0	0	0	0	0	0	0	0	0	0	0	0	0	0	0	0	0	0	0	0	0	0	0	0	0	0
rxnAGORA526	0.772684	0.875487	0.84071	0.842197	0.850324	0.888525	0.859992	0.760957	0.631907	0.649998	0.604662	0.554627	0.584306	0.594546	0.672278	0.751093	0.75647	0.702504	0.705921	0.755639	0.573624	0.563656	0.60606	0.552329	0.601072	0.582467	0.568041
rxnAGORA527	0.705544	0.812354	0.676983	0.628822	0.606778	0.618306	0.47194	0.359358	0.410895	0.418038	0.369879	0.335439	0.343955	0.368189	0.382132	0.636315	0.690396	0.636402	0.636483	0.722893	0.451274	0.299057	0.420923	0.418735	0.447997	0.475804	0.480206
rxnAGORA528	0.645285	0.850935	0.817522	0.821557	0.821912	0.711202	0.766034	0.594587	0.366452	0.368613	0.357226	0.335055	0.370073	0.374523	0.287427	0.281262	0.284878	0.296917	0.236532	0.240295	0.46207	0.471708	0.543295	0.505544	0.555326	0.53385	0.530334
rxnAGORA529	0.645681	0.857755	0.821978	0.825378	0.8293	0.71694	0.773074	0.594587	0.366452	0.368613	0.357276	0.335055	0.370073	0.374727	0.287427	0.281886	0.285063	0.297224	0.237248	0.241195	0.462264	0.473159	0.543718	0.508713	0.556464	0.535583	0.532844
rxnAGORA530	0.00931948	0.00701481	0.00777885	0.00549363	0.0102731	0.115938	0.0724482	0.00361976	0.0166342	0.0183501	0.0164419	0.0146703	0.00975123	0.0110648	0.0203709	0.0323698	0.0271907	0.0320075	0.0284483	0.033888	0.032873	0.0131181	0.017706	0.00844862	0.0144303	0.0138658	0.0109794
rxnAGORA532	0.0149905	0.0167576	0.11154	0.138774	0.167441	0.130055	0.228784	0.336359	0.171887	0.1582	0.184018	0.168529	0.181153	0.177138	0.00610755	0.0263454	0.0172541	0.025163	0.0171763	0.00816496	0.0141996	0.0618426	0.0222207	0.0302038	0.0183223	0.0198281	0.0145555
rxnAGORA533	0.789578	0.877111	0.842344	0.844268	0.85298	0.8898	0.859992	0.764409	0.632928	0.650394	0.605268	0.555616	0.584664	0.594699	0.706837	0.789424	0.788945	0.734865	0.725699	0.783594	0.577903	0.566316	0.612126	0.558771	0.604066	0.58524	0.570425
rxnAGORA534	0.127594	0.0502663	0.0536239	0.0730334	0.0789557	0.478024	0.346891	0.358256	0.282583	0.277108	0.280401	0.261988	0.260263	0.264613	0.311262	0.22903	0.189968	0.210896	0.156695	0.182757	0.122252	0.0973038	0.051298	0.0579787	0.0696306	0.0358569	0.0335968
rxnAGORA535	0.0562936	0.0111068	0.105154	0.128643	0.157521	0.120674	0.218224	0.0332043	0.0153453	0.00660405	0.00823357	0.00841655	0.00977682	0.00726204	0.00636824	0.0058684	0.0044984	0.00703417	0.00837671	0.00529338	0.0684692	0.00634748	0.00947023	0.00961031	0.00610742	0.0121499	0.0101951
rxnAGORA536	0.79402	0.877111	0.842344	0.844268	0.85298	0.891075	0.859992	0.764994	0.632928	0.650543	0.605698	0.55527	0.584459	0.595004	0.706837	0.789861	0.788452	0.734958	0.72609	0.783836	0.580724	0.5668	0.61322	0.558771	0.604455	0.586106	0.571052
rxnAGORA537	0.255512	0.0989218	0.181401	0.231847	0.275091	0.337978	0.416993	0.637077	0.429086	0.458753	0.41726	0.379709	0.418791	0.39912	0.570498	0.594456	0.559819	0.468946	0.525228	0.546862	0.14219	0.150345	0.0603132	0.0834301	0.0813125	0.0470743	0.0436665
rxnAGORA538	0	0	0	0	0	0	0	0	0	0	0	0	0	0	0	0	0	0	0	0	0	0	0	0	0	0	0
rxnAGORA539	0.780933	0.864445	0.827194	0.830175	0.838038	0.876321	0.820493	0.749903	0.628842	0.64747	0.601606	0.551266	0.582054	0.591647	0.67481	0.755026	0.772554	0.715086	0.702668	0.777539	0.574013	0.559666	0.611879	0.552962	0.601401	0.582917	0.568982
rxnAGORA540	0.780853	0.864056	0.826155	0.829061	0.833223	0.874681	0.820493	0.749903	0.628891	0.64747	0.601606	0.551612	0.582258	0.59185	0.67481	0.755026	0.772554	0.715086	0.702668	0.777539	0.573818	0.558215	0.611456	0.552117	0.600623	0.582293	0.568041
rxnAGORA541	0.539677	0.79027	0.756034	0.74795	0.717977	0.633698	0.65966	0.51434	0.325304	0.337761	0.304364	0.275163	0.312487	0.311161	0.172799	0.198917	0.193554	0.229764	0.142615	0.178954	0.263956	0.324145	0.330329	0.402788	0.420454	0.367668	0.389924
rxnAGORA542	0.0323802	0.00422188	0.00334175	0.00153264	0.0011207	0.00163934	0	0.077254	0.0451119	0.0254622	0.022857	0.0225307	0.0188882	0.0133413	0.013742	0.036022	0.0363569	0.0471576	0.0325472	0.0282314	0.0182844	0.00272035	0.00276876	0.00158412	0.00164661	0.00285982	0.00210176
rxnAGORA543	0.0323802	0.00422188	0.00334175	0.00153264	0.0011207	0.00163934	0	0.0548115	0.019966	0.00890866	0.00876395	0.00720536	0.00506757	0.00576131	0.00301654	0.000686727	0.00098595	0.00206103	0.00281392	0.00103792	0.0182844	0.00272035	0.00276876	0.00158412	0.00164661	0.00285982	0.00210176
rxnAGORA544	0.674334	0.861263	0.824651	0.826513	0.82984	0.717668	0.773074	0.671006	0.399988	0.392588	0.379426	0.357191	0.388552	0.387763	0.301169	0.317221	0.320434	0.342352	0.266997	0.268527	0.478506	0.474429	0.545852	0.509874	0.557631	0.537542	0.534318
rxnAGORA545	0.00372779	0.000714471	0.00066835	0.000398089	0.000581106	0.000910747	0	0.000835329	0.0115759	0.00148684	0.000707178	0.000395491	0.0004095	0.000305235	0	0.000686727	0.00098595	0.00203027	0.00279766	0.000899529	0.0020424	0.00145085	0.000634876	0.000422431	0.000479013	0.000901276	0.000627392
rxnAGORA546	0.645681	0.857755	0.821978	0.825378	0.8293	0.71694	0.773074	0.594587	0.366452	0.368613	0.357276	0.335055	0.370073	0.374727	0.287427	0.281886	0.285063	0.297224	0.237248	0.241195	0.462264	0.473159	0.543718	0.508713	0.556464	0.535583	0.532844
rxnAGORA547	0	0	0	0	0	0	0	0	0	0	0	0	0	0	0	0	0	0	0	0	0	0	0	0	0	0	0
rxnAGORA548	0.00372779	0.000714471	0.00066835	0.000398089	0.000581106	0.000910747	0	0.000835329	0.0115759	0.00148684	0.000707178	0.000395491	0.0004095	0.000305235	0	0.000686727	0.00098595	0.00203027	0.00279766	0.000899529	0.0020424	0.00145085	0.000634876	0.000422431	0.000479013	0.000901276	0.000627392
rxnAGORA549	0.0323802	0.00422188	0.00334175	0.00153264	0.0011207	0.00163934	0	0.0548115	0.019966	0.00890866	0.00876395	0.00720536	0.00506757	0.00576131	0.00301654	0.000686727	0.00098595	0.00206103	0.00281392	0.00103792	0.0182844	0.00272035	0.00276876	0.00158412	0.00164661	0.00285982	0.00210176
rxnAGORA550	0.645681	0.857755	0.821978	0.825378	0.8293	0.71694	0.773074	0.594587	0.366452	0.368613	0.357276	0.335055	0.370073	0.374727	0.287427	0.281886	0.285063	0.297224	0.237248	0.241195	0.462264	0.473159	0.543718	0.508713	0.556464	0.535583	0.532844
rxnAGORA551	0	0	0	0	0	0	0	0	0	0	0	0	0	0	0	0	0	0	0	0	0	0	0	0	0	0	0
rxnAGORA552	0.79402	0.877111	0.842344	0.844268	0.85298	0.891075	0.859992	0.764994	0.632977	0.650543	0.605698	0.555616	0.584664	0.595208	0.706837	0.789861	0.789068	0.735204	0.72609	0.783836	0.580724	0.5668	0.61322	0.558771	0.604575	0.586245	0.571366
rxnAGORA553	0.630949	0.860288	0.820437	0.821099	0.824506	0.818033	0.825577	0.591747	0.401167	0.39317	0.378391	0.352185	0.382064	0.379	0.468047	0.32913	0.343727	0.365387	0.285751	0.306809	0.461778	0.46125	0.519752	0.489914	0.531226	0.553453	0.542255
rxnAGORA554	0.0456377	0.0014809	0.00673548	0.00972134	0.013216	0.00887067	0	0.397889	0.184499	0.187337	0.179532	0.169295	0.203675	0.181131	0.0858037	0.0042265	0.00317969	0.00306386	0.00343526	0.00348741	0.0425015	0.0377947	0.0540985	0.0385468	0.0510029	0.0128536	0.0164063
rxnAGORA555	0.79402	0.877111	0.842344	0.844268	0.85298	0.891075	0.859992	0.764994	0.632977	0.650543	0.605698	0.555616	0.584664	0.595208	0.706837	0.789861	0.789068	0.735204	0.72609	0.783836	0.580724	0.5668	0.61322	0.558771	0.604575	0.586245	0.571366
rxnAGORA556	0.79402	0.877111	0.842344	0.844268	0.85298	0.891075	0.859992	0.764994	0.632977	0.650543	0.605698	0.555616	0.584664	0.595208	0.706837	0.789861	0.789068	0.735204	0.72609	0.783836	0.580724	0.5668	0.61322	0.558771	0.604575	0.586245	0.571366
rxnAGORA557	0.0373572	0.0233177	0.0237636	0.0511943	0.038685	0.0068306	0.0524052	0.418277	0.208025	0.201318	0.207557	0.190775	0.212428	0.19708	0.275734	0.0706081	0.0480035	0.0391288	0.0292128	0.0148768	0.0257732	0.0744166	0.0130502	0.040659	0.0510149	0.0147671	0.0178807
rxnAGORA558	0.730108	0.859405	0.809379	0.806553	0.809696	0.849381	0.798983	0.711377	0.588614	0.628324	0.579184	0.533246	0.571202	0.585059	0.641144	0.73855	0.759662	0.698837	0.691243	0.762919	0.424528	0.408633	0.469611	0.496568	0.54541	0.492006	0.508219
rxnAGORA559	0.776071	0.8457	0.811013	0.788599	0.801893	0.873515	0.782558	0.753283	0.613371	0.630728	0.573829	0.524718	0.568745	0.569059	0.670863	0.696722	0.730885	0.67755	0.677157	0.76195	0.512838	0.484742	0.572778	0.503749	0.54571	0.560469	0.547619
rxnAGORA560	0.70027	0.843368	0.814793	0.790008	0.806035	0.871448	0.792335	0.706131	0.593337	0.621351	0.566626	0.517674	0.561502	0.561963	0.668405	0.722063	0.745902	0.699858	0.698504	0.773146	0.478409	0.425221	0.569836	0.476397	0.530058	0.545584	0.534852
rxnAGORA561	0.321106	0.113666	0.197182	0.243073	0.296302	0.571494	0.561889	0.646767	0.469796	0.513939	0.469339	0.439535	0.473067	0.473241	0.650715	0.681109	0.64686	0.578837	0.603204	0.650896	0.161933	0.187885	0.112444	0.126518	0.13572	0.0651692	0.0644959
rxnAGORA562	0.72573	0.8308	0.808703	0.808917	0.803918	0.862113	0.811107	0.607409	0.572264	0.575581	0.539804	0.491349	0.52553	0.537531	0.390883	0.736593	0.736274	0.687492	0.691965	0.759791	0.550282	0.501814	0.584403	0.529834	0.586402	0.567908	0.557124
rxnAGORA563	0.754204	0.857885	0.728576	0.706529	0.685207	0.773588	0.6535	0.758562	0.631177	0.649105	0.604309	0.555468	0.582975	0.594648	0.434083	0.771195	0.774094	0.720407	0.712101	0.769755	0.557965	0.562931	0.607611	0.558243	0.602928	0.582397	0.567852
rxnAGORA564	0.754204	0.857885	0.728576	0.706529	0.685207	0.773588	0.6535	0.758562	0.631177	0.649105	0.604309	0.555468	0.582975	0.594648	0.434083	0.771195	0.774094	0.720407	0.712101	0.769755	0.557965	0.562931	0.607611	0.558243	0.602928	0.582397	0.567852
rxnAGORA565	0.756448	0.871564	0.83194	0.831704	0.842554	0.883588	0.845522	0.754179	0.627777	0.646271	0.602283	0.55349	0.581491	0.592919	0.457396	0.774123	0.776879	0.724659	0.716142	0.774965	0.556604	0.557031	0.607421	0.554969	0.600838	0.58072	0.566504
rxnAGORA566	0.722557	0.80391	0.694267	0.645621	0.617632	0.752641	0.576457	0.684552	0.596304	0.619567	0.565818	0.518143	0.561783	0.561581	0.389096	0.686103	0.704954	0.669651	0.674561	0.749412	0.548142	0.431568	0.580523	0.493716	0.538082	0.556815	0.543447
rxnAGORA567	0.763111	0.875006	0.836395	0.838392	0.849693	0.88796	0.859992	0.679083	0.603896	0.60226	0.575941	0.526696	0.545045	0.568754	0.462163	0.775808	0.77842	0.725858	0.717638	0.776107	0.562342	0.563862	0.608585	0.558771	0.603443	0.583874	0.568825
rxnAGORA568	0.7546	0.854508	0.820734	0.796258	0.817782	0.884608	0.811889	0.676895	0.58536	0.583883	0.545537	0.498072	0.529791	0.543064	0.429316	0.718567	0.74125	0.696136	0.695706	0.768752	0.553492	0.486277	0.600804	0.51431	0.551524	0.569606	0.552356
rxnAGORA569	0.79402	0.877111	0.842344	0.844268	0.85298	0.891075	0.859992	0.764994	0.632977	0.650543	0.605698	0.555616	0.584664	0.595208	0.706837	0.789861	0.789068	0.735204	0.72609	0.783836	0.580724	0.5668	0.61322	0.558771	0.604575	0.586245	0.571366
rxnAGORA570	0.79402	0.877111	0.842344	0.844268	0.85298	0.891075	0.859992	0.764994	0.632977	0.650543	0.605698	0.555616	0.584664	0.595208	0.706837	0.789861	0.789068	0.735204	0.72609	0.783836	0.580724	0.5668	0.61322	0.558771	0.604575	0.586245	0.571366
rxnAGORA571	0.000396574	0.00266303	0.00471558	0.00652866	0.00805247	0.00382514	0.009386	0.00111377	0.0320768	0.0216088	0.0308633	0.0288462	0.0164824	0.0261993	0.00223447	0.0189786	0.0131871	0.0199336	0.0106051	0.00214503	0.00505738	0.0555556	0.0220796	0.0210159	0.0144902	0.0135191	0.00972457
rxnAGORA572	0.79394	0.876721	0.841304	0.843153	0.848165	0.889435	0.859992	0.762265	0.632393	0.650344	0.605344	0.554973	0.584511	0.594903	0.685684	0.788863	0.788452	0.73465	0.72583	0.78349	0.578876	0.564563	0.610116	0.55254	0.602599	0.584928	0.569672
rxnAGORA573	0.788071	0.857755	0.827194	0.803185	0.81828	0.887158	0.816973	0.761597	0.63091	0.649502	0.603273	0.553515	0.582002	0.592155	0.678981	0.741541	0.759675	0.721422	0.713208	0.777747	0.574207	0.493713	0.602215	0.511881	0.552662	0.572726	0.554803
rxnAGORA574	0.724282	0.851195	0.816427	0.79385	0.81168	0.881876	0.816973	0.403116	0.430302	0.457018	0.410289	0.372788	0.383907	0.40656	0.40187	0.707766	0.735149	0.691676	0.694128	0.767022	0.53015	0.433926	0.57257	0.490126	0.535866	0.555307	0.54053
rxnAGORA575	0	0	0	0	0	0	0	0.286184	0.143191	0.12544	0.136788	0.125915	0.146243	0.137254	0	0	0	0	0	0.000345973	0	0	0	0	0	0	0
rxnAGORA576	0.0323802	0.00422188	0.00334175	0.00153264	0.0011207	0.00163934	0	0.328242	0.182466	0.145698	0.153634	0.14365	0.161036	0.145813	0.013742	0.036022	0.0363569	0.0471576	0.0325472	0.0285774	0.0182844	0.00272035	0.00276876	0.00158412	0.00164661	0.00285982	0.00210176
rxnAGORA577	0	0	0	0	0	0	0	0.286184	0.143191	0.12544	0.136788	0.125915	0.146243	0.137254	0	0	0	0	0	0.000345973	0	0	0	0	0	0	0
rxnAGORA578	0.0323802	0.00422188	0.00334175	0.00153264	0.0011207	0.00163934	0	0.3058	0.15732	0.129145	0.139541	0.128325	0.147215	0.138233	0.00301654	0.000686727	0.00098595	0.00206103	0.00281392	0.00138389	0.0182844	0.00272035	0.00276876	0.00158412	0.00164661	0.00285982	0.00210176
rxnAGORA579	0	0	0	0	0	0	0	0.286184	0.143191	0.12544	0.136788	0.125915	0.146243	0.137254	0	0	0	0	0	0.000345973	0	0	0	0	0	0	0
rxnAGORA580	0.674334	0.861263	0.824651	0.826513	0.82984	0.717668	0.773074	0.671006	0.399988	0.392588	0.379426	0.357191	0.388552	0.387763	0.301169	0.317221	0.320434	0.342352	0.266997	0.268527	0.478506	0.474429	0.545852	0.509874	0.557631	0.537542	0.534318
rxnAGORA581	0	0	0	0	0	0	0	0.331737	0.149757	0.134163	0.147346	0.133577	0.157197	0.145343	0	0	0	0	0	0.000345973	0	0	0	0	0	0	0
rxnAGORA582	0.00372779	0.000714471	0.00066835	0.000398089	0.000581106	0.000910747	0	0.000835329	0.0115759	0.00148684	0.000707178	0.000395491	0.0004095	0.000305235	0	0.000686727	0.00098595	0.00203027	0.00279766	0.000899529	0.0020424	0.00145085	0.000634876	0.000422431	0.000479013	0.000901276	0.000627392
rxnAGORA583	0.645681	0.857755	0.821978	0.825378	0.8293	0.71694	0.773074	0.594587	0.366452	0.368613	0.357276	0.335055	0.370073	0.374727	0.287427	0.281886	0.285063	0.297224	0.237248	0.241195	0.462264	0.473159	0.543718	0.508713	0.556464	0.535583	0.532844
rxnAGORA584	0	0	0	0	0	0	0	0	0	0	0	0	0	0	0	0	0	0	0	0	0	0	0	0	0	0	0
rxnAGORA585	0.00372779	0.000714471	0.00066835	0.000398089	0.000581106	0.000910747	0	0.000835329	0.0115759	0.00148684	0.000707178	0.000395491	0.0004095	0.000305235	0	0.000686727	0.00098595	0.00203027	0.00279766	0.000899529	0.0020424	0.00145085	0.000634876	0.000422431	0.000479013	0.000901276	0.000627392
rxnAGORA586	0.0323802	0.00422188	0.00334175	0.00153264	0.0011207	0.00163934	0	0.0548115	0.019966	0.00890866	0.00876395	0.00720536	0.00506757	0.00576131	0.00301654	0.000686727	0.00098595	0.00206103	0.00281392	0.00103792	0.0182844	0.00272035	0.00276876	0.00158412	0.00164661	0.00285982	0.00210176
rxnAGORA587	0.645681	0.857755	0.821978	0.825378	0.8293	0.71694	0.773074	0.594587	0.366452	0.368613	0.357276	0.335055	0.370073	0.374727	0.287427	0.281886	0.285063	0.297224	0.237248	0.241195	0.462264	0.473159	0.543718	0.508713	0.556464	0.535583	0.532844
rxnAGORA588	0.752459	0.846324	0.808926	0.784713	0.805164	0.872222	0.777474	0.343042	0.435311	0.449621	0.397282	0.363407	0.37157	0.396296	0.422315	0.685666	0.726276	0.677003	0.673195	0.763009	0.55213	0.486096	0.600593	0.513887	0.550865	0.569052	0.55223
rxnAGORA589	0.72224	0.805469	0.700876	0.656927	0.630168	0.760474	0.585843	0.603859	0.570477	0.574119	0.537733	0.489767	0.524109	0.535789	0.367943	0.685541	0.705263	0.671127	0.676838	0.751903	0.544738	0.429271	0.577349	0.487485	0.536165	0.55626	0.542129
rxnAGORA590	0.697859	0.790868	0.678063	0.630924	0.596613	0.734936	0.542041	0.511032	0.558765	0.561362	0.519564	0.474886	0.509265	0.521901	0.410398	0.658684	0.691895	0.650314	0.650241	0.743745	0.539	0.48016	0.593863	0.503855	0.545488	0.562438	0.545015
rxnAGORA591	0.780853	0.864056	0.826155	0.829061	0.833223	0.874681	0.820493	0.749903	0.628891	0.64747	0.601606	0.551612	0.582258	0.59185	0.67481	0.755026	0.772554	0.715086	0.702668	0.777539	0.573818	0.558215	0.611456	0.552117	0.600623	0.582293	0.568041
rxnAGORA592	0.428062	0.739413	0.618669	0.572293	0.509381	0.177778	0.206101	0.0819179	0.0870136	0.0932745	0.0682427	0.0547756	0.0640868	0.0692883	0	0.0317768	0.0535494	0.0783192	0.0287573	0.040202	0.233709	0.249184	0.318355	0.359383	0.36896	0.351567	0.370663
rxnAGORA593	0.0797866	0.01818	0.0277068	0.0373846	0.0436327	0.0362204	0.0430192	0.114799	0.0590661	0.063337	0.0684245	0.0700143	0.0792639	0.0701913	0.303851	0.0392121	0.0560328	0.0358927	0.062404	0.0484154	0.0987162	0.0229476	0.0623907	0.0420319	0.0509191	0.0941105	0.0889642
rxnAGORA594	0.0797866	0.01818	0.0277068	0.0373846	0.0436327	0.0362204	0.0430192	0.114799	0.0590661	0.063337	0.0684245	0.0700143	0.0792639	0.0701913	0.303851	0.0392121	0.0560328	0.0358927	0.062404	0.0484154	0.0987162	0.0229476	0.0623907	0.0420319	0.0509191	0.0941105	0.0889642
rxnAGORA595	0.749048	0.83723	0.716991	0.671497	0.660883	0.776047	0.605397	0.674639	0.581955	0.58081	0.543693	0.496441	0.527692	0.540622	0.426188	0.704645	0.73404	0.689564	0.690566	0.764081	0.546489	0.429755	0.579959	0.49171	0.537303	0.556607	0.543321
rxnAGORA596	0.792116	0.868342	0.829051	0.831051	0.837955	0.877596	0.825577	0.759648	0.612549	0.630817	0.575138	0.52546	0.568591	0.568652	0.676449	0.737857	0.761154	0.696321	0.694275	0.77664	0.576055	0.511607	0.5898	0.532791	0.590025	0.573419	0.561704
rxnAGORA597	0.792116	0.868342	0.829051	0.831051	0.837955	0.877596	0.825577	0.759648	0.612549	0.630817	0.575138	0.52546	0.568591	0.568652	0.676449	0.737857	0.761154	0.696321	0.694275	0.77664	0.576055	0.511607	0.5898	0.532791	0.590025	0.573419	0.561704
rxnAGORA598	0.0406091	0.0144193	0.02161	0.0307325	0.0370247	0.0383424	0.0461478	0.308125	0.242267	0.177925	0.2118	0.203332	0.214834	0.202981	0.0476687	0.0624922	0.0815258	0.0753661	0.0883539	0.071132	0.0817934	0.0591827	0.106095	0.081318	0.099515	0.100943	0.100383
rxnAGORA599	0.0443369	0.014127	0.0188623	0.0252787	0.0338287	0.0324681	0.0336332	0.284986	0.209825	0.148882	0.186543	0.172657	0.185222	0.178181	0.0369432	0.0277812	0.0469867	0.0316845	0.0596617	0.0456684	0.0778059	0.024604	0.057033	0.0418207	0.0499371	0.0907515	0.0860782
rxnAGORA600	0.78236	0.8447	0.799198	0.769029	0.778765	0.849727	0.755964	0.714039	0.623395	0.63731	0.58716	0.539055	0.563165	0.57903	0.67198	0.708828	0.744639	0.701735	0.689525	0.771174	0.500778	0.403095	0.500917	0.485373	0.517933	0.506656	0.510634
rxnAGORA601	0.78236	0.8447	0.799198	0.769029	0.778765	0.849727	0.755964	0.714039	0.623395	0.63731	0.58716	0.539055	0.563165	0.57903	0.67198	0.708828	0.744639	0.701735	0.689525	0.771174	0.500778	0.403095	0.500917	0.485373	0.517933	0.506656	0.510634
rxnAGORA602	0.477078	0.778449	0.759394	0.766083	0.723311	0.319308	0.500196	0.1723	0.131761	0.157704	0.115371	0.104509	0.12674	0.118787	0.289885	0.132601	0.113261	0.126615	0.0787899	0.0656657	0.268041	0.360597	0.381631	0.441335	0.471648	0.379229	0.405546
rxnAGORA603	0.718512	0.863796	0.833432	0.836783	0.845841	0.882969	0.849433	0.709584	0.625535	0.644694	0.600141	0.551117	0.582105	0.592003	0.672427	0.78674	0.786912	0.733419	0.723617	0.781276	0.497082	0.554649	0.601369	0.547788	0.59691	0.574459	0.562645
rxnAGORA604	0.634577	0.826189	0.786704	0.762162	0.766707	0.692896	0.695639	0.545303	0.350839	0.348094	0.335253	0.313155	0.34366	0.348883	0.273723	0.201539	0.24088	0.263386	0.200683	0.227702	0.377164	0.276811	0.386128	0.407224	0.424196	0.452388	0.464709
rxnAGORA605	0.0724104	0.0226942	0.0255904	0.0551393	0.0435082	0.021694	0.0696128	0.118433	0.0378478	0.0538707	0.0372582	0.0378312	0.0479243	0.0331943	0.138053	0.0539924	0.0345113	0.0199479	0.0198211	0.0105314	0.0804318	0.0786846	0.0180904	0.0511142	0.0557691	0.0245736	0.0250643
rxnAGORA606	0.784105	0.85821	0.828308	0.804459	0.822597	0.889344	0.816973	0.763518	0.628551	0.646181	0.602995	0.553342	0.581491	0.591698	0.702815	0.736921	0.758381	0.721269	0.713728	0.778543	0.570609	0.440092	0.582992	0.493505	0.540956	0.562361	0.548717
rxnAGORA607	0.787754	0.85821	0.828308	0.804459	0.822597	0.889344	0.816973	0.763435	0.628551	0.646231	0.603021	0.553194	0.581286	0.591189	0.702815	0.737233	0.758257	0.721361	0.713728	0.778647	0.570123	0.440394	0.582534	0.493505	0.540267	0.562049	0.54765
rxnAGORA608	0.74647	0.844505	0.800238	0.770104	0.784493	0.852004	0.757528	0.488946	0.481518	0.510457	0.456408	0.412127	0.418612	0.438444	0.689483	0.703209	0.741989	0.699305	0.688061	0.769201	0.513227	0.316951	0.446953	0.434787	0.456949	0.488838	0.491875
rxnAGORA609	0.781805	0.855092	0.82608	0.803583	0.822763	0.889709	0.816973	0.756307	0.630545	0.648164	0.603071	0.552946	0.58318	0.593224	0.70505	0.745474	0.762263	0.723883	0.714964	0.779269	0.575277	0.495406	0.605954	0.51695	0.554757	0.573905	0.556559
rxnAGORA610	0.791006	0.85821	0.828383	0.804459	0.823261	0.890073	0.816973	0.764994	0.632296	0.649849	0.604637	0.554627	0.583538	0.593733	0.70505	0.745474	0.762263	0.723883	0.714964	0.779269	0.57732	0.49595	0.606589	0.518112	0.555296	0.574737	0.556999
rxnAGORA611	0.780853	0.864056	0.826155	0.829061	0.833223	0.874681	0.820493	0.749903	0.628891	0.64747	0.601606	0.551612	0.582258	0.59185	0.67481	0.755026	0.772554	0.715086	0.702668	0.777539	0.573818	0.558215	0.611456	0.552117	0.600623	0.582293	0.568041
rxnAGORA612	0.780853	0.864056	0.826155	0.829061	0.833223	0.874681	0.820493	0.749903	0.628891	0.64747	0.601606	0.551612	0.582258	0.59185	0.67481	0.755026	0.772554	0.715086	0.702668	0.777539	0.573818	0.558215	0.611456	0.552117	0.600623	0.582293	0.568041
rxnAGORA613	0.79402	0.877111	0.842344	0.844268	0.85298	0.891075	0.859992	0.764994	0.632977	0.650543	0.605698	0.555616	0.584664	0.595208	0.706837	0.789861	0.789068	0.735204	0.72609	0.783836	0.580724	0.5668	0.61322	0.558771	0.604575	0.586245	0.571366
rxnAGORA614	0.784581	0.873733	0.840042	0.843392	0.852399	0.890528	0.859992	0.755694	0.631128	0.648858	0.604081	0.553441	0.583845	0.593987	0.706837	0.789737	0.788021	0.734896	0.726025	0.783559	0.576055	0.566074	0.611879	0.557081	0.603138	0.584581	0.569546
rxnAGORA615	0.729378	0.875422	0.841527	0.84371	0.852814	0.888342	0.859992	0.723005	0.629134	0.648412	0.602869	0.553737	0.582514	0.593326	0.697453	0.789861	0.78839	0.73465	0.725699	0.783559	0.503599	0.563112	0.60412	0.554652	0.600503	0.578272	0.565719
rxnAGORA616	0.550067	0.790985	0.761529	0.756867	0.734829	0.642441	0.65966	0.483739	0.328174	0.343758	0.308229	0.282875	0.321394	0.321489	0.198272	0.201664	0.195526	0.231517	0.144893	0.180788	0.277086	0.362109	0.380732	0.443447	0.471738	0.378796	0.404981
rxnAGORA617	0.79402	0.877111	0.842344	0.844268	0.85298	0.891075	0.859992	0.764994	0.632977	0.650543	0.605698	0.555616	0.584664	0.595208	0.706837	0.789861	0.789068	0.735204	0.72609	0.783836	0.580724	0.5668	0.61322	0.558771	0.604575	0.586245	0.571366
rxnAGORA618	0.611616	0.828072	0.782248	0.75209	0.76073	0.67796	0.67061	0.338364	0.244078	0.246717	0.220059	0.20699	0.212262	0.22422	0.281096	0.236437	0.275943	0.307776	0.229213	0.253823	0.328924	0.274634	0.37985	0.402366	0.420993	0.444901	0.459502
rxnAGORA619	0.582963	0.824565	0.779574	0.750955	0.76019	0.677231	0.67061	0.261945	0.210542	0.222741	0.197909	0.184855	0.193783	0.211184	0.267354	0.201102	0.240572	0.262648	0.199463	0.226491	0.312682	0.273365	0.377716	0.401204	0.419825	0.442942	0.458027
rxnAGORA620	0.582963	0.824565	0.779574	0.750955	0.76019	0.677231	0.67061	0.261945	0.210542	0.222741	0.197909	0.184855	0.193783	0.211184	0.267354	0.201102	0.240572	0.262648	0.199463	0.226491	0.312682	0.273365	0.377716	0.401204	0.419825	0.442942	0.458027
rxnAGORA621	0.647208	0.784944	0.676519	0.661943	0.595218	0.277778	0.319515	0.626608	0.454377	0.505576	0.430217	0.386543	0.454699	0.435774	0.520632	0.54676	0.533707	0.456503	0.485556	0.531414	0.452538	0.519889	0.528781	0.499947	0.530208	0.466722	0.462639
rxnAGORA622	0.79402	0.877111	0.842344	0.844268	0.85298	0.891075	0.859992	0.764994	0.632977	0.650543	0.605698	0.555616	0.584664	0.595208	0.706837	0.789861	0.789068	0.735204	0.72609	0.783836	0.580724	0.5668	0.61322	0.558771	0.604575	0.586245	0.571366
rxnAGORA623	0.728748	0.859873	0.816271	0.818229	0.823502	0.86847	0.814627	0.653481	0.580331	0.579474	0.542855	0.49408	0.527846	0.540558	0.429651	0.723243	0.750012	0.686729	0.685677	0.76853	0.534235	0.504316	0.580245	0.527933	0.58554	0.565866	0.553862
rxnAGORA624	0.445511	0.74383	0.632927	0.592038	0.529304	0.201821	0.232695	0.424709	0.251946	0.234723	0.223746	0.197251	0.230856	0.221753	0	0.0330253	0.0559527	0.0819183	0.0339623	0.043212	0.243241	0.252327	0.322411	0.365192	0.372762	0.358881	0.37769
rxnAGORA625	0.445511	0.74383	0.632927	0.592038	0.529304	0.201821	0.232695	0.424709	0.251946	0.234723	0.223746	0.197251	0.230856	0.221753	0	0.0330253	0.0559527	0.0819183	0.0339623	0.043212	0.243241	0.252327	0.322411	0.365192	0.372762	0.358881	0.37769
rxnAGORA626	0.513959	0.752663	0.644364	0.604379	0.550473	0.212386	0.242081	0.46706	0.25535	0.237003	0.225792	0.198833	0.231777	0.222771	0.0134068	0.0359595	0.0584175	0.0850252	0.0364997	0.0460836	0.393795	0.34899	0.436865	0.398669	0.41243	0.430671	0.425999
rxnAGORA627	0.79402	0.877111	0.842344	0.844268	0.85298	0.891075	0.859992	0.764994	0.632977	0.650543	0.605698	0.555616	0.584664	0.595208	0.706837	0.789861	0.789068	0.735204	0.72609	0.783836	0.580724	0.5668	0.61322	0.558771	0.604575	0.586245	0.571366
rxnAGORA628	0.709312	0.795856	0.677038	0.626513	0.597045	0.724681	0.524834	0.579885	0.544796	0.554245	0.518311	0.467718	0.502099	0.522308	0.371369	0.617181	0.653623	0.603236	0.619388	0.715541	0.537833	0.427518	0.575409	0.482522	0.533681	0.550679	0.536483
rxnAGORA629	0.643639	0.803001	0.700876	0.657086	0.634235	0.71275	0.585843	0.538592	0.412792	0.368885	0.375789	0.346302	0.356675	0.367299	0.17414	0.311525	0.317414	0.373539	0.290436	0.312586	0.527621	0.425946	0.570013	0.491604	0.533651	0.556815	0.543008
rxnAGORA630	0.767449	0.843401	0.823036	0.824841	0.816952	0.873133	0.831052	0.693824	0.621449	0.643852	0.599737	0.548794	0.581081	0.590273	0.648592	0.770758	0.760537	0.716931	0.712362	0.771658	0.57907	0.566014	0.610398	0.553385	0.603257	0.585275	0.569797
rxnAGORA631	0.79402	0.877111	0.842344	0.844268	0.85298	0.891075	0.859992	0.764994	0.632928	0.650543	0.605698	0.55527	0.584459	0.595004	0.706837	0.789861	0.788452	0.734958	0.72609	0.783836	0.580724	0.5668	0.61322	0.558771	0.604455	0.586106	0.571052
rxnAGORA632	0.79402	0.877111	0.842344	0.844268	0.85298	0.891075	0.859992	0.764994	0.632977	0.650543	0.605698	0.555616	0.584664	0.595208	0.706837	0.789861	0.788822	0.735204	0.72609	0.783836	0.580724	0.5668	0.61322	0.558771	0.604455	0.586106	0.571052
rxnAGORA633	0.744369	0.838594	0.798752	0.770701	0.796115	0.854189	0.746969	0.673275	0.583317	0.57962	0.538465	0.490508	0.520117	0.536043	0.417101	0.684293	0.724673	0.675034	0.670722	0.759549	0.546878	0.483497	0.595231	0.506178	0.547392	0.564407	0.547023
rxnAGORA634	0.629918	0.788322	0.669464	0.618471	0.589075	0.718397	0.515448	0.55186	0.55276	0.565223	0.527151	0.47899	0.512938	0.52695	0.369283	0.652126	0.688116	0.648076	0.648373	0.742423	0.456234	0.421049	0.563276	0.476291	0.527274	0.539656	0.528264
rxnAGORA635	0.0677308	0.012107	0.0277439	0.0344387	0.0380292	0.0390893	0.0594447	0.114771	0.0295185	0.0507732	0.035465	0.0362987	0.0469902	0.0322404	0.122114	0.0384942	0.0203537	0.0254953	0.0298731	0.0104968	0.0738183	0.00716963	0.011001	0.00728694	0.00610143	0.0121291	0.00937951
rxnAGORA636	0.0127617	0.0174266	0.112558	0.134881	0.161439	0.120665	0.238561	0.0815225	0.0264251	0.0473509	0.0314795	0.0316146	0.0424089	0.0286666	0.0885595	0.0404982	0.0202181	0.0247201	0.0274756	0.0101301	0.00700253	0.000979325	0.00168595	0.00095047	0.00100593	0.00207293	0.00222724
rxnAGORA637	0.0229616	0.0104897	0.0228353	0.0282245	0.0295949	0.0280055	0.04693	0.00789386	0.00310068	0.00398969	0.00469768	0.00486949	0.00572021	0.00347205	0.142932	0.0419372	0.0222301	0.0269165	0.0300586	0.010829	0.0138105	0.00326442	0.0036329	0.0013729	0.00161667	0.00377842	0.00323107
rxnAGORA638	0.0199239	0.0183749	0.118194	0.143495	0.173759	0.129026	0.238561	0.0828758	0.0266975	0.0474897	0.0315755	0.0318865	0.0426648	0.0287684	0.115746	0.0423648	0.0221407	0.0274948	0.0309954	0.0117423	0.0110873	0.00275662	0.00283578	0.0013729	0.00161068	0.00351498	0.00313696
rxnAGORA639	0.0609415	0.0192388	0.117095	0.140378	0.16564	0.13102	0.251075	0.036593	0.00435068	0.00581603	0.00819821	0.00886148	0.00950809	0.00712214	0.0677417	0.0409258	0.0210223	0.0274517	0.0319096	0.0119776	0.0686637	0.00506589	0.00954783	0.00644207	0.00519131	0.0107009	0.00806199
rxnAGORA640	0.0609415	0.0189465	0.113159	0.134924	0.162444	0.123597	0.238561	0.036593	0.00410749	0.00423006	0.0059504	0.0057717	0.00595055	0.00485832	0.0677417	0.0417999	0.0219774	0.0283438	0.0317794	0.0117354	0.0693445	0.00524725	0.00968891	0.0054916	0.00468235	0.00941833	0.00686994
rxnAGORA641	0.0674135	0.0112951	0.0227685	0.0278702	0.0300183	0.0300273	0.04693	0.114771	0.0292753	0.0490881	0.0331161	0.0332089	0.0434326	0.0299766	0.122114	0.0384942	0.0202613	0.0253415	0.0294828	0.0101854	0.0727485	0.00571878	0.0104367	0.0054916	0.00481408	0.0102225	0.00724638
rxnAGORA642	0.0715617	0.0204599	0.124424	0.151015	0.182924	0.140801	0.251075	0.116111	0.0302651	0.0513828	0.0361671	0.0367683	0.0475404	0.0328127	0.1493	0.0444656	0.0238323	0.029685	0.0340761	0.0141157	0.0758607	0.00749607	0.0115159	0.00728694	0.00634693	0.0123925	0.00985005
rxnAGORA643	0.629509	0.847051	0.795489	0.791891	0.792425	0.680565	0.713629	0.508679	0.332768	0.318164	0.322791	0.299189	0.32371	0.343478	0.177715	0.243151	0.265107	0.272412	0.208959	0.231791	0.45176	0.469097	0.540833	0.5047	0.553691	0.530425	0.528044
rxnAGORA644	0.0612587	0.0194661	0.118506	0.143603	0.178632	0.132341	0.238561	0.036593	0.00984679	0.00487436	0.00620296	0.00592001	0.0061553	0.00501094	0.0677417	0.0413004	0.0214537	0.0278208	0.0316493	0.0117008	0.0697335	0.00651675	0.00982999	0.00633647	0.00546075	0.0103196	0.00781103
rxnAGORA645	0.0164895	0.0181411	0.117533	0.142842	0.173394	0.128679	0.238561	0.0831793	0.0328332	0.0485652	0.0321362	0.0321584	0.0428056	0.0290355	0.0885595	0.0426052	0.0225444	0.0281961	0.0309564	0.0114102	0.00904493	0.00243018	0.00232082	0.0013729	0.00148494	0.00325153	0.00285463
rxnAGORA646	0.016093	0.0100221	0.021662	0.0269188	0.0292794	0.0284062	0.0484943	0.00876538	0.0028356	0.00334044	0.00440471	0.00519082	0.00532351	0.00345933	0.109712	0.0390311	0.0196327	0.0245355	0.0281913	0.00936895	0.0103093	0.00261153	0.00232082	0.00454113	0.00172445	0.00429146	0.00410942
rxnAGORA647	0.697859	0.790868	0.678063	0.630924	0.596613	0.734936	0.542041	0.59178	0.571167	0.575289	0.536132	0.487344	0.524314	0.534771	0.410398	0.658684	0.691895	0.650314	0.650241	0.743745	0.539	0.48016	0.593863	0.503855	0.545488	0.562438	0.545015
rxnAGORA648	0.428062	0.739413	0.618669	0.572293	0.509381	0.177778	0.206101	0.0819179	0.0870136	0.0932745	0.0682427	0.0547756	0.0640868	0.0692883	0	0.0317768	0.0535494	0.0783192	0.0287573	0.040202	0.233709	0.249184	0.318355	0.359383	0.36896	0.351567	0.370663
rxnAGORA649	0.0240403	0.00163679	0.00462647	0.00457006	0.00255687	0.00242259	0	0.00444673	0.00162695	0.00144224	0.000974895	0.000296619	0.00126689	0.000216208	0.190302	0.00893058	0.00684927	0.00561093	0.0054782	0.0053003	0.0142968	0.00228509	0.00360468	0	0.000880187	0.00184415	0.00197628
rxnAGORA650	0.0240403	0.00163679	0.00462647	0.00457006	0.00255687	0.00242259	0	0.00444673	0.00162695	0.00144224	0.000974895	0.000296619	0.00126689	0.000216208	0.190302	0.00893058	0.00684927	0.00561093	0.0054782	0.0053003	0.0142968	0.00228509	0.00360468	0	0.000880187	0.00184415	0.00197628
rxnAGORA651	0.0240403	0.00163679	0.00462647	0.00457006	0.00255687	0.00242259	0	0.00444673	0.00162695	0.00144224	0.000974895	0.000296619	0.00126689	0.000216208	0.190302	0.00893058	0.00684927	0.00561093	0.0054782	0.0053003	0.0142968	0.00228509	0.00360468	0	0.000880187	0.00184415	0.00197628
rxnAGORA652	0.0240403	0.00163679	0.00462647	0.00457006	0.00255687	0.00242259	0	0.00444673	0.00162695	0.00144224	0.000974895	0.000296619	0.00126689	0.000216208	0.190302	0.00893058	0.00684927	0.00561093	0.0054782	0.0053003	0.0142968	0.00228509	0.00360468	0	0.000880187	0.00184415	0.00197628
rxnAGORA653	0.0240403	0.00163679	0.00462647	0.00457006	0.00255687	0.00242259	0	0.00444673	0.00162695	0.00144224	0.000974895	0.000296619	0.00126689	0.000216208	0.190302	0.00893058	0.00684927	0.00561093	0.0054782	0.0053003	0.0142968	0.00228509	0.00360468	0	0.000880187	0.00184415	0.00197628
rxnAGORA654	0.0240403	0.00163679	0.00462647	0.00457006	0.00255687	0.00242259	0	0.00444673	0.00162695	0.00144224	0.000974895	0.000296619	0.00126689	0.000216208	0.190302	0.00893058	0.00684927	0.00561093	0.0054782	0.0053003	0.0142968	0.00228509	0.00360468	0	0.000880187	0.00184415	0.00197628
rxnAGORA655	0.0240403	0.00163679	0.00462647	0.00457006	0.00255687	0.00242259	0	0.00444673	0.00162695	0.00144224	0.000974895	0.000296619	0.00126689	0.000216208	0.190302	0.00893058	0.00684927	0.00561093	0.0054782	0.0053003	0.0142968	0.00228509	0.00360468	0	0.000880187	0.00184415	0.00197628
rxnAGORA656	0.0240403	0.00163679	0.00462647	0.00457006	0.00255687	0.00242259	0	0.00444673	0.00162695	0.00144224	0.000974895	0.000296619	0.00126689	0.000216208	0.190302	0.00893058	0.00684927	0.00561093	0.0054782	0.0053003	0.0142968	0.00228509	0.00360468	0	0.000880187	0.00184415	0.00197628
rxnAGORA657	0.0240403	0.00163679	0.00462647	0.00457006	0.00255687	0.00242259	0	0.00444673	0.00162695	0.00144224	0.000974895	0.000296619	0.00126689	0.000216208	0.190302	0.00893058	0.00684927	0.00561093	0.0054782	0.0053003	0.0142968	0.00228509	0.00360468	0	0.000880187	0.00184415	0.00197628
rxnAGORA658	0.0240403	0.00163679	0.00462647	0.00457006	0.00255687	0.00242259	0	0.00444673	0.00162695	0.00144224	0.000974895	0.000296619	0.00126689	0.000216208	0.190302	0.00893058	0.00684927	0.00561093	0.0054782	0.0053003	0.0142968	0.00228509	0.00360468	0	0.000880187	0.00184415	0.00197628
rxnAGORA659	0.0240403	0.00163679	0.00462647	0.00457006	0.00255687	0.00242259	0	0.00444673	0.00162695	0.00144224	0.000974895	0.000296619	0.00126689	0.000216208	0.190302	0.00893058	0.00684927	0.00561093	0.0054782	0.0053003	0.0142968	0.00228509	0.00360468	0	0.000880187	0.00184415	0.00197628
rxnAGORA660	0.0240403	0.00163679	0.00462647	0.00457006	0.00255687	0.00242259	0	0.00444673	0.00162695	0.00144224	0.000974895	0.000296619	0.00126689	0.000216208	0.190302	0.00893058	0.00684927	0.00561093	0.0054782	0.0053003	0.0142968	0.00228509	0.00360468	0	0.000880187	0.00184415	0.00197628
rxnAGORA661	0.0240403	0.00163679	0.00462647	0.00457006	0.00255687	0.00242259	0	0.00444673	0.00162695	0.00144224	0.000974895	0.000296619	0.00126689	0.000216208	0.190302	0.00893058	0.00684927	0.00561093	0.0054782	0.0053003	0.0142968	0.00228509	0.00360468	0	0.000880187	0.00184415	0.00197628
rxnAGORA662	0.0240403	0.00163679	0.00462647	0.00457006	0.00255687	0.00242259	0	0.00444673	0.00162695	0.00144224	0.000974895	0.000296619	0.00126689	0.000216208	0.190302	0.00893058	0.00684927	0.00561093	0.0054782	0.0053003	0.0142968	0.00228509	0.00360468	0	0.000880187	0.00184415	0.00197628
rxnAGORA663	0.0240403	0.00163679	0.00462647	0.00457006	0.00255687	0.00242259	0	0.00444673	0.00162695	0.00144224	0.000974895	0.000296619	0.00126689	0.000216208	0.190302	0.00893058	0.00684927	0.00561093	0.0054782	0.0053003	0.0142968	0.00228509	0.00360468	0	0.000880187	0.00184415	0.00197628
rxnAGORA664	0.0240403	0.00163679	0.00462647	0.00457006	0.00255687	0.00242259	0	0.00444673	0.00162695	0.00144224	0.000974895	0.000296619	0.00126689	0.000216208	0.190302	0.00893058	0.00684927	0.00561093	0.0054782	0.0053003	0.0142968	0.00228509	0.00360468	0	0.000880187	0.00184415	0.00197628
rxnAGORA665	0.0240403	0.00163679	0.00462647	0.00457006	0.00255687	0.00242259	0	0.00444673	0.00162695	0.00144224	0.000974895	0.000296619	0.00126689	0.000216208	0.190302	0.00893058	0.00684927	0.00561093	0.0054782	0.0053003	0.0142968	0.00228509	0.00360468	0	0.000880187	0.00184415	0.00197628
rxnAGORA666	0.0240403	0.00163679	0.00462647	0.00457006	0.00255687	0.00242259	0	0.00444673	0.00162695	0.00144224	0.000974895	0.000296619	0.00126689	0.000216208	0.190302	0.00893058	0.00684927	0.00561093	0.0054782	0.0053003	0.0142968	0.00228509	0.00360468	0	0.000880187	0.00184415	0.00197628
rxnAGORA667	0.0240403	0.00163679	0.00462647	0.00457006	0.00255687	0.00242259	0	0.00444673	0.00162695	0.00144224	0.000974895	0.000296619	0.00126689	0.000216208	0.190302	0.00893058	0.00684927	0.00561093	0.0054782	0.0053003	0.0142968	0.00228509	0.00360468	0	0.000880187	0.00184415	0.00197628
rxnAGORA668	0.0240403	0.00163679	0.00462647	0.00457006	0.00255687	0.00242259	0	0.00444673	0.00162695	0.00144224	0.000974895	0.000296619	0.00126689	0.000216208	0.190302	0.00893058	0.00684927	0.00561093	0.0054782	0.0053003	0.0142968	0.00228509	0.00360468	0	0.000880187	0.00184415	0.00197628
rxnAGORA669	0.0240403	0.00163679	0.00462647	0.00457006	0.00255687	0.00242259	0	0.00444673	0.00162695	0.00144224	0.000974895	0.000296619	0.00126689	0.000216208	0.190302	0.00893058	0.00684927	0.00561093	0.0054782	0.0053003	0.0142968	0.00228509	0.00360468	0	0.000880187	0.00184415	0.00197628
rxnAGORA670	0.0240403	0.00163679	0.00462647	0.00457006	0.00255687	0.00242259	0	0.00444673	0.00162695	0.00144224	0.000974895	0.000296619	0.00126689	0.000216208	0.190302	0.00893058	0.00684927	0.00561093	0.0054782	0.0053003	0.0142968	0.00228509	0.00360468	0	0.000880187	0.00184415	0.00197628
rxnAGORA671	0.0240403	0.00163679	0.00462647	0.00457006	0.00255687	0.00242259	0	0.00444673	0.00162695	0.00144224	0.000974895	0.000296619	0.00126689	0.000216208	0.190302	0.00893058	0.00684927	0.00561093	0.0054782	0.0053003	0.0142968	0.00228509	0.00360468	0	0.000880187	0.00184415	0.00197628
rxnAGORA672	0.0240403	0.00163679	0.00462647	0.00457006	0.00255687	0.00242259	0	0.00444673	0.00162695	0.00144224	0.000974895	0.000296619	0.00126689	0.000216208	0.190302	0.00893058	0.00684927	0.00561093	0.0054782	0.0053003	0.0142968	0.00228509	0.00360468	0	0.000880187	0.00184415	0.00197628
rxnAGORA673	0.0240403	0.00163679	0.00462647	0.00457006	0.00255687	0.00242259	0	0.00444673	0.00162695	0.00144224	0.000974895	0.000296619	0.00126689	0.000216208	0.190302	0.00893058	0.00684927	0.00561093	0.0054782	0.0053003	0.0142968	0.00228509	0.00360468	0	0.000880187	0.00184415	0.00197628
rxnAGORA674	0.0240403	0.00163679	0.00462647	0.00457006	0.00255687	0.00242259	0	0.00444673	0.00162695	0.00144224	0.000974895	0.000296619	0.00126689	0.000216208	0.190302	0.00893058	0.00684927	0.00561093	0.0054782	0.0053003	0.0142968	0.00228509	0.00360468	0	0.000880187	0.00184415	0.00197628
rxnAGORA675	0.0240403	0.00163679	0.00462647	0.00457006	0.00255687	0.00242259	0	0.00444673	0.00162695	0.00144224	0.000974895	0.000296619	0.00126689	0.000216208	0.190302	0.00893058	0.00684927	0.00561093	0.0054782	0.0053003	0.0142968	0.00228509	0.00360468	0	0.000880187	0.00184415	0.00197628
rxnAGORA676	0.0240403	0.00163679	0.00462647	0.00457006	0.00255687	0.00242259	0	0.00444673	0.00162695	0.00144224	0.000974895	0.000296619	0.00126689	0.000216208	0.190302	0.00893058	0.00684927	0.00561093	0.0054782	0.0053003	0.0142968	0.00228509	0.00360468	0	0.000880187	0.00184415	0.00197628
rxnAGORA677	0.0240403	0.00163679	0.00462647	0.00457006	0.00255687	0.00242259	0	0.00444673	0.00162695	0.00144224	0.000974895	0.000296619	0.00126689	0.000216208	0.190302	0.00893058	0.00684927	0.00561093	0.0054782	0.0053003	0.0142968	0.00228509	0.00360468	0	0.000880187	0.00184415	0.00197628
rxnAGORA678	0.0240403	0.00163679	0.00462647	0.00457006	0.00255687	0.00242259	0	0.00444673	0.00162695	0.00144224	0.000974895	0.000296619	0.00126689	0.000216208	0.190302	0.00893058	0.00684927	0.00561093	0.0054782	0.0053003	0.0142968	0.00228509	0.00360468	0	0.000880187	0.00184415	0.00197628
rxnAGORA679	0.0240403	0.00163679	0.00462647	0.00457006	0.00255687	0.00242259	0	0.00444673	0.00162695	0.00144224	0.000974895	0.000296619	0.00126689	0.000216208	0.190302	0.00893058	0.00684927	0.00561093	0.0054782	0.0053003	0.0142968	0.00228509	0.00360468	0	0.000880187	0.00184415	0.00197628
rxnAGORA680	0.0240403	0.00163679	0.00462647	0.00457006	0.00255687	0.00242259	0	0.00444673	0.00162695	0.00144224	0.000974895	0.000296619	0.00126689	0.000216208	0.190302	0.00893058	0.00684927	0.00561093	0.0054782	0.0053003	0.0142968	0.00228509	0.00360468	0	0.000880187	0.00184415	0.00197628
rxnAGORA681	0.0240403	0.00163679	0.00462647	0.00457006	0.00255687	0.00242259	0	0.00444673	0.00162695	0.00144224	0.000974895	0.000296619	0.00126689	0.000216208	0.190302	0.00893058	0.00684927	0.00561093	0.0054782	0.0053003	0.0142968	0.00228509	0.00360468	0	0.000880187	0.00184415	0.00197628
rxnAGORA682	0.0240403	0.00163679	0.00462647	0.00457006	0.00255687	0.00242259	0	0.00444673	0.00162695	0.00144224	0.000974895	0.000296619	0.00126689	0.000216208	0.190302	0.00893058	0.00684927	0.00561093	0.0054782	0.0053003	0.0142968	0.00228509	0.00360468	0	0.000880187	0.00184415	0.00197628
rxnAGORA683	0.0240403	0.00163679	0.00462647	0.00457006	0.00255687	0.00242259	0	0.00444673	0.00162695	0.00144224	0.000974895	0.000296619	0.00126689	0.000216208	0.190302	0.00893058	0.00684927	0.00561093	0.0054782	0.0053003	0.0142968	0.00228509	0.00360468	0	0.000880187	0.00184415	0.00197628
rxnAGORA684	0.0240403	0.00163679	0.00462647	0.00457006	0.00255687	0.00242259	0	0.00444673	0.00162695	0.00144224	0.000974895	0.000296619	0.00126689	0.000216208	0.190302	0.00893058	0.00684927	0.00561093	0.0054782	0.0053003	0.0142968	0.00228509	0.00360468	0	0.000880187	0.00184415	0.00197628
rxnAGORA685	0.0240403	0.00163679	0.00462647	0.00457006	0.00255687	0.00242259	0	0.00444673	0.00162695	0.00144224	0.000974895	0.000296619	0.00126689	0.000216208	0.190302	0.00893058	0.00684927	0.00561093	0.0054782	0.0053003	0.0142968	0.00228509	0.00360468	0	0.000880187	0.00184415	0.00197628
rxnAGORA686	0.0240403	0.00163679	0.00462647	0.00457006	0.00255687	0.00242259	0	0.00444673	0.00162695	0.00144224	0.000974895	0.000296619	0.00126689	0.000216208	0.190302	0.00893058	0.00684927	0.00561093	0.0054782	0.0053003	0.0142968	0.00228509	0.00360468	0	0.000880187	0.00184415	0.00197628
rxnAGORA687	0.0240403	0.00163679	0.00462647	0.00457006	0.00255687	0.00242259	0	0.00444673	0.00162695	0.00144224	0.000974895	0.000296619	0.00126689	0.000216208	0.190302	0.00893058	0.00684927	0.00561093	0.0054782	0.0053003	0.0142968	0.00228509	0.00360468	0	0.000880187	0.00184415	0.00197628
rxnAGORA688	0.0240403	0.00163679	0.00462647	0.00457006	0.00255687	0.00242259	0	0.00444673	0.00162695	0.00144224	0.000974895	0.000296619	0.00126689	0.000216208	0.190302	0.00893058	0.00684927	0.00561093	0.0054782	0.0053003	0.0142968	0.00228509	0.00360468	0	0.000880187	0.00184415	0.00197628
rxnAGORA689	0.0240403	0.00163679	0.00462647	0.00457006	0.00255687	0.00242259	0	0.00444673	0.00162695	0.00144224	0.000974895	0.000296619	0.00126689	0.000216208	0.190302	0.00893058	0.00684927	0.00561093	0.0054782	0.0053003	0.0142968	0.00228509	0.00360468	0	0.000880187	0.00184415	0.00197628
rxnAGORA690	0.0240403	0.00163679	0.00462647	0.00457006	0.00255687	0.00242259	0	0.00444673	0.00162695	0.00144224	0.000974895	0.000296619	0.00126689	0.000216208	0.190302	0.00893058	0.00684927	0.00561093	0.0054782	0.0053003	0.0142968	0.00228509	0.00360468	0	0.000880187	0.00184415	0.00197628
rxnAGORA691	0.0240403	0.00163679	0.00462647	0.00457006	0.00255687	0.00242259	0	0.00444673	0.00162695	0.00144224	0.000974895	0.000296619	0.00126689	0.000216208	0.190302	0.00893058	0.00684927	0.00561093	0.0054782	0.0053003	0.0142968	0.00228509	0.00360468	0	0.000880187	0.00184415	0.00197628
rxnAGORA692	0.0240403	0.00163679	0.00462647	0.00457006	0.00255687	0.00242259	0	0.00444673	0.00162695	0.00144224	0.000974895	0.000296619	0.00126689	0.000216208	0.190302	0.00893058	0.00684927	0.00561093	0.0054782	0.0053003	0.0142968	0.00228509	0.00360468	0	0.000880187	0.00184415	0.00197628
rxnAGORA693	0.0240403	0.00163679	0.00462647	0.00457006	0.00255687	0.00242259	0	0.00444673	0.00162695	0.00144224	0.000974895	0.000296619	0.00126689	0.000216208	0.190302	0.00893058	0.00684927	0.00561093	0.0054782	0.0053003	0.0142968	0.00228509	0.00360468	0	0.000880187	0.00184415	0.00197628
rxnAGORA694	0.0240403	0.00163679	0.00462647	0.00457006	0.00255687	0.00242259	0	0.00444673	0.00162695	0.00144224	0.000974895	0.000296619	0.00126689	0.000216208	0.190302	0.00893058	0.00684927	0.00561093	0.0054782	0.0053003	0.0142968	0.00228509	0.00360468	0	0.000880187	0.00184415	0.00197628
rxnAGORA695	0.0240403	0.00163679	0.00462647	0.00457006	0.00255687	0.00242259	0	0.00444673	0.00162695	0.00144224	0.000974895	0.000296619	0.00126689	0.000216208	0.190302	0.00893058	0.00684927	0.00561093	0.0054782	0.0053003	0.0142968	0.00228509	0.00360468	0	0.000880187	0.00184415	0.00197628
rxnAGORA696	0.0240403	0.00163679	0.00462647	0.00457006	0.00255687	0.00242259	0	0.00444673	0.00162695	0.00144224	0.000974895	0.000296619	0.00126689	0.000216208	0.190302	0.00893058	0.00684927	0.00561093	0.0054782	0.0053003	0.0142968	0.00228509	0.00360468	0	0.000880187	0.00184415	0.00197628
rxnAGORA697	0.0240403	0.00163679	0.00462647	0.00457006	0.00255687	0.00242259	0	0.00444673	0.00162695	0.00144224	0.000974895	0.000296619	0.00126689	0.000216208	0.190302	0.00893058	0.00684927	0.00561093	0.0054782	0.0053003	0.0142968	0.00228509	0.00360468	0	0.000880187	0.00184415	0.00197628
rxnAGORA698	0.0240403	0.00163679	0.00462647	0.00457006	0.00255687	0.00242259	0	0.00444673	0.00162695	0.00144224	0.000974895	0.000296619	0.00126689	0.000216208	0.190302	0.00893058	0.00684927	0.00561093	0.0054782	0.0053003	0.0142968	0.00228509	0.00360468	0	0.000880187	0.00184415	0.00197628
rxnAGORA699	0.0240403	0.00163679	0.00462647	0.00457006	0.00255687	0.00242259	0	0.00444673	0.00162695	0.00144224	0.000974895	0.000296619	0.00126689	0.000216208	0.190302	0.00893058	0.00684927	0.00561093	0.0054782	0.0053003	0.0142968	0.00228509	0.00360468	0	0.000880187	0.00184415	0.00197628
rxnAGORA700	0.0240403	0.00163679	0.00462647	0.00457006	0.00255687	0.00242259	0	0.00444673	0.00162695	0.00144224	0.000974895	0.000296619	0.00126689	0.000216208	0.190302	0.00893058	0.00684927	0.00561093	0.0054782	0.0053003	0.0142968	0.00228509	0.00360468	0	0.000880187	0.00184415	0.00197628
rxnAGORA701	0.0240403	0.00163679	0.00462647	0.00457006	0.00255687	0.00242259	0	0.00444673	0.00162695	0.00144224	0.000974895	0.000296619	0.00126689	0.000216208	0.190302	0.00893058	0.00684927	0.00561093	0.0054782	0.0053003	0.0142968	0.00228509	0.00360468	0	0.000880187	0.00184415	0.00197628
rxnAGORA702	0.0240403	0.00163679	0.00462647	0.00457006	0.00255687	0.00242259	0	0.00444673	0.00162695	0.00144224	0.000974895	0.000296619	0.00126689	0.000216208	0.190302	0.00893058	0.00684927	0.00561093	0.0054782	0.0053003	0.0142968	0.00228509	0.00360468	0	0.000880187	0.00184415	0.00197628
rxnAGORA703	0.0240403	0.00163679	0.00462647	0.00457006	0.00255687	0.00242259	0	0.00444673	0.00162695	0.00144224	0.000974895	0.000296619	0.00126689	0.000216208	0.190302	0.00893058	0.00684927	0.00561093	0.0054782	0.0053003	0.0142968	0.00228509	0.00360468	0	0.000880187	0.00184415	0.00197628
rxnAGORA704	0.0240403	0.00163679	0.00462647	0.00457006	0.00255687	0.00242259	0	0.00444673	0.00162695	0.00144224	0.000974895	0.000296619	0.00126689	0.000216208	0.190302	0.00893058	0.00684927	0.00561093	0.0054782	0.0053003	0.0142968	0.00228509	0.00360468	0	0.000880187	0.00184415	0.00197628
rxnAGORA705	0.0240403	0.00163679	0.00462647	0.00457006	0.00255687	0.00242259	0	0.00444673	0.00162695	0.00144224	0.000974895	0.000296619	0.00126689	0.000216208	0.190302	0.00893058	0.00684927	0.00561093	0.0054782	0.0053003	0.0142968	0.00228509	0.00360468	0	0.000880187	0.00184415	0.00197628
rxnAGORA706	0.0240403	0.00163679	0.00462647	0.00457006	0.00255687	0.00242259	0	0.00444673	0.00162695	0.00144224	0.000974895	0.000296619	0.00126689	0.000216208	0.190302	0.00893058	0.00684927	0.00561093	0.0054782	0.0053003	0.0142968	0.00228509	0.00360468	0	0.000880187	0.00184415	0.00197628
rxnAGORA707	0.0240403	0.00163679	0.00462647	0.00457006	0.00255687	0.00242259	0	0.00444673	0.00162695	0.00144224	0.000974895	0.000296619	0.00126689	0.000216208	0.190302	0.00893058	0.00684927	0.00561093	0.0054782	0.0053003	0.0142968	0.00228509	0.00360468	0	0.000880187	0.00184415	0.00197628
rxnAGORA708	0.0240403	0.00163679	0.00462647	0.00457006	0.00255687	0.00242259	0	0.00444673	0.00162695	0.00144224	0.000974895	0.000296619	0.00126689	0.000216208	0.190302	0.00893058	0.00684927	0.00561093	0.0054782	0.0053003	0.0142968	0.00228509	0.00360468	0	0.000880187	0.00184415	0.00197628
rxnAGORA709	0.0240403	0.00163679	0.00462647	0.00457006	0.00255687	0.00242259	0	0.00444673	0.00162695	0.00144224	0.000974895	0.000296619	0.00126689	0.000216208	0.190302	0.00893058	0.00684927	0.00561093	0.0054782	0.0053003	0.0142968	0.00228509	0.00360468	0	0.000880187	0.00184415	0.00197628
rxnAGORA710	0.0240403	0.00163679	0.00462647	0.00457006	0.00255687	0.00242259	0	0.00444673	0.00162695	0.00144224	0.000974895	0.000296619	0.00126689	0.000216208	0.190302	0.00893058	0.00684927	0.00561093	0.0054782	0.0053003	0.0142968	0.00228509	0.00360468	0	0.000880187	0.00184415	0.00197628
rxnAGORA711	0.0240403	0.00163679	0.00462647	0.00457006	0.00255687	0.00242259	0	0.00444673	0.00162695	0.00144224	0.000974895	0.000296619	0.00126689	0.000216208	0.190302	0.00893058	0.00684927	0.00561093	0.0054782	0.0053003	0.0142968	0.00228509	0.00360468	0	0.000880187	0.00184415	0.00197628
rxnAGORA712	0.0240403	0.00163679	0.00462647	0.00457006	0.00255687	0.00242259	0	0.00444673	0.00162695	0.00144224	0.000974895	0.000296619	0.00126689	0.000216208	0.190302	0.00893058	0.00684927	0.00561093	0.0054782	0.0053003	0.0142968	0.00228509	0.00360468	0	0.000880187	0.00184415	0.00197628
rxnAGORA713	0.0240403	0.00163679	0.00462647	0.00457006	0.00255687	0.00242259	0	0.00444673	0.00162695	0.00144224	0.000974895	0.000296619	0.00126689	0.000216208	0.190302	0.00893058	0.00684927	0.00561093	0.0054782	0.0053003	0.0142968	0.00228509	0.00360468	0	0.000880187	0.00184415	0.00197628
rxnAGORA714	0.0240403	0.00163679	0.00462647	0.00457006	0.00255687	0.00242259	0	0.00444673	0.00162695	0.00144224	0.000974895	0.000296619	0.00126689	0.000216208	0.190302	0.00893058	0.00684927	0.00561093	0.0054782	0.0053003	0.0142968	0.00228509	0.00360468	0	0.000880187	0.00184415	0.00197628
rxnAGORA715	0.0240403	0.00163679	0.00462647	0.00457006	0.00255687	0.00242259	0	0.00444673	0.00162695	0.00144224	0.000974895	0.000296619	0.00126689	0.000216208	0.190302	0.00893058	0.00684927	0.00561093	0.0054782	0.0053003	0.0142968	0.00228509	0.00360468	0	0.000880187	0.00184415	0.00197628
rxnAGORA716	0.0240403	0.00163679	0.00462647	0.00457006	0.00255687	0.00242259	0	0.00444673	0.00162695	0.00144224	0.000974895	0.000296619	0.00126689	0.000216208	0.190302	0.00893058	0.00684927	0.00561093	0.0054782	0.0053003	0.0142968	0.00228509	0.00360468	0	0.000880187	0.00184415	0.00197628
rxnAGORA717	0.0240403	0.00163679	0.00462647	0.00457006	0.00255687	0.00242259	0	0.00444673	0.00162695	0.00144224	0.000974895	0.000296619	0.00126689	0.000216208	0.190302	0.00893058	0.00684927	0.00561093	0.0054782	0.0053003	0.0142968	0.00228509	0.00360468	0	0.000880187	0.00184415	0.00197628
rxnAGORA718	0.0240403	0.00163679	0.00462647	0.00457006	0.00255687	0.00242259	0	0.00444673	0.00162695	0.00144224	0.000974895	0.000296619	0.00126689	0.000216208	0.190302	0.00893058	0.00684927	0.00561093	0.0054782	0.0053003	0.0142968	0.00228509	0.00360468	0	0.000880187	0.00184415	0.00197628
rxnAGORA719	0.0240403	0.00163679	0.00462647	0.00457006	0.00255687	0.00242259	0	0.00444673	0.00162695	0.00144224	0.000974895	0.000296619	0.00126689	0.000216208	0.190302	0.00893058	0.00684927	0.00561093	0.0054782	0.0053003	0.0142968	0.00228509	0.00360468	0	0.000880187	0.00184415	0.00197628
rxnAGORA720	0.0240403	0.00163679	0.00462647	0.00457006	0.00255687	0.00242259	0	0.00444673	0.00162695	0.00144224	0.000974895	0.000296619	0.00126689	0.000216208	0.190302	0.00893058	0.00684927	0.00561093	0.0054782	0.0053003	0.0142968	0.00228509	0.00360468	0	0.000880187	0.00184415	0.00197628
rxnAGORA721	0.0240403	0.00163679	0.00462647	0.00457006	0.00255687	0.00242259	0	0.00444673	0.00162695	0.00144224	0.000974895	0.000296619	0.00126689	0.000216208	0.190302	0.00893058	0.00684927	0.00561093	0.0054782	0.0053003	0.0142968	0.00228509	0.00360468	0	0.000880187	0.00184415	0.00197628
rxnAGORA722	0.0240403	0.00163679	0.00462647	0.00457006	0.00255687	0.00242259	0	0.00444673	0.00162695	0.00144224	0.000974895	0.000296619	0.00126689	0.000216208	0.190302	0.00893058	0.00684927	0.00561093	0.0054782	0.0053003	0.0142968	0.00228509	0.00360468	0	0.000880187	0.00184415	0.00197628
rxnAGORA723	0.0240403	0.00163679	0.00462647	0.00457006	0.00255687	0.00242259	0	0.00444673	0.00162695	0.00144224	0.000974895	0.000296619	0.00126689	0.000216208	0.190302	0.00893058	0.00684927	0.00561093	0.0054782	0.0053003	0.0142968	0.00228509	0.00360468	0	0.000880187	0.00184415	0.00197628
rxnAGORA724	0.0240403	0.00163679	0.00462647	0.00457006	0.00255687	0.00242259	0	0.00444673	0.00162695	0.00144224	0.000974895	0.000296619	0.00126689	0.000216208	0.190302	0.00893058	0.00684927	0.00561093	0.0054782	0.0053003	0.0142968	0.00228509	0.00360468	0	0.000880187	0.00184415	0.00197628
rxnAGORA725	0.0240403	0.00163679	0.00462647	0.00457006	0.00255687	0.00242259	0	0.00444673	0.00162695	0.00144224	0.000974895	0.000296619	0.00126689	0.000216208	0.190302	0.00893058	0.00684927	0.00561093	0.0054782	0.0053003	0.0142968	0.00228509	0.00360468	0	0.000880187	0.00184415	0.00197628
rxnAGORA726	0.0240403	0.00163679	0.00462647	0.00457006	0.00255687	0.00242259	0	0.00444673	0.00162695	0.00144224	0.000974895	0.000296619	0.00126689	0.000216208	0.190302	0.00893058	0.00684927	0.00561093	0.0054782	0.0053003	0.0142968	0.00228509	0.00360468	0	0.000880187	0.00184415	0.00197628
rxnAGORA727	0.0240403	0.00163679	0.00462647	0.00457006	0.00255687	0.00242259	0	0.00444673	0.00162695	0.00144224	0.000974895	0.000296619	0.00126689	0.000216208	0.190302	0.00893058	0.00684927	0.00561093	0.0054782	0.0053003	0.0142968	0.00228509	0.00360468	0	0.000880187	0.00184415	0.00197628
rxnAGORA728	0.0240403	0.00163679	0.00462647	0.00457006	0.00255687	0.00242259	0	0.00444673	0.00162695	0.00144224	0.000974895	0.000296619	0.00126689	0.000216208	0.190302	0.00893058	0.00684927	0.00561093	0.0054782	0.0053003	0.0142968	0.00228509	0.00360468	0	0.000880187	0.00184415	0.00197628
rxnAGORA729	0.0240403	0.00163679	0.00462647	0.00457006	0.00255687	0.00242259	0	0.00444673	0.00162695	0.00144224	0.000974895	0.000296619	0.00126689	0.000216208	0.190302	0.00893058	0.00684927	0.00561093	0.0054782	0.0053003	0.0142968	0.00228509	0.00360468	0	0.000880187	0.00184415	0.00197628
rxnAGORA730	0.0240403	0.00163679	0.00462647	0.00457006	0.00255687	0.00242259	0	0.00444673	0.00162695	0.00144224	0.000974895	0.000296619	0.00126689	0.000216208	0.190302	0.00893058	0.00684927	0.00561093	0.0054782	0.0053003	0.0142968	0.00228509	0.00360468	0	0.000880187	0.00184415	0.00197628
rxnAGORA731	0.0240403	0.00163679	0.00462647	0.00457006	0.00255687	0.00242259	0	0.00444673	0.00162695	0.00144224	0.000974895	0.000296619	0.00126689	0.000216208	0.190302	0.00893058	0.00684927	0.00561093	0.0054782	0.0053003	0.0142968	0.00228509	0.00360468	0	0.000880187	0.00184415	0.00197628
rxnAGORA732	0.0240403	0.00163679	0.00462647	0.00457006	0.00255687	0.00242259	0	0.00444673	0.00162695	0.00144224	0.000974895	0.000296619	0.00126689	0.000216208	0.190302	0.00893058	0.00684927	0.00561093	0.0054782	0.0053003	0.0142968	0.00228509	0.00360468	0	0.000880187	0.00184415	0.00197628
rxnAGORA733	0.0240403	0.00163679	0.00462647	0.00457006	0.00255687	0.00242259	0	0.00444673	0.00162695	0.00144224	0.000974895	0.000296619	0.00126689	0.000216208	0.190302	0.00893058	0.00684927	0.00561093	0.0054782	0.0053003	0.0142968	0.00228509	0.00360468	0	0.000880187	0.00184415	0.00197628
rxnAGORA734	0.0240403	0.00163679	0.00462647	0.00457006	0.00255687	0.00242259	0	0.00444673	0.00162695	0.00144224	0.000974895	0.000296619	0.00126689	0.000216208	0.190302	0.00893058	0.00684927	0.00561093	0.0054782	0.0053003	0.0142968	0.00228509	0.00360468	0	0.000880187	0.00184415	0.00197628
rxnAGORA735	0.0240403	0.00163679	0.00462647	0.00457006	0.00255687	0.00242259	0	0.00444673	0.00162695	0.00144224	0.000974895	0.000296619	0.00126689	0.000216208	0.190302	0.00893058	0.00684927	0.00561093	0.0054782	0.0053003	0.0142968	0.00228509	0.00360468	0	0.000880187	0.00184415	0.00197628
rxnAGORA736	0.0240403	0.00163679	0.00462647	0.00457006	0.00255687	0.00242259	0	0.00444673	0.00162695	0.00144224	0.000974895	0.000296619	0.00126689	0.000216208	0.190302	0.00893058	0.00684927	0.00561093	0.0054782	0.0053003	0.0142968	0.00228509	0.00360468	0	0.000880187	0.00184415	0.00197628
rxnAGORA737	0.0240403	0.00163679	0.00462647	0.00457006	0.00255687	0.00242259	0	0.00444673	0.00162695	0.00144224	0.000974895	0.000296619	0.00126689	0.000216208	0.190302	0.00893058	0.00684927	0.00561093	0.0054782	0.0053003	0.0142968	0.00228509	0.00360468	0	0.000880187	0.00184415	0.00197628
rxnAGORA738	0.0240403	0.00163679	0.00462647	0.00457006	0.00255687	0.00242259	0	0.00444673	0.00162695	0.00144224	0.000974895	0.000296619	0.00126689	0.000216208	0.190302	0.00893058	0.00684927	0.00561093	0.0054782	0.0053003	0.0142968	0.00228509	0.00360468	0	0.000880187	0.00184415	0.00197628
rxnAGORA739	0.0240403	0.00163679	0.00462647	0.00457006	0.00255687	0.00242259	0	0.00444673	0.00162695	0.00144224	0.000974895	0.000296619	0.00126689	0.000216208	0.190302	0.00893058	0.00684927	0.00561093	0.0054782	0.0053003	0.0142968	0.00228509	0.00360468	0	0.000880187	0.00184415	0.00197628
rxnAGORA740	0.0240403	0.00163679	0.00462647	0.00457006	0.00255687	0.00242259	0	0.00444673	0.00162695	0.00144224	0.000974895	0.000296619	0.00126689	0.000216208	0.190302	0.00893058	0.00684927	0.00561093	0.0054782	0.0053003	0.0142968	0.00228509	0.00360468	0	0.000880187	0.00184415	0.00197628
rxnAGORA741	0.0240403	0.00163679	0.00462647	0.00457006	0.00255687	0.00242259	0	0.00444673	0.00162695	0.00144224	0.000974895	0.000296619	0.00126689	0.000216208	0.190302	0.00893058	0.00684927	0.00561093	0.0054782	0.0053003	0.0142968	0.00228509	0.00360468	0	0.000880187	0.00184415	0.00197628
rxnAGORA742	0.0240403	0.00163679	0.00462647	0.00457006	0.00255687	0.00242259	0	0.00444673	0.00162695	0.00144224	0.000974895	0.000296619	0.00126689	0.000216208	0.190302	0.00893058	0.00684927	0.00561093	0.0054782	0.0053003	0.0142968	0.00228509	0.00360468	0	0.000880187	0.00184415	0.00197628
rxnAGORA743	0.0240403	0.00163679	0.00462647	0.00457006	0.00255687	0.00242259	0	0.00444673	0.00162695	0.00144224	0.000974895	0.000296619	0.00126689	0.000216208	0.190302	0.00893058	0.00684927	0.00561093	0.0054782	0.0053003	0.0142968	0.00228509	0.00360468	0	0.000880187	0.00184415	0.00197628
rxnAGORA744	0.0240403	0.00163679	0.00462647	0.00457006	0.00255687	0.00242259	0	0.00444673	0.00162695	0.00144224	0.000974895	0.000296619	0.00126689	0.000216208	0.190302	0.00893058	0.00684927	0.00561093	0.0054782	0.0053003	0.0142968	0.00228509	0.00360468	0	0.000880187	0.00184415	0.00197628
rxnAGORA745	0.0240403	0.00163679	0.00462647	0.00457006	0.00255687	0.00242259	0	0.00444673	0.00162695	0.00144224	0.000974895	0.000296619	0.00126689	0.000216208	0.190302	0.00893058	0.00684927	0.00561093	0.0054782	0.0053003	0.0142968	0.00228509	0.00360468	0	0.000880187	0.00184415	0.00197628
rxnAGORA746	0.0240403	0.00163679	0.00462647	0.00457006	0.00255687	0.00242259	0	0.00444673	0.00162695	0.00144224	0.000974895	0.000296619	0.00126689	0.000216208	0.190302	0.00893058	0.00684927	0.00561093	0.0054782	0.0053003	0.0142968	0.00228509	0.00360468	0	0.000880187	0.00184415	0.00197628
rxnAGORA747	0.0240403	0.00163679	0.00462647	0.00457006	0.00255687	0.00242259	0	0.00444673	0.00162695	0.00144224	0.000974895	0.000296619	0.00126689	0.000216208	0.190302	0.00893058	0.00684927	0.00561093	0.0054782	0.0053003	0.0142968	0.00228509	0.00360468	0	0.000880187	0.00184415	0.00197628
rxnAGORA748	0.0240403	0.00163679	0.00462647	0.00457006	0.00255687	0.00242259	0	0.00444673	0.00162695	0.00144224	0.000974895	0.000296619	0.00126689	0.000216208	0.190302	0.00893058	0.00684927	0.00561093	0.0054782	0.0053003	0.0142968	0.00228509	0.00360468	0	0.000880187	0.00184415	0.00197628
rxnAGORA749	0.0240403	0.00163679	0.00462647	0.00457006	0.00255687	0.00242259	0	0.00444673	0.00162695	0.00144224	0.000974895	0.000296619	0.00126689	0.000216208	0.190302	0.00893058	0.00684927	0.00561093	0.0054782	0.0053003	0.0142968	0.00228509	0.00360468	0	0.000880187	0.00184415	0.00197628
rxnAGORA750	0.0240403	0.00163679	0.00462647	0.00457006	0.00255687	0.00242259	0	0.00444673	0.00162695	0.00144224	0.000974895	0.000296619	0.00126689	0.000216208	0.190302	0.00893058	0.00684927	0.00561093	0.0054782	0.0053003	0.0142968	0.00228509	0.00360468	0	0.000880187	0.00184415	0.00197628
rxnAGORA751	0.0240403	0.00163679	0.00462647	0.00457006	0.00255687	0.00242259	0	0.00444673	0.00162695	0.00144224	0.000974895	0.000296619	0.00126689	0.000216208	0.190302	0.00893058	0.00684927	0.00561093	0.0054782	0.0053003	0.0142968	0.00228509	0.00360468	0	0.000880187	0.00184415	0.00197628
rxnAGORA752	0.0240403	0.00163679	0.00462647	0.00457006	0.00255687	0.00242259	0	0.00444673	0.00162695	0.00144224	0.000974895	0.000296619	0.00126689	0.000216208	0.190302	0.00893058	0.00684927	0.00561093	0.0054782	0.0053003	0.0142968	0.00228509	0.00360468	0	0.000880187	0.00184415	0.00197628
rxnAGORA753	0.0240403	0.00163679	0.00462647	0.00457006	0.00255687	0.00242259	0	0.00444673	0.00162695	0.00144224	0.000974895	0.000296619	0.00126689	0.000216208	0.190302	0.00893058	0.00684927	0.00561093	0.0054782	0.0053003	0.0142968	0.00228509	0.00360468	0	0.000880187	0.00184415	0.00197628
rxnAGORA754	0.0240403	0.00163679	0.00462647	0.00457006	0.00255687	0.00242259	0	0.00444673	0.00162695	0.00144224	0.000974895	0.000296619	0.00126689	0.000216208	0.190302	0.00893058	0.00684927	0.00561093	0.0054782	0.0053003	0.0142968	0.00228509	0.00360468	0	0.000880187	0.00184415	0.00197628
rxnAGORA755	0.0240403	0.00163679	0.00462647	0.00457006	0.00255687	0.00242259	0	0.00444673	0.00162695	0.00144224	0.000974895	0.000296619	0.00126689	0.000216208	0.190302	0.00893058	0.00684927	0.00561093	0.0054782	0.0053003	0.0142968	0.00228509	0.00360468	0	0.000880187	0.00184415	0.00197628
rxnAGORA756	0.0240403	0.00163679	0.00462647	0.00457006	0.00255687	0.00242259	0	0.00444673	0.00162695	0.00144224	0.000974895	0.000296619	0.00126689	0.000216208	0.190302	0.00893058	0.00684927	0.00561093	0.0054782	0.0053003	0.0142968	0.00228509	0.00360468	0	0.000880187	0.00184415	0.00197628
rxnAGORA757	0.0240403	0.00163679	0.00462647	0.00457006	0.00255687	0.00242259	0	0.00444673	0.00162695	0.00144224	0.000974895	0.000296619	0.00126689	0.000216208	0.190302	0.00893058	0.00684927	0.00561093	0.0054782	0.0053003	0.0142968	0.00228509	0.00360468	0	0.000880187	0.00184415	0.00197628
rxnAGORA758	0.0240403	0.00163679	0.00462647	0.00457006	0.00255687	0.00242259	0	0.00444673	0.00162695	0.00144224	0.000974895	0.000296619	0.00126689	0.000216208	0.190302	0.00893058	0.00684927	0.00561093	0.0054782	0.0053003	0.0142968	0.00228509	0.00360468	0	0.000880187	0.00184415	0.00197628
rxnAGORA759	0.0240403	0.00163679	0.00462647	0.00457006	0.00255687	0.00242259	0	0.00444673	0.00162695	0.00144224	0.000974895	0.000296619	0.00126689	0.000216208	0.190302	0.00893058	0.00684927	0.00561093	0.0054782	0.0053003	0.0142968	0.00228509	0.00360468	0	0.000880187	0.00184415	0.00197628
rxnAGORA760	0.0240403	0.00163679	0.00462647	0.00457006	0.00255687	0.00242259	0	0.00444673	0.00162695	0.00144224	0.000974895	0.000296619	0.00126689	0.000216208	0.190302	0.00893058	0.00684927	0.00561093	0.0054782	0.0053003	0.0142968	0.00228509	0.00360468	0	0.000880187	0.00184415	0.00197628
rxnAGORA761	0.0240403	0.00163679	0.00462647	0.00457006	0.00255687	0.00242259	0	0.00444673	0.00162695	0.00144224	0.000974895	0.000296619	0.00126689	0.000216208	0.190302	0.00893058	0.00684927	0.00561093	0.0054782	0.0053003	0.0142968	0.00228509	0.00360468	0	0.000880187	0.00184415	0.00197628
rxnAGORA762	0.0240403	0.00163679	0.00462647	0.00457006	0.00255687	0.00242259	0	0.00444673	0.00162695	0.00144224	0.000974895	0.000296619	0.00126689	0.000216208	0.190302	0.00893058	0.00684927	0.00561093	0.0054782	0.0053003	0.0142968	0.00228509	0.00360468	0	0.000880187	0.00184415	0.00197628
rxnAGORA763	0.0240403	0.00163679	0.00462647	0.00457006	0.00255687	0.00242259	0	0.00444673	0.00162695	0.00144224	0.000974895	0.000296619	0.00126689	0.000216208	0.190302	0.00893058	0.00684927	0.00561093	0.0054782	0.0053003	0.0142968	0.00228509	0.00360468	0	0.000880187	0.00184415	0.00197628
rxnAGORA764	0.0240403	0.00163679	0.00462647	0.00457006	0.00255687	0.00242259	0	0.00444673	0.00162695	0.00144224	0.000974895	0.000296619	0.00126689	0.000216208	0.190302	0.00893058	0.00684927	0.00561093	0.0054782	0.0053003	0.0142968	0.00228509	0.00360468	0	0.000880187	0.00184415	0.00197628
rxnAGORA765	0.0240403	0.00163679	0.00462647	0.00457006	0.00255687	0.00242259	0	0.00444673	0.00162695	0.00144224	0.000974895	0.000296619	0.00126689	0.000216208	0.190302	0.00893058	0.00684927	0.00561093	0.0054782	0.0053003	0.0142968	0.00228509	0.00360468	0	0.000880187	0.00184415	0.00197628
rxnAGORA766	0.0240403	0.00163679	0.00462647	0.00457006	0.00255687	0.00242259	0	0.00444673	0.00162695	0.00144224	0.000974895	0.000296619	0.00126689	0.000216208	0.190302	0.00893058	0.00684927	0.00561093	0.0054782	0.0053003	0.0142968	0.00228509	0.00360468	0	0.000880187	0.00184415	0.00197628
rxnAGORA767	0.0240403	0.00163679	0.00462647	0.00457006	0.00255687	0.00242259	0	0.00444673	0.00162695	0.00144224	0.000974895	0.000296619	0.00126689	0.000216208	0.190302	0.00893058	0.00684927	0.00561093	0.0054782	0.0053003	0.0142968	0.00228509	0.00360468	0	0.000880187	0.00184415	0.00197628
rxnAGORA768	0.0240403	0.00163679	0.00462647	0.00457006	0.00255687	0.00242259	0	0.00444673	0.00162695	0.00144224	0.000974895	0.000296619	0.00126689	0.000216208	0.190302	0.00893058	0.00684927	0.00561093	0.0054782	0.0053003	0.0142968	0.00228509	0.00360468	0	0.000880187	0.00184415	0.00197628
rxnAGORA769	0.0240403	0.00163679	0.00462647	0.00457006	0.00255687	0.00242259	0	0.00444673	0.00162695	0.00144224	0.000974895	0.000296619	0.00126689	0.000216208	0.190302	0.00893058	0.00684927	0.00561093	0.0054782	0.0053003	0.0142968	0.00228509	0.00360468	0	0.000880187	0.00184415	0.00197628
rxnAGORA770	0.0240403	0.00163679	0.00462647	0.00457006	0.00255687	0.00242259	0	0.00444673	0.00162695	0.00144224	0.000974895	0.000296619	0.00126689	0.000216208	0.190302	0.00893058	0.00684927	0.00561093	0.0054782	0.0053003	0.0142968	0.00228509	0.00360468	0	0.000880187	0.00184415	0.00197628
rxnAGORA771	0.0240403	0.00163679	0.00462647	0.00457006	0.00255687	0.00242259	0	0.00444673	0.00162695	0.00144224	0.000974895	0.000296619	0.00126689	0.000216208	0.190302	0.00893058	0.00684927	0.00561093	0.0054782	0.0053003	0.0142968	0.00228509	0.00360468	0	0.000880187	0.00184415	0.00197628
rxnAGORA772	0.0240403	0.00163679	0.00462647	0.00457006	0.00255687	0.00242259	0	0.00444673	0.00162695	0.00144224	0.000974895	0.000296619	0.00126689	0.000216208	0.190302	0.00893058	0.00684927	0.00561093	0.0054782	0.0053003	0.0142968	0.00228509	0.00360468	0	0.000880187	0.00184415	0.00197628
rxnAGORA773	0.0240403	0.00163679	0.00462647	0.00457006	0.00255687	0.00242259	0	0.00444673	0.00162695	0.00144224	0.000974895	0.000296619	0.00126689	0.000216208	0.190302	0.00893058	0.00684927	0.00561093	0.0054782	0.0053003	0.0142968	0.00228509	0.00360468	0	0.000880187	0.00184415	0.00197628
rxnAGORA774	0.0240403	0.00163679	0.00462647	0.00457006	0.00255687	0.00242259	0	0.00444673	0.00162695	0.00144224	0.000974895	0.000296619	0.00126689	0.000216208	0.190302	0.00893058	0.00684927	0.00561093	0.0054782	0.0053003	0.0142968	0.00228509	0.00360468	0	0.000880187	0.00184415	0.00197628
rxnAGORA775	0.0240403	0.00163679	0.00462647	0.00457006	0.00255687	0.00242259	0	0.00444673	0.00162695	0.00144224	0.000974895	0.000296619	0.00126689	0.000216208	0.190302	0.00893058	0.00684927	0.00561093	0.0054782	0.0053003	0.0142968	0.00228509	0.00360468	0	0.000880187	0.00184415	0.00197628
rxnAGORA776	0.0240403	0.00163679	0.00462647	0.00457006	0.00255687	0.00242259	0	0.00444673	0.00162695	0.00144224	0.000974895	0.000296619	0.00126689	0.000216208	0.190302	0.00893058	0.00684927	0.00561093	0.0054782	0.0053003	0.0142968	0.00228509	0.00360468	0	0.000880187	0.00184415	0.00197628
rxnAGORA777	0.0240403	0.00163679	0.00462647	0.00457006	0.00255687	0.00242259	0	0.00444673	0.00162695	0.00144224	0.000974895	0.000296619	0.00126689	0.000216208	0.190302	0.00893058	0.00684927	0.00561093	0.0054782	0.0053003	0.0142968	0.00228509	0.00360468	0	0.000880187	0.00184415	0.00197628
rxnAGORA778	0.0240403	0.00163679	0.00462647	0.00457006	0.00255687	0.00242259	0	0.00444673	0.00162695	0.00144224	0.000974895	0.000296619	0.00126689	0.000216208	0.190302	0.00893058	0.00684927	0.00561093	0.0054782	0.0053003	0.0142968	0.00228509	0.00360468	0	0.000880187	0.00184415	0.00197628
rxnAGORA779	0.0240403	0.00163679	0.00462647	0.00457006	0.00255687	0.00242259	0	0.00444673	0.00162695	0.00144224	0.000974895	0.000296619	0.00126689	0.000216208	0.190302	0.00893058	0.00684927	0.00561093	0.0054782	0.0053003	0.0142968	0.00228509	0.00360468	0	0.000880187	0.00184415	0.00197628
rxnAGORA780	0.0240403	0.00163679	0.00462647	0.00457006	0.00255687	0.00242259	0	0.00444673	0.00162695	0.00144224	0.000974895	0.000296619	0.00126689	0.000216208	0.190302	0.00893058	0.00684927	0.00561093	0.0054782	0.0053003	0.0142968	0.00228509	0.00360468	0	0.000880187	0.00184415	0.00197628
rxnAGORA781	0.0240403	0.00163679	0.00462647	0.00457006	0.00255687	0.00242259	0	0.00444673	0.00162695	0.00144224	0.000974895	0.000296619	0.00126689	0.000216208	0.190302	0.00893058	0.00684927	0.00561093	0.0054782	0.0053003	0.0142968	0.00228509	0.00360468	0	0.000880187	0.00184415	0.00197628
rxnAGORA782	0.0240403	0.00163679	0.00462647	0.00457006	0.00255687	0.00242259	0	0.00444673	0.00162695	0.00144224	0.000974895	0.000296619	0.00126689	0.000216208	0.190302	0.00893058	0.00684927	0.00561093	0.0054782	0.0053003	0.0142968	0.00228509	0.00360468	0	0.000880187	0.00184415	0.00197628
rxnAGORA783	0.0240403	0.00163679	0.00462647	0.00457006	0.00255687	0.00242259	0	0.00444673	0.00162695	0.00144224	0.000974895	0.000296619	0.00126689	0.000216208	0.190302	0.00893058	0.00684927	0.00561093	0.0054782	0.0053003	0.0142968	0.00228509	0.00360468	0	0.000880187	0.00184415	0.00197628
rxnAGORA784	0.0240403	0.00163679	0.00462647	0.00457006	0.00255687	0.00242259	0	0.00444673	0.00162695	0.00144224	0.000974895	0.000296619	0.00126689	0.000216208	0.190302	0.00893058	0.00684927	0.00561093	0.0054782	0.0053003	0.0142968	0.00228509	0.00360468	0	0.000880187	0.00184415	0.00197628
rxnAGORA785	0.0240403	0.00163679	0.00462647	0.00457006	0.00255687	0.00242259	0	0.00444673	0.00162695	0.00144224	0.000974895	0.000296619	0.00126689	0.000216208	0.190302	0.00893058	0.00684927	0.00561093	0.0054782	0.0053003	0.0142968	0.00228509	0.00360468	0	0.000880187	0.00184415	0.00197628
rxnAGORA786	0.0240403	0.00163679	0.00462647	0.00457006	0.00255687	0.00242259	0	0.00444673	0.00162695	0.00144224	0.000974895	0.000296619	0.00126689	0.000216208	0.190302	0.00893058	0.00684927	0.00561093	0.0054782	0.0053003	0.0142968	0.00228509	0.00360468	0	0.000880187	0.00184415	0.00197628
rxnAGORA787	0.0240403	0.00163679	0.00462647	0.00457006	0.00255687	0.00242259	0	0.00444673	0.00162695	0.00144224	0.000974895	0.000296619	0.00126689	0.000216208	0.190302	0.00893058	0.00684927	0.00561093	0.0054782	0.0053003	0.0142968	0.00228509	0.00360468	0	0.000880187	0.00184415	0.00197628
rxnAGORA788	0.0240403	0.00163679	0.00462647	0.00457006	0.00255687	0.00242259	0	0.00444673	0.00162695	0.00144224	0.000974895	0.000296619	0.00126689	0.000216208	0.190302	0.00893058	0.00684927	0.00561093	0.0054782	0.0053003	0.0142968	0.00228509	0.00360468	0	0.000880187	0.00184415	0.00197628
rxnAGORA789	0.0240403	0.00163679	0.00462647	0.00457006	0.00255687	0.00242259	0	0.00444673	0.00162695	0.00144224	0.000974895	0.000296619	0.00126689	0.000216208	0.190302	0.00893058	0.00684927	0.00561093	0.0054782	0.0053003	0.0142968	0.00228509	0.00360468	0	0.000880187	0.00184415	0.00197628
rxnAGORA790	0.0240403	0.00163679	0.00462647	0.00457006	0.00255687	0.00242259	0	0.00444673	0.00162695	0.00144224	0.000974895	0.000296619	0.00126689	0.000216208	0.190302	0.00893058	0.00684927	0.00561093	0.0054782	0.0053003	0.0142968	0.00228509	0.00360468	0	0.000880187	0.00184415	0.00197628
rxnAGORA791	0.0240403	0.00163679	0.00462647	0.00457006	0.00255687	0.00242259	0	0.00444673	0.00162695	0.00144224	0.000974895	0.000296619	0.00126689	0.000216208	0.190302	0.00893058	0.00684927	0.00561093	0.0054782	0.0053003	0.0142968	0.00228509	0.00360468	0	0.000880187	0.00184415	0.00197628
rxnAGORA792	0.0240403	0.00163679	0.00462647	0.00457006	0.00255687	0.00242259	0	0.00444673	0.00162695	0.00144224	0.000974895	0.000296619	0.00126689	0.000216208	0.190302	0.00893058	0.00684927	0.00561093	0.0054782	0.0053003	0.0142968	0.00228509	0.00360468	0	0.000880187	0.00184415	0.00197628
rxnAGORA793	0.0240403	0.00163679	0.00462647	0.00457006	0.00255687	0.00242259	0	0.00444673	0.00162695	0.00144224	0.000974895	0.000296619	0.00126689	0.000216208	0.190302	0.00893058	0.00684927	0.00561093	0.0054782	0.0053003	0.0142968	0.00228509	0.00360468	0	0.000880187	0.00184415	0.00197628
rxnAGORA794	0.0240403	0.00163679	0.00462647	0.00457006	0.00255687	0.00242259	0	0.00444673	0.00162695	0.00144224	0.000974895	0.000296619	0.00126689	0.000216208	0.190302	0.00893058	0.00684927	0.00561093	0.0054782	0.0053003	0.0142968	0.00228509	0.00360468	0	0.000880187	0.00184415	0.00197628
rxnAGORA795	0.0240403	0.00163679	0.00462647	0.00457006	0.00255687	0.00242259	0	0.00444673	0.00162695	0.00144224	0.000974895	0.000296619	0.00126689	0.000216208	0.190302	0.00893058	0.00684927	0.00561093	0.0054782	0.0053003	0.0142968	0.00228509	0.00360468	0	0.000880187	0.00184415	0.00197628
rxnAGORA796	0.0240403	0.00163679	0.00462647	0.00457006	0.00255687	0.00242259	0	0.00444673	0.00162695	0.00144224	0.000974895	0.000296619	0.00126689	0.000216208	0.190302	0.00893058	0.00684927	0.00561093	0.0054782	0.0053003	0.0142968	0.00228509	0.00360468	0	0.000880187	0.00184415	0.00197628
rxnAGORA797	0.0240403	0.00163679	0.00462647	0.00457006	0.00255687	0.00242259	0	0.00444673	0.00162695	0.00144224	0.000974895	0.000296619	0.00126689	0.000216208	0.190302	0.00893058	0.00684927	0.00561093	0.0054782	0.0053003	0.0142968	0.00228509	0.00360468	0	0.000880187	0.00184415	0.00197628
rxnAGORA798	0.0240403	0.00163679	0.00462647	0.00457006	0.00255687	0.00242259	0	0.00444673	0.00162695	0.00144224	0.000974895	0.000296619	0.00126689	0.000216208	0.190302	0.00893058	0.00684927	0.00561093	0.0054782	0.0053003	0.0142968	0.00228509	0.00360468	0	0.000880187	0.00184415	0.00197628
rxnAGORA799	0.0240403	0.00163679	0.00462647	0.00457006	0.00255687	0.00242259	0	0.00444673	0.00162695	0.00144224	0.000974895	0.000296619	0.00126689	0.000216208	0.190302	0.00893058	0.00684927	0.00561093	0.0054782	0.0053003	0.0142968	0.00228509	0.00360468	0	0.000880187	0.00184415	0.00197628
rxnAGORA800	0.0240403	0.00163679	0.00462647	0.00457006	0.00255687	0.00242259	0	0.00444673	0.00162695	0.00144224	0.000974895	0.000296619	0.00126689	0.000216208	0.190302	0.00893058	0.00684927	0.00561093	0.0054782	0.0053003	0.0142968	0.00228509	0.00360468	0	0.000880187	0.00184415	0.00197628
rxnAGORA801	0.0240403	0.00163679	0.00462647	0.00457006	0.00255687	0.00242259	0	0.00444673	0.00162695	0.00144224	0.000974895	0.000296619	0.00126689	0.000216208	0.190302	0.00893058	0.00684927	0.00561093	0.0054782	0.0053003	0.0142968	0.00228509	0.00360468	0	0.000880187	0.00184415	0.00197628
rxnAGORA802	0.0240403	0.00163679	0.00462647	0.00457006	0.00255687	0.00242259	0	0.00444673	0.00162695	0.00144224	0.000974895	0.000296619	0.00126689	0.000216208	0.190302	0.00893058	0.00684927	0.00561093	0.0054782	0.0053003	0.0142968	0.00228509	0.00360468	0	0.000880187	0.00184415	0.00197628
rxnAGORA803	0.0240403	0.00163679	0.00462647	0.00457006	0.00255687	0.00242259	0	0.00444673	0.00162695	0.00144224	0.000974895	0.000296619	0.00126689	0.000216208	0.190302	0.00893058	0.00684927	0.00561093	0.0054782	0.0053003	0.0142968	0.00228509	0.00360468	0	0.000880187	0.00184415	0.00197628
rxnAGORA804	0.0240403	0.00163679	0.00462647	0.00457006	0.00255687	0.00242259	0	0.00444673	0.00162695	0.00144224	0.000974895	0.000296619	0.00126689	0.000216208	0.190302	0.00893058	0.00684927	0.00561093	0.0054782	0.0053003	0.0142968	0.00228509	0.00360468	0	0.000880187	0.00184415	0.00197628
rxnAGORA805	0.0240403	0.00163679	0.00462647	0.00457006	0.00255687	0.00242259	0	0.00444673	0.00162695	0.00144224	0.000974895	0.000296619	0.00126689	0.000216208	0.190302	0.00893058	0.00684927	0.00561093	0.0054782	0.0053003	0.0142968	0.00228509	0.00360468	0	0.000880187	0.00184415	0.00197628
rxnAGORA806	0.0240403	0.00163679	0.00462647	0.00457006	0.00255687	0.00242259	0	0.00444673	0.00162695	0.00144224	0.000974895	0.000296619	0.00126689	0.000216208	0.190302	0.00893058	0.00684927	0.00561093	0.0054782	0.0053003	0.0142968	0.00228509	0.00360468	0	0.000880187	0.00184415	0.00197628
rxnAGORA807	0.0240403	0.00163679	0.00462647	0.00457006	0.00255687	0.00242259	0	0.00444673	0.00162695	0.00144224	0.000974895	0.000296619	0.00126689	0.000216208	0.190302	0.00893058	0.00684927	0.00561093	0.0054782	0.0053003	0.0142968	0.00228509	0.00360468	0	0.000880187	0.00184415	0.00197628
rxnAGORA808	0.0240403	0.00163679	0.00462647	0.00457006	0.00255687	0.00242259	0	0.00444673	0.00162695	0.00144224	0.000974895	0.000296619	0.00126689	0.000216208	0.190302	0.00893058	0.00684927	0.00561093	0.0054782	0.0053003	0.0142968	0.00228509	0.00360468	0	0.000880187	0.00184415	0.00197628
rxnAGORA809	0.0240403	0.00163679	0.00462647	0.00457006	0.00255687	0.00242259	0	0.00444673	0.00162695	0.00144224	0.000974895	0.000296619	0.00126689	0.000216208	0.190302	0.00893058	0.00684927	0.00561093	0.0054782	0.0053003	0.0142968	0.00228509	0.00360468	0	0.000880187	0.00184415	0.00197628
rxnAGORA810	0.0240403	0.00163679	0.00462647	0.00457006	0.00255687	0.00242259	0	0.00444673	0.00162695	0.00144224	0.000974895	0.000296619	0.00126689	0.000216208	0.190302	0.00893058	0.00684927	0.00561093	0.0054782	0.0053003	0.0142968	0.00228509	0.00360468	0	0.000880187	0.00184415	0.00197628
rxnAGORA811	0.0240403	0.00163679	0.00462647	0.00457006	0.00255687	0.00242259	0	0.00444673	0.00162695	0.00144224	0.000974895	0.000296619	0.00126689	0.000216208	0.190302	0.00893058	0.00684927	0.00561093	0.0054782	0.0053003	0.0142968	0.00228509	0.00360468	0	0.000880187	0.00184415	0.00197628
rxnAGORA812	0.0240403	0.00163679	0.00462647	0.00457006	0.00255687	0.00242259	0	0.00444673	0.00162695	0.00144224	0.000974895	0.000296619	0.00126689	0.000216208	0.190302	0.00893058	0.00684927	0.00561093	0.0054782	0.0053003	0.0142968	0.00228509	0.00360468	0	0.000880187	0.00184415	0.00197628
rxnAGORA813	0.0240403	0.00163679	0.00462647	0.00457006	0.00255687	0.00242259	0	0.00444673	0.00162695	0.00144224	0.000974895	0.000296619	0.00126689	0.000216208	0.190302	0.00893058	0.00684927	0.00561093	0.0054782	0.0053003	0.0142968	0.00228509	0.00360468	0	0.000880187	0.00184415	0.00197628
rxnAGORA814	0.0240403	0.00163679	0.00462647	0.00457006	0.00255687	0.00242259	0	0.00444673	0.00162695	0.00144224	0.000974895	0.000296619	0.00126689	0.000216208	0.190302	0.00893058	0.00684927	0.00561093	0.0054782	0.0053003	0.0142968	0.00228509	0.00360468	0	0.000880187	0.00184415	0.00197628
rxnAGORA815	0.0240403	0.00163679	0.00462647	0.00457006	0.00255687	0.00242259	0	0.00444673	0.00162695	0.00144224	0.000974895	0.000296619	0.00126689	0.000216208	0.190302	0.00893058	0.00684927	0.00561093	0.0054782	0.0053003	0.0142968	0.00228509	0.00360468	0	0.000880187	0.00184415	0.00197628
rxnAGORA816	0.0240403	0.00163679	0.00462647	0.00457006	0.00255687	0.00242259	0	0.00444673	0.00162695	0.00144224	0.000974895	0.000296619	0.00126689	0.000216208	0.190302	0.00893058	0.00684927	0.00561093	0.0054782	0.0053003	0.0142968	0.00228509	0.00360468	0	0.000880187	0.00184415	0.00197628
rxnAGORA817	0.0240403	0.00163679	0.00462647	0.00457006	0.00255687	0.00242259	0	0.00444673	0.00162695	0.00144224	0.000974895	0.000296619	0.00126689	0.000216208	0.190302	0.00893058	0.00684927	0.00561093	0.0054782	0.0053003	0.0142968	0.00228509	0.00360468	0	0.000880187	0.00184415	0.00197628
rxnAGORA818	0.0240403	0.00163679	0.00462647	0.00457006	0.00255687	0.00242259	0	0.00444673	0.00162695	0.00144224	0.000974895	0.000296619	0.00126689	0.000216208	0.190302	0.00893058	0.00684927	0.00561093	0.0054782	0.0053003	0.0142968	0.00228509	0.00360468	0	0.000880187	0.00184415	0.00197628
rxnAGORA819	0.0240403	0.00163679	0.00462647	0.00457006	0.00255687	0.00242259	0	0.00444673	0.00162695	0.00144224	0.000974895	0.000296619	0.00126689	0.000216208	0.190302	0.00893058	0.00684927	0.00561093	0.0054782	0.0053003	0.0142968	0.00228509	0.00360468	0	0.000880187	0.00184415	0.00197628
rxnAGORA820	0.0240403	0.00163679	0.00462647	0.00457006	0.00255687	0.00242259	0	0.00444673	0.00162695	0.00144224	0.000974895	0.000296619	0.00126689	0.000216208	0.190302	0.00893058	0.00684927	0.00561093	0.0054782	0.0053003	0.0142968	0.00228509	0.00360468	0	0.000880187	0.00184415	0.00197628
rxnAGORA821	0.0240403	0.00163679	0.00462647	0.00457006	0.00255687	0.00242259	0	0.00444673	0.00162695	0.00144224	0.000974895	0.000296619	0.00126689	0.000216208	0.190302	0.00893058	0.00684927	0.00561093	0.0054782	0.0053003	0.0142968	0.00228509	0.00360468	0	0.000880187	0.00184415	0.00197628
rxnAGORA822	0.0240403	0.00163679	0.00462647	0.00457006	0.00255687	0.00242259	0	0.00444673	0.00162695	0.00144224	0.000974895	0.000296619	0.00126689	0.000216208	0.190302	0.00893058	0.00684927	0.00561093	0.0054782	0.0053003	0.0142968	0.00228509	0.00360468	0	0.000880187	0.00184415	0.00197628
rxnAGORA823	0.0240403	0.00163679	0.00462647	0.00457006	0.00255687	0.00242259	0	0.00444673	0.00162695	0.00144224	0.000974895	0.000296619	0.00126689	0.000216208	0.190302	0.00893058	0.00684927	0.00561093	0.0054782	0.0053003	0.0142968	0.00228509	0.00360468	0	0.000880187	0.00184415	0.00197628
rxnAGORA824	0.0240403	0.00163679	0.00462647	0.00457006	0.00255687	0.00242259	0	0.00444673	0.00162695	0.00144224	0.000974895	0.000296619	0.00126689	0.000216208	0.190302	0.00893058	0.00684927	0.00561093	0.0054782	0.0053003	0.0142968	0.00228509	0.00360468	0	0.000880187	0.00184415	0.00197628
rxnAGORA825	0.0240403	0.00163679	0.00462647	0.00457006	0.00255687	0.00242259	0	0.00444673	0.00162695	0.00144224	0.000974895	0.000296619	0.00126689	0.000216208	0.190302	0.00893058	0.00684927	0.00561093	0.0054782	0.0053003	0.0142968	0.00228509	0.00360468	0	0.000880187	0.00184415	0.00197628
rxnAGORA826	0.0240403	0.00163679	0.00462647	0.00457006	0.00255687	0.00242259	0	0.00444673	0.00162695	0.00144224	0.000974895	0.000296619	0.00126689	0.000216208	0.190302	0.00893058	0.00684927	0.00561093	0.0054782	0.0053003	0.0142968	0.00228509	0.00360468	0	0.000880187	0.00184415	0.00197628
rxnAGORA827	0.0240403	0.00163679	0.00462647	0.00457006	0.00255687	0.00242259	0	0.00444673	0.00162695	0.00144224	0.000974895	0.000296619	0.00126689	0.000216208	0.190302	0.00893058	0.00684927	0.00561093	0.0054782	0.0053003	0.0142968	0.00228509	0.00360468	0	0.000880187	0.00184415	0.00197628
rxnAGORA828	0.0240403	0.00163679	0.00462647	0.00457006	0.00255687	0.00242259	0	0.00444673	0.00162695	0.00144224	0.000974895	0.000296619	0.00126689	0.000216208	0.190302	0.00893058	0.00684927	0.00561093	0.0054782	0.0053003	0.0142968	0.00228509	0.00360468	0	0.000880187	0.00184415	0.00197628
rxnAGORA829	0.0240403	0.00163679	0.00462647	0.00457006	0.00255687	0.00242259	0	0.00444673	0.00162695	0.00144224	0.000974895	0.000296619	0.00126689	0.000216208	0.190302	0.00893058	0.00684927	0.00561093	0.0054782	0.0053003	0.0142968	0.00228509	0.00360468	0	0.000880187	0.00184415	0.00197628
rxnAGORA830	0.0240403	0.00163679	0.00462647	0.00457006	0.00255687	0.00242259	0	0.00444673	0.00162695	0.00144224	0.000974895	0.000296619	0.00126689	0.000216208	0.190302	0.00893058	0.00684927	0.00561093	0.0054782	0.0053003	0.0142968	0.00228509	0.00360468	0	0.000880187	0.00184415	0.00197628
rxnAGORA831	0.0240403	0.00163679	0.00462647	0.00457006	0.00255687	0.00242259	0	0.00444673	0.00162695	0.00144224	0.000974895	0.000296619	0.00126689	0.000216208	0.190302	0.00893058	0.00684927	0.00561093	0.0054782	0.0053003	0.0142968	0.00228509	0.00360468	0	0.000880187	0.00184415	0.00197628
rxnAGORA832	0.0240403	0.00163679	0.00462647	0.00457006	0.00255687	0.00242259	0	0.00444673	0.00162695	0.00144224	0.000974895	0.000296619	0.00126689	0.000216208	0.190302	0.00893058	0.00684927	0.00561093	0.0054782	0.0053003	0.0142968	0.00228509	0.00360468	0	0.000880187	0.00184415	0.00197628
rxnAGORA833	0.0240403	0.00163679	0.00462647	0.00457006	0.00255687	0.00242259	0	0.00444673	0.00162695	0.00144224	0.000974895	0.000296619	0.00126689	0.000216208	0.190302	0.00893058	0.00684927	0.00561093	0.0054782	0.0053003	0.0142968	0.00228509	0.00360468	0	0.000880187	0.00184415	0.00197628
rxnAGORA834	0.0240403	0.00163679	0.00462647	0.00457006	0.00255687	0.00242259	0	0.00444673	0.00162695	0.00144224	0.000974895	0.000296619	0.00126689	0.000216208	0.190302	0.00893058	0.00684927	0.00561093	0.0054782	0.0053003	0.0142968	0.00228509	0.00360468	0	0.000880187	0.00184415	0.00197628
rxnAGORA835	0.0240403	0.00163679	0.00462647	0.00457006	0.00255687	0.00242259	0	0.00444673	0.00162695	0.00144224	0.000974895	0.000296619	0.00126689	0.000216208	0.190302	0.00893058	0.00684927	0.00561093	0.0054782	0.0053003	0.0142968	0.00228509	0.00360468	0	0.000880187	0.00184415	0.00197628
rxnAGORA836	0.0240403	0.00163679	0.00462647	0.00457006	0.00255687	0.00242259	0	0.00444673	0.00162695	0.00144224	0.000974895	0.000296619	0.00126689	0.000216208	0.190302	0.00893058	0.00684927	0.00561093	0.0054782	0.0053003	0.0142968	0.00228509	0.00360468	0	0.000880187	0.00184415	0.00197628
rxnAGORA837	0.0240403	0.00163679	0.00462647	0.00457006	0.00255687	0.00242259	0	0.00444673	0.00162695	0.00144224	0.000974895	0.000296619	0.00126689	0.000216208	0.190302	0.00893058	0.00684927	0.00561093	0.0054782	0.0053003	0.0142968	0.00228509	0.00360468	0	0.000880187	0.00184415	0.00197628
rxnAGORA838	0.0240403	0.00163679	0.00462647	0.00457006	0.00255687	0.00242259	0	0.00444673	0.00162695	0.00144224	0.000974895	0.000296619	0.00126689	0.000216208	0.190302	0.00893058	0.00684927	0.00561093	0.0054782	0.0053003	0.0142968	0.00228509	0.00360468	0	0.000880187	0.00184415	0.00197628
rxnAGORA839	0.0240403	0.00163679	0.00462647	0.00457006	0.00255687	0.00242259	0	0.00444673	0.00162695	0.00144224	0.000974895	0.000296619	0.00126689	0.000216208	0.190302	0.00893058	0.00684927	0.00561093	0.0054782	0.0053003	0.0142968	0.00228509	0.00360468	0	0.000880187	0.00184415	0.00197628
rxnAGORA840	0.0240403	0.00163679	0.00462647	0.00457006	0.00255687	0.00242259	0	0.00444673	0.00162695	0.00144224	0.000974895	0.000296619	0.00126689	0.000216208	0.190302	0.00893058	0.00684927	0.00561093	0.0054782	0.0053003	0.0142968	0.00228509	0.00360468	0	0.000880187	0.00184415	0.00197628
rxnAGORA841	0.0240403	0.00163679	0.00462647	0.00457006	0.00255687	0.00242259	0	0.00444673	0.00162695	0.00144224	0.000974895	0.000296619	0.00126689	0.000216208	0.190302	0.00893058	0.00684927	0.00561093	0.0054782	0.0053003	0.0142968	0.00228509	0.00360468	0	0.000880187	0.00184415	0.00197628
rxnAGORA842	0.0240403	0.00163679	0.00462647	0.00457006	0.00255687	0.00242259	0	0.00444673	0.00162695	0.00144224	0.000974895	0.000296619	0.00126689	0.000216208	0.190302	0.00893058	0.00684927	0.00561093	0.0054782	0.0053003	0.0142968	0.00228509	0.00360468	0	0.000880187	0.00184415	0.00197628
rxnAGORA843	0.0240403	0.00163679	0.00462647	0.00457006	0.00255687	0.00242259	0	0.00444673	0.00162695	0.00144224	0.000974895	0.000296619	0.00126689	0.000216208	0.190302	0.00893058	0.00684927	0.00561093	0.0054782	0.0053003	0.0142968	0.00228509	0.00360468	0	0.000880187	0.00184415	0.00197628
rxnAGORA844	0.0240403	0.00163679	0.00462647	0.00457006	0.00255687	0.00242259	0	0.00444673	0.00162695	0.00144224	0.000974895	0.000296619	0.00126689	0.000216208	0.190302	0.00893058	0.00684927	0.00561093	0.0054782	0.0053003	0.0142968	0.00228509	0.00360468	0	0.000880187	0.00184415	0.00197628
rxnAGORA845	0.0240403	0.00163679	0.00462647	0.00457006	0.00255687	0.00242259	0	0.00444673	0.00162695	0.00144224	0.000974895	0.000296619	0.00126689	0.000216208	0.190302	0.00893058	0.00684927	0.00561093	0.0054782	0.0053003	0.0142968	0.00228509	0.00360468	0	0.000880187	0.00184415	0.00197628
rxnAGORA846	0.0240403	0.00163679	0.00462647	0.00457006	0.00255687	0.00242259	0	0.00444673	0.00162695	0.00144224	0.000974895	0.000296619	0.00126689	0.000216208	0.190302	0.00893058	0.00684927	0.00561093	0.0054782	0.0053003	0.0142968	0.00228509	0.00360468	0	0.000880187	0.00184415	0.00197628
rxnAGORA847	0.0240403	0.00163679	0.00462647	0.00457006	0.00255687	0.00242259	0	0.00444673	0.00162695	0.00144224	0.000974895	0.000296619	0.00126689	0.000216208	0.190302	0.00893058	0.00684927	0.00561093	0.0054782	0.0053003	0.0142968	0.00228509	0.00360468	0	0.000880187	0.00184415	0.00197628
rxnAGORA848	0.0240403	0.00163679	0.00462647	0.00457006	0.00255687	0.00242259	0	0.00444673	0.00162695	0.00144224	0.000974895	0.000296619	0.00126689	0.000216208	0.190302	0.00893058	0.00684927	0.00561093	0.0054782	0.0053003	0.0142968	0.00228509	0.00360468	0	0.000880187	0.00184415	0.00197628
rxnAGORA849	0.0240403	0.00163679	0.00462647	0.00457006	0.00255687	0.00242259	0	0.00444673	0.00162695	0.00144224	0.000974895	0.000296619	0.00126689	0.000216208	0.190302	0.00893058	0.00684927	0.00561093	0.0054782	0.0053003	0.0142968	0.00228509	0.00360468	0	0.000880187	0.00184415	0.00197628
rxnAGORA850	0.0240403	0.00163679	0.00462647	0.00457006	0.00255687	0.00242259	0	0.00444673	0.00162695	0.00144224	0.000974895	0.000296619	0.00126689	0.000216208	0.190302	0.00893058	0.00684927	0.00561093	0.0054782	0.0053003	0.0142968	0.00228509	0.00360468	0	0.000880187	0.00184415	0.00197628
rxnAGORA851	0.79402	0.877111	0.842344	0.844268	0.85298	0.891075	0.859992	0.764994	0.632977	0.650543	0.605698	0.555616	0.584664	0.595208	0.706837	0.789861	0.789068	0.735204	0.72609	0.783836	0.580724	0.5668	0.61322	0.558771	0.604575	0.586245	0.571366
rxnAGORA852	0.542076	0.782996	0.658993	0.616919	0.564918	0.22031	0.271021	0.599905	0.296741	0.293825	0.261757	0.234353	0.276208	0.254896	0.316327	0.0745411	0.0987183	0.111111	0.0552049	0.0647661	0.294787	0.311571	0.353308	0.391594	0.388899	0.376213	0.391367
rxnAGORA853	0.626507	0.805794	0.670578	0.614968	0.589739	0.712386	0.524834	0.662471	0.52179	0.579918	0.499621	0.452689	0.504812	0.500941	0.348428	0.610189	0.643476	0.609573	0.591412	0.686756	0.302957	0.271974	0.350451	0.374485	0.394168	0.376803	0.39143
rxnAGORA854	0.69996	0.827631	0.697334	0.648041	0.631147	0.742951	0.558858	0.301267	0.418261	0.441795	0.389165	0.354558	0.36219	0.389187	0.581782	0.678303	0.72422	0.672739	0.67015	0.759971	0.409259	0.343175	0.471226	0.459077	0.500192	0.486106	0.497239
rxnAGORA855	0.748957	0.827436	0.696443	0.646509	0.628781	0.741311	0.553774	0.331074	0.418845	0.441659	0.389013	0.354793	0.361576	0.388106	0.583383	0.677241	0.723419	0.672349	0.668832	0.759037	0.449815	0.339185	0.476746	0.460978	0.500491	0.487788	0.498651
rxnAGORA856	0.748957	0.827436	0.696443	0.646509	0.628781	0.741311	0.553774	0.331074	0.418845	0.441659	0.389013	0.354793	0.361576	0.388106	0.583383	0.677241	0.723419	0.672349	0.668832	0.759037	0.449815	0.339185	0.476746	0.460978	0.500491	0.487788	0.498651
rxnAGORA857	0.748957	0.827436	0.696443	0.646509	0.628781	0.741311	0.553774	0.331074	0.418845	0.441659	0.389013	0.354793	0.361576	0.388106	0.583383	0.677241	0.723419	0.672349	0.668832	0.759037	0.449815	0.339185	0.476746	0.460978	0.500491	0.487788	0.498651
rxnAGORA858	0.748957	0.827436	0.696443	0.646509	0.628781	0.741311	0.553774	0.331074	0.418845	0.441659	0.389013	0.354793	0.361576	0.388106	0.583383	0.677241	0.723419	0.672349	0.668832	0.759037	0.449815	0.339185	0.476746	0.460978	0.500491	0.487788	0.498651
rxnAGORA859	0.748957	0.827436	0.696443	0.646509	0.628781	0.741311	0.553774	0.331074	0.418845	0.441659	0.389013	0.354793	0.361576	0.388106	0.583383	0.677241	0.723419	0.672349	0.668832	0.759037	0.449815	0.339185	0.476746	0.460978	0.500491	0.487788	0.498651
rxnAGORA860	0.748957	0.827436	0.696443	0.646509	0.628781	0.741311	0.553774	0.331074	0.418845	0.441659	0.389013	0.354793	0.361576	0.388106	0.583383	0.677241	0.723419	0.672349	0.668832	0.759037	0.449815	0.339185	0.476746	0.460978	0.500491	0.487788	0.498651
rxnAGORA861	0.684415	0.822434	0.693027	0.644936	0.627578	0.738944	0.553774	0.289127	0.414467	0.438326	0.385983	0.351691	0.360296	0.386491	0.577015	0.676242	0.72194	0.669847	0.665856	0.758033	0.398852	0.33453	0.470238	0.458232	0.496719	0.481877	0.493789
rxnAGORA862	0.684415	0.822434	0.693027	0.644936	0.627578	0.738944	0.553774	0.289127	0.414467	0.438326	0.385983	0.351691	0.360296	0.386491	0.577015	0.676242	0.72194	0.669847	0.665856	0.758033	0.398852	0.33453	0.470238	0.458232	0.496719	0.481877	0.493789
rxnAGORA863	0.729426	0.826332	0.6957	0.646011	0.628823	0.740765	0.553774	0.320145	0.417945	0.441027	0.388433	0.35436	0.361371	0.387941	0.58126	0.67643	0.722433	0.670288	0.666018	0.758137	0.433379	0.336827	0.4744	0.460555	0.499383	0.48576	0.497114
rxnAGORA864	0.729426	0.826332	0.6957	0.646011	0.628823	0.740765	0.553774	0.320145	0.417945	0.441027	0.388433	0.35436	0.361371	0.387941	0.58126	0.67643	0.722433	0.670288	0.666018	0.758137	0.433379	0.336827	0.4744	0.460555	0.499383	0.48576	0.497114
rxnAGORA865	0.729426	0.826332	0.6957	0.646011	0.628823	0.740765	0.553774	0.320145	0.417945	0.441027	0.388433	0.35436	0.361371	0.387941	0.58126	0.67643	0.722433	0.670288	0.666018	0.758137	0.433379	0.336827	0.4744	0.460555	0.499383	0.48576	0.497114
rxnAGORA866	0.729426	0.826332	0.6957	0.646011	0.628823	0.740765	0.553774	0.320145	0.417945	0.441027	0.388433	0.35436	0.361371	0.387941	0.58126	0.67643	0.722433	0.670288	0.666018	0.758137	0.433379	0.336827	0.4744	0.460555	0.499383	0.48576	0.497114
rxnAGORA867	0.748957	0.827436	0.696517	0.646509	0.629445	0.74204	0.553774	0.331074	0.418845	0.441659	0.389013	0.354793	0.361576	0.388106	0.583383	0.677241	0.723419	0.672349	0.668832	0.759037	0.449815	0.339185	0.476746	0.460978	0.500491	0.487788	0.498651
rxnAGORA868	0.748957	0.827436	0.696517	0.646509	0.629445	0.74204	0.553774	0.331074	0.418845	0.441659	0.389013	0.354793	0.361576	0.388106	0.583383	0.677241	0.723419	0.672349	0.668832	0.759037	0.449815	0.339185	0.476746	0.460978	0.500491	0.487788	0.498651
rxnAGORA869	0.729426	0.826332	0.6957	0.646011	0.628823	0.740765	0.553774	0.320145	0.417945	0.441027	0.388433	0.35436	0.361371	0.387941	0.58126	0.67643	0.722433	0.670288	0.666018	0.758137	0.433379	0.336827	0.4744	0.460555	0.499383	0.48576	0.497114
rxnAGORA870	0.729426	0.826332	0.6957	0.646011	0.628823	0.740765	0.553774	0.320145	0.417945	0.441027	0.388433	0.35436	0.361371	0.387941	0.58126	0.67643	0.722433	0.670288	0.666018	0.758137	0.433379	0.336827	0.4744	0.460555	0.499383	0.48576	0.497114
rxnAGORA871	0.69996	0.827631	0.697334	0.648041	0.631147	0.742951	0.558858	0.301267	0.418261	0.441795	0.389165	0.354558	0.36219	0.389187	0.581782	0.678303	0.72422	0.672739	0.67015	0.759971	0.409648	0.343779	0.473907	0.463618	0.501269	0.4868	0.497992
rxnAGORA872	0.69996	0.827631	0.697334	0.648041	0.631147	0.742951	0.558858	0.301267	0.418261	0.441795	0.389165	0.354558	0.36219	0.389187	0.581782	0.678303	0.72422	0.672739	0.67015	0.759971	0.409648	0.343779	0.473907	0.463618	0.501269	0.4868	0.497992
rxnAGORA873	0.751495	0.8288	0.69778	0.64834	0.631272	0.744044	0.558858	0.333135	0.420742	0.443443	0.39063	0.355732	0.362907	0.389785	0.58815	0.678615	0.724529	0.673149	0.670264	0.760075	0.4539	0.346439	0.478439	0.46478	0.503305	0.490492	0.500722
rxnAGORA874	0.751495	0.8288	0.69778	0.64834	0.631272	0.744044	0.558858	0.333135	0.420742	0.443443	0.39063	0.355732	0.362907	0.389785	0.58815	0.678615	0.724529	0.673149	0.670264	0.760075	0.4539	0.346439	0.478439	0.46478	0.503305	0.490492	0.500722
rxnAGORA875	0.69996	0.827631	0.697334	0.648041	0.631147	0.742951	0.558858	0.301267	0.418261	0.441795	0.389165	0.354558	0.36219	0.389187	0.581782	0.678303	0.72422	0.672739	0.67015	0.759971	0.409259	0.343175	0.471226	0.459077	0.500192	0.486106	0.497239
rxnAGORA876	0.748957	0.827436	0.696443	0.646509	0.628781	0.741311	0.553774	0.331074	0.418845	0.441659	0.389013	0.354793	0.361576	0.388106	0.583383	0.677241	0.723419	0.672349	0.668832	0.759037	0.449815	0.339185	0.476746	0.460978	0.500491	0.487788	0.498651
rxnAGORA877	0.748957	0.827436	0.696443	0.646509	0.628781	0.741311	0.553774	0.331074	0.418845	0.441659	0.389013	0.354793	0.361576	0.388106	0.583383	0.677241	0.723419	0.672349	0.668832	0.759037	0.449815	0.339185	0.476746	0.460978	0.500491	0.487788	0.498651
rxnAGORA878	0.748957	0.827436	0.696517	0.646509	0.629445	0.74204	0.553774	0.331074	0.418845	0.441659	0.389013	0.354793	0.361576	0.388106	0.583383	0.677241	0.723419	0.672349	0.668832	0.759037	0.449815	0.339185	0.476746	0.460978	0.500491	0.487788	0.498651
rxnAGORA879	0.748957	0.827436	0.696517	0.646509	0.629445	0.74204	0.553774	0.331074	0.418845	0.441659	0.389013	0.354793	0.361576	0.388106	0.583383	0.677241	0.723419	0.672349	0.668832	0.759037	0.449815	0.339185	0.476746	0.460978	0.500491	0.487788	0.498651
rxnAGORA880	0.748957	0.827436	0.696517	0.646509	0.629445	0.74204	0.553774	0.331074	0.418845	0.441659	0.389013	0.354793	0.361576	0.388106	0.583383	0.677241	0.723419	0.672349	0.668832	0.759037	0.449815	0.339185	0.476746	0.460978	0.500491	0.487788	0.498651
rxnAGORA881	0.748957	0.827436	0.696517	0.646509	0.629445	0.74204	0.553774	0.331074	0.418845	0.441659	0.389013	0.354793	0.361576	0.388106	0.583383	0.677241	0.723419	0.672349	0.668832	0.759037	0.449815	0.339185	0.476746	0.460978	0.500491	0.487788	0.498651
rxnAGORA882	0.748957	0.827436	0.696517	0.646509	0.629445	0.74204	0.553774	0.331074	0.418845	0.441659	0.389013	0.354793	0.361576	0.388106	0.583383	0.677241	0.723419	0.672349	0.668832	0.759037	0.449815	0.339185	0.476746	0.460978	0.500491	0.487788	0.498651
rxnAGORA883	0.748957	0.827436	0.696517	0.646509	0.629445	0.74204	0.553774	0.331074	0.418845	0.441659	0.389013	0.354793	0.361576	0.388106	0.583383	0.677241	0.723419	0.672349	0.668832	0.759037	0.449815	0.339185	0.476746	0.460978	0.500491	0.487788	0.498651
rxnAGORA884	0.729426	0.826332	0.6957	0.646011	0.628823	0.740765	0.553774	0.320145	0.417945	0.441027	0.388433	0.35436	0.361371	0.387941	0.58126	0.67643	0.722433	0.670288	0.666018	0.758137	0.433379	0.336827	0.4744	0.460555	0.499383	0.48576	0.497114
rxnAGORA885	0.729426	0.826332	0.6957	0.646011	0.628823	0.740765	0.553774	0.320145	0.417945	0.441027	0.388433	0.35436	0.361371	0.387941	0.58126	0.67643	0.722433	0.670288	0.666018	0.758137	0.433379	0.336827	0.4744	0.460555	0.499383	0.48576	0.497114
rxnAGORA886	0.748957	0.827436	0.696517	0.646509	0.629445	0.74204	0.553774	0.331074	0.418845	0.441659	0.389013	0.354793	0.361576	0.388106	0.583383	0.677241	0.723419	0.672349	0.668832	0.759037	0.449815	0.339185	0.476746	0.460978	0.500491	0.487788	0.498651
rxnAGORA887	0.748957	0.827436	0.696517	0.646509	0.629445	0.74204	0.553774	0.331074	0.418845	0.441659	0.389013	0.354793	0.361576	0.388106	0.583383	0.677241	0.723419	0.672349	0.668832	0.759037	0.449815	0.339185	0.476746	0.460978	0.500491	0.487788	0.498651
rxnAGORA888	0.69996	0.827631	0.697334	0.648041	0.631147	0.742951	0.558858	0.301267	0.418261	0.441795	0.389165	0.354558	0.36219	0.389187	0.581782	0.678303	0.72422	0.672739	0.67015	0.759971	0.409259	0.343175	0.471226	0.459077	0.500192	0.486106	0.497239
rxnAGORA889	0.69996	0.827631	0.697334	0.648041	0.631147	0.742951	0.558858	0.301267	0.418261	0.441795	0.389165	0.354558	0.36219	0.389187	0.581782	0.678303	0.72422	0.672739	0.67015	0.759971	0.409259	0.343175	0.471226	0.459077	0.500192	0.486106	0.497239
rxnAGORA890	0.748957	0.827436	0.696443	0.646509	0.628781	0.741311	0.553774	0.331074	0.418845	0.441659	0.389013	0.354793	0.361576	0.388106	0.583383	0.677241	0.723255	0.672349	0.668832	0.759037	0.449815	0.339185	0.476746	0.460978	0.500491	0.487788	0.498651
rxnAGORA891	0.748957	0.827436	0.696443	0.646509	0.628781	0.741311	0.553774	0.331074	0.418845	0.441659	0.389013	0.354793	0.361576	0.388106	0.583383	0.677241	0.723255	0.672349	0.668832	0.759037	0.449815	0.339185	0.476746	0.460978	0.500491	0.487788	0.498651
rxnAGORA892	0.684415	0.822434	0.693027	0.644936	0.627578	0.738944	0.553774	0.289127	0.414467	0.438326	0.385983	0.351691	0.360296	0.386491	0.577015	0.676242	0.72194	0.669847	0.665856	0.758033	0.398852	0.33453	0.470238	0.458232	0.496719	0.481877	0.493789
rxnAGORA893	0.684415	0.822434	0.693027	0.644936	0.627578	0.738944	0.553774	0.289127	0.414467	0.438326	0.385983	0.351691	0.360296	0.386491	0.577015	0.676242	0.72194	0.669847	0.665856	0.758033	0.398852	0.33453	0.470238	0.458232	0.496719	0.481877	0.493789
rxnAGORA894	0.69996	0.827631	0.697334	0.648041	0.631147	0.742951	0.558858	0.301267	0.418261	0.441795	0.389165	0.354558	0.36219	0.389187	0.581782	0.678303	0.72422	0.672739	0.67015	0.759971	0.409648	0.343779	0.473907	0.463618	0.501269	0.4868	0.497992
rxnAGORA895	0.69996	0.827631	0.697334	0.648041	0.631147	0.742951	0.558858	0.301267	0.418261	0.441795	0.389165	0.354558	0.36219	0.389187	0.581782	0.678303	0.72422	0.672739	0.67015	0.759971	0.409648	0.343779	0.473907	0.463618	0.501269	0.4868	0.497992
rxnAGORA896	0.751495	0.8288	0.69778	0.64834	0.631272	0.744044	0.558858	0.333135	0.420742	0.443443	0.39063	0.355732	0.362907	0.389785	0.58815	0.678615	0.724529	0.673149	0.670264	0.760075	0.4539	0.346439	0.478439	0.46478	0.503305	0.490492	0.500722
rxnAGORA897	0.748957	0.827436	0.696443	0.646509	0.628781	0.741311	0.553774	0.331074	0.418845	0.441659	0.389013	0.354793	0.361576	0.388106	0.583383	0.677241	0.723419	0.672349	0.668832	0.759037	0.449815	0.339185	0.476746	0.460978	0.500491	0.487788	0.498651
rxnAGORA898	0.748957	0.827436	0.696443	0.646509	0.628781	0.741311	0.553774	0.331074	0.418845	0.441659	0.389013	0.354793	0.361576	0.388106	0.583383	0.677241	0.723419	0.672349	0.668832	0.759037	0.449815	0.339185	0.476746	0.460978	0.500491	0.487788	0.498651
rxnAGORA899	0.684415	0.822434	0.693027	0.644936	0.627578	0.738944	0.553774	0.289127	0.414467	0.438326	0.385983	0.351691	0.360296	0.386491	0.577015	0.676242	0.72194	0.669847	0.665856	0.758033	0.398852	0.33453	0.470238	0.458232	0.496719	0.481877	0.493789
rxnAGORA900	0.684415	0.822434	0.693027	0.644936	0.627578	0.738944	0.553774	0.289127	0.414467	0.438326	0.385983	0.351691	0.360296	0.386491	0.577015	0.676242	0.72194	0.669847	0.665856	0.758033	0.398852	0.33453	0.470238	0.458232	0.496719	0.481877	0.493789
rxnAGORA901	0.69996	0.827631	0.697334	0.648041	0.631147	0.742951	0.558858	0.301267	0.418261	0.441795	0.389165	0.354558	0.36219	0.389187	0.581782	0.678303	0.72422	0.672739	0.67015	0.759971	0.409648	0.343779	0.473907	0.463618	0.501269	0.4868	0.497992
rxnAGORA902	0.69996	0.827631	0.697334	0.648041	0.631147	0.742951	0.558858	0.301267	0.418261	0.441795	0.389165	0.354558	0.36219	0.389187	0.581782	0.678303	0.72422	0.672739	0.67015	0.759971	0.409648	0.343779	0.473907	0.463618	0.501269	0.4868	0.497992
rxnAGORA903	0.684415	0.822434	0.693027	0.644936	0.627578	0.738944	0.553774	0.289127	0.414467	0.438326	0.385983	0.351691	0.360296	0.386491	0.577015	0.676242	0.72194	0.669847	0.665856	0.758033	0.398852	0.33453	0.470238	0.458232	0.496719	0.481877	0.493789
rxnAGORA904	0.684415	0.822434	0.693027	0.644936	0.627578	0.738944	0.553774	0.289127	0.414467	0.438326	0.385983	0.351691	0.360296	0.386491	0.577015	0.676242	0.72194	0.669847	0.665856	0.758033	0.398852	0.33453	0.470238	0.458232	0.496719	0.481877	0.493789
rxnAGORA905	0.69996	0.827631	0.697334	0.648041	0.631147	0.742951	0.558858	0.301267	0.418261	0.441795	0.389165	0.354558	0.36219	0.389187	0.581782	0.678303	0.72422	0.672739	0.67015	0.759971	0.409648	0.343779	0.473907	0.463618	0.501269	0.4868	0.497992
rxnAGORA906	0.69996	0.827631	0.697334	0.648041	0.631147	0.742951	0.558858	0.301267	0.418261	0.441795	0.389165	0.354558	0.36219	0.389187	0.581782	0.678303	0.72422	0.672739	0.67015	0.759971	0.409648	0.343779	0.473907	0.463618	0.501269	0.4868	0.497992
rxnAGORA907	0.748957	0.827436	0.696443	0.646509	0.628781	0.741311	0.553774	0.331074	0.418845	0.441659	0.389013	0.354793	0.361576	0.388106	0.583383	0.677241	0.723419	0.672349	0.668832	0.759037	0.449815	0.339185	0.476746	0.460978	0.500491	0.487788	0.498651
rxnAGORA908	0.748957	0.827436	0.696443	0.646509	0.628781	0.741311	0.553774	0.331074	0.418845	0.441659	0.389013	0.354793	0.361576	0.388106	0.583383	0.677241	0.723419	0.672349	0.668832	0.759037	0.449815	0.339185	0.476746	0.460978	0.500491	0.487788	0.498651
rxnAGORA909	0.684415	0.822434	0.693027	0.644936	0.627578	0.738944	0.553774	0.289127	0.414467	0.438326	0.385983	0.351691	0.360296	0.386491	0.577015	0.676242	0.72194	0.669847	0.665856	0.758033	0.398852	0.33453	0.470238	0.458232	0.496719	0.481877	0.493789
rxnAGORA910	0.684415	0.822434	0.693027	0.644936	0.627578	0.738944	0.553774	0.289127	0.414467	0.438326	0.385983	0.351691	0.360296	0.386491	0.577015	0.676242	0.72194	0.669847	0.665856	0.758033	0.398852	0.33453	0.470238	0.458232	0.496719	0.481877	0.493789
rxnAGORA911	0.684415	0.822434	0.693027	0.644936	0.627578	0.738944	0.553774	0.289127	0.414467	0.438326	0.385983	0.351691	0.360296	0.386491	0.577015	0.676242	0.72194	0.669847	0.665856	0.758033	0.398852	0.33453	0.470238	0.458232	0.496719	0.481877	0.493789
rxnAGORA912	0.684415	0.822434	0.693027	0.644936	0.627578	0.738944	0.553774	0.289127	0.414467	0.438326	0.385983	0.351691	0.360296	0.386491	0.577015	0.676242	0.72194	0.669847	0.665856	0.758033	0.398852	0.33453	0.470238	0.458232	0.496719	0.481877	0.493789
rxnAGORA913	0.684415	0.822434	0.693027	0.644936	0.627578	0.738944	0.553774	0.289127	0.414467	0.438326	0.385983	0.351691	0.360296	0.386491	0.577015	0.676242	0.72194	0.669847	0.665856	0.758033	0.398852	0.33453	0.470238	0.458232	0.496719	0.481877	0.493789
rxnAGORA914	0.684415	0.822434	0.693027	0.644936	0.627578	0.738944	0.553774	0.289127	0.414467	0.438326	0.385983	0.351691	0.360296	0.386491	0.577015	0.676242	0.72194	0.669847	0.665856	0.758033	0.398852	0.33453	0.470238	0.458232	0.496719	0.481877	0.493789
rxnAGORA915	0.751495	0.8288	0.69778	0.64834	0.631272	0.744044	0.558858	0.333135	0.420742	0.443443	0.39063	0.355732	0.362907	0.389785	0.58815	0.678615	0.724529	0.673149	0.670264	0.760075	0.4539	0.346439	0.478439	0.46478	0.503305	0.490492	0.500722
rxnAGORA916	0.751495	0.8288	0.69778	0.64834	0.631272	0.744044	0.558858	0.333135	0.420742	0.443443	0.39063	0.355732	0.362907	0.389785	0.58815	0.678615	0.724529	0.673149	0.670264	0.760075	0.4539	0.346439	0.478439	0.46478	0.503305	0.490492	0.500722
rxnAGORA917	0.748957	0.827436	0.696443	0.646509	0.628781	0.741311	0.553774	0.331074	0.418845	0.441659	0.389013	0.354793	0.361576	0.388106	0.583383	0.677241	0.723419	0.672349	0.668832	0.759037	0.449815	0.339185	0.476746	0.460978	0.500491	0.487788	0.498651
rxnAGORA918	0.748957	0.827436	0.696443	0.646509	0.628781	0.741311	0.553774	0.331074	0.418845	0.441659	0.389013	0.354793	0.361576	0.388106	0.583383	0.677241	0.723419	0.672349	0.668832	0.759037	0.449815	0.339185	0.476746	0.460978	0.500491	0.487788	0.498651
rxnAGORA919	0.748957	0.827436	0.696443	0.646509	0.628781	0.741311	0.553774	0.331074	0.418845	0.441659	0.389013	0.354793	0.361576	0.388106	0.583383	0.677241	0.723419	0.672349	0.668832	0.759037	0.449815	0.339185	0.476746	0.460978	0.500491	0.487788	0.498651
rxnAGORA920	0.748957	0.827436	0.696443	0.646509	0.628781	0.741311	0.553774	0.331074	0.418845	0.441659	0.389013	0.354793	0.361576	0.388106	0.583383	0.677241	0.723419	0.672349	0.668832	0.759037	0.449815	0.339185	0.476746	0.460978	0.500491	0.487788	0.498651
rxnAGORA921	0.684415	0.822434	0.693027	0.644936	0.627578	0.738944	0.553774	0.289127	0.414467	0.438326	0.385983	0.351691	0.360296	0.386491	0.577015	0.676242	0.72194	0.669847	0.665856	0.758033	0.398852	0.33453	0.470238	0.458232	0.496719	0.481877	0.493789
rxnAGORA922	0.684415	0.822434	0.693027	0.644936	0.627578	0.738944	0.553774	0.289127	0.414467	0.438326	0.385983	0.351691	0.360296	0.386491	0.577015	0.676242	0.72194	0.669847	0.665856	0.758033	0.398852	0.33453	0.470238	0.458232	0.496719	0.481877	0.493789
rxnAGORA923	0.684415	0.822434	0.693027	0.644936	0.627578	0.738944	0.553774	0.289127	0.414467	0.438326	0.385983	0.351691	0.360296	0.386491	0.577015	0.676242	0.72194	0.669847	0.665856	0.758033	0.398852	0.33453	0.470238	0.458232	0.496719	0.481877	0.493789
rxnAGORA924	0.684415	0.822434	0.693027	0.644936	0.627578	0.738944	0.553774	0.289127	0.414467	0.438326	0.385983	0.351691	0.360296	0.386491	0.577015	0.676242	0.72194	0.669847	0.665856	0.758033	0.398852	0.33453	0.470238	0.458232	0.496719	0.481877	0.493789
rxnAGORA925	0.684415	0.822434	0.693027	0.644936	0.627578	0.738944	0.553774	0.289127	0.414467	0.438326	0.385983	0.351691	0.360296	0.386491	0.577015	0.676242	0.72194	0.669847	0.665856	0.758033	0.398852	0.33453	0.470238	0.458232	0.496719	0.481877	0.493789
rxnAGORA926	0.684415	0.822434	0.693027	0.644936	0.627578	0.738944	0.553774	0.289127	0.414467	0.438326	0.385983	0.351691	0.360296	0.386491	0.577015	0.676242	0.72194	0.669847	0.665856	0.758033	0.398852	0.33453	0.470238	0.458232	0.496719	0.481877	0.493789
rxnAGORA927	0.684415	0.822434	0.693027	0.644936	0.627578	0.738944	0.553774	0.289127	0.414467	0.438326	0.385983	0.351691	0.360296	0.386491	0.577015	0.676242	0.72194	0.669847	0.665856	0.758033	0.398852	0.33453	0.470238	0.458232	0.496719	0.481877	0.493789
rxnAGORA928	0.684415	0.822434	0.693027	0.644936	0.627578	0.738944	0.553774	0.289127	0.414467	0.438326	0.385983	0.351691	0.360296	0.386491	0.577015	0.676242	0.72194	0.669847	0.665856	0.758033	0.398852	0.33453	0.470238	0.458232	0.496719	0.481877	0.493789
rxnAGORA929	0.684415	0.822434	0.693027	0.644936	0.627578	0.738944	0.553774	0.289127	0.414467	0.438326	0.385983	0.351691	0.360296	0.386491	0.577015	0.676242	0.72194	0.669847	0.665856	0.758033	0.398852	0.33453	0.470238	0.458232	0.496719	0.481877	0.493789
rxnAGORA930	0.684415	0.822434	0.693027	0.644936	0.627578	0.738944	0.553774	0.289127	0.414467	0.438326	0.385983	0.351691	0.360296	0.386491	0.577015	0.676242	0.72194	0.669847	0.665856	0.758033	0.398852	0.33453	0.470238	0.458232	0.496719	0.481877	0.493789
rxnAGORA931	0.751495	0.8288	0.69778	0.64834	0.631272	0.744044	0.558858	0.333135	0.420742	0.443443	0.39063	0.355732	0.362907	0.389785	0.58815	0.678615	0.724529	0.673149	0.670264	0.760075	0.4539	0.346439	0.478439	0.46478	0.503305	0.490492	0.500722
rxnAGORA932	0.751495	0.8288	0.69778	0.64834	0.631272	0.744044	0.558858	0.333135	0.420742	0.443443	0.39063	0.355732	0.362907	0.389785	0.58815	0.678615	0.724529	0.673149	0.670264	0.760075	0.4539	0.346439	0.478439	0.46478	0.503305	0.490492	0.500722
rxnAGORA933	0.748957	0.827436	0.696517	0.646509	0.629445	0.74204	0.553774	0.331074	0.418845	0.441659	0.389013	0.354793	0.361576	0.388106	0.583383	0.677241	0.723419	0.672349	0.668832	0.759037	0.449815	0.339185	0.476746	0.460978	0.500491	0.487788	0.498651
rxnAGORA934	0.748957	0.827436	0.696517	0.646509	0.629445	0.74204	0.553774	0.331074	0.418845	0.441659	0.389013	0.354793	0.361576	0.388106	0.583383	0.677241	0.723419	0.672349	0.668832	0.759037	0.449815	0.339185	0.476746	0.460978	0.500491	0.487788	0.498651
rxnAGORA935	0.748957	0.827436	0.696517	0.646509	0.629445	0.74204	0.553774	0.331074	0.418845	0.441659	0.389013	0.354793	0.361576	0.388106	0.583383	0.677241	0.723419	0.672349	0.668832	0.759037	0.449815	0.339185	0.476746	0.460978	0.500491	0.487788	0.498651
rxnAGORA936	0.748957	0.827436	0.696517	0.646509	0.629445	0.74204	0.553774	0.331074	0.418845	0.441659	0.389013	0.354793	0.361576	0.388106	0.583383	0.677241	0.723419	0.672349	0.668832	0.759037	0.449815	0.339185	0.476746	0.460978	0.500491	0.487788	0.498651
rxnAGORA937	0.751495	0.8288	0.69778	0.64834	0.631272	0.744044	0.558858	0.333135	0.420742	0.443443	0.39063	0.355732	0.362907	0.389785	0.58815	0.678615	0.724529	0.673149	0.670264	0.760075	0.4539	0.346439	0.478439	0.46478	0.503305	0.490492	0.500722
rxnAGORA938	0.751495	0.8288	0.69778	0.64834	0.631272	0.744044	0.558858	0.333135	0.420742	0.443443	0.39063	0.355732	0.362907	0.389785	0.58815	0.678615	0.724529	0.673149	0.670264	0.760075	0.4539	0.346439	0.478439	0.46478	0.503305	0.490492	0.500722
rxnAGORA939	0.748957	0.827436	0.696517	0.646509	0.629445	0.74204	0.553774	0.331074	0.418845	0.441659	0.389013	0.354793	0.361576	0.388106	0.583383	0.677241	0.723419	0.672349	0.668832	0.759037	0.449815	0.339185	0.476746	0.460978	0.500491	0.487788	0.498651
rxnAGORA940	0.748957	0.827436	0.696517	0.646509	0.629445	0.74204	0.553774	0.331074	0.418845	0.441659	0.389013	0.354793	0.361576	0.388106	0.583383	0.677241	0.723419	0.672349	0.668832	0.759037	0.449815	0.339185	0.476746	0.460978	0.500491	0.487788	0.498651
rxnAGORA941	0.748957	0.827436	0.696517	0.646509	0.629445	0.74204	0.553774	0.331074	0.418845	0.441659	0.389013	0.354793	0.361576	0.388106	0.583383	0.677241	0.723419	0.672349	0.668832	0.759037	0.449815	0.339185	0.476746	0.460978	0.500491	0.487788	0.498651
rxnAGORA942	0.748957	0.827436	0.696517	0.646509	0.629445	0.74204	0.553774	0.331074	0.418845	0.441659	0.389013	0.354793	0.361576	0.388106	0.583383	0.677241	0.723419	0.672349	0.668832	0.759037	0.449815	0.339185	0.476746	0.460978	0.500491	0.487788	0.498651
rxnAGORA943	0.748957	0.827436	0.696517	0.646509	0.629445	0.74204	0.553774	0.331074	0.418845	0.441659	0.389013	0.354793	0.361576	0.388106	0.583383	0.677241	0.723419	0.672349	0.668832	0.759037	0.449815	0.339185	0.476746	0.460978	0.500491	0.487788	0.498651
rxnAGORA944	0.748957	0.827436	0.696517	0.646509	0.629445	0.74204	0.553774	0.331074	0.418845	0.441659	0.389013	0.354793	0.361576	0.388106	0.583383	0.677241	0.723419	0.672349	0.668832	0.759037	0.449815	0.339185	0.476746	0.460978	0.500491	0.487788	0.498651
rxnAGORA945	0.751495	0.8288	0.69778	0.64834	0.631272	0.744044	0.558858	0.333135	0.420742	0.443443	0.39063	0.355732	0.362907	0.389785	0.58815	0.678615	0.724529	0.673149	0.670264	0.760075	0.4539	0.346439	0.478439	0.46478	0.503305	0.490492	0.500722
rxnAGORA946	0.751495	0.8288	0.69778	0.64834	0.631272	0.744044	0.558858	0.333135	0.420742	0.443443	0.39063	0.355732	0.362907	0.389785	0.58815	0.678615	0.724529	0.673149	0.670264	0.760075	0.4539	0.346439	0.478439	0.46478	0.503305	0.490492	0.500722
rxnAGORA947	0.748957	0.827436	0.696443	0.646509	0.628781	0.741311	0.553774	0.331074	0.418845	0.441659	0.389013	0.354793	0.361576	0.388106	0.583383	0.677241	0.723419	0.672349	0.668832	0.759037	0.449815	0.339185	0.476746	0.460978	0.500491	0.487788	0.498651
rxnAGORA948	0.748957	0.827436	0.696443	0.646509	0.628781	0.741311	0.553774	0.331074	0.418845	0.441659	0.389013	0.354793	0.361576	0.388106	0.583383	0.677241	0.723419	0.672349	0.668832	0.759037	0.449815	0.339185	0.476746	0.460978	0.500491	0.487788	0.498651
rxnAGORA949	0.748957	0.827436	0.696517	0.646509	0.629445	0.74204	0.553774	0.331074	0.418845	0.441659	0.389013	0.354793	0.361576	0.388106	0.583383	0.677241	0.723419	0.672349	0.668832	0.759037	0.449815	0.339185	0.476746	0.460978	0.500491	0.487788	0.498651
rxnAGORA950	0.748957	0.827436	0.696517	0.646509	0.629445	0.74204	0.553774	0.331074	0.418845	0.441659	0.389013	0.354793	0.361576	0.388106	0.583383	0.677241	0.723419	0.672349	0.668832	0.759037	0.449815	0.339185	0.476746	0.460978	0.500491	0.487788	0.498651
rxnAGORA951	0.748957	0.827436	0.696443	0.646509	0.628781	0.741311	0.553774	0.331074	0.418845	0.441659	0.389013	0.354793	0.361576	0.388106	0.583383	0.677241	0.723419	0.672349	0.668832	0.759037	0.449815	0.339185	0.476746	0.460978	0.500491	0.487788	0.498651
rxnAGORA952	0.748957	0.827436	0.696443	0.646509	0.628781	0.741311	0.553774	0.331074	0.418845	0.441659	0.389013	0.354793	0.361576	0.388106	0.583383	0.677241	0.723419	0.672349	0.668832	0.759037	0.449815	0.339185	0.476746	0.460978	0.500491	0.487788	0.498651
rxnAGORA953	0.748957	0.827436	0.696443	0.646509	0.628781	0.741311	0.553774	0.331074	0.418845	0.441659	0.389013	0.354793	0.361576	0.388106	0.583383	0.677241	0.723255	0.672349	0.668832	0.759037	0.449815	0.339185	0.476746	0.460978	0.500491	0.487788	0.498651
rxnAGORA954	0.748957	0.827436	0.696443	0.646509	0.628781	0.741311	0.553774	0.331074	0.418845	0.441659	0.389013	0.354793	0.361576	0.388106	0.583383	0.677241	0.723255	0.672349	0.668832	0.759037	0.449815	0.339185	0.476746	0.460978	0.500491	0.487788	0.498651
rxnAGORA955	0.748957	0.827436	0.696517	0.646509	0.629445	0.74204	0.553774	0.331074	0.418845	0.441659	0.389013	0.354793	0.361576	0.388106	0.583383	0.677241	0.723419	0.672349	0.668832	0.759037	0.449815	0.339185	0.476746	0.460978	0.500491	0.487788	0.498651
rxnAGORA956	0.748957	0.827436	0.696517	0.646509	0.629445	0.74204	0.553774	0.331074	0.418845	0.441659	0.389013	0.354793	0.361576	0.388106	0.583383	0.677241	0.723419	0.672349	0.668832	0.759037	0.449815	0.339185	0.476746	0.460978	0.500491	0.487788	0.498651
rxnAGORA957	0.751495	0.8288	0.69778	0.64834	0.631272	0.744044	0.558858	0.333135	0.420742	0.443443	0.39063	0.355732	0.362907	0.389785	0.58815	0.678615	0.724529	0.673149	0.670264	0.760075	0.4539	0.346439	0.478439	0.46478	0.503305	0.490492	0.500722
rxnAGORA958	0.751495	0.8288	0.69778	0.64834	0.631272	0.744044	0.558858	0.333135	0.420742	0.443443	0.39063	0.355732	0.362907	0.389785	0.58815	0.678615	0.724529	0.673149	0.670264	0.760075	0.4539	0.346439	0.478439	0.46478	0.503305	0.490492	0.500722
rxnAGORA959	0.751495	0.8288	0.69778	0.64834	0.631272	0.744044	0.558858	0.333135	0.420742	0.443443	0.39063	0.355732	0.362907	0.389785	0.58815	0.678615	0.724529	0.673149	0.670264	0.760075	0.4539	0.346439	0.478439	0.46478	0.503305	0.490492	0.500722
rxnAGORA960	0.69996	0.827631	0.697334	0.648041	0.631147	0.742951	0.558858	0.301267	0.418261	0.441795	0.389165	0.354558	0.36219	0.389187	0.581782	0.678303	0.72422	0.672739	0.67015	0.759971	0.409648	0.343779	0.473907	0.463618	0.501269	0.4868	0.497992
rxnAGORA961	0.751495	0.8288	0.69778	0.64834	0.631272	0.744044	0.558858	0.333135	0.420742	0.443443	0.39063	0.355732	0.362907	0.389785	0.58815	0.678615	0.724529	0.673149	0.670264	0.760075	0.4539	0.346439	0.478439	0.46478	0.503305	0.490492	0.500722
rxnAGORA962	0.751495	0.8288	0.69778	0.64834	0.631272	0.744044	0.558858	0.333135	0.420742	0.443443	0.39063	0.355732	0.362907	0.389785	0.58815	0.678615	0.724529	0.673149	0.670264	0.760075	0.4539	0.346439	0.478439	0.46478	0.503305	0.490492	0.500722
rxnAGORA963	0.751495	0.8288	0.69778	0.64834	0.631272	0.744044	0.558858	0.333135	0.420742	0.443443	0.39063	0.355732	0.362907	0.389785	0.58815	0.678615	0.724529	0.673149	0.670264	0.760075	0.4539	0.346439	0.478439	0.46478	0.503305	0.490492	0.500722
rxnAGORA964	0.751495	0.8288	0.69778	0.64834	0.631272	0.744044	0.558858	0.333135	0.420742	0.443443	0.39063	0.355732	0.362907	0.389785	0.58815	0.678615	0.724529	0.673149	0.670264	0.760075	0.4539	0.346439	0.478439	0.46478	0.503305	0.490492	0.500722
rxnAGORA965	0.751495	0.8288	0.69778	0.64834	0.631272	0.744044	0.558858	0.333135	0.420742	0.443443	0.39063	0.355732	0.362907	0.389785	0.58815	0.678615	0.724529	0.673149	0.670264	0.760075	0.4539	0.346439	0.478439	0.46478	0.503305	0.490492	0.500722
rxnAGORA966	0.751495	0.8288	0.69778	0.64834	0.631272	0.744044	0.558858	0.333135	0.420742	0.443443	0.39063	0.355732	0.362907	0.389785	0.58815	0.678615	0.724529	0.673149	0.670264	0.760075	0.4539	0.346439	0.478439	0.46478	0.503305	0.490492	0.500722
rxnAGORA967	0.748957	0.827436	0.696443	0.646509	0.628781	0.741311	0.553774	0.331074	0.418845	0.441659	0.389013	0.354793	0.361576	0.388106	0.583383	0.677241	0.723255	0.672349	0.668832	0.759037	0.449815	0.339185	0.476746	0.460978	0.500491	0.487788	0.498651
rxnAGORA968	0.748957	0.827436	0.696443	0.646509	0.628781	0.741311	0.553774	0.331074	0.418845	0.441659	0.389013	0.354793	0.361576	0.388106	0.583383	0.677241	0.723255	0.672349	0.668832	0.759037	0.449815	0.339185	0.476746	0.460978	0.500491	0.487788	0.498651
rxnAGORA969	0.751495	0.8288	0.69778	0.64834	0.631272	0.744044	0.558858	0.333135	0.420742	0.443443	0.39063	0.355732	0.362907	0.389785	0.58815	0.678615	0.724529	0.673149	0.670264	0.760075	0.4539	0.346439	0.478439	0.46478	0.503305	0.490492	0.500722
rxnAGORA970	0.751495	0.8288	0.69778	0.64834	0.631272	0.744044	0.558858	0.333135	0.420742	0.443443	0.39063	0.355732	0.362907	0.389785	0.58815	0.678615	0.724529	0.673149	0.670264	0.760075	0.4539	0.346439	0.478439	0.46478	0.503305	0.490492	0.500722
rxnAGORA971	0.748957	0.827436	0.696443	0.646509	0.628781	0.741311	0.553774	0.331074	0.418845	0.441659	0.389013	0.354793	0.361576	0.388106	0.583383	0.677241	0.723419	0.672349	0.668832	0.759037	0.449815	0.339185	0.476746	0.460978	0.500491	0.487788	0.498651
rxnAGORA972	0.748957	0.827436	0.696443	0.646509	0.628781	0.741311	0.553774	0.331074	0.418845	0.441659	0.389013	0.354793	0.361576	0.388106	0.583383	0.677241	0.723419	0.672349	0.668832	0.759037	0.449815	0.339185	0.476746	0.460978	0.500491	0.487788	0.498651
rxnAGORA973	0.748957	0.827436	0.696443	0.646509	0.628781	0.741311	0.553774	0.331074	0.418845	0.441659	0.389013	0.354793	0.361576	0.388106	0.583383	0.677241	0.723419	0.672349	0.668832	0.759037	0.449815	0.339185	0.476746	0.460978	0.500491	0.487788	0.498651
rxnAGORA974	0.748957	0.827436	0.696443	0.646509	0.628781	0.741311	0.553774	0.331074	0.418845	0.441659	0.389013	0.354793	0.361576	0.388106	0.583383	0.677241	0.723419	0.672349	0.668832	0.759037	0.449815	0.339185	0.476746	0.460978	0.500491	0.487788	0.498651
rxnAGORA975	0.748957	0.827436	0.696517	0.646509	0.629445	0.74204	0.553774	0.331074	0.418845	0.441659	0.389013	0.354793	0.361576	0.388106	0.583383	0.677241	0.723419	0.672349	0.668832	0.759037	0.449815	0.339185	0.476746	0.460978	0.500491	0.487788	0.498651
rxnAGORA976	0.748957	0.827436	0.696517	0.646509	0.629445	0.74204	0.553774	0.331074	0.418845	0.441659	0.389013	0.354793	0.361576	0.388106	0.583383	0.677241	0.723419	0.672349	0.668832	0.759037	0.449815	0.339185	0.476746	0.460978	0.500491	0.487788	0.498651
rxnAGORA977	0.751495	0.8288	0.69778	0.64834	0.631272	0.744044	0.558858	0.333135	0.420742	0.443443	0.39063	0.355732	0.362907	0.389785	0.58815	0.678615	0.724529	0.673149	0.670264	0.760075	0.4539	0.346439	0.478439	0.46478	0.503305	0.490492	0.500722
rxnAGORA978	0.751495	0.8288	0.69778	0.64834	0.631272	0.744044	0.558858	0.333135	0.420742	0.443443	0.39063	0.355732	0.362907	0.389785	0.58815	0.678615	0.724529	0.673149	0.670264	0.760075	0.4539	0.346439	0.478439	0.46478	0.503305	0.490492	0.500722
rxnAGORA979	0.748957	0.827436	0.696517	0.646509	0.629445	0.74204	0.553774	0.331074	0.418845	0.441659	0.389013	0.354793	0.361576	0.388106	0.583383	0.677241	0.723419	0.672349	0.668832	0.759037	0.449815	0.339185	0.476746	0.460978	0.500491	0.487788	0.498651
rxnAGORA980	0.748957	0.827436	0.696517	0.646509	0.629445	0.74204	0.553774	0.331074	0.418845	0.441659	0.389013	0.354793	0.361576	0.388106	0.583383	0.677241	0.723419	0.672349	0.668832	0.759037	0.449815	0.339185	0.476746	0.460978	0.500491	0.487788	0.498651
rxnAGORA981	0.69996	0.827631	0.697334	0.648041	0.631147	0.742951	0.558858	0.301267	0.418261	0.441795	0.389165	0.354558	0.36219	0.389187	0.581782	0.678303	0.72422	0.672739	0.67015	0.759971	0.409648	0.343779	0.473907	0.463618	0.501269	0.4868	0.497992
rxnAGORA982	0.751495	0.8288	0.69778	0.64834	0.631272	0.744044	0.558858	0.333135	0.420742	0.443443	0.39063	0.355732	0.362907	0.389785	0.58815	0.678615	0.724529	0.673149	0.670264	0.760075	0.4539	0.346439	0.478439	0.46478	0.503305	0.490492	0.500722
rxnAGORA983	0.748957	0.827436	0.696517	0.646509	0.629445	0.74204	0.553774	0.331074	0.418845	0.441659	0.389013	0.354793	0.361576	0.388106	0.583383	0.677241	0.723419	0.672349	0.668832	0.759037	0.449815	0.339185	0.476746	0.460978	0.500491	0.487788	0.498651
rxnAGORA984	0.748957	0.827436	0.696517	0.646509	0.629445	0.74204	0.553774	0.331074	0.418845	0.441659	0.389013	0.354793	0.361576	0.388106	0.583383	0.677241	0.723419	0.672349	0.668832	0.759037	0.449815	0.339185	0.476746	0.460978	0.500491	0.487788	0.498651
rxnAGORA985	0.748957	0.827436	0.696517	0.646509	0.629445	0.74204	0.553774	0.331074	0.418845	0.441659	0.389013	0.354793	0.361576	0.388106	0.583383	0.677241	0.723419	0.672349	0.668832	0.759037	0.449815	0.339185	0.476746	0.460978	0.500491	0.487788	0.498651
rxnAGORA986	0.748957	0.827436	0.696517	0.646509	0.629445	0.74204	0.553774	0.331074	0.418845	0.441659	0.389013	0.354793	0.361576	0.388106	0.583383	0.677241	0.723419	0.672349	0.668832	0.759037	0.449815	0.339185	0.476746	0.460978	0.500491	0.487788	0.498651
rxnAGORA987	0.684415	0.822434	0.693027	0.644936	0.627578	0.738944	0.553774	0.289127	0.414467	0.438326	0.385983	0.351691	0.360296	0.386491	0.577015	0.676242	0.72194	0.669847	0.665856	0.758033	0.398852	0.33453	0.470238	0.458232	0.496719	0.481877	0.493789
rxnAGORA988	0.684415	0.822434	0.693027	0.644936	0.627578	0.738944	0.553774	0.289127	0.414467	0.438326	0.385983	0.351691	0.360296	0.386491	0.577015	0.676242	0.72194	0.669847	0.665856	0.758033	0.398852	0.33453	0.470238	0.458232	0.496719	0.481877	0.493789
rxnAGORA989	0.748957	0.827436	0.696517	0.646509	0.629445	0.74204	0.553774	0.331074	0.418845	0.441659	0.389013	0.354793	0.361576	0.388106	0.583383	0.677241	0.723419	0.672349	0.668832	0.759037	0.449815	0.339185	0.476746	0.460978	0.500491	0.487788	0.498651
rxnAGORA990	0.748957	0.827436	0.696517	0.646509	0.629445	0.74204	0.553774	0.331074	0.418845	0.441659	0.389013	0.354793	0.361576	0.388106	0.583383	0.677241	0.723419	0.672349	0.668832	0.759037	0.449815	0.339185	0.476746	0.460978	0.500491	0.487788	0.498651
rxnAGORA991	0.751495	0.8288	0.69778	0.64834	0.631272	0.744044	0.558858	0.333135	0.420742	0.443443	0.39063	0.355732	0.362907	0.389785	0.58815	0.678615	0.724529	0.673149	0.670264	0.760075	0.4539	0.346439	0.478439	0.46478	0.503305	0.490492	0.500722
rxnAGORA992	0.751495	0.8288	0.69778	0.64834	0.631272	0.744044	0.558858	0.333135	0.420742	0.443443	0.39063	0.355732	0.362907	0.389785	0.58815	0.678615	0.724529	0.673149	0.670264	0.760075	0.4539	0.346439	0.478439	0.46478	0.503305	0.490492	0.500722
rxnAGORA993	0.751495	0.8288	0.69778	0.64834	0.631272	0.744044	0.558858	0.333135	0.420742	0.443443	0.39063	0.355732	0.362907	0.389785	0.58815	0.678615	0.724529	0.673149	0.670264	0.760075	0.4539	0.346439	0.478439	0.46478	0.503305	0.490492	0.500722
rxnAGORA994	0.751495	0.8288	0.69778	0.64834	0.631272	0.744044	0.558858	0.333135	0.420742	0.443443	0.39063	0.355732	0.362907	0.389785	0.58815	0.678615	0.724529	0.673149	0.670264	0.760075	0.4539	0.346439	0.478439	0.46478	0.503305	0.490492	0.500722
rxnAGORA995	0.751495	0.8288	0.69778	0.64834	0.631272	0.744044	0.558858	0.333135	0.420742	0.443443	0.39063	0.355732	0.362907	0.389785	0.58815	0.678615	0.724529	0.673149	0.670264	0.760075	0.4539	0.346439	0.478439	0.46478	0.503305	0.490492	0.500722
rxnAGORA996	0.751495	0.8288	0.69778	0.64834	0.631272	0.744044	0.558858	0.333135	0.420742	0.443443	0.39063	0.355732	0.362907	0.389785	0.58815	0.678615	0.724529	0.673149	0.670264	0.760075	0.4539	0.346439	0.478439	0.46478	0.503305	0.490492	0.500722
rxnAGORA997	0.751495	0.8288	0.69778	0.64834	0.631272	0.744044	0.558858	0.333135	0.420742	0.443443	0.39063	0.355732	0.362907	0.389785	0.58815	0.678615	0.724529	0.673149	0.670264	0.760075	0.4539	0.346439	0.478439	0.46478	0.503305	0.490492	0.500722
rxnAGORA998	0.751495	0.8288	0.69778	0.64834	0.631272	0.744044	0.558858	0.333135	0.420742	0.443443	0.39063	0.355732	0.362907	0.389785	0.58815	0.678615	0.724529	0.673149	0.670264	0.760075	0.4539	0.346439	0.478439	0.46478	0.503305	0.490492	0.500722
rxnAGORA999	0.751495	0.8288	0.69778	0.64834	0.631272	0.744044	0.558858	0.333135	0.420742	0.443443	0.39063	0.355732	0.362907	0.389785	0.58815	0.678615	0.724529	0.673149	0.670264	0.760075	0.4539	0.346439	0.478439	0.46478	0.503305	0.490492	0.500722
rxnAGORA1000	0.751495	0.8288	0.69778	0.64834	0.631272	0.744044	0.558858	0.333135	0.420742	0.443443	0.39063	0.355732	0.362907	0.389785	0.58815	0.678615	0.724529	0.673149	0.670264	0.760075	0.4539	0.346439	0.478439	0.46478	0.503305	0.490492	0.500722
rxnAGORA1001	0.751495	0.8288	0.69778	0.64834	0.631272	0.744044	0.558858	0.333135	0.420742	0.443443	0.39063	0.355732	0.362907	0.389785	0.58815	0.678615	0.724529	0.673149	0.670264	0.760075	0.4539	0.346439	0.478439	0.46478	0.503305	0.490492	0.500722
rxnAGORA1002	0.751495	0.8288	0.69778	0.64834	0.631272	0.744044	0.558858	0.333135	0.420742	0.443443	0.39063	0.355732	0.362907	0.389785	0.58815	0.678615	0.724529	0.673149	0.670264	0.760075	0.4539	0.346439	0.478439	0.46478	0.503305	0.490492	0.500722
rxnAGORA1003	0.751495	0.8288	0.69778	0.64834	0.631272	0.744044	0.558858	0.333135	0.420742	0.443443	0.39063	0.355732	0.362907	0.389785	0.58815	0.678615	0.724529	0.673149	0.670264	0.760075	0.4539	0.346439	0.478439	0.46478	0.503305	0.490492	0.500722
rxnAGORA1004	0.684415	0.822434	0.693027	0.644936	0.627578	0.738944	0.553774	0.289127	0.414467	0.438326	0.385983	0.351691	0.360296	0.386491	0.577015	0.676242	0.72194	0.669847	0.665856	0.758033	0.398852	0.33453	0.470238	0.458232	0.496719	0.481877	0.493789
rxnAGORA1005	0.751495	0.8288	0.69778	0.64834	0.631272	0.744044	0.558858	0.333135	0.420742	0.443443	0.39063	0.355732	0.362907	0.389785	0.58815	0.678615	0.724529	0.673149	0.670264	0.760075	0.4539	0.346439	0.478439	0.46478	0.503305	0.490492	0.500722
rxnAGORA1006	0.751495	0.8288	0.69778	0.64834	0.631272	0.744044	0.558858	0.333135	0.420742	0.443443	0.39063	0.355732	0.362907	0.389785	0.58815	0.678615	0.724529	0.673149	0.670264	0.760075	0.4539	0.346439	0.478439	0.46478	0.503305	0.490492	0.500722
rxnAGORA1007	0.751495	0.8288	0.69778	0.64834	0.631272	0.744044	0.558858	0.333135	0.420742	0.443443	0.39063	0.355732	0.362907	0.389785	0.58815	0.678615	0.724529	0.673149	0.670264	0.760075	0.4539	0.346439	0.478439	0.46478	0.503305	0.490492	0.500722
rxnAGORA1008	0.751495	0.8288	0.69778	0.64834	0.631272	0.744044	0.558858	0.333135	0.420742	0.443443	0.39063	0.355732	0.362907	0.389785	0.58815	0.678615	0.724529	0.673149	0.670264	0.760075	0.4539	0.346439	0.478439	0.46478	0.503305	0.490492	0.500722
rxnAGORA1009	0.748957	0.827436	0.696517	0.646509	0.629445	0.74204	0.553774	0.331074	0.418845	0.441659	0.389013	0.354793	0.361576	0.388106	0.583383	0.677241	0.723419	0.672349	0.668832	0.759037	0.449815	0.339185	0.476746	0.460978	0.500491	0.487788	0.498651
rxnAGORA1010	0.748957	0.827436	0.696517	0.646509	0.629445	0.74204	0.553774	0.331074	0.418845	0.441659	0.389013	0.354793	0.361576	0.388106	0.583383	0.677241	0.723419	0.672349	0.668832	0.759037	0.449815	0.339185	0.476746	0.460978	0.500491	0.487788	0.498651
rxnAGORA1011	0.748957	0.827436	0.696517	0.646509	0.629445	0.74204	0.553774	0.331074	0.418845	0.441659	0.389013	0.354793	0.361576	0.388106	0.583383	0.677241	0.723419	0.672349	0.668832	0.759037	0.449815	0.339185	0.476746	0.460978	0.500491	0.487788	0.498651
rxnAGORA1012	0.748957	0.827436	0.696517	0.646509	0.629445	0.74204	0.553774	0.331074	0.418845	0.441659	0.389013	0.354793	0.361576	0.388106	0.583383	0.677241	0.723419	0.672349	0.668832	0.759037	0.449815	0.339185	0.476746	0.460978	0.500491	0.487788	0.498651
rxnAGORA1013	0.751495	0.8288	0.69778	0.64834	0.631272	0.744044	0.558858	0.333135	0.420742	0.443443	0.39063	0.355732	0.362907	0.389785	0.58815	0.678615	0.724529	0.673149	0.670264	0.760075	0.4539	0.346439	0.478439	0.46478	0.503305	0.490492	0.500722
rxnAGORA1014	0.751495	0.8288	0.69778	0.64834	0.631272	0.744044	0.558858	0.333135	0.420742	0.443443	0.39063	0.355732	0.362907	0.389785	0.58815	0.678615	0.724529	0.673149	0.670264	0.760075	0.4539	0.346439	0.478439	0.46478	0.503305	0.490492	0.500722
rxnAGORA1015	0.751495	0.8288	0.69778	0.64834	0.631272	0.744044	0.558858	0.333135	0.420742	0.443443	0.39063	0.355732	0.362907	0.389785	0.58815	0.678615	0.724529	0.673149	0.670264	0.760075	0.4539	0.346439	0.478439	0.46478	0.503305	0.490492	0.500722
rxnAGORA1016	0.751495	0.8288	0.69778	0.64834	0.631272	0.744044	0.558858	0.333135	0.420742	0.443443	0.39063	0.355732	0.362907	0.389785	0.58815	0.678615	0.724529	0.673149	0.670264	0.760075	0.4539	0.346439	0.478439	0.46478	0.503305	0.490492	0.500722
rxnAGORA1017	0.751495	0.8288	0.69778	0.64834	0.631272	0.744044	0.558858	0.333135	0.420742	0.443443	0.39063	0.355732	0.362907	0.389785	0.58815	0.678615	0.724529	0.673149	0.670264	0.760075	0.4539	0.346439	0.478439	0.46478	0.503305	0.490492	0.500722
rxnAGORA1018	0.751495	0.8288	0.69778	0.64834	0.631272	0.744044	0.558858	0.333135	0.420742	0.443443	0.39063	0.355732	0.362907	0.389785	0.58815	0.678615	0.724529	0.673149	0.670264	0.760075	0.4539	0.346439	0.478439	0.46478	0.503305	0.490492	0.500722
rxnAGORA1019	0.751495	0.8288	0.69778	0.64834	0.631272	0.744044	0.558858	0.333135	0.420742	0.443443	0.39063	0.355732	0.362907	0.389785	0.58815	0.678615	0.724529	0.673149	0.670264	0.760075	0.4539	0.346439	0.478439	0.46478	0.503305	0.490492	0.500722
rxnAGORA1020	0.751495	0.8288	0.69778	0.64834	0.631272	0.744044	0.558858	0.333135	0.420742	0.443443	0.39063	0.355732	0.362907	0.389785	0.58815	0.678615	0.724529	0.673149	0.670264	0.760075	0.4539	0.346439	0.478439	0.46478	0.503305	0.490492	0.500722
rxnAGORA1021	0.751495	0.8288	0.69778	0.64834	0.631272	0.744044	0.558858	0.333135	0.420742	0.443443	0.39063	0.355732	0.362907	0.389785	0.58815	0.678615	0.724529	0.673149	0.670264	0.760075	0.4539	0.346439	0.478439	0.46478	0.503305	0.490492	0.500722
rxnAGORA1022	0.751495	0.8288	0.69778	0.64834	0.631272	0.744044	0.558858	0.333135	0.420742	0.443443	0.39063	0.355732	0.362907	0.389785	0.58815	0.678615	0.724529	0.673149	0.670264	0.760075	0.4539	0.346439	0.478439	0.46478	0.503305	0.490492	0.500722
rxnAGORA1023	0.751495	0.8288	0.69778	0.64834	0.631272	0.744044	0.558858	0.333135	0.420742	0.443443	0.39063	0.355732	0.362907	0.389785	0.58815	0.678615	0.724529	0.673149	0.670264	0.760075	0.4539	0.346439	0.478439	0.46478	0.503305	0.490492	0.500722
rxnAGORA1024	0.751495	0.8288	0.69778	0.64834	0.631272	0.744044	0.558858	0.333135	0.420742	0.443443	0.39063	0.355732	0.362907	0.389785	0.58815	0.678615	0.724529	0.673149	0.670264	0.760075	0.4539	0.346439	0.478439	0.46478	0.503305	0.490492	0.500722
rxnAGORA1025	0.684415	0.822434	0.693027	0.644936	0.627578	0.738944	0.553774	0.289127	0.414467	0.438326	0.385983	0.351691	0.360296	0.386491	0.577015	0.676242	0.72194	0.669847	0.665856	0.758033	0.398852	0.33453	0.470238	0.458232	0.496719	0.481877	0.493789
rxnAGORA1026	0.751495	0.8288	0.69778	0.64834	0.631272	0.744044	0.558858	0.333135	0.420742	0.443443	0.39063	0.355732	0.362907	0.389785	0.58815	0.678615	0.724529	0.673149	0.670264	0.760075	0.4539	0.346439	0.478439	0.46478	0.503305	0.490492	0.500722
rxnAGORA1027	0.751495	0.8288	0.69778	0.64834	0.631272	0.744044	0.558858	0.333135	0.420742	0.443443	0.39063	0.355732	0.362907	0.389785	0.58815	0.678615	0.724529	0.673149	0.670264	0.760075	0.4539	0.346439	0.478439	0.46478	0.503305	0.490492	0.500722
rxnAGORA1028	0.751495	0.8288	0.69778	0.64834	0.631272	0.744044	0.558858	0.333135	0.420742	0.443443	0.39063	0.355732	0.362907	0.389785	0.58815	0.678615	0.724529	0.673149	0.670264	0.760075	0.4539	0.346439	0.478439	0.46478	0.503305	0.490492	0.500722
rxnAGORA1029	0.751495	0.8288	0.69778	0.64834	0.631272	0.744044	0.558858	0.333135	0.420742	0.443443	0.39063	0.355732	0.362907	0.389785	0.58815	0.678615	0.724529	0.673149	0.670264	0.760075	0.4539	0.346439	0.478439	0.46478	0.503305	0.490492	0.500722
rxnAGORA1030	0.751495	0.8288	0.69778	0.64834	0.631272	0.744044	0.558858	0.333135	0.420742	0.443443	0.39063	0.355732	0.362907	0.389785	0.58815	0.678615	0.724529	0.673149	0.670264	0.760075	0.4539	0.346439	0.478439	0.46478	0.503305	0.490492	0.500722
rxnAGORA1031	0.748957	0.827436	0.696443	0.646509	0.628781	0.741311	0.553774	0.331074	0.418845	0.441659	0.389013	0.354793	0.361576	0.388106	0.583383	0.677241	0.723419	0.672349	0.668832	0.759037	0.449815	0.339185	0.476746	0.460978	0.500491	0.487788	0.498651
rxnAGORA1032	0.748957	0.827436	0.696443	0.646509	0.628781	0.741311	0.553774	0.331074	0.418845	0.441659	0.389013	0.354793	0.361576	0.388106	0.583383	0.677241	0.723419	0.672349	0.668832	0.759037	0.449815	0.339185	0.476746	0.460978	0.500491	0.487788	0.498651
rxnAGORA1033	0.69996	0.827631	0.697334	0.648041	0.631147	0.742951	0.558858	0.301267	0.418261	0.441795	0.389165	0.354558	0.36219	0.389187	0.581782	0.678303	0.72422	0.672739	0.67015	0.759971	0.409259	0.343175	0.471226	0.459077	0.500192	0.486106	0.497239
rxnAGORA1034	0.69996	0.827631	0.697334	0.648041	0.631147	0.742951	0.558858	0.301267	0.418261	0.441795	0.389165	0.354558	0.36219	0.389187	0.581782	0.678303	0.72422	0.672739	0.67015	0.759971	0.409259	0.343175	0.471226	0.459077	0.500192	0.486106	0.497239
rxnAGORA1035	0.69996	0.827631	0.697334	0.648041	0.631147	0.742951	0.558858	0.301267	0.418261	0.441795	0.389165	0.354558	0.36219	0.389187	0.581782	0.678303	0.72422	0.672739	0.67015	0.759971	0.409259	0.343175	0.471226	0.459077	0.500192	0.486106	0.497239
rxnAGORA1036	0.69996	0.827631	0.697334	0.648041	0.631147	0.742951	0.558858	0.301267	0.418261	0.441795	0.389165	0.354558	0.36219	0.389187	0.581782	0.678303	0.72422	0.672739	0.67015	0.759971	0.409259	0.343175	0.471226	0.459077	0.500192	0.486106	0.497239
rxnAGORA1037	0.69996	0.827631	0.697334	0.648041	0.631147	0.742951	0.558858	0.301267	0.418261	0.441795	0.389165	0.354558	0.36219	0.389187	0.581782	0.678303	0.72422	0.672739	0.67015	0.759971	0.409259	0.343175	0.471226	0.459077	0.500192	0.486106	0.497239
rxnAGORA1038	0.69996	0.827631	0.697334	0.648041	0.631147	0.742951	0.558858	0.301267	0.418261	0.441795	0.389165	0.354558	0.36219	0.389187	0.581782	0.678303	0.72422	0.672739	0.67015	0.759971	0.409259	0.343175	0.471226	0.459077	0.500192	0.486106	0.497239
rxnAGORA1039	0.69996	0.827631	0.697334	0.648041	0.631147	0.742951	0.558858	0.301267	0.418261	0.441795	0.389165	0.354558	0.36219	0.389187	0.581782	0.678303	0.72422	0.672739	0.67015	0.759971	0.409259	0.343175	0.471226	0.459077	0.500192	0.486106	0.497239
rxnAGORA1040	0.69996	0.827631	0.697334	0.648041	0.631147	0.742951	0.558858	0.301267	0.418261	0.441795	0.389165	0.354558	0.36219	0.389187	0.581782	0.678303	0.72422	0.672739	0.67015	0.759971	0.409259	0.343175	0.471226	0.459077	0.500192	0.486106	0.497239
rxnAGORA1041	0.69996	0.827631	0.697334	0.648041	0.631147	0.742951	0.558858	0.301267	0.418261	0.441795	0.389165	0.354558	0.36219	0.389187	0.581782	0.678303	0.72422	0.672739	0.67015	0.759971	0.409259	0.343175	0.471226	0.459077	0.500192	0.486106	0.497239
rxnAGORA1042	0.69996	0.827631	0.697334	0.648041	0.631147	0.742951	0.558858	0.301267	0.418261	0.441795	0.389165	0.354558	0.36219	0.389187	0.581782	0.678303	0.72422	0.672739	0.67015	0.759971	0.409259	0.343175	0.471226	0.459077	0.500192	0.486106	0.497239
rxnAGORA1043	0.69996	0.827631	0.697334	0.648041	0.631147	0.742951	0.558858	0.301267	0.418261	0.441795	0.389165	0.354558	0.36219	0.389187	0.581782	0.678303	0.72422	0.672739	0.67015	0.759971	0.409259	0.343175	0.471226	0.459077	0.500192	0.486106	0.497239
rxnAGORA1044	0.69996	0.827631	0.697334	0.648041	0.631147	0.742951	0.558858	0.301267	0.418261	0.441795	0.389165	0.354558	0.36219	0.389187	0.581782	0.678303	0.72422	0.672739	0.67015	0.759971	0.409259	0.343175	0.471226	0.459077	0.500192	0.486106	0.497239
rxnAGORA1045	0.751495	0.8288	0.69778	0.64834	0.631272	0.744044	0.558858	0.333135	0.420742	0.443443	0.39063	0.355732	0.362907	0.389785	0.58815	0.678615	0.724529	0.673149	0.670264	0.760075	0.4539	0.346439	0.478439	0.46478	0.503305	0.490492	0.500722
rxnAGORA1046	0.684415	0.822434	0.693027	0.644936	0.627578	0.738944	0.553774	0.289127	0.414467	0.438326	0.385983	0.351691	0.360296	0.386491	0.577015	0.676242	0.72194	0.669847	0.665856	0.758033	0.398852	0.33453	0.470238	0.458232	0.496719	0.481877	0.493789
rxnAGORA1047	0.69996	0.827631	0.697334	0.648041	0.631147	0.742951	0.558858	0.301267	0.418261	0.441795	0.389165	0.354558	0.36219	0.389187	0.581782	0.678303	0.72422	0.672739	0.67015	0.759971	0.409259	0.343175	0.471226	0.459077	0.500192	0.486106	0.497239
rxnAGORA1048	0.69996	0.827631	0.697334	0.648041	0.631147	0.742951	0.558858	0.301267	0.418261	0.441795	0.389165	0.354558	0.36219	0.389187	0.581782	0.678303	0.72422	0.672739	0.67015	0.759971	0.409259	0.343175	0.471226	0.459077	0.500192	0.486106	0.497239
rxnAGORA1049	0.69996	0.827631	0.697334	0.648041	0.631147	0.742951	0.558858	0.301267	0.418261	0.441795	0.389165	0.354558	0.36219	0.389187	0.581782	0.678303	0.72422	0.672739	0.67015	0.759971	0.409259	0.343175	0.471226	0.459077	0.500192	0.486106	0.497239
rxnAGORA1050	0.69996	0.827631	0.697334	0.648041	0.631147	0.742951	0.558858	0.301267	0.418261	0.441795	0.389165	0.354558	0.36219	0.389187	0.581782	0.678303	0.72422	0.672739	0.67015	0.759971	0.409259	0.343175	0.471226	0.459077	0.500192	0.486106	0.497239
rxnAGORA1051	0.69996	0.827631	0.697334	0.648041	0.631147	0.742951	0.558858	0.301267	0.418261	0.441795	0.389165	0.354558	0.36219	0.389187	0.581782	0.678303	0.72422	0.672739	0.67015	0.759971	0.409259	0.343175	0.471226	0.459077	0.500192	0.486106	0.497239
rxnAGORA1052	0.69996	0.827631	0.697334	0.648041	0.631147	0.742951	0.558858	0.301267	0.418261	0.441795	0.389165	0.354558	0.36219	0.389187	0.581782	0.678303	0.72422	0.672739	0.67015	0.759971	0.409259	0.343175	0.471226	0.459077	0.500192	0.486106	0.497239
rxnAGORA1053	0.69996	0.827631	0.697334	0.648041	0.631147	0.742951	0.558858	0.301267	0.418261	0.441795	0.389165	0.354558	0.36219	0.389187	0.581782	0.678303	0.72422	0.672739	0.67015	0.759971	0.409259	0.343175	0.471226	0.459077	0.500192	0.486106	0.497239
rxnAGORA1054	0.69996	0.827631	0.697334	0.648041	0.631147	0.742951	0.558858	0.301267	0.418261	0.441795	0.389165	0.354558	0.36219	0.389187	0.581782	0.678303	0.72422	0.672739	0.67015	0.759971	0.409259	0.343175	0.471226	0.459077	0.500192	0.486106	0.497239
rxnAGORA1055	0.69996	0.827631	0.697334	0.648041	0.631147	0.742951	0.558858	0.301267	0.418261	0.441795	0.389165	0.354558	0.36219	0.389187	0.581782	0.678303	0.72422	0.672739	0.67015	0.759971	0.409259	0.343175	0.471226	0.459077	0.500192	0.486106	0.497239
rxnAGORA1056	0.69996	0.827631	0.697334	0.648041	0.631147	0.742951	0.558858	0.301267	0.418261	0.441795	0.389165	0.354558	0.36219	0.389187	0.581782	0.678303	0.72422	0.672739	0.67015	0.759971	0.409259	0.343175	0.471226	0.459077	0.500192	0.486106	0.497239
rxnAGORA1057	0.735692	0.82841	0.697631	0.64824	0.63123	0.743679	0.558858	0.323041	0.419939	0.44291	0.39015	0.355398	0.362702	0.389619	0.586027	0.678615	0.724529	0.673118	0.670247	0.760075	0.440187	0.345714	0.47701	0.46478	0.502676	0.489365	0.499812
rxnAGORA1058	0.735692	0.82841	0.697631	0.64824	0.63123	0.743679	0.558858	0.323041	0.419939	0.44291	0.39015	0.355398	0.362702	0.389619	0.586027	0.678615	0.724529	0.673118	0.670247	0.760075	0.440187	0.345714	0.47701	0.46478	0.502676	0.489365	0.499812
rxnAGORA1059	0.735692	0.82841	0.697631	0.64824	0.63123	0.743679	0.558858	0.323041	0.419939	0.44291	0.39015	0.355398	0.362702	0.389619	0.586027	0.678615	0.724529	0.673118	0.670247	0.760075	0.440187	0.345714	0.47701	0.46478	0.502676	0.489365	0.499812
rxnAGORA1060	0.735692	0.82841	0.697631	0.64824	0.63123	0.743679	0.558858	0.323041	0.419939	0.44291	0.39015	0.355398	0.362702	0.389619	0.586027	0.678615	0.724529	0.673118	0.670247	0.760075	0.440187	0.345714	0.47701	0.46478	0.502676	0.489365	0.499812
rxnAGORA1061	0.684415	0.822434	0.693027	0.644936	0.627578	0.738944	0.553774	0.289127	0.414467	0.438326	0.385983	0.351691	0.360296	0.386491	0.577015	0.676242	0.72194	0.669847	0.665856	0.758033	0.398852	0.33453	0.470238	0.458232	0.496719	0.481877	0.493789
rxnAGORA1062	0.751495	0.8288	0.69778	0.64834	0.631272	0.744044	0.558858	0.333135	0.420742	0.443443	0.39063	0.355732	0.362907	0.389785	0.58815	0.678615	0.724529	0.673149	0.670264	0.760075	0.4539	0.346439	0.478439	0.46478	0.503305	0.490492	0.500722
rxnAGORA1063	0.69996	0.827631	0.697334	0.648041	0.631147	0.742951	0.558858	0.301267	0.418261	0.441795	0.389165	0.354558	0.36219	0.389187	0.581782	0.678303	0.72422	0.672739	0.67015	0.759971	0.409648	0.343779	0.473907	0.463618	0.501269	0.4868	0.497992
rxnAGORA1064	0.69996	0.827631	0.697334	0.648041	0.631147	0.742951	0.558858	0.301267	0.418261	0.441795	0.389165	0.354558	0.36219	0.389187	0.581782	0.678303	0.72422	0.672739	0.67015	0.759971	0.409648	0.343779	0.473907	0.463618	0.501269	0.4868	0.497992
rxnAGORA1065	0.748957	0.827436	0.696443	0.646509	0.628781	0.741311	0.553774	0.331074	0.418845	0.441659	0.389013	0.354793	0.361576	0.388106	0.583383	0.677241	0.723255	0.672349	0.668832	0.759037	0.449815	0.339185	0.476746	0.460978	0.500491	0.487788	0.498651
rxnAGORA1066	0.748957	0.827436	0.696443	0.646509	0.628781	0.741311	0.553774	0.331074	0.418845	0.441659	0.389013	0.354793	0.361576	0.388106	0.583383	0.677241	0.723255	0.672349	0.668832	0.759037	0.449815	0.339185	0.476746	0.460978	0.500491	0.487788	0.498651
rxnAGORA1067	0.735692	0.82841	0.697631	0.64824	0.63123	0.743679	0.558858	0.323041	0.419939	0.44291	0.39015	0.355398	0.362702	0.389619	0.586027	0.678615	0.724529	0.673118	0.670247	0.760075	0.440187	0.345714	0.47701	0.46478	0.502676	0.489365	0.499812
rxnAGORA1068	0.735692	0.82841	0.697631	0.64824	0.63123	0.743679	0.558858	0.323041	0.419939	0.44291	0.39015	0.355398	0.362702	0.389619	0.586027	0.678615	0.724529	0.673118	0.670247	0.760075	0.440187	0.345714	0.47701	0.46478	0.502676	0.489365	0.499812
rxnAGORA1069	0.751495	0.8288	0.69778	0.64834	0.631272	0.744044	0.558858	0.333135	0.420742	0.443443	0.39063	0.355732	0.362907	0.389785	0.58815	0.678615	0.724529	0.673149	0.670264	0.760075	0.4539	0.346439	0.478439	0.46478	0.503305	0.490492	0.500722
rxnAGORA1070	0.751495	0.8288	0.69778	0.64834	0.631272	0.744044	0.558858	0.333135	0.420742	0.443443	0.39063	0.355732	0.362907	0.389785	0.58815	0.678615	0.724529	0.673149	0.670264	0.760075	0.4539	0.346439	0.478439	0.46478	0.503305	0.490492	0.500722
rxnAGORA1071	0.69996	0.827631	0.697334	0.648041	0.631147	0.742951	0.558858	0.301267	0.418261	0.441795	0.389165	0.354558	0.36219	0.389187	0.581782	0.678303	0.72422	0.672739	0.67015	0.759971	0.409648	0.343779	0.473907	0.463618	0.501269	0.4868	0.497992
rxnAGORA1072	0.69996	0.827631	0.697334	0.648041	0.631147	0.742951	0.558858	0.301267	0.418261	0.441795	0.389165	0.354558	0.36219	0.389187	0.581782	0.678303	0.72422	0.672739	0.67015	0.759971	0.409648	0.343779	0.473907	0.463618	0.501269	0.4868	0.497992
rxnAGORA1073	0.748957	0.827436	0.696443	0.646509	0.628781	0.741311	0.553774	0.331074	0.418845	0.441659	0.389013	0.354793	0.361576	0.388106	0.583383	0.677241	0.723419	0.672349	0.668832	0.759037	0.449815	0.339185	0.476746	0.460978	0.500491	0.487788	0.498651
rxnAGORA1074	0.748957	0.827436	0.696443	0.646509	0.628781	0.741311	0.553774	0.331074	0.418845	0.441659	0.389013	0.354793	0.361576	0.388106	0.583383	0.677241	0.723419	0.672349	0.668832	0.759037	0.449815	0.339185	0.476746	0.460978	0.500491	0.487788	0.498651
rxnAGORA1075	0.751495	0.8288	0.69778	0.64834	0.631272	0.744044	0.558858	0.333135	0.420742	0.443443	0.39063	0.355732	0.362907	0.389785	0.58815	0.678615	0.724529	0.673149	0.670264	0.760075	0.4539	0.346439	0.478439	0.46478	0.503305	0.490492	0.500722
rxnAGORA1076	0.751495	0.8288	0.69778	0.64834	0.631272	0.744044	0.558858	0.333135	0.420742	0.443443	0.39063	0.355732	0.362907	0.389785	0.58815	0.678615	0.724529	0.673149	0.670264	0.760075	0.4539	0.346439	0.478439	0.46478	0.503305	0.490492	0.500722
rxnAGORA1077	0.748957	0.827436	0.696517	0.646509	0.629445	0.74204	0.553774	0.331074	0.418845	0.441659	0.389013	0.354793	0.361576	0.388106	0.583383	0.677241	0.723419	0.672349	0.668832	0.759037	0.449815	0.339185	0.476746	0.460978	0.500491	0.487788	0.498651
rxnAGORA1078	0.748957	0.827436	0.696517	0.646509	0.629445	0.74204	0.553774	0.331074	0.418845	0.441659	0.389013	0.354793	0.361576	0.388106	0.583383	0.677241	0.723419	0.672349	0.668832	0.759037	0.449815	0.339185	0.476746	0.460978	0.500491	0.487788	0.498651
rxnAGORA1079	0.751495	0.8288	0.69778	0.64834	0.631272	0.744044	0.558858	0.333135	0.420742	0.443443	0.39063	0.355732	0.362907	0.389785	0.58815	0.678615	0.724529	0.673149	0.670264	0.760075	0.4539	0.346439	0.478439	0.46478	0.503305	0.490492	0.500722
rxnAGORA1080	0.751495	0.8288	0.69778	0.64834	0.631272	0.744044	0.558858	0.333135	0.420742	0.443443	0.39063	0.355732	0.362907	0.389785	0.58815	0.678615	0.724529	0.673149	0.670264	0.760075	0.4539	0.346439	0.478439	0.46478	0.503305	0.490492	0.500722
rxnAGORA1081	0.751495	0.8288	0.69778	0.64834	0.631272	0.744044	0.558858	0.333135	0.420742	0.443443	0.39063	0.355732	0.362907	0.389785	0.58815	0.678615	0.724529	0.673149	0.670264	0.760075	0.4539	0.346439	0.478439	0.46478	0.503305	0.490492	0.500722
rxnAGORA1082	0.751495	0.8288	0.69778	0.64834	0.631272	0.744044	0.558858	0.333135	0.420742	0.443443	0.39063	0.355732	0.362907	0.389785	0.58815	0.678615	0.724529	0.673149	0.670264	0.760075	0.4539	0.346439	0.478439	0.46478	0.503305	0.490492	0.500722
rxnAGORA1083	0.751495	0.8288	0.69778	0.64834	0.631272	0.744044	0.558858	0.333135	0.420742	0.443443	0.39063	0.355732	0.362907	0.389785	0.58815	0.678615	0.724529	0.673149	0.670264	0.760075	0.4539	0.346439	0.478439	0.46478	0.503305	0.490492	0.500722
rxnAGORA1084	0.751495	0.8288	0.69778	0.64834	0.631272	0.744044	0.558858	0.333135	0.420742	0.443443	0.39063	0.355732	0.362907	0.389785	0.58815	0.678615	0.724529	0.673149	0.670264	0.760075	0.4539	0.346439	0.478439	0.46478	0.503305	0.490492	0.500722
rxnAGORA1085	0.735692	0.82841	0.697631	0.64824	0.63123	0.743679	0.558858	0.323041	0.419939	0.44291	0.39015	0.355398	0.362702	0.389619	0.586027	0.678615	0.724529	0.673118	0.670247	0.760075	0.440187	0.345714	0.47701	0.46478	0.502676	0.489365	0.499812
rxnAGORA1086	0.735692	0.82841	0.697631	0.64824	0.63123	0.743679	0.558858	0.323041	0.419939	0.44291	0.39015	0.355398	0.362702	0.389619	0.586027	0.678615	0.724529	0.673118	0.670247	0.760075	0.440187	0.345714	0.47701	0.46478	0.502676	0.489365	0.499812
rxnAGORA1087	0.748957	0.827436	0.696517	0.646509	0.629445	0.74204	0.553774	0.331074	0.418845	0.441659	0.389013	0.354793	0.361576	0.388106	0.583383	0.677241	0.723419	0.672349	0.668832	0.759037	0.449815	0.339185	0.476746	0.460978	0.500491	0.487788	0.498651
rxnAGORA1088	0.748957	0.827436	0.696517	0.646509	0.629445	0.74204	0.553774	0.331074	0.418845	0.441659	0.389013	0.354793	0.361576	0.388106	0.583383	0.677241	0.723419	0.672349	0.668832	0.759037	0.449815	0.339185	0.476746	0.460978	0.500491	0.487788	0.498651
rxnAGORA1089	0.751495	0.8288	0.69778	0.64834	0.631272	0.744044	0.558858	0.333135	0.420742	0.443443	0.39063	0.355732	0.362907	0.389785	0.58815	0.678615	0.724529	0.673149	0.670264	0.760075	0.4539	0.346439	0.478439	0.46478	0.503305	0.490492	0.500722
rxnAGORA1090	0.751495	0.8288	0.69778	0.64834	0.631272	0.744044	0.558858	0.333135	0.420742	0.443443	0.39063	0.355732	0.362907	0.389785	0.58815	0.678615	0.724529	0.673149	0.670264	0.760075	0.4539	0.346439	0.478439	0.46478	0.503305	0.490492	0.500722
rxnAGORA1091	0.684415	0.820356	0.689834	0.64008	0.622265	0.736576	0.544388	0.289127	0.414419	0.438227	0.385882	0.351542	0.360296	0.386389	0.577015	0.675743	0.721417	0.669324	0.665725	0.757999	0.398172	0.334228	0.469745	0.458232	0.496659	0.481392	0.493412
rxnAGORA1092	0.684415	0.820356	0.689834	0.64008	0.622265	0.736576	0.544388	0.289127	0.414419	0.438227	0.385882	0.351542	0.360296	0.386389	0.577015	0.675743	0.721417	0.669324	0.665725	0.757999	0.398172	0.334228	0.469745	0.458232	0.496659	0.481392	0.493412
rxnAGORA1093	0.729426	0.826332	0.6957	0.646011	0.628823	0.740765	0.553774	0.320145	0.417945	0.441027	0.388433	0.35436	0.361371	0.387941	0.58126	0.67643	0.722433	0.670288	0.666018	0.758137	0.433379	0.336827	0.4744	0.460555	0.499383	0.48576	0.497114
rxnAGORA1094	0.729426	0.826332	0.6957	0.646011	0.628823	0.740765	0.553774	0.320145	0.417945	0.441027	0.388433	0.35436	0.361371	0.387941	0.58126	0.67643	0.722433	0.670288	0.666018	0.758137	0.433379	0.336827	0.4744	0.460555	0.499383	0.48576	0.497114
rxnAGORA1095	0.729426	0.826332	0.6957	0.646011	0.628823	0.740765	0.553774	0.320145	0.417945	0.441027	0.388433	0.35436	0.361371	0.387941	0.58126	0.67643	0.722433	0.670288	0.666018	0.758137	0.433379	0.336827	0.4744	0.460555	0.499383	0.48576	0.497114
rxnAGORA1096	0.729426	0.826332	0.6957	0.646011	0.628823	0.740765	0.553774	0.320145	0.417945	0.441027	0.388433	0.35436	0.361371	0.387941	0.58126	0.67643	0.722433	0.670288	0.666018	0.758137	0.433379	0.336827	0.4744	0.460555	0.499383	0.48576	0.497114
rxnAGORA1097	0.748957	0.827436	0.696517	0.646509	0.629445	0.74204	0.553774	0.331074	0.418845	0.441659	0.389013	0.354793	0.361576	0.388106	0.583383	0.677241	0.723419	0.672349	0.668832	0.759037	0.449815	0.339185	0.476746	0.460978	0.500491	0.487788	0.498651
rxnAGORA1098	0.748957	0.827436	0.696517	0.646509	0.629445	0.74204	0.553774	0.331074	0.418845	0.441659	0.389013	0.354793	0.361576	0.388106	0.583383	0.677241	0.723419	0.672349	0.668832	0.759037	0.449815	0.339185	0.476746	0.460978	0.500491	0.487788	0.498651
rxnAGORA1099	0.684415	0.820356	0.689834	0.64008	0.622265	0.736576	0.544388	0.289127	0.414419	0.438227	0.385882	0.351542	0.360296	0.386389	0.577015	0.675743	0.721417	0.669324	0.665725	0.757999	0.398172	0.334228	0.469745	0.458232	0.496659	0.481392	0.493412
rxnAGORA1100	0.684415	0.820356	0.689834	0.64008	0.622265	0.736576	0.544388	0.289127	0.414419	0.438227	0.385882	0.351542	0.360296	0.386389	0.577015	0.675743	0.721417	0.669324	0.665725	0.757999	0.398172	0.334228	0.469745	0.458232	0.496659	0.481392	0.493412
rxnAGORA1101	0.684415	0.820356	0.689834	0.64008	0.622265	0.736576	0.544388	0.289127	0.414419	0.438227	0.385882	0.351542	0.360296	0.386389	0.577015	0.675743	0.721417	0.669324	0.665725	0.757999	0.398172	0.334228	0.469745	0.458232	0.496659	0.481392	0.493412
rxnAGORA1102	0.684415	0.820356	0.689834	0.64008	0.622265	0.736576	0.544388	0.289127	0.414419	0.438227	0.385882	0.351542	0.360296	0.386389	0.577015	0.675743	0.721417	0.669324	0.665725	0.757999	0.398172	0.334228	0.469745	0.458232	0.496659	0.481392	0.493412
rxnAGORA1103	0.751495	0.8288	0.69778	0.64834	0.631272	0.744044	0.558858	0.333135	0.420742	0.443443	0.39063	0.355732	0.362907	0.389785	0.58815	0.678615	0.724529	0.673149	0.670264	0.760075	0.4539	0.346439	0.478439	0.46478	0.503305	0.490492	0.500722
rxnAGORA1104	0.751495	0.8288	0.69778	0.64834	0.631272	0.744044	0.558858	0.333135	0.420742	0.443443	0.39063	0.355732	0.362907	0.389785	0.58815	0.678615	0.724529	0.673149	0.670264	0.760075	0.4539	0.346439	0.478439	0.46478	0.503305	0.490492	0.500722
rxnAGORA1105	0.751495	0.8288	0.69778	0.64834	0.631272	0.744044	0.558858	0.333135	0.420742	0.443443	0.39063	0.355732	0.362907	0.389785	0.58815	0.678615	0.724529	0.673149	0.670264	0.760075	0.4539	0.346439	0.478439	0.46478	0.503305	0.490492	0.500722
rxnAGORA1106	0.751495	0.8288	0.69778	0.64834	0.631272	0.744044	0.558858	0.333135	0.420742	0.443443	0.39063	0.355732	0.362907	0.389785	0.58815	0.678615	0.724529	0.673149	0.670264	0.760075	0.4539	0.346439	0.478439	0.46478	0.503305	0.490492	0.500722
rxnAGORA1107	0.69996	0.827631	0.697334	0.648041	0.631147	0.742951	0.558858	0.301267	0.418261	0.441795	0.389165	0.354558	0.36219	0.389187	0.581782	0.678303	0.72422	0.672739	0.67015	0.759971	0.409648	0.343779	0.473907	0.463618	0.501269	0.4868	0.497992
rxnAGORA1108	0.69996	0.827631	0.697334	0.648041	0.631147	0.742951	0.558858	0.301267	0.418261	0.441795	0.389165	0.354558	0.36219	0.389187	0.581782	0.678303	0.72422	0.672739	0.67015	0.759971	0.409648	0.343779	0.473907	0.463618	0.501269	0.4868	0.497992
rxnAGORA1109	0.69996	0.827631	0.697334	0.648041	0.631147	0.742951	0.558858	0.301267	0.418261	0.441795	0.389165	0.354558	0.36219	0.389187	0.581782	0.678303	0.72422	0.672739	0.67015	0.759971	0.409648	0.343779	0.473907	0.463618	0.501269	0.4868	0.497992
rxnAGORA1110	0.69996	0.827631	0.697334	0.648041	0.631147	0.742951	0.558858	0.301267	0.418261	0.441795	0.389165	0.354558	0.36219	0.389187	0.581782	0.678303	0.72422	0.672739	0.67015	0.759971	0.409648	0.343779	0.473907	0.463618	0.501269	0.4868	0.497992
rxnAGORA1111	0.729426	0.826332	0.6957	0.646011	0.628823	0.740765	0.553774	0.320145	0.417945	0.441027	0.388433	0.35436	0.361371	0.387941	0.58126	0.67643	0.722433	0.670288	0.666018	0.758137	0.433379	0.336827	0.4744	0.460555	0.499383	0.48576	0.497114
rxnAGORA1112	0.729426	0.826332	0.6957	0.646011	0.628823	0.740765	0.553774	0.320145	0.417945	0.441027	0.388433	0.35436	0.361371	0.387941	0.58126	0.67643	0.722433	0.670288	0.666018	0.758137	0.433379	0.336827	0.4744	0.460555	0.499383	0.48576	0.497114
rxnAGORA1113	0.748957	0.827436	0.696443	0.646509	0.628781	0.741311	0.553774	0.331074	0.418845	0.441659	0.389013	0.354793	0.361576	0.388106	0.583383	0.677241	0.723255	0.672349	0.668832	0.759037	0.449815	0.339185	0.476746	0.460978	0.500491	0.487788	0.498651
rxnAGORA1114	0.748957	0.827436	0.696443	0.646509	0.628781	0.741311	0.553774	0.331074	0.418845	0.441659	0.389013	0.354793	0.361576	0.388106	0.583383	0.677241	0.723255	0.672349	0.668832	0.759037	0.449815	0.339185	0.476746	0.460978	0.500491	0.487788	0.498651
rxnAGORA1115	0.751495	0.8288	0.69778	0.64834	0.631272	0.744044	0.558858	0.333135	0.420742	0.443443	0.39063	0.355732	0.362907	0.389785	0.58815	0.678615	0.724529	0.673149	0.670264	0.760075	0.4539	0.346439	0.478439	0.46478	0.503305	0.490492	0.500722
rxnAGORA1116	0.751495	0.8288	0.69778	0.64834	0.631272	0.744044	0.558858	0.333135	0.420742	0.443443	0.39063	0.355732	0.362907	0.389785	0.58815	0.678615	0.724529	0.673149	0.670264	0.760075	0.4539	0.346439	0.478439	0.46478	0.503305	0.490492	0.500722
rxnAGORA1117	0.684415	0.820356	0.689834	0.64008	0.622265	0.736576	0.544388	0.289127	0.414419	0.438227	0.385882	0.351542	0.360296	0.386389	0.577015	0.675743	0.721417	0.669324	0.665725	0.757999	0.398172	0.334228	0.469745	0.458232	0.496659	0.481392	0.493412
rxnAGORA1118	0.684415	0.820356	0.689834	0.64008	0.622265	0.736576	0.544388	0.289127	0.414419	0.438227	0.385882	0.351542	0.360296	0.386389	0.577015	0.675743	0.721417	0.669324	0.665725	0.757999	0.398172	0.334228	0.469745	0.458232	0.496659	0.481392	0.493412
rxnAGORA1119	0.748957	0.827436	0.696443	0.646509	0.628781	0.741311	0.553774	0.331074	0.418845	0.441659	0.389013	0.354793	0.361576	0.388106	0.583383	0.677241	0.723419	0.672349	0.668832	0.759037	0.449815	0.339185	0.476746	0.460978	0.500491	0.487788	0.498651
rxnAGORA1120	0.748957	0.827436	0.696443	0.646509	0.628781	0.741311	0.553774	0.331074	0.418845	0.441659	0.389013	0.354793	0.361576	0.388106	0.583383	0.677241	0.723419	0.672349	0.668832	0.759037	0.449815	0.339185	0.476746	0.460978	0.500491	0.487788	0.498651
rxnAGORA1121	0.751495	0.8288	0.69778	0.64834	0.631272	0.744044	0.558858	0.333135	0.420742	0.443443	0.39063	0.355732	0.362907	0.389785	0.58815	0.678615	0.724529	0.673149	0.670264	0.760075	0.4539	0.346439	0.478439	0.46478	0.503305	0.490492	0.500722
rxnAGORA1122	0.751495	0.8288	0.69778	0.64834	0.631272	0.744044	0.558858	0.333135	0.420742	0.443443	0.39063	0.355732	0.362907	0.389785	0.58815	0.678615	0.724529	0.673149	0.670264	0.760075	0.4539	0.346439	0.478439	0.46478	0.503305	0.490492	0.500722
rxnAGORA1123	0.684415	0.822434	0.693027	0.644936	0.627578	0.738944	0.553774	0.289127	0.414467	0.438326	0.385983	0.351691	0.360296	0.386491	0.577015	0.676242	0.72194	0.669847	0.665856	0.758033	0.398852	0.33453	0.470238	0.458232	0.496719	0.481877	0.493789
rxnAGORA1124	0.684415	0.822434	0.693027	0.644936	0.627578	0.738944	0.553774	0.289127	0.414467	0.438326	0.385983	0.351691	0.360296	0.386491	0.577015	0.676242	0.72194	0.669847	0.665856	0.758033	0.398852	0.33453	0.470238	0.458232	0.496719	0.481877	0.493789
rxnAGORA1125	0.751495	0.8288	0.69778	0.64834	0.631272	0.744044	0.558858	0.333135	0.420742	0.443443	0.39063	0.355732	0.362907	0.389785	0.58815	0.678615	0.724529	0.673149	0.670264	0.760075	0.4539	0.346439	0.478439	0.46478	0.503305	0.490492	0.500722
rxnAGORA1126	0.751495	0.8288	0.69778	0.64834	0.631272	0.744044	0.558858	0.333135	0.420742	0.443443	0.39063	0.355732	0.362907	0.389785	0.58815	0.678615	0.724529	0.673149	0.670264	0.760075	0.4539	0.346439	0.478439	0.46478	0.503305	0.490492	0.500722
rxnAGORA1127	0.748957	0.827436	0.696443	0.646509	0.628781	0.741311	0.553774	0.331074	0.418845	0.441659	0.389013	0.354793	0.361576	0.388106	0.583383	0.677241	0.723255	0.672349	0.668832	0.759037	0.449815	0.339185	0.476746	0.460978	0.500491	0.487788	0.498651
rxnAGORA1128	0.748957	0.827436	0.696443	0.646509	0.628781	0.741311	0.553774	0.331074	0.418845	0.441659	0.389013	0.354793	0.361576	0.388106	0.583383	0.677241	0.723255	0.672349	0.668832	0.759037	0.449815	0.339185	0.476746	0.460978	0.500491	0.487788	0.498651
rxnAGORA1129	0.680766	0.82172	0.691542	0.643264	0.624755	0.737577	0.553774	0.275038	0.379253	0.42653	0.370122	0.341359	0.358556	0.385931	0.571801	0.646588	0.699387	0.648191	0.652583	0.740666	0.388543	0.328969	0.465865	0.452001	0.494503	0.479867	0.491342
rxnAGORA1130	0.680766	0.82172	0.691542	0.643264	0.624755	0.737577	0.553774	0.275038	0.379253	0.42653	0.370122	0.341359	0.358556	0.385931	0.571801	0.646588	0.699387	0.648191	0.652583	0.740666	0.388543	0.328969	0.465865	0.452001	0.494503	0.479867	0.491342
rxnAGORA1131	0.729426	0.826332	0.6957	0.646011	0.628823	0.740765	0.553774	0.320145	0.417945	0.441027	0.388433	0.35436	0.361371	0.387941	0.58126	0.67643	0.722433	0.670288	0.666018	0.758137	0.433379	0.336827	0.4744	0.460555	0.499383	0.48576	0.497114
rxnAGORA1132	0.729426	0.826332	0.6957	0.646011	0.628823	0.740765	0.553774	0.320145	0.417945	0.441027	0.388433	0.35436	0.361371	0.387941	0.58126	0.67643	0.722433	0.670288	0.666018	0.758137	0.433379	0.336827	0.4744	0.460555	0.499383	0.48576	0.497114
rxnAGORA1133	0.729426	0.826332	0.6957	0.646011	0.628823	0.740765	0.553774	0.320145	0.417945	0.441027	0.388433	0.35436	0.361371	0.387941	0.58126	0.67643	0.722433	0.670288	0.666018	0.758137	0.433379	0.336827	0.4744	0.460555	0.499383	0.48576	0.497114
rxnAGORA1134	0.729426	0.826332	0.6957	0.646011	0.628823	0.740765	0.553774	0.320145	0.417945	0.441027	0.388433	0.35436	0.361371	0.387941	0.58126	0.67643	0.722433	0.670288	0.666018	0.758137	0.433379	0.336827	0.4744	0.460555	0.499383	0.48576	0.497114
rxnAGORA1135	0.748957	0.827436	0.696443	0.646509	0.628781	0.741311	0.553774	0.331074	0.418845	0.441659	0.389013	0.354793	0.361576	0.388106	0.583383	0.677241	0.723419	0.672349	0.668832	0.759037	0.449815	0.339185	0.476746	0.460978	0.500491	0.487788	0.498651
rxnAGORA1136	0.748957	0.827436	0.696443	0.646509	0.628781	0.741311	0.553774	0.331074	0.418845	0.441659	0.389013	0.354793	0.361576	0.388106	0.583383	0.677241	0.723419	0.672349	0.668832	0.759037	0.449815	0.339185	0.476746	0.460978	0.500491	0.487788	0.498651
rxnAGORA1137	0.748957	0.827436	0.696443	0.646509	0.628781	0.741311	0.553774	0.331074	0.418845	0.441659	0.389013	0.354793	0.361576	0.388106	0.583383	0.677241	0.723419	0.672349	0.668832	0.759037	0.449815	0.339185	0.476746	0.460978	0.500491	0.487788	0.498651
rxnAGORA1138	0.748957	0.827436	0.696443	0.646509	0.628781	0.741311	0.553774	0.331074	0.418845	0.441659	0.389013	0.354793	0.361576	0.388106	0.583383	0.677241	0.723419	0.672349	0.668832	0.759037	0.449815	0.339185	0.476746	0.460978	0.500491	0.487788	0.498651
rxnAGORA1139	0.684415	0.822434	0.693027	0.644936	0.627578	0.738944	0.553774	0.289127	0.414467	0.438326	0.385983	0.351691	0.360296	0.386491	0.577015	0.676242	0.72194	0.669847	0.665856	0.758033	0.398852	0.33453	0.470238	0.458232	0.496719	0.481877	0.493789
rxnAGORA1140	0.684415	0.822434	0.693027	0.644936	0.627578	0.738944	0.553774	0.289127	0.414467	0.438326	0.385983	0.351691	0.360296	0.386491	0.577015	0.676242	0.72194	0.669847	0.665856	0.758033	0.398852	0.33453	0.470238	0.458232	0.496719	0.481877	0.493789
rxnAGORA1141	0.751495	0.8288	0.69778	0.64834	0.631272	0.744044	0.558858	0.333135	0.420742	0.443443	0.39063	0.355732	0.362907	0.389785	0.58815	0.678615	0.724529	0.673149	0.670264	0.760075	0.4539	0.346439	0.478439	0.46478	0.503305	0.490492	0.500722
rxnAGORA1142	0.748957	0.827436	0.696443	0.646509	0.628781	0.741311	0.553774	0.331074	0.418845	0.441659	0.389013	0.354793	0.361576	0.388106	0.583383	0.677241	0.723419	0.672349	0.668832	0.759037	0.449815	0.339185	0.476746	0.460978	0.500491	0.487788	0.498651
rxnAGORA1143	0.684415	0.822434	0.693027	0.644936	0.627578	0.738944	0.553774	0.289127	0.414467	0.438326	0.385983	0.351691	0.360296	0.386491	0.577015	0.676242	0.72194	0.669847	0.665856	0.758033	0.398852	0.33453	0.470238	0.458232	0.496719	0.481877	0.493789
rxnAGORA1144	0.684415	0.822434	0.693027	0.644936	0.627578	0.738944	0.553774	0.289127	0.414467	0.438326	0.385983	0.351691	0.360296	0.386491	0.577015	0.676242	0.72194	0.669847	0.665856	0.758033	0.398852	0.33453	0.470238	0.458232	0.496719	0.481877	0.493789
rxnAGORA1145	0.748957	0.827436	0.696443	0.646509	0.628781	0.741311	0.553774	0.331074	0.418845	0.441659	0.389013	0.354793	0.361576	0.388106	0.583383	0.677241	0.723419	0.672349	0.668832	0.759037	0.449815	0.339185	0.476746	0.460978	0.500491	0.487788	0.498651
rxnAGORA1146	0.748957	0.827436	0.696443	0.646509	0.628781	0.741311	0.553774	0.331074	0.418845	0.441659	0.389013	0.354793	0.361576	0.388106	0.583383	0.677241	0.723419	0.672349	0.668832	0.759037	0.449815	0.339185	0.476746	0.460978	0.500491	0.487788	0.498651
rxnAGORA1147	0.684415	0.822434	0.693027	0.644936	0.627578	0.738944	0.553774	0.289127	0.414467	0.438326	0.385983	0.351691	0.360296	0.386491	0.577015	0.676242	0.72194	0.669847	0.665856	0.758033	0.398852	0.33453	0.470238	0.458232	0.496719	0.481877	0.493789
rxnAGORA1148	0.684415	0.822434	0.693027	0.644936	0.627578	0.738944	0.553774	0.289127	0.414467	0.438326	0.385983	0.351691	0.360296	0.386491	0.577015	0.676242	0.72194	0.669847	0.665856	0.758033	0.398852	0.33453	0.470238	0.458232	0.496719	0.481877	0.493789
rxnAGORA1149	0.684415	0.822434	0.693027	0.644936	0.627578	0.738944	0.553774	0.289127	0.414467	0.438326	0.385983	0.351691	0.360296	0.386491	0.577015	0.676242	0.72194	0.669847	0.665856	0.758033	0.398852	0.33453	0.470238	0.458232	0.496719	0.481877	0.493789
rxnAGORA1150	0.684415	0.822434	0.693027	0.644936	0.627578	0.738944	0.553774	0.289127	0.414467	0.438326	0.385983	0.351691	0.360296	0.386491	0.577015	0.676242	0.72194	0.669847	0.665856	0.758033	0.398852	0.33453	0.470238	0.458232	0.496719	0.481877	0.493789
rxnAGORA1151	0.748957	0.827436	0.696443	0.646509	0.628781	0.741311	0.553774	0.331074	0.418845	0.441659	0.389013	0.354793	0.361576	0.388106	0.583383	0.677241	0.723419	0.672349	0.668832	0.759037	0.449815	0.339185	0.476746	0.460978	0.500491	0.487788	0.498651
rxnAGORA1152	0.748957	0.827436	0.696443	0.646509	0.628781	0.741311	0.553774	0.331074	0.418845	0.441659	0.389013	0.354793	0.361576	0.388106	0.583383	0.677241	0.723419	0.672349	0.668832	0.759037	0.449815	0.339185	0.476746	0.460978	0.500491	0.487788	0.498651
rxnAGORA1153	0.748957	0.827436	0.696443	0.646509	0.628781	0.741311	0.553774	0.331074	0.418845	0.441659	0.389013	0.354793	0.361576	0.388106	0.583383	0.677241	0.723419	0.672349	0.668832	0.759037	0.449815	0.339185	0.476746	0.460978	0.500491	0.487788	0.498651
rxnAGORA1154	0.748957	0.827436	0.696443	0.646509	0.628781	0.741311	0.553774	0.331074	0.418845	0.441659	0.389013	0.354793	0.361576	0.388106	0.583383	0.677241	0.723419	0.672349	0.668832	0.759037	0.449815	0.339185	0.476746	0.460978	0.500491	0.487788	0.498651
rxnAGORA1155	0.748957	0.827436	0.696443	0.646509	0.628781	0.741311	0.553774	0.331074	0.418845	0.441659	0.389013	0.354793	0.361576	0.388106	0.583383	0.677241	0.723419	0.672349	0.668832	0.759037	0.449815	0.339185	0.476746	0.460978	0.500491	0.487788	0.498651
rxnAGORA1156	0.748957	0.827436	0.696443	0.646509	0.628781	0.741311	0.553774	0.331074	0.418845	0.441659	0.389013	0.354793	0.361576	0.388106	0.583383	0.677241	0.723419	0.672349	0.668832	0.759037	0.449815	0.339185	0.476746	0.460978	0.500491	0.487788	0.498651
rxnAGORA1157	0.684415	0.822434	0.693027	0.644936	0.627578	0.738944	0.553774	0.289127	0.414467	0.438326	0.385983	0.351691	0.360296	0.386491	0.577015	0.676242	0.72194	0.669847	0.665856	0.758033	0.398852	0.33453	0.470238	0.458232	0.496719	0.481877	0.493789
rxnAGORA1158	0.684415	0.822434	0.693027	0.644936	0.627578	0.738944	0.553774	0.289127	0.414467	0.438326	0.385983	0.351691	0.360296	0.386491	0.577015	0.676242	0.72194	0.669847	0.665856	0.758033	0.398852	0.33453	0.470238	0.458232	0.496719	0.481877	0.493789
rxnAGORA1159	0.748957	0.827436	0.696443	0.646509	0.628781	0.741311	0.553774	0.331074	0.418845	0.441659	0.389013	0.354793	0.361576	0.388106	0.583383	0.677241	0.723419	0.672349	0.668832	0.759037	0.449815	0.339185	0.476746	0.460978	0.500491	0.487788	0.498651
rxnAGORA1160	0.748957	0.827436	0.696443	0.646509	0.628781	0.741311	0.553774	0.331074	0.418845	0.441659	0.389013	0.354793	0.361576	0.388106	0.583383	0.677241	0.723419	0.672349	0.668832	0.759037	0.449815	0.339185	0.476746	0.460978	0.500491	0.487788	0.498651
rxnAGORA1161	0.729426	0.826332	0.6957	0.646011	0.628823	0.740765	0.553774	0.320145	0.417945	0.441027	0.388433	0.35436	0.361371	0.387941	0.58126	0.67643	0.722433	0.670288	0.666018	0.758137	0.433379	0.336827	0.4744	0.460555	0.499383	0.48576	0.497114
rxnAGORA1162	0.729426	0.826332	0.6957	0.646011	0.628823	0.740765	0.553774	0.320145	0.417945	0.441027	0.388433	0.35436	0.361371	0.387941	0.58126	0.67643	0.722433	0.670288	0.666018	0.758137	0.433379	0.336827	0.4744	0.460555	0.499383	0.48576	0.497114
rxnAGORA1163	0.748957	0.827436	0.696443	0.646509	0.628781	0.741311	0.553774	0.331074	0.418845	0.441659	0.389013	0.354793	0.361576	0.388106	0.583383	0.677241	0.723419	0.672349	0.668832	0.759037	0.449815	0.339185	0.476746	0.460978	0.500491	0.487788	0.498651
rxnAGORA1164	0.684415	0.822434	0.693027	0.644936	0.627578	0.738944	0.553774	0.289127	0.414467	0.438326	0.385983	0.351691	0.360296	0.386491	0.577015	0.676242	0.72194	0.669847	0.665856	0.758033	0.398852	0.33453	0.470238	0.458232	0.496719	0.481877	0.493789
rxnAGORA1165	0.748957	0.827436	0.696517	0.646509	0.629445	0.74204	0.553774	0.331074	0.418845	0.441659	0.389013	0.354793	0.361576	0.388106	0.583383	0.677241	0.723419	0.672349	0.668832	0.759037	0.449815	0.339185	0.476746	0.460978	0.500491	0.487788	0.498651
rxnAGORA1166	0.748957	0.827436	0.696517	0.646509	0.629445	0.74204	0.553774	0.331074	0.418845	0.441659	0.389013	0.354793	0.361576	0.388106	0.583383	0.677241	0.723419	0.672349	0.668832	0.759037	0.449815	0.339185	0.476746	0.460978	0.500491	0.487788	0.498651
rxnAGORA1167	0.729426	0.826332	0.6957	0.646011	0.628823	0.740765	0.553774	0.320145	0.417945	0.441027	0.388433	0.35436	0.361371	0.387941	0.58126	0.67643	0.722433	0.670288	0.666018	0.758137	0.433379	0.336827	0.4744	0.460555	0.499383	0.48576	0.497114
rxnAGORA1168	0.729426	0.826332	0.6957	0.646011	0.628823	0.740765	0.553774	0.320145	0.417945	0.441027	0.388433	0.35436	0.361371	0.387941	0.58126	0.67643	0.722433	0.670288	0.666018	0.758137	0.433379	0.336827	0.4744	0.460555	0.499383	0.48576	0.497114
rxnAGORA1169	0.751495	0.8288	0.69778	0.64834	0.631272	0.744044	0.558858	0.333135	0.420742	0.443443	0.39063	0.355732	0.362907	0.389785	0.58815	0.678615	0.724529	0.673149	0.670264	0.760075	0.4539	0.346439	0.478439	0.46478	0.503305	0.490492	0.500722
rxnAGORA1170	0.751495	0.8288	0.69778	0.64834	0.631272	0.744044	0.558858	0.333135	0.420742	0.443443	0.39063	0.355732	0.362907	0.389785	0.58815	0.678615	0.724529	0.673149	0.670264	0.760075	0.4539	0.346439	0.478439	0.46478	0.503305	0.490492	0.500722
rxnAGORA1171	0.69996	0.827631	0.697334	0.648041	0.631147	0.742951	0.558858	0.301267	0.418261	0.441795	0.389165	0.354558	0.36219	0.389187	0.581782	0.678303	0.72422	0.672739	0.67015	0.759971	0.409648	0.343779	0.473907	0.463618	0.501269	0.4868	0.497992
rxnAGORA1172	0.69996	0.827631	0.697334	0.648041	0.631147	0.742951	0.558858	0.301267	0.418261	0.441795	0.389165	0.354558	0.36219	0.389187	0.581782	0.678303	0.72422	0.672739	0.67015	0.759971	0.409648	0.343779	0.473907	0.463618	0.501269	0.4868	0.497992
rxnAGORA1173	0.748957	0.827436	0.696517	0.646509	0.629445	0.74204	0.553774	0.331074	0.418845	0.441659	0.389013	0.354793	0.361576	0.388106	0.583383	0.677241	0.723419	0.672349	0.668832	0.759037	0.449815	0.339185	0.476746	0.460978	0.500491	0.487788	0.498651
rxnAGORA1174	0.748957	0.827436	0.696517	0.646509	0.629445	0.74204	0.553774	0.331074	0.418845	0.441659	0.389013	0.354793	0.361576	0.388106	0.583383	0.677241	0.723419	0.672349	0.668832	0.759037	0.449815	0.339185	0.476746	0.460978	0.500491	0.487788	0.498651
rxnAGORA1175	0.748957	0.827436	0.696443	0.646509	0.628781	0.741311	0.553774	0.331074	0.418845	0.441659	0.389013	0.354793	0.361576	0.388106	0.583383	0.677241	0.723419	0.672349	0.668832	0.759037	0.449815	0.339185	0.476746	0.460978	0.500491	0.487788	0.498651
rxnAGORA1176	0.748957	0.827436	0.696443	0.646509	0.628781	0.741311	0.553774	0.331074	0.418845	0.441659	0.389013	0.354793	0.361576	0.388106	0.583383	0.677241	0.723419	0.672349	0.668832	0.759037	0.449815	0.339185	0.476746	0.460978	0.500491	0.487788	0.498651
rxnAGORA1177	0.684415	0.820356	0.689834	0.64008	0.622265	0.736576	0.544388	0.289127	0.414419	0.438227	0.385882	0.351542	0.360296	0.386389	0.577015	0.675743	0.721417	0.669324	0.665725	0.757999	0.398172	0.334228	0.469745	0.458232	0.496659	0.481392	0.493412
rxnAGORA1178	0.684415	0.820356	0.689834	0.64008	0.622265	0.736576	0.544388	0.289127	0.414419	0.438227	0.385882	0.351542	0.360296	0.386389	0.577015	0.675743	0.721417	0.669324	0.665725	0.757999	0.398172	0.334228	0.469745	0.458232	0.496659	0.481392	0.493412
rxnAGORA1179	0.748957	0.827436	0.696443	0.646509	0.628781	0.741311	0.553774	0.331074	0.418845	0.441659	0.389013	0.354793	0.361576	0.388106	0.583383	0.677241	0.723419	0.672349	0.668832	0.759037	0.449815	0.339185	0.476746	0.460978	0.500491	0.487788	0.498651
rxnAGORA1180	0.748957	0.827436	0.696443	0.646509	0.628781	0.741311	0.553774	0.331074	0.418845	0.441659	0.389013	0.354793	0.361576	0.388106	0.583383	0.677241	0.723419	0.672349	0.668832	0.759037	0.449815	0.339185	0.476746	0.460978	0.500491	0.487788	0.498651
rxnAGORA1181	0.748957	0.827436	0.696517	0.646509	0.629445	0.74204	0.553774	0.331074	0.418845	0.441659	0.389013	0.354793	0.361576	0.388106	0.583383	0.677241	0.723419	0.672349	0.668832	0.759037	0.449815	0.339185	0.476746	0.460978	0.500491	0.487788	0.498651
rxnAGORA1182	0.748957	0.827436	0.696517	0.646509	0.629445	0.74204	0.553774	0.331074	0.418845	0.441659	0.389013	0.354793	0.361576	0.388106	0.583383	0.677241	0.723419	0.672349	0.668832	0.759037	0.449815	0.339185	0.476746	0.460978	0.500491	0.487788	0.498651
rxnAGORA1183	0.748957	0.827436	0.696517	0.646509	0.629445	0.74204	0.553774	0.331074	0.418845	0.441659	0.389013	0.354793	0.361576	0.388106	0.583383	0.677241	0.723419	0.672349	0.668832	0.759037	0.449815	0.339185	0.476746	0.460978	0.500491	0.487788	0.498651
rxnAGORA1184	0.748957	0.827436	0.696517	0.646509	0.629445	0.74204	0.553774	0.331074	0.418845	0.441659	0.389013	0.354793	0.361576	0.388106	0.583383	0.677241	0.723419	0.672349	0.668832	0.759037	0.449815	0.339185	0.476746	0.460978	0.500491	0.487788	0.498651
rxnAGORA1185	0.684415	0.822434	0.693027	0.644936	0.627578	0.738944	0.553774	0.289127	0.414467	0.438326	0.385983	0.351691	0.360296	0.386491	0.577015	0.676242	0.72194	0.669847	0.665856	0.758033	0.398852	0.33453	0.470238	0.458232	0.496719	0.481877	0.493789
rxnAGORA1186	0.684415	0.822434	0.693027	0.644936	0.627578	0.738944	0.553774	0.289127	0.414467	0.438326	0.385983	0.351691	0.360296	0.386491	0.577015	0.676242	0.72194	0.669847	0.665856	0.758033	0.398852	0.33453	0.470238	0.458232	0.496719	0.481877	0.493789
rxnAGORA1187	0.751495	0.8288	0.69778	0.64834	0.631272	0.744044	0.558858	0.333135	0.420742	0.443443	0.39063	0.355732	0.362907	0.389785	0.58815	0.678615	0.724529	0.673149	0.670264	0.760075	0.4539	0.346439	0.478439	0.46478	0.503305	0.490492	0.500722
rxnAGORA1188	0.751495	0.8288	0.69778	0.64834	0.631272	0.744044	0.558858	0.333135	0.420742	0.443443	0.39063	0.355732	0.362907	0.389785	0.58815	0.678615	0.724529	0.673149	0.670264	0.760075	0.4539	0.346439	0.478439	0.46478	0.503305	0.490492	0.500722
rxnAGORA1189	0.748957	0.827436	0.696443	0.646509	0.628781	0.741311	0.553774	0.331074	0.418845	0.441659	0.389013	0.354793	0.361576	0.388106	0.583383	0.677241	0.723419	0.672349	0.668832	0.759037	0.449815	0.339185	0.476746	0.460978	0.500491	0.487788	0.498651
rxnAGORA1190	0.748957	0.827436	0.696443	0.646509	0.628781	0.741311	0.553774	0.331074	0.418845	0.441659	0.389013	0.354793	0.361576	0.388106	0.583383	0.677241	0.723419	0.672349	0.668832	0.759037	0.449815	0.339185	0.476746	0.460978	0.500491	0.487788	0.498651
rxnAGORA1191	0.748957	0.827436	0.696443	0.646509	0.628781	0.741311	0.553774	0.331074	0.418845	0.441659	0.389013	0.354793	0.361576	0.388106	0.583383	0.677241	0.723419	0.672349	0.668832	0.759037	0.449815	0.339185	0.476746	0.460978	0.500491	0.487788	0.498651
rxnAGORA1192	0.748957	0.827436	0.696443	0.646509	0.628781	0.741311	0.553774	0.331074	0.418845	0.441659	0.389013	0.354793	0.361576	0.388106	0.583383	0.677241	0.723419	0.672349	0.668832	0.759037	0.449815	0.339185	0.476746	0.460978	0.500491	0.487788	0.498651
rxnAGORA1193	0.751495	0.8288	0.69778	0.64834	0.631272	0.744044	0.558858	0.333135	0.420742	0.443443	0.39063	0.355732	0.362907	0.389785	0.58815	0.678615	0.724529	0.673149	0.670264	0.760075	0.4539	0.346439	0.478439	0.46478	0.503305	0.490492	0.500722
rxnAGORA1194	0.751495	0.8288	0.69778	0.64834	0.631272	0.744044	0.558858	0.333135	0.420742	0.443443	0.39063	0.355732	0.362907	0.389785	0.58815	0.678615	0.724529	0.673149	0.670264	0.760075	0.4539	0.346439	0.478439	0.46478	0.503305	0.490492	0.500722
rxnAGORA1195	0.751495	0.8288	0.69778	0.64834	0.631272	0.744044	0.558858	0.333135	0.420742	0.443443	0.39063	0.355732	0.362907	0.389785	0.58815	0.678615	0.724529	0.673149	0.670264	0.760075	0.4539	0.346439	0.478439	0.46478	0.503305	0.490492	0.500722
rxnAGORA1196	0.751495	0.8288	0.69778	0.64834	0.631272	0.744044	0.558858	0.333135	0.420742	0.443443	0.39063	0.355732	0.362907	0.389785	0.58815	0.678615	0.724529	0.673149	0.670264	0.760075	0.4539	0.346439	0.478439	0.46478	0.503305	0.490492	0.500722
rxnAGORA1197	0.748957	0.827436	0.696443	0.646509	0.628781	0.741311	0.553774	0.331074	0.418845	0.441659	0.389013	0.354793	0.361576	0.388106	0.583383	0.677241	0.723419	0.672349	0.668832	0.759037	0.449815	0.339185	0.476746	0.460978	0.500491	0.487788	0.498651
rxnAGORA1198	0.748957	0.827436	0.696443	0.646509	0.628781	0.741311	0.553774	0.331074	0.418845	0.441659	0.389013	0.354793	0.361576	0.388106	0.583383	0.677241	0.723419	0.672349	0.668832	0.759037	0.449815	0.339185	0.476746	0.460978	0.500491	0.487788	0.498651
rxnAGORA1199	0.684415	0.820356	0.689834	0.64008	0.622265	0.736576	0.544388	0.289127	0.414419	0.438227	0.385882	0.351542	0.360296	0.386389	0.577015	0.675743	0.721417	0.669324	0.665725	0.757999	0.398172	0.334228	0.469745	0.458232	0.496659	0.481392	0.493412
rxnAGORA1200	0.684415	0.820356	0.689834	0.64008	0.622265	0.736576	0.544388	0.289127	0.414419	0.438227	0.385882	0.351542	0.360296	0.386389	0.577015	0.675743	0.721417	0.669324	0.665725	0.757999	0.398172	0.334228	0.469745	0.458232	0.496659	0.481392	0.493412
rxnAGORA1201	0.684415	0.820356	0.689834	0.64008	0.622265	0.736576	0.544388	0.289127	0.414419	0.438227	0.385882	0.351542	0.360296	0.386389	0.577015	0.675743	0.721417	0.669324	0.665725	0.757999	0.398172	0.334228	0.469745	0.458232	0.496659	0.481392	0.493412
rxnAGORA1202	0.684415	0.820356	0.689834	0.64008	0.622265	0.736576	0.544388	0.289127	0.414419	0.438227	0.385882	0.351542	0.360296	0.386389	0.577015	0.675743	0.721417	0.669324	0.665725	0.757999	0.398172	0.334228	0.469745	0.458232	0.496659	0.481392	0.493412
rxnAGORA1203	0.684415	0.822434	0.693027	0.644936	0.627578	0.738944	0.553774	0.289127	0.414467	0.438326	0.385983	0.351691	0.360296	0.386491	0.577015	0.676242	0.72194	0.669847	0.665856	0.758033	0.398852	0.33453	0.470238	0.458232	0.496719	0.481877	0.493789
rxnAGORA1204	0.684415	0.822434	0.693027	0.644936	0.627578	0.738944	0.553774	0.289127	0.414467	0.438326	0.385983	0.351691	0.360296	0.386491	0.577015	0.676242	0.72194	0.669847	0.665856	0.758033	0.398852	0.33453	0.470238	0.458232	0.496719	0.481877	0.493789
rxnAGORA1205	0.69996	0.827631	0.697334	0.648041	0.631147	0.742951	0.558858	0.301267	0.418261	0.441795	0.389165	0.354558	0.36219	0.389187	0.581782	0.678303	0.72422	0.672739	0.67015	0.759971	0.409648	0.343779	0.473907	0.463618	0.501269	0.4868	0.497992
rxnAGORA1206	0.69996	0.827631	0.697334	0.648041	0.631147	0.742951	0.558858	0.301267	0.418261	0.441795	0.389165	0.354558	0.36219	0.389187	0.581782	0.678303	0.72422	0.672739	0.67015	0.759971	0.409648	0.343779	0.473907	0.463618	0.501269	0.4868	0.497992
rxnAGORA1207	0.684415	0.822434	0.693027	0.644936	0.627578	0.738944	0.553774	0.289127	0.414467	0.438326	0.385983	0.351691	0.360296	0.386491	0.577015	0.676242	0.72194	0.669847	0.665856	0.758033	0.398852	0.33453	0.470238	0.458232	0.496719	0.481877	0.493789
rxnAGORA1208	0.684415	0.822434	0.693027	0.644936	0.627578	0.738944	0.553774	0.289127	0.414467	0.438326	0.385983	0.351691	0.360296	0.386491	0.577015	0.676242	0.72194	0.669847	0.665856	0.758033	0.398852	0.33453	0.470238	0.458232	0.496719	0.481877	0.493789
rxnAGORA1209	0.748957	0.827436	0.696517	0.646509	0.629445	0.74204	0.553774	0.331074	0.418845	0.441659	0.389013	0.354793	0.361576	0.388106	0.583383	0.677241	0.723419	0.672349	0.668832	0.759037	0.449815	0.339185	0.476746	0.460978	0.500491	0.487788	0.498651
rxnAGORA1210	0.748957	0.827436	0.696517	0.646509	0.629445	0.74204	0.553774	0.331074	0.418845	0.441659	0.389013	0.354793	0.361576	0.388106	0.583383	0.677241	0.723419	0.672349	0.668832	0.759037	0.449815	0.339185	0.476746	0.460978	0.500491	0.487788	0.498651
rxnAGORA1211	0.748957	0.827436	0.696517	0.646509	0.629445	0.74204	0.553774	0.331074	0.418845	0.441659	0.389013	0.354793	0.361576	0.388106	0.583383	0.677241	0.723419	0.672349	0.668832	0.759037	0.449815	0.339185	0.476746	0.460978	0.500491	0.487788	0.498651
rxnAGORA1212	0.748957	0.827436	0.696517	0.646509	0.629445	0.74204	0.553774	0.331074	0.418845	0.441659	0.389013	0.354793	0.361576	0.388106	0.583383	0.677241	0.723419	0.672349	0.668832	0.759037	0.449815	0.339185	0.476746	0.460978	0.500491	0.487788	0.498651
rxnAGORA1213	0.729426	0.826332	0.6957	0.646011	0.628823	0.740765	0.553774	0.320145	0.417945	0.441027	0.388433	0.35436	0.361371	0.387941	0.58126	0.67643	0.722433	0.670288	0.666018	0.758137	0.433379	0.336827	0.4744	0.460555	0.499383	0.48576	0.497114
rxnAGORA1214	0.729426	0.826332	0.6957	0.646011	0.628823	0.740765	0.553774	0.320145	0.417945	0.441027	0.388433	0.35436	0.361371	0.387941	0.58126	0.67643	0.722433	0.670288	0.666018	0.758137	0.433379	0.336827	0.4744	0.460555	0.499383	0.48576	0.497114
rxnAGORA1215	0.748957	0.827436	0.696517	0.646509	0.629445	0.74204	0.553774	0.331074	0.418845	0.441659	0.389013	0.354793	0.361576	0.388106	0.583383	0.677241	0.723419	0.672349	0.668832	0.759037	0.449815	0.339185	0.476746	0.460978	0.500491	0.487788	0.498651
rxnAGORA1216	0.748957	0.827436	0.696517	0.646509	0.629445	0.74204	0.553774	0.331074	0.418845	0.441659	0.389013	0.354793	0.361576	0.388106	0.583383	0.677241	0.723419	0.672349	0.668832	0.759037	0.449815	0.339185	0.476746	0.460978	0.500491	0.487788	0.498651
rxnAGORA1217	0.729426	0.826332	0.6957	0.646011	0.628823	0.740765	0.553774	0.320145	0.417945	0.441027	0.388433	0.35436	0.361371	0.387941	0.58126	0.67643	0.722433	0.670288	0.666018	0.758137	0.433379	0.336827	0.4744	0.460555	0.499383	0.48576	0.497114
rxnAGORA1218	0.729426	0.826332	0.6957	0.646011	0.628823	0.740765	0.553774	0.320145	0.417945	0.441027	0.388433	0.35436	0.361371	0.387941	0.58126	0.67643	0.722433	0.670288	0.666018	0.758137	0.433379	0.336827	0.4744	0.460555	0.499383	0.48576	0.497114
rxnAGORA1219	0.748957	0.827436	0.696517	0.646509	0.629445	0.74204	0.553774	0.331074	0.418845	0.441659	0.389013	0.354793	0.361576	0.388106	0.583383	0.677241	0.723419	0.672349	0.668832	0.759037	0.449815	0.339185	0.476746	0.460978	0.500491	0.487788	0.498651
rxnAGORA1220	0.748957	0.827436	0.696517	0.646509	0.629445	0.74204	0.553774	0.331074	0.418845	0.441659	0.389013	0.354793	0.361576	0.388106	0.583383	0.677241	0.723419	0.672349	0.668832	0.759037	0.449815	0.339185	0.476746	0.460978	0.500491	0.487788	0.498651
rxnAGORA1221	0.729426	0.826332	0.6957	0.646011	0.628823	0.740765	0.553774	0.320145	0.417945	0.441027	0.388433	0.35436	0.361371	0.387941	0.58126	0.67643	0.722433	0.670288	0.666018	0.758137	0.433379	0.336827	0.4744	0.460555	0.499383	0.48576	0.497114
rxnAGORA1222	0.729426	0.826332	0.6957	0.646011	0.628823	0.740765	0.553774	0.320145	0.417945	0.441027	0.388433	0.35436	0.361371	0.387941	0.58126	0.67643	0.722433	0.670288	0.666018	0.758137	0.433379	0.336827	0.4744	0.460555	0.499383	0.48576	0.497114
rxnAGORA1223	0.748957	0.827436	0.696517	0.646509	0.629445	0.74204	0.553774	0.331074	0.418845	0.441659	0.389013	0.354793	0.361576	0.388106	0.583383	0.677241	0.723419	0.672349	0.668832	0.759037	0.449815	0.339185	0.476746	0.460978	0.500491	0.487788	0.498651
rxnAGORA1224	0.748957	0.827436	0.696517	0.646509	0.629445	0.74204	0.553774	0.331074	0.418845	0.441659	0.389013	0.354793	0.361576	0.388106	0.583383	0.677241	0.723419	0.672349	0.668832	0.759037	0.449815	0.339185	0.476746	0.460978	0.500491	0.487788	0.498651
rxnAGORA1225	0.748957	0.827436	0.696517	0.646509	0.629445	0.74204	0.553774	0.331074	0.418845	0.441659	0.389013	0.354793	0.361576	0.388106	0.583383	0.677241	0.723419	0.672349	0.668832	0.759037	0.449815	0.339185	0.476746	0.460978	0.500491	0.487788	0.498651
rxnAGORA1226	0.748957	0.827436	0.696517	0.646509	0.629445	0.74204	0.553774	0.331074	0.418845	0.441659	0.389013	0.354793	0.361576	0.388106	0.583383	0.677241	0.723419	0.672349	0.668832	0.759037	0.449815	0.339185	0.476746	0.460978	0.500491	0.487788	0.498651
rxnAGORA1227	0.748957	0.827436	0.696517	0.646509	0.629445	0.74204	0.553774	0.331074	0.418845	0.441659	0.389013	0.354793	0.361576	0.388106	0.583383	0.677241	0.723419	0.672349	0.668832	0.759037	0.449815	0.339185	0.476746	0.460978	0.500491	0.487788	0.498651
rxnAGORA1228	0.748957	0.827436	0.696517	0.646509	0.629445	0.74204	0.553774	0.331074	0.418845	0.441659	0.389013	0.354793	0.361576	0.388106	0.583383	0.677241	0.723419	0.672349	0.668832	0.759037	0.449815	0.339185	0.476746	0.460978	0.500491	0.487788	0.498651
rxnAGORA1229	0.684415	0.822434	0.693027	0.644936	0.627578	0.738944	0.553774	0.289127	0.414467	0.438326	0.385983	0.351691	0.360296	0.386491	0.577015	0.676242	0.72194	0.669847	0.665856	0.758033	0.398852	0.33453	0.470238	0.458232	0.496719	0.481877	0.493789
rxnAGORA1230	0.56848	0.803767	0.673934	0.618678	0.590088	0.66388	0.524834	0.166197	0.164728	0.180225	0.148315	0.129902	0.128549	0.15277	0.325786	0.206093	0.22203	0.266517	0.174418	0.221139	0.261817	0.254274	0.324732	0.36308	0.374856	0.362826	0.381015
rxnAGORA1231	0.754929	0.829034	0.698441	0.648993	0.631637	0.74439	0.558858	0.336117	0.422607	0.444994	0.391635	0.356622	0.363636	0.390433	0.615336	0.682183	0.726867	0.675616	0.672385	0.761756	0.455942	0.346766	0.478954	0.46478	0.503431	0.490755	0.501004
rxnAGORA1232	0.754929	0.829034	0.698441	0.648993	0.631637	0.74439	0.558858	0.336117	0.422607	0.444994	0.391635	0.356622	0.363636	0.390433	0.615336	0.682183	0.726867	0.675616	0.672385	0.761756	0.455942	0.346766	0.478954	0.46478	0.503431	0.490755	0.501004
rxnAGORA1233	0.791006	0.85821	0.828383	0.804459	0.823261	0.890073	0.816973	0.764994	0.632296	0.649849	0.604637	0.554627	0.583538	0.593936	0.70505	0.745474	0.762263	0.723883	0.714964	0.779269	0.57732	0.49595	0.606659	0.518112	0.555296	0.574737	0.557124
rxnAGORA1234	0.565732	0.795921	0.680454	0.640426	0.597833	0.243716	0.305436	0.615234	0.305326	0.305459	0.272087	0.247936	0.289773	0.270832	0.330366	0.110189	0.115479	0.132244	0.0792941	0.0717548	0.410718	0.438581	0.508588	0.456542	0.473475	0.451522	0.446923
rxnAGORA1235	0.770733	0.829423	0.698589	0.649092	0.631679	0.744754	0.558858	0.461486	0.457943	0.498806	0.42712	0.390622	0.407146	0.422648	0.619693	0.690423	0.730688	0.678108	0.673572	0.762379	0.494067	0.402382	0.502885	0.488964	0.518071	0.505817	0.510383
rxnAGORA1236	0.765605	0.830475	0.71209	0.669885	0.656027	0.768215	0.585452	0.749053	0.614178	0.632416	0.574153	0.525719	0.56895	0.568589	0.671942	0.693345	0.733239	0.680725	0.677017	0.765776	0.485995	0.403881	0.503509	0.492871	0.519759	0.509897	0.515246
rxnAGORA1237	0.730219	0.822369	0.688831	0.640398	0.623178	0.737486	0.553774	0.318405	0.386732	0.432304	0.373834	0.344868	0.361179	0.389429	0.450767	0.680722	0.722726	0.669345	0.664099	0.755093	0.461486	0.385491	0.492283	0.477875	0.511418	0.497962	0.503545
rxnAGORA1238	0.751495	0.8288	0.69778	0.64834	0.631272	0.744044	0.558858	0.333135	0.420742	0.443443	0.39063	0.355732	0.362907	0.389785	0.58815	0.678615	0.724529	0.673149	0.670264	0.760075	0.4539	0.346439	0.478439	0.46478	0.503305	0.490492	0.500722
rxnAGORA1239	0.00884359	0.00701481	0.00755607	0.00533439	0.0102731	0.115938	0.0724482	0.00361976	0.0166342	0.0183501	0.0164419	0.0146703	0.00975123	0.0110648	0.0194771	0.0323698	0.0271907	0.0320075	0.0284483	0.0337497	0.032873	0.0131181	0.017706	0.00844862	0.0144303	0.0138658	0.0109794
rxnAGORA1240	0.69996	0.827631	0.697334	0.648041	0.631147	0.742951	0.558858	0.301267	0.418261	0.441795	0.389165	0.354558	0.36219	0.389187	0.581782	0.678303	0.72422	0.672739	0.67015	0.759971	0.409259	0.343175	0.471226	0.459077	0.500192	0.486106	0.497239
rxnAGORA1241	0.0240403	0.00163679	0.00462647	0.00457006	0.00255687	0.00242259	0	0.00500362	0.00206469	0.00188829	0.00142951	0.00156549	0.0014887	0.000775805	0.192686	0.00980459	0.00820495	0.00725155	0.00690956	0.00647661	0.0142968	0.00228509	0.00360468	0	0.000920105	0.00184415	0.00197628
rxnAGORA1242	0.751495	0.8288	0.69778	0.64834	0.631272	0.744044	0.558858	0.333135	0.420742	0.443443	0.39063	0.355732	0.362907	0.389785	0.58815	0.678615	0.724529	0.673149	0.670264	0.760075	0.4539	0.346439	0.478439	0.46478	0.503305	0.490492	0.500722
rxnAGORA1243	0.751495	0.8288	0.69778	0.64834	0.631272	0.744044	0.558858	0.333135	0.420742	0.443443	0.39063	0.355732	0.362907	0.389785	0.58815	0.678615	0.724529	0.673149	0.670264	0.760075	0.4539	0.346439	0.478439	0.46478	0.503305	0.490492	0.500722
rxnAGORA1244	0.242386	0.0958041	0.178969	0.230812	0.272871	0.225592	0.344544	0.63162	0.432101	0.448778	0.4138	0.378073	0.410439	0.397568	0.601668	0.52185	0.497165	0.397236	0.477033	0.492596	0.245867	0.284246	0.219314	0.152392	0.171467	0.132141	0.106845
rxnAGORA1245	0.159105	0.0885295	0.172806	0.225557	0.264071	0.172678	0.344544	0.544969	0.230496	0.220102	0.226196	0.210253	0.229013	0.213308	0.335171	0.139718	0.10143	0.0882244	0.0782043	0.0421395	0.118362	0.144602	0.048956	0.0808956	0.0754446	0.0452718	0.0416588
rxnAGORA1246	0.159105	0.0885295	0.172806	0.225557	0.264071	0.172678	0.344544	0.544969	0.230496	0.220102	0.226196	0.210253	0.229013	0.213308	0.335171	0.139718	0.10143	0.0882244	0.0782043	0.0421395	0.118362	0.144602	0.048956	0.0808956	0.0754446	0.0452718	0.0416588
rxnAGORA1247	0.159105	0.0885295	0.172806	0.225557	0.264071	0.172678	0.344544	0.544969	0.230496	0.220102	0.226196	0.210253	0.229013	0.213308	0.335171	0.139718	0.10143	0.0882244	0.0782043	0.0421395	0.118362	0.144602	0.048956	0.0808956	0.0754446	0.0452718	0.0416588
rxnAGORA1248	0.159105	0.0885295	0.172806	0.225557	0.264071	0.172678	0.344544	0.544969	0.230496	0.220102	0.226196	0.210253	0.229013	0.213308	0.335171	0.139718	0.10143	0.0882244	0.0782043	0.0421395	0.118362	0.144602	0.048956	0.0808956	0.0754446	0.0452718	0.0416588
rxnAGORA1249	0.159581	0.0885295	0.173028	0.225717	0.264071	0.172678	0.344544	0.544969	0.230496	0.220102	0.226196	0.210253	0.229013	0.213308	0.336064	0.139718	0.10143	0.0882244	0.0782043	0.0422779	0.118459	0.144783	0.048956	0.0808956	0.0754446	0.0452718	0.0416588
rxnAGORA1250	0.159105	0.0885295	0.172806	0.225557	0.264071	0.172678	0.344544	0.544969	0.230496	0.220102	0.226196	0.210253	0.229013	0.213308	0.335171	0.139718	0.10143	0.0882244	0.0782043	0.0421395	0.1241	0.146778	0.0558691	0.083747	0.0789773	0.0510954	0.0455487
rxnAGORA1251	0.159581	0.0885295	0.173028	0.225717	0.264071	0.172678	0.344544	0.544969	0.230496	0.220102	0.226196	0.210253	0.229013	0.213308	0.336064	0.139718	0.10143	0.0882244	0.0782043	0.0422779	0.118459	0.144783	0.048956	0.0808956	0.0754446	0.0452718	0.0416588
rxnAGORA1252	0.687817	0.79066	0.680306	0.632882	0.592396	0.733333	0.542041	0.561216	0.56847	0.592779	0.537556	0.489964	0.533515	0.530663	0.622226	0.659805	0.690828	0.645964	0.650846	0.74014	0.458179	0.304498	0.436724	0.425599	0.449374	0.479271	0.483594
rxnAGORA1253	0.616045	0.776708	0.65495	0.61078	0.570525	0.381566	0.310227	0.553216	0.52428	0.521279	0.487589	0.451639	0.493064	0.504986	0.402167	0.574185	0.625564	0.571179	0.582072	0.657407	0.473741	0.486265	0.590865	0.509346	0.547554	0.559699	0.544827
rxnAGORA1255	0.793544	0.877111	0.842121	0.844108	0.85298	0.891075	0.859992	0.764883	0.632977	0.650543	0.605698	0.555616	0.584664	0.595208	0.703858	0.7893	0.78839	0.734588	0.72583	0.783352	0.579459	0.5668	0.612373	0.558771	0.604275	0.586245	0.57124
rxnAGORA1258	0.163468	0.0928163	0.17793	0.229857	0.272124	0.17623	0.344544	0.546249	0.237597	0.230956	0.234985	0.222217	0.241093	0.227858	0.33815	0.14028	0.102107	0.0888397	0.0784645	0.0426239	0.199183	0.2701	0.199986	0.141726	0.158314	0.116542	0.0952381
rxnAGORA1259	0.79402	0.877111	0.842344	0.844268	0.85298	0.891075	0.859992	0.764994	0.632977	0.650543	0.605698	0.555616	0.584664	0.595208	0.706837	0.789861	0.789068	0.735204	0.72609	0.783836	0.580724	0.5668	0.61322	0.558771	0.604575	0.586245	0.571366
rxnAGORA1260	0.705544	0.812354	0.676983	0.628822	0.606778	0.618306	0.47194	0.359358	0.410895	0.418038	0.369879	0.335439	0.343955	0.368189	0.382132	0.636315	0.690396	0.636402	0.636483	0.722893	0.451274	0.299057	0.420923	0.418735	0.447997	0.475804	0.480206
rxnAGORA1261	0.79402	0.877111	0.842344	0.844268	0.85298	0.891075	0.859992	0.764994	0.632977	0.650543	0.605698	0.555616	0.584664	0.595208	0.706837	0.789861	0.789068	0.735204	0.72609	0.783836	0.580724	0.5668	0.61322	0.558771	0.604575	0.586245	0.571366
rxnAGORA1262	0.00931948	0.00701481	0.00777885	0.00549363	0.0102731	0.115938	0.0724482	0.00361976	0.0166342	0.0183501	0.0164419	0.0146703	0.00975123	0.0110648	0.0203709	0.0323698	0.0271907	0.0320075	0.0284483	0.033888	0.032873	0.0131181	0.017706	0.00844862	0.0144303	0.0138658	0.0109794
rxnAGORA1265	0.770067	0.862757	0.827232	0.83336	0.832434	0.659199	0.715096	0.743053	0.565224	0.603583	0.558317	0.520096	0.564906	0.574452	0.627216	0.702866	0.715245	0.647871	0.651464	0.69326	0.518382	0.543526	0.585003	0.540606	0.580384	0.556364	0.549344
rxnAGORA1266	0.162595	0.0477397	0.137532	0.151433	0.207621	0.63224	0.493547	0.376511	0.384047	0.430887	0.40693	0.369999	0.394793	0.413288	0.273052	0.565551	0.558438	0.507526	0.536565	0.628287	0.0628282	0.0306493	0.0399972	0.0203823	0.0277428	0.0271076	0.0217078
rxnAGORA1267	0.79402	0.877111	0.842344	0.844268	0.85298	0.891075	0.859992	0.764994	0.632977	0.650543	0.605698	0.555616	0.584664	0.595208	0.706837	0.789861	0.789068	0.735204	0.72609	0.783836	0.580724	0.5668	0.61322	0.558771	0.604575	0.586245	0.571366
rxnAGORA1268	0.79402	0.877111	0.842344	0.844268	0.85298	0.891075	0.859992	0.764994	0.632977	0.650543	0.605698	0.555616	0.584664	0.595208	0.706837	0.789861	0.789068	0.735204	0.72609	0.783836	0.580724	0.5668	0.61322	0.558771	0.604575	0.586245	0.571366
rxnAGORA1269	0.79402	0.877111	0.842344	0.844268	0.85298	0.891075	0.859992	0.764994	0.632977	0.650543	0.605698	0.555616	0.584664	0.595208	0.706837	0.789861	0.789068	0.735204	0.72609	0.783836	0.580724	0.5668	0.61322	0.558771	0.604575	0.586245	0.571366
rxnAGORA1270	0.754929	0.829034	0.698441	0.648993	0.631637	0.74439	0.558858	0.336117	0.422607	0.444994	0.391635	0.356622	0.363636	0.390433	0.615336	0.682183	0.726867	0.675616	0.672385	0.761756	0.455942	0.346766	0.478954	0.46478	0.503431	0.490755	0.501004
rxnAGORA1271	0.751495	0.8288	0.69778	0.64834	0.631272	0.744044	0.558858	0.333135	0.420742	0.443443	0.39063	0.355732	0.362907	0.389785	0.58815	0.678615	0.724529	0.673149	0.670264	0.760075	0.4539	0.346439	0.478439	0.46478	0.503305	0.490492	0.500722
rxnAGORA1272	0.754929	0.829034	0.698441	0.648993	0.631637	0.74439	0.558858	0.336117	0.422607	0.444994	0.391635	0.356622	0.363636	0.390433	0.615336	0.682183	0.726867	0.675616	0.672385	0.761756	0.455942	0.346766	0.478954	0.46478	0.503431	0.490755	0.501004
rxnAGORA1273	0.703395	0.827864	0.697995	0.648694	0.631513	0.743297	0.558858	0.304249	0.420126	0.443346	0.39017	0.355448	0.36292	0.389836	0.608968	0.68187	0.726559	0.675206	0.672271	0.761652	0.411301	0.343501	0.471741	0.459077	0.500317	0.48637	0.497522
rxnAGORA1274	0.69996	0.827631	0.697334	0.648041	0.631147	0.742951	0.558858	0.301267	0.418261	0.441795	0.389165	0.354558	0.36219	0.389187	0.581782	0.678303	0.72422	0.672739	0.67015	0.759971	0.409259	0.343175	0.471226	0.459077	0.500192	0.486106	0.497239
rxnAGORA1275	0.703395	0.827864	0.697995	0.648694	0.631513	0.743297	0.558858	0.304249	0.420126	0.443346	0.39017	0.355448	0.36292	0.389836	0.608968	0.68187	0.726559	0.675206	0.672271	0.761652	0.411301	0.343501	0.471741	0.459077	0.500317	0.48637	0.497522
rxnAGORA1276	0.754929	0.829034	0.698441	0.648993	0.631637	0.74439	0.558858	0.336117	0.422607	0.444994	0.391635	0.356622	0.363636	0.390433	0.615336	0.682183	0.726867	0.675616	0.672385	0.761756	0.455942	0.346766	0.478954	0.46478	0.503431	0.490755	0.501004
rxnAGORA1277	0.56848	0.803767	0.673934	0.618678	0.590088	0.66388	0.524834	0.16564	0.16429	0.179779	0.147861	0.128634	0.128327	0.15221	0.323402	0.205219	0.220674	0.264876	0.172986	0.219963	0.261817	0.254274	0.324732	0.36308	0.374816	0.362826	0.381015
rxnAGORA1278	0.732781	0.825981	0.694876	0.644992	0.626781	0.740018	0.553774	0.323127	0.41981	0.442529	0.389387	0.355151	0.362101	0.388538	0.606361	0.665358	0.713649	0.662543	0.661926	0.751758	0.435032	0.336247	0.471247	0.455486	0.498012	0.484498	0.495263
rxnAGORA1279	0.79402	0.877111	0.842344	0.844268	0.85298	0.891075	0.859992	0.764994	0.632977	0.650543	0.605698	0.555616	0.584664	0.595208	0.706837	0.789861	0.789068	0.735204	0.72609	0.783836	0.580724	0.5668	0.61322	0.558771	0.604575	0.586245	0.571366
rxnAGORA1280	0.324675	0.113666	0.197182	0.243073	0.296302	0.571494	0.561889	0.647881	0.469796	0.513939	0.469339	0.439535	0.473067	0.473241	0.652801	0.695749	0.657983	0.58905	0.609418	0.658957	0.163392	0.188067	0.112444	0.12768	0.13584	0.0653078	0.0644959
rxnAGORA1281	0.0797866	0.01818	0.0277068	0.0373846	0.0436327	0.0362204	0.0430192	0.114799	0.0590661	0.063337	0.0684245	0.0700143	0.0792639	0.0701913	0.303851	0.0392121	0.0560328	0.0358927	0.062404	0.0484154	0.0987162	0.0229476	0.0623907	0.0420319	0.0509191	0.0941105	0.0889642
rxnAGORA1282	0.445511	0.74383	0.632927	0.592038	0.529304	0.201821	0.232695	0.424709	0.251946	0.234723	0.223746	0.197251	0.230856	0.221753	0	0.0330253	0.0559527	0.0819183	0.0339623	0.043212	0.243241	0.252327	0.322411	0.365192	0.372762	0.358881	0.37769
rxnAGORA1283	0.684201	0.821954	0.692203	0.643917	0.62512	0.737923	0.553774	0.27802	0.381119	0.428081	0.371127	0.342248	0.359285	0.38658	0.598987	0.650156	0.701725	0.650658	0.654704	0.742347	0.390585	0.329295	0.46638	0.452001	0.494629	0.48013	0.491624
rxnAGORA1284	0.680766	0.82172	0.691542	0.643264	0.624755	0.737577	0.553774	0.275038	0.379253	0.42653	0.370122	0.341359	0.358556	0.385931	0.571801	0.646588	0.699387	0.648191	0.652583	0.740666	0.388543	0.328969	0.465865	0.452001	0.494503	0.479867	0.491342
rxnAGORA1285	0.542076	0.782996	0.658993	0.616919	0.564918	0.22031	0.271021	0.599905	0.296741	0.293825	0.261757	0.234353	0.276208	0.254896	0.316327	0.0745411	0.0987183	0.111111	0.0552049	0.0647661	0.294787	0.311571	0.353308	0.391594	0.388899	0.376213	0.391367
rxnAGORA1286	0.754929	0.829034	0.698441	0.648993	0.631637	0.74439	0.558858	0.336117	0.422607	0.444994	0.391635	0.356622	0.363636	0.390433	0.615336	0.682183	0.726867	0.675616	0.672385	0.761756	0.455942	0.346766	0.478954	0.46478	0.503431	0.490755	0.501004
rxnAGORA1287	0.751495	0.8288	0.69778	0.64834	0.631272	0.744044	0.558858	0.333135	0.420742	0.443443	0.39063	0.355732	0.362907	0.389785	0.58815	0.678615	0.724529	0.673149	0.670264	0.760075	0.4539	0.346439	0.478439	0.46478	0.503305	0.490492	0.500722
rxnAGORA1288	0.79402	0.877111	0.842344	0.844268	0.85298	0.891075	0.859992	0.764994	0.632977	0.650543	0.605698	0.555616	0.584664	0.595208	0.706837	0.789861	0.789068	0.735204	0.72609	0.783836	0.580724	0.5668	0.61322	0.558771	0.604575	0.586245	0.571366
rxnAGORA1289	0.79402	0.877111	0.842344	0.844268	0.85298	0.891075	0.859992	0.764994	0.632977	0.650543	0.605698	0.555616	0.584664	0.595208	0.706837	0.789861	0.789068	0.735204	0.72609	0.783836	0.580724	0.5668	0.61322	0.558771	0.604575	0.586245	0.571366
rxnAGORA1290	0.524806	0.786048	0.763107	0.769088	0.725594	0.323406	0.505671	0.206813	0.134752	0.159501	0.117164	0.105955	0.127355	0.119588	0.317407	0.134224	0.114062	0.127569	0.0798146	0.0669112	0.331842	0.363741	0.388738	0.446298	0.474852	0.385313	0.409467
rxnAGORA1291	0.793623	0.876981	0.842344	0.844268	0.852565	0.890801	0.859992	0.762265	0.632393	0.650344	0.605395	0.555171	0.584613	0.595055	0.685684	0.788863	0.788452	0.73465	0.72583	0.78349	0.579362	0.566618	0.61322	0.557926	0.604455	0.586245	0.571366
rxnAGORA1292	0.676681	0.822434	0.688831	0.637691	0.620936	0.735209	0.544388	0.624177	0.578208	0.604604	0.545426	0.502076	0.539504	0.544959	0.441084	0.670592	0.717781	0.666648	0.662375	0.754851	0.390877	0.33314	0.467805	0.459394	0.496569	0.480907	0.49244
rxnAGORA1293	0.781647	0.829306	0.705852	0.659793	0.637556	0.757832	0.580368	0.757922	0.613084	0.631313	0.573117	0.525114	0.567926	0.566872	0.673022	0.694094	0.733054	0.680448	0.675342	0.764669	0.497082	0.396083	0.502822	0.489386	0.516795	0.507418	0.51283
rxnAGORA1294	0.729346	0.825747	0.694215	0.644339	0.626415	0.739672	0.553774	0.320145	0.417945	0.440977	0.388382	0.354261	0.361371	0.38789	0.579175	0.66179	0.711311	0.660075	0.659805	0.750076	0.43299	0.335921	0.470732	0.455486	0.497886	0.484235	0.494981
rxnAGORA1295	0.751495	0.8288	0.69778	0.64834	0.631272	0.744044	0.558858	0.333135	0.420742	0.443443	0.39063	0.355732	0.362907	0.389785	0.58815	0.678615	0.724529	0.673149	0.670264	0.760075	0.4539	0.346439	0.478439	0.46478	0.503305	0.490492	0.500722
rxnAGORA1296	0.789816	0.861133	0.826229	0.828344	0.836377	0.873679	0.815018	0.75859	0.614397	0.632701	0.575239	0.526745	0.569871	0.569822	0.67481	0.7441	0.764296	0.697921	0.693299	0.775464	0.576055	0.56021	0.612514	0.554124	0.60182	0.58368	0.569295
rxnAGORA1297	0.162992	0.0928163	0.177707	0.229697	0.272124	0.17623	0.344544	0.546639	0.237597	0.230956	0.234985	0.222217	0.241093	0.227858	0.337256	0.14028	0.102107	0.0888397	0.0784645	0.0424855	0.199961	0.270282	0.199986	0.142887	0.158434	0.116681	0.0952381
rxnAGORA1298	0.665966	0.849831	0.814811	0.814411	0.80535	0.700182	0.76799	0.637634	0.365856	0.373928	0.351998	0.321843	0.343699	0.351351	0.396581	0.282713	0.259536	0.295235	0.198552	0.207463	0.360825	0.395418	0.369921	0.442708	0.4468	0.398364	0.41433
rxnAGORA1299	0.740443	0.869706	0.834342	0.838774	0.842043	0.773497	0.787544	0.744891	0.573395	0.600919	0.553392	0.497442	0.537239	0.530422	0.661887	0.734642	0.727308	0.653178	0.672528	0.709815	0.50214	0.521581	0.541549	0.511353	0.54847	0.564268	0.549031
rxnAGORA1300	0.159105	0.0885295	0.172806	0.225557	0.264071	0.172678	0.344544	0.544969	0.230496	0.220102	0.226196	0.210253	0.229013	0.213308	0.335171	0.139718	0.10143	0.0882244	0.0782043	0.0421395	0.118362	0.144602	0.048956	0.0808956	0.0754446	0.0452718	0.0416588
rxnAGORA1301	0.159581	0.0885295	0.173028	0.225717	0.264071	0.172678	0.344544	0.544969	0.230496	0.220102	0.226196	0.210253	0.229013	0.213308	0.336064	0.139718	0.10143	0.0882244	0.0782043	0.0422779	0.118362	0.144602	0.048956	0.0808956	0.0754446	0.0452718	0.0416588
rxnAGORA1302	0.0026967	0.00149389	0.00103966	0.00167197	0.00182633	0.00200364	0.00508408	0.00278443	0.00145914	0.00109035	0.00131333	0.000790983	0.00102375	0.00132268	0.00387308	0.00137345	0.00110919	0.000799803	0.00143136	0.000899529	0.0052519	0.00658929	0.000705418	0.00496357	0.00275433	0.00277316	0.00225861
rxnAGORA1303	0.0681631	0.0245388	0.121098	0.148734	0.178084	0.13592	0.23817	0.36843	0.184596	0.160078	0.186452	0.170877	0.181613	0.177723	0.103084	0.0591023	0.0495193	0.0589886	0.0402602	0.0397454	0.0709006	0.0130093	0.014454	0.0159468	0.0110053	0.0175679	0.0140849
rxnAGORA1304	0.159105	0.0885295	0.172806	0.225557	0.264071	0.172678	0.344544	0.544969	0.230496	0.220102	0.226196	0.210253	0.229013	0.213308	0.335171	0.139718	0.10143	0.0882244	0.0782043	0.0421395	0.118362	0.144602	0.048956	0.0808956	0.0754446	0.0452718	0.0416588
rxnAGORA1305	0.159105	0.0885295	0.172806	0.225557	0.264071	0.172678	0.344544	0.544969	0.230496	0.220102	0.226196	0.210253	0.229013	0.213308	0.335171	0.139718	0.10143	0.0882244	0.0782043	0.0421395	0.118362	0.144602	0.048956	0.0808956	0.0754446	0.0452718	0.0416588
rxnAGORA1306	0.159105	0.0885295	0.172806	0.225557	0.264071	0.172678	0.344544	0.544969	0.230496	0.220102	0.226196	0.210253	0.229013	0.213308	0.335171	0.139718	0.10143	0.0882244	0.0782043	0.0421395	0.118362	0.144602	0.048956	0.0808956	0.0754446	0.0452718	0.0416588
rxnAGORA1307	0.159105	0.0885295	0.172806	0.225557	0.264071	0.172678	0.344544	0.544969	0.230496	0.220102	0.226196	0.210253	0.229013	0.213308	0.335171	0.139718	0.10143	0.0882244	0.0782043	0.0421395	0.118362	0.144602	0.048956	0.0808956	0.0754446	0.0452718	0.0416588
rxnAGORA1308	0.159185	0.0885295	0.172806	0.225557	0.264071	0.172678	0.344544	0.546082	0.230982	0.220548	0.226651	0.21167	0.22944	0.214377	0.337554	0.144962	0.109872	0.0995242	0.0856213	0.053349	0.120988	0.145206	0.0512133	0.0808956	0.0768617	0.0466583	0.0427254
rxnAGORA1309	0.159105	0.0885295	0.172806	0.225557	0.264071	0.172678	0.344544	0.544969	0.230496	0.220102	0.226196	0.210253	0.229013	0.213308	0.335171	0.139718	0.10143	0.0882244	0.0782043	0.0421395	0.118362	0.144602	0.048956	0.0808956	0.0754446	0.0452718	0.0416588
rxnAGORA1310	0.159105	0.0885295	0.172806	0.225557	0.264071	0.172678	0.344544	0.544969	0.230496	0.220102	0.226196	0.210253	0.229013	0.213308	0.335171	0.139718	0.10143	0.0882244	0.0782043	0.0421395	0.118362	0.144602	0.048956	0.0808956	0.0754446	0.0452718	0.0416588
rxnAGORA1311	0.159105	0.0885295	0.172806	0.225557	0.264071	0.172678	0.344544	0.544969	0.230496	0.220102	0.226196	0.210253	0.229013	0.213308	0.335171	0.139718	0.10143	0.0882244	0.0782043	0.0421395	0.118362	0.144602	0.048956	0.0808956	0.0754446	0.0452718	0.0416588
rxnAGORA1312	0.703395	0.827864	0.697995	0.648694	0.631513	0.743297	0.558858	0.304249	0.420126	0.443346	0.39017	0.355448	0.36292	0.389836	0.608968	0.68187	0.726559	0.675206	0.672271	0.761652	0.411301	0.343501	0.471741	0.459077	0.500317	0.48637	0.497522
rxnAGORA1313	0.69996	0.827631	0.697334	0.648041	0.631147	0.742951	0.558858	0.301267	0.418261	0.441795	0.389165	0.354558	0.36219	0.389187	0.581782	0.678303	0.72422	0.672739	0.67015	0.759971	0.409259	0.343175	0.471226	0.459077	0.500192	0.486106	0.497239
rxnAGORA1314	0.703395	0.827864	0.697995	0.648694	0.631513	0.743297	0.558858	0.304249	0.420126	0.443346	0.39017	0.355448	0.36292	0.389836	0.608968	0.68187	0.726559	0.675206	0.672271	0.761652	0.411301	0.343501	0.471741	0.459077	0.500317	0.48637	0.497522
rxnAGORA1315	0.69996	0.827631	0.697334	0.648041	0.631147	0.742951	0.558858	0.301267	0.418261	0.441795	0.389165	0.354558	0.36219	0.389187	0.581782	0.678303	0.72422	0.672739	0.67015	0.759971	0.409259	0.343175	0.471226	0.459077	0.500192	0.486106	0.497239
rxnAGORA1316	0.79402	0.877111	0.842344	0.844268	0.85298	0.891075	0.859992	0.764994	0.632977	0.650543	0.605698	0.555616	0.584664	0.595208	0.706837	0.789861	0.789068	0.735204	0.72609	0.783836	0.580724	0.5668	0.61322	0.558771	0.604575	0.586245	0.571366
rxnAGORA1317	0.79402	0.877111	0.842344	0.844268	0.85298	0.891075	0.859992	0.764994	0.632977	0.650543	0.605698	0.555616	0.584664	0.595208	0.706837	0.789861	0.789068	0.735204	0.72609	0.783836	0.580724	0.5668	0.61322	0.558771	0.604575	0.586245	0.571366
rxnAGORA1319	0.165847	0.0888542	0.173028	0.225955	0.264071	0.172678	0.344544	0.547809	0.231274	0.2203	0.2266	0.210797	0.229013	0.21341	0.361537	0.141341	0.1026	0.0888397	0.0784645	0.0427622	0.121085	0.14575	0.0490265	0.0817404	0.0759236	0.0454104	0.0419098
rxnAGORA1320	0.13079	0.0543648	0.152532	0.205016	0.223062	0.153097	0.315604	0.42095	0.219066	0.184864	0.20685	0.191467	0.201679	0.190263	0.306867	0.154576	0.107407	0.114495	0.0935589	0.0569471	0.125267	0.14569	0.0553047	0.0840638	0.0780792	0.0501941	0.0434783
rxnAGORA1321	0.126745	0.0294232	0.136083	0.163455	0.195667	0.150364	0.26711	0.478643	0.219309	0.212965	0.219629	0.20348	0.224406	0.207611	0.314613	0.0752279	0.0460932	0.0583856	0.0523097	0.0244949	0.118654	0.073933	0.0429599	0.0410814	0.0267649	0.0339018	0.0275425
rxnAGORA1322	0.79402	0.877111	0.842344	0.844268	0.85298	0.891075	0.859992	0.764994	0.632977	0.650543	0.605698	0.555616	0.584664	0.595208	0.706837	0.789861	0.789068	0.735204	0.72609	0.783836	0.580724	0.5668	0.61322	0.558771	0.604575	0.586245	0.571366
rxnAGORA1323	0.744369	0.838594	0.798752	0.770701	0.796115	0.854189	0.746969	0.673275	0.583317	0.57962	0.538465	0.490508	0.520117	0.536043	0.417101	0.684293	0.724673	0.675034	0.670722	0.759549	0.546878	0.483497	0.595231	0.506178	0.547392	0.564407	0.547023
rxnAGORA1324	0.650539	0.808587	0.787613	0.753901	0.751121	0.833515	0.743449	0.558696	0.502286	0.562968	0.482472	0.432717	0.490479	0.490411	0.577238	0.616307	0.612706	0.58278	0.586272	0.668108	0.412079	0.432112	0.489101	0.432992	0.450183	0.465717	0.452287
rxnAGORA1325	0.685993	0.79683	0.688252	0.64172	0.60518	0.73898	0.551427	0.560561	0.585263	0.607672	0.547406	0.503807	0.546683	0.546726	0.62163	0.672806	0.70249	0.659161	0.658556	0.751107	0.488718	0.480837	0.589447	0.502482	0.544219	0.559831	0.543698
rxnAGORA1326	0.783391	0.872499	0.83722	0.839729	0.844928	0.887523	0.859992	0.763212	0.625681	0.639689	0.596808	0.543553	0.572584	0.580658	0.699538	0.788675	0.787836	0.734527	0.72583	0.783213	0.497763	0.440334	0.462119	0.496779	0.521226	0.514698	0.517536
rxnAGORA1327	0.790292	0.876396	0.841675	0.843869	0.852399	0.890164	0.859992	0.764159	0.632879	0.650543	0.605698	0.555517	0.584664	0.595208	0.706837	0.788863	0.787466	0.731758	0.721926	0.780999	0.578681	0.565349	0.612585	0.558348	0.604096	0.585344	0.570738
rxnAGORA1328	0.7569	0.799558	0.691297	0.644347	0.608999	0.744444	0.551427	0.608676	0.589981	0.611439	0.551447	0.506723	0.549703	0.550593	0.631014	0.673055	0.703291	0.661191	0.661028	0.751937	0.568566	0.486942	0.601651	0.507129	0.549428	0.569537	0.552105
rxnAGORA1329	0.0542473	0.00366329	0.0144141	0.0185549	0.0125436	0.0189617	0.0265937	0.0936654	0.0339689	0.0512936	0.0342779	0.0348403	0.0465807	0.0305871	0.246797	0.0121176	0.0104018	0.00863787	0.00768705	0.00731387	0.037055	0.00475154	0.00810878	0.00475235	0.0034968	0.00828134	0.00865801
rxnAGORA1330	0.689304	0.778644	0.668276	0.615187	0.565374	0.712933	0.522487	0.552862	0.531396	0.569126	0.491009	0.440639	0.486845	0.485107	0.553962	0.606006	0.61702	0.580319	0.564655	0.675201	0.370453	0.334603	0.382037	0.397085	0.408449	0.391206	0.40288
rxnAGORA1331	0.727613	0.793485	0.680046	0.632584	0.594554	0.729463	0.538913	0.344002	0.440783	0.474463	0.407006	0.368289	0.389358	0.397479	0.628594	0.651985	0.688707	0.647625	0.651155	0.742354	0.465765	0.30353	0.426654	0.424332	0.450662	0.481125	0.485131
rxnAGORA1332	0	0	0	0	0	0	0	0	0	0	0	0	0	0	0	0	0	0	0	0	0	0	0	0	0	0	0
rxnAGORA1333	0.26047	0.109834	0.194081	0.241481	0.293417	0.457468	0.489441	0.636354	0.463473	0.483347	0.444512	0.401696	0.428491	0.417714	0.628408	0.602104	0.564456	0.474683	0.540599	0.573069	0.283213	0.29815	0.239489	0.161263	0.187893	0.147948	0.119016
rxnAGORA1334	0.238499	0.0915173	0.174068	0.226672	0.264818	0.22204	0.344544	0.62761	0.424416	0.437726	0.404708	0.365665	0.398359	0.382917	0.57843	0.52029	0.495871	0.396067	0.476513	0.491904	0.163781	0.158566	0.0682844	0.0907171	0.0884777	0.0608708	0.0532656
rxnAGORA1336	0.086116	0.0223435	0.128546	0.156111	0.183588	0.141803	0.25616	0.375661	0.159655	0.144434	0.159645	0.146525	0.1717	0.155708	0.296254	0.0554376	0.0333991	0.0377856	0.0409076	0.022765	0.0982299	0.0258735	0.0317967	0.0192206	0.0227631	0.0268823	0.0234958
rxnAGORA1337	0.79402	0.877111	0.842344	0.844268	0.85298	0.891075	0.859992	0.764994	0.632977	0.650543	0.605698	0.555616	0.584664	0.595208	0.706837	0.789861	0.789068	0.735204	0.72609	0.783836	0.580724	0.5668	0.61322	0.558771	0.604575	0.586245	0.571366
rxnAGORA1338	0.79402	0.877111	0.842344	0.844268	0.85298	0.891075	0.859992	0.764994	0.632977	0.650543	0.605698	0.555616	0.584664	0.595208	0.706837	0.789861	0.789068	0.735204	0.72609	0.783836	0.580724	0.5668	0.61322	0.558771	0.604575	0.586245	0.571366
rxnAGORA1339	0.0724104	0.0226942	0.0255904	0.0551393	0.0435082	0.021694	0.0696128	0.118433	0.0378478	0.0538707	0.0372582	0.0378312	0.0479243	0.0331943	0.138053	0.0539924	0.0345113	0.0199479	0.0198211	0.0105314	0.0804318	0.0786846	0.0180904	0.0511142	0.0557691	0.0245736	0.0250643
rxnAGORA1340	0.0265704	0.0337101	0.0193079	0.0194268	0.0360286	0.0179417	0.0289402	0.0684413	0.0109436	0.00649254	0.00565742	0.0063773	0.00358313	0.00483288	0.0370922	0.0181046	0.0279147	0.0177187	0.0134678	0.0118323	0	0	0.000141084	0	0.000119753	0.000277316	0.00081561
rxnAGORA1341	0.79402	0.877111	0.842344	0.844268	0.85298	0.891075	0.859992	0.764994	0.632977	0.650543	0.605698	0.555616	0.584664	0.595208	0.706837	0.789861	0.789068	0.735204	0.72609	0.783836	0.580724	0.5668	0.61322	0.558771	0.604575	0.586245	0.571366
rxnAGORA1342	0.79402	0.877111	0.842344	0.844268	0.85298	0.891075	0.859992	0.764994	0.632977	0.650543	0.605698	0.555616	0.584664	0.595208	0.706837	0.789861	0.789068	0.735204	0.72609	0.783836	0.580724	0.5668	0.61322	0.558771	0.604575	0.586245	0.571366
rxnAGORA1343	0.784819	0.873993	0.840042	0.843392	0.852482	0.89071	0.859992	0.756307	0.631226	0.648858	0.604132	0.553935	0.584306	0.594699	0.706837	0.789861	0.789068	0.735204	0.72609	0.783836	0.578681	0.566256	0.612585	0.557609	0.604036	0.585413	0.570927
rxnAGORA1344	0.719028	0.858665	0.729764	0.710947	0.688195	0.777596	0.658975	0.657529	0.583159	0.582198	0.545108	0.497924	0.528371	0.541601	0.428497	0.752981	0.762802	0.703304	0.704359	0.771208	0.499027	0.41845	0.497108	0.513254	0.55359	0.507626	0.516406
rxnAGORA1345	0.568984	0.844797	0.802892	0.800259	0.792981	0.6852	0.746089	0.630353	0.379134	0.384349	0.356317	0.320348	0.339527	0.330099	0.244526	0.287739	0.255315	0.288867	0.203709	0.196253	0.434643	0.524967	0.526471	0.501109	0.537243	0.474019	0.469791
rxnAGORA1347	0.356837	0.137308	0.223452	0.271815	0.3436	0.713297	0.653891	0.645486	0.485554	0.528969	0.507552	0.475133	0.504863	0.517373	0.670192	0.71763	0.69491	0.603298	0.656539	0.707169	0.316184	0.30885	0.285059	0.190094	0.225615	0.218663	0.188719
rxnAGORA1348	0.689899	0.847298	0.813011	0.788396	0.808692	0.87878	0.802503	0.57873	0.535992	0.554579	0.520584	0.473539	0.508369	0.526924	0.409094	0.675958	0.701442	0.647933	0.664232	0.739136	0.5	0.426913	0.570312	0.486324	0.533381	0.55087	0.537957
rxnAGORA1349	0.79402	0.877111	0.842344	0.844268	0.85298	0.891075	0.859992	0.764994	0.632977	0.650543	0.605698	0.555616	0.584664	0.595208	0.706837	0.789861	0.789068	0.735204	0.72609	0.783836	0.580724	0.5668	0.61322	0.558771	0.604575	0.586245	0.571366
rxnAGORA1350	0.0756861	0.0259808	0.0319323	0.0316282	0.0344098	0.0288707	0.0559249	0.401835	0.197544	0.197738	0.201091	0.18834	0.204238	0.19343	0.309139	0.0704832	0.0422726	0.0523563	0.04608	0.0192015	0.0549504	0.07085	0.03483	0.0362235	0.0223939	0.0242478	0.0204843
rxnAGORA1351	0.708439	0.873668	0.841304	0.843073	0.851818	0.841439	0.859992	0.681517	0.432198	0.422511	0.41875	0.389411	0.40346	0.411609	0.480262	0.379635	0.370163	0.405131	0.319974	0.316288	0.542112	0.520131	0.550437	0.51695	0.548829	0.574737	0.556434
rxnAGORA1352	0.1273	0.0033775	0.00170801	0.00127389	0.00141126	0.0510018	0	0.166398	0.222568	0.274372	0.220437	0.212379	0.233415	0.237269	0.239088	0.399113	0.426547	0.351052	0.411906	0.480764	0.0625365	0.0236368	0.0296275	0.0117225	0.0197593	0.0153217	0.0125478
rxnAGORA1353	0.753387	0.835178	0.817251	0.819729	0.808617	0.866138	0.824013	0.69119	0.602427	0.631372	0.589993	0.536336	0.568489	0.575266	0.612915	0.733681	0.728112	0.682349	0.688412	0.740915	0.566816	0.527119	0.560715	0.515788	0.552356	0.572809	0.553454
rxnAGORA1354	0.613261	0.759028	0.738081	0.717277	0.680724	0.359654	0.429409	0.600365	0.478101	0.512192	0.447239	0.410916	0.467278	0.461019	0.537912	0.456284	0.502326	0.454627	0.469193	0.544458	0.343805	0.287692	0.359692	0.385574	0.400814	0.388172	0.401782
rxnAGORA1355	0.131742	0.0266952	0.0380959	0.0414013	0.0397642	0.0432605	0.0758702	0.146572	0.0518482	0.0612579	0.0428853	0.042367	0.0531327	0.0377982	0.31804	0.0603072	0.034385	0.0361142	0.0374756	0.018129	0.170298	0.0724822	0.0620767	0.0424543	0.0265254	0.0350111	0.0273543
rxnAGORA1356	0.703395	0.827864	0.697995	0.648694	0.631513	0.743297	0.558858	0.304249	0.420126	0.443346	0.39017	0.355448	0.36292	0.389836	0.608968	0.68187	0.726559	0.675206	0.672271	0.761652	0.411301	0.343501	0.471741	0.459077	0.500317	0.48637	0.497522
rxnAGORA1357	0.69996	0.827631	0.697334	0.648041	0.631147	0.742951	0.558858	0.301267	0.418261	0.441795	0.389165	0.354558	0.36219	0.389187	0.581782	0.678303	0.72422	0.672739	0.67015	0.759971	0.409259	0.343175	0.471226	0.459077	0.500192	0.486106	0.497239
rxnAGORA1358	0.754929	0.829034	0.698441	0.648993	0.631637	0.74439	0.558858	0.336117	0.422607	0.444994	0.391635	0.356622	0.363636	0.390433	0.615336	0.682183	0.726867	0.675616	0.672385	0.761756	0.455942	0.346766	0.478954	0.46478	0.503431	0.490755	0.501004
rxnAGORA1359	0.792751	0.870291	0.838853	0.841401	0.850739	0.887887	0.854517	0.764382	0.632928	0.650543	0.605597	0.555468	0.584408	0.594496	0.705944	0.789112	0.788452	0.734835	0.725309	0.782521	0.577222	0.566618	0.612514	0.558243	0.603676	0.585483	0.570174
rxnAGORA1360	0.563567	0.795557	0.690766	0.649009	0.616997	0.592641	0.507919	0.52024	0.346128	0.349715	0.336521	0.301241	0.339322	0.327301	0.211083	0.191697	0.191709	0.214931	0.186005	0.184815	0.4539	0.40023	0.535091	0.465308	0.505862	0.521246	0.514493
rxnAGORA1361	0.79402	0.877111	0.842344	0.844268	0.85298	0.891075	0.859992	0.764994	0.632977	0.650543	0.605698	0.555616	0.584664	0.595208	0.706837	0.789861	0.789068	0.735204	0.72609	0.783836	0.580724	0.5668	0.61322	0.558771	0.604575	0.586245	0.571366
rxnAGORA1362	0.628113	0.848467	0.722653	0.70619	0.682945	0.613843	0.581443	0.513212	0.339689	0.322298	0.328509	0.307025	0.331542	0.348667	0.151497	0.270508	0.276698	0.288119	0.22866	0.232753	0.452052	0.471527	0.541143	0.508713	0.555715	0.534266	0.531244
rxnAGORA1363	0.689503	0.792251	0.679749	0.632146	0.594471	0.728734	0.538913	0.323704	0.438983	0.473398	0.405945	0.367523	0.388949	0.397149	0.617943	0.636721	0.677029	0.637289	0.644909	0.734154	0.436102	0.301294	0.423727	0.424332	0.449045	0.478733	0.48306
rxnAGORA1364	0.790847	0.877111	0.842344	0.844268	0.85298	0.891075	0.859992	0.763992	0.62928	0.646925	0.604081	0.554331	0.582617	0.593173	0.704603	0.781621	0.785248	0.732743	0.724919	0.783213	0.576152	0.511244	0.58987	0.534164	0.590264	0.574043	0.563084
rxnAGORA1365	0.730786	0.798974	0.690925	0.64385	0.608957	0.74408	0.551427	0.630172	0.593008	0.614549	0.555791	0.509751	0.552608	0.553492	0.619507	0.640701	0.679366	0.639258	0.647186	0.7345	0.54892	0.484947	0.598847	0.507129	0.547692	0.567613	0.549752
rxnAGORA1366	0.628629	0.772019	0.655039	0.611405	0.563693	0.375683	0.303187	0.277984	0.323614	0.384795	0.317599	0.283345	0.321893	0.32145	0.583793	0.524379	0.556523	0.473068	0.526252	0.582843	0.447676	0.444686	0.52446	0.462984	0.491288	0.539223	0.521833
rxnAGORA1367	0.117088	0.0760587	0.0701396	0.101572	0.114934	0.0660291	0.138443	0.485312	0.205447	0.199893	0.194348	0.185597	0.218724	0.194778	0.218568	0.108472	0.0807247	0.0601801	0.0588972	0.0324523	0.165532	0.205296	0.169847	0.111944	0.139483	0.0970085	0.0804316
rxnAGORA1368	0.79402	0.877111	0.842344	0.844268	0.85298	0.891075	0.859992	0.764994	0.632977	0.650543	0.605698	0.555616	0.584664	0.595208	0.706837	0.789861	0.789068	0.735204	0.72609	0.783836	0.580724	0.5668	0.61322	0.558771	0.604575	0.586245	0.571366
rxnAGORA1369	0.694206	0.835386	0.706438	0.654256	0.645849	0.752532	0.578803	0.642218	0.59564	0.592856	0.56556	0.516153	0.533054	0.558198	0.4479	0.715548	0.741308	0.703956	0.695111	0.763756	0.478506	0.426212	0.568676	0.479248	0.531321	0.544651	0.533848
rxnAGORA1370	0.00293464	0.00863861	0.0109906	0.0152866	0.0104599	0.0184882	0.0355886	0.0380353	0.0240272	0.0261188	0.0400566	0.0386098	0.0252355	0.0338302	0.00387308	0.0127357	0.0106606	0.0196875	0.0129473	0.00581234	0.00437658	0.00677064	0.000987585	0.00739254	0.00383211	0.00547698	0.00445448
rxnAGORA1371	0.216375	0.0241361	0.0296228	0.0385311	0.0444878	0.0930601	0.0555338	0.486429	0.392235	0.421943	0.395282	0.386309	0.434006	0.425345	0.341315	0.46714	0.51417	0.432207	0.509066	0.557833	0.199961	0.0463306	0.101372	0.0639983	0.0794922	0.127673	0.113495
rxnAGORA1372	0.298303	0.0760587	0.0789396	0.0971338	0.112568	0.550638	0.377786	0.558557	0.432782	0.488873	0.432591	0.397914	0.44482	0.442947	0.597199	0.658197	0.610611	0.537406	0.575797	0.649322	0.178175	0.199855	0.128598	0.128208	0.144183	0.0662091	0.0623
rxnAGORA1373	0.165371	0.0888542	0.172806	0.225796	0.264071	0.172678	0.344544	0.547809	0.231274	0.2203	0.2266	0.210797	0.229013	0.21341	0.360644	0.141341	0.1026	0.0888397	0.0784645	0.0426239	0.120988	0.145569	0.0490265	0.0817404	0.0759236	0.0454104	0.0419098
rxnAGORA1374	0.759994	0.836646	0.819508	0.821736	0.814461	0.869763	0.825577	0.695328	0.621839	0.64405	0.599889	0.54914	0.581081	0.590171	0.640548	0.766201	0.755854	0.710287	0.702537	0.763285	0.567983	0.564442	0.611738	0.553913	0.599605	0.577094	0.563586
rxnAGORA1375	0.668861	0.787217	0.678004	0.631768	0.591898	0.732969	0.542041	0.553475	0.579365	0.602691	0.545032	0.500297	0.545391	0.544806	0.617906	0.663863	0.697955	0.656177	0.656246	0.749758	0.459055	0.338472	0.486527	0.462562	0.497695	0.487867	0.496204
rxnAGORA1376	0.79402	0.877111	0.842344	0.844268	0.85298	0.891075	0.859992	0.764994	0.632977	0.650543	0.605698	0.555616	0.584664	0.595208	0.706837	0.789861	0.789068	0.735204	0.72609	0.783836	0.580724	0.5668	0.61322	0.558771	0.604575	0.586245	0.571366
rxnAGORA1377	0.754997	0.853598	0.727128	0.708997	0.683878	0.775592	0.6535	0.680125	0.59572	0.599643	0.574077	0.52546	0.541769	0.565397	0.432742	0.764078	0.771845	0.72012	0.712492	0.771623	0.534332	0.420384	0.504656	0.51959	0.557152	0.51241	0.520798
rxnAGORA1378	0.768599	0.83119	0.703624	0.655653	0.637058	0.759016	0.576066	0.756126	0.613071	0.633171	0.591074	0.539055	0.565738	0.574287	0.554968	0.689896	0.733501	0.692158	0.681783	0.764254	0.504182	0.398622	0.512874	0.454113	0.488923	0.546866	0.530178
rxnAGORA1380	0.775341	0.858924	0.735482	0.716401	0.694006	0.780601	0.6535	0.760567	0.605861	0.629033	0.574304	0.52635	0.567056	0.567889	0.568673	0.759864	0.76861	0.707754	0.70797	0.774599	0.565065	0.508463	0.58913	0.537438	0.588977	0.571686	0.560669
rxnAGORA1381	0.0386263	0.0172123	0.0189366	0.0238057	0.0366097	0.025592	0.0195542	0.372445	0.199854	0.164395	0.197858	0.186672	0.207258	0.194587	0.0509459	0.0624922	0.0810944	0.0721669	0.0846454	0.0688486	0.0862673	0.105791	0.136922	0.0556553	0.0799952	0.145452	0.119957
rxnAGORA1388	0.79402	0.877111	0.842344	0.844268	0.85298	0.891075	0.859992	0.764994	0.632977	0.650543	0.605698	0.555616	0.584664	0.595208	0.706837	0.789861	0.789068	0.735204	0.72609	0.783836	0.580724	0.5668	0.61322	0.558771	0.604575	0.586245	0.571366
rxnAGORA1389	0.576618	0.814367	0.77718	0.782763	0.763407	0.334335	0.505671	0.603428	0.306068	0.314963	0.284184	0.27443	0.314321	0.312217	0.194846	0.138891	0.159431	0.172399	0.0900781	0.105971	0.370453	0.509007	0.509276	0.493822	0.521925	0.459096	0.460412
rxnAGORA1390	0.759676	0.874773	0.835734	0.837739	0.849328	0.887614	0.859992	0.678565	0.603721	0.602121	0.575845	0.526523	0.544789	0.568652	0.434977	0.774629	0.777483	0.725114	0.716916	0.775394	0.5603	0.563535	0.60807	0.558771	0.603317	0.583611	0.568543
rxnAGORA1391	0.641228	0.809119	0.674796	0.618025	0.591549	0.712623	0.524834	0.582299	0.521009	0.563518	0.486124	0.437018	0.477362	0.481164	0.383882	0.574326	0.607046	0.564212	0.559902	0.660192	0.319004	0.277887	0.358959	0.379343	0.397832	0.383708	0.396888
rxnAGORA1392	0.641228	0.809119	0.674796	0.618025	0.591549	0.712623	0.524834	0.582299	0.521009	0.563518	0.486124	0.437018	0.477362	0.481164	0.383882	0.574326	0.607046	0.564212	0.559902	0.660192	0.319004	0.277887	0.358959	0.379343	0.397832	0.383708	0.396888
rxnAGORA1393	0.641228	0.809119	0.674796	0.618025	0.591549	0.712623	0.524834	0.582299	0.521009	0.563518	0.486124	0.437018	0.477362	0.481164	0.383882	0.574326	0.607046	0.564212	0.559902	0.660192	0.319004	0.277887	0.358959	0.379343	0.397832	0.383708	0.396888
rxnAGORA1394	0.79402	0.877111	0.842344	0.844268	0.85298	0.891075	0.859992	0.764994	0.632977	0.650543	0.605698	0.555616	0.584664	0.595208	0.706837	0.789861	0.789068	0.735204	0.72609	0.783836	0.580724	0.5668	0.61322	0.558771	0.604575	0.586245	0.571366
rxnAGORA1395	0.79402	0.877111	0.842344	0.844268	0.85298	0.891075	0.859992	0.764994	0.632977	0.650543	0.605698	0.555616	0.584664	0.595208	0.706837	0.789861	0.789068	0.735204	0.72609	0.783836	0.580724	0.5668	0.61322	0.558771	0.604575	0.586245	0.571366
rxnAGORA1396	0.161485	0.0409197	0.133076	0.147611	0.200232	0.625228	0.486508	0.371944	0.383171	0.429995	0.405162	0.369554	0.393513	0.411762	0.273052	0.564927	0.55774	0.506788	0.535524	0.627249	0.0626337	0.0291984	0.0390801	0.0172141	0.0262459	0.0246811	0.0186963
rxnAGORA1397	0.711909	0.813328	0.797267	0.774662	0.769426	0.862477	0.782949	0.589338	0.587184	0.590834	0.565616	0.515041	0.538288	0.558262	0.633361	0.714696	0.726953	0.699858	0.695625	0.764185	0.495818	0.340588	0.49448	0.466892	0.502275	0.493882	0.501443
rxnAGORA1398	0.0819519	0.00954793	0.0183054	0.0222731	0.0182218	0.0226776	0.0359797	0.37587	0.184326	0.177715	0.169596	0.160137	0.191992	0.16676	0.144533	0.0165595	0.0116928	0.010459	0.00915745	0.00653889	0.0838358	0.0616008	0.032361	0.0316823	0.0195497	0.0257384	0.0195746
rxnAGORA1399	0.79402	0.877111	0.842344	0.844268	0.85298	0.891075	0.859992	0.764994	0.632977	0.650543	0.605698	0.555616	0.584664	0.595208	0.706837	0.789861	0.789068	0.735204	0.72609	0.783836	0.580724	0.5668	0.61322	0.558771	0.604575	0.586245	0.571366
rxnAGORA1400	0.0727038	0.0449987	0.139811	0.192225	0.213656	0.143206	0.29957	0.0388511	0.00611868	0.00662388	0.0102137	0.0101468	0.0117219	0.0091952	0.127104	0.0911287	0.052015	0.0417518	0.0441802	0.0204401	0.0777086	0.0773909	0.0176108	0.0483684	0.0557931	0.0226809	0.0234017
rxnAGORA1401	0.6296	0.788192	0.669612	0.618471	0.589075	0.719217	0.517012	0.21752	0.402918	0.431085	0.380108	0.345165	0.357136	0.382612	0.324147	0.646148	0.682709	0.640273	0.638386	0.733878	0.441451	0.417966	0.556786	0.471222	0.520628	0.527038	0.520422
rxnAGORA1402	0.79164	0.868537	0.830536	0.832723	0.839864	0.878233	0.825577	0.760205	0.615807	0.633791	0.576552	0.52719	0.570588	0.571094	0.678683	0.745973	0.765344	0.699028	0.695446	0.776986	0.579362	0.566437	0.613149	0.557398	0.604395	0.586037	0.57124
rxnAGORA1403	0.790768	0.877111	0.842269	0.844268	0.852316	0.890346	0.859992	0.763435	0.629232	0.646925	0.604081	0.554182	0.582412	0.592664	0.704603	0.781621	0.785063	0.732681	0.724854	0.783213	0.573527	0.511244	0.589165	0.534164	0.589546	0.573558	0.562018
rxnAGORA1404	0.771058	0.867628	0.826935	0.829299	0.837871	0.87623	0.825577	0.736398	0.60304	0.629578	0.588549	0.537572	0.566646	0.58366	0.550052	0.707922	0.730466	0.665098	0.669779	0.747267	0.562439	0.509612	0.58659	0.534164	0.588917	0.572241	0.560606
rxnAGORA1405	0.78704	0.877111	0.842269	0.844268	0.852316	0.890346	0.859992	0.762962	0.629183	0.646875	0.604056	0.554182	0.582412	0.592664	0.704603	0.781309	0.785001	0.732527	0.724789	0.78311	0.571387	0.510942	0.588918	0.534164	0.589516	0.573385	0.562018
rxnAGORA1406	0.604426	0.843219	0.796306	0.79633	0.800934	0.685027	0.713629	0.326814	0.213774	0.241604	0.219063	0.204852	0.219108	0.235845	0.166356	0.237814	0.261656	0.2695	0.207121	0.22809	0.342346	0.378902	0.435003	0.479142	0.518214	0.465031	0.486605
rxnAGORA1407	0.564864	0.822395	0.775074	0.746831	0.752918	0.672204	0.669046	0.17577	0.170627	0.173938	0.167924	0.155391	0.154714	0.18454	0.137457	0.191497	0.232866	0.254472	0.191207	0.221046	0.298775	0.268795	0.374386	0.396346	0.417047	0.438769	0.453761
rxnAGORA1408	0.0627181	0.0331904	0.0424031	0.0744228	0.0691101	0.0397086	0.102464	0.332642	0.15591	0.145872	0.159368	0.1502	0.17629	0.163339	0.020073	0.0807841	0.044491	0.0345761	0.0377846	0.0147038	0.149582	0.199794	0.166002	0.107509	0.136639	0.0926407	0.0748165
rxnAGORA1409	0.793227	0.876981	0.842344	0.844268	0.852565	0.890801	0.859992	0.429693	0.482636	0.516182	0.458049	0.421594	0.427416	0.449713	0.683599	0.788301	0.787774	0.734035	0.725569	0.782798	0.577903	0.566618	0.612373	0.557926	0.604155	0.586245	0.57124
rxnAGORA1410	0.663809	0.818953	0.685868	0.636162	0.620073	0.734499	0.544388	0.285198	0.412943	0.436923	0.385003	0.351246	0.359183	0.386173	0.413898	0.667992	0.715504	0.664458	0.660969	0.753411	0.385917	0.332269	0.466655	0.458232	0.495904	0.479811	0.491718
rxnAGORA1411	0.663809	0.818953	0.685868	0.636162	0.620073	0.734499	0.544388	0.285198	0.412943	0.436923	0.385003	0.351246	0.359183	0.386173	0.413898	0.667992	0.715504	0.664458	0.660969	0.753411	0.385917	0.332269	0.466655	0.458232	0.495904	0.479811	0.491718
rxnAGORA1412	0.663809	0.818953	0.685868	0.636162	0.620073	0.734499	0.544388	0.285198	0.412943	0.436923	0.385003	0.351246	0.359183	0.386173	0.413898	0.667992	0.715504	0.664458	0.660969	0.753411	0.385917	0.332269	0.466655	0.458232	0.495904	0.479811	0.491718
rxnAGORA1413	0.663809	0.818953	0.685868	0.636162	0.620073	0.734499	0.544388	0.285198	0.412943	0.436923	0.385003	0.351246	0.359183	0.386173	0.413898	0.667992	0.715504	0.664458	0.660969	0.753411	0.385917	0.332269	0.466655	0.458232	0.495904	0.479811	0.491718
rxnAGORA1414	0.663809	0.818953	0.685868	0.636162	0.620073	0.734499	0.544388	0.285198	0.412943	0.436923	0.385003	0.351246	0.359183	0.386173	0.413898	0.667992	0.715504	0.664458	0.660969	0.753411	0.385917	0.332269	0.466655	0.458232	0.495904	0.479811	0.491718
rxnAGORA1415	0.663809	0.818953	0.685868	0.636162	0.620073	0.734499	0.544388	0.285198	0.412943	0.436923	0.385003	0.351246	0.359183	0.386173	0.413898	0.667992	0.715504	0.664458	0.660969	0.753411	0.385917	0.332269	0.466655	0.458232	0.495904	0.479811	0.491718
rxnAGORA1416	0.663809	0.818953	0.685868	0.636162	0.620073	0.734499	0.544388	0.285198	0.412943	0.436923	0.385003	0.351246	0.359183	0.386173	0.413898	0.667992	0.715504	0.664458	0.660969	0.753411	0.385917	0.332269	0.466655	0.458232	0.495904	0.479811	0.491718
rxnAGORA1417	0.663809	0.818953	0.685868	0.636162	0.620073	0.734499	0.544388	0.285198	0.412943	0.436923	0.385003	0.351246	0.359183	0.386173	0.413898	0.667992	0.715504	0.664458	0.660969	0.753411	0.385917	0.332269	0.466655	0.458232	0.495904	0.479811	0.491718
rxnAGORA1418	0.663809	0.818953	0.685868	0.636162	0.620073	0.734499	0.544388	0.285198	0.412943	0.436923	0.385003	0.351246	0.359183	0.386173	0.413898	0.667992	0.715504	0.664458	0.660969	0.753411	0.385917	0.332269	0.466655	0.458232	0.495904	0.479811	0.491718
rxnAGORA1419	0.663809	0.818953	0.685868	0.636162	0.620073	0.734499	0.544388	0.285198	0.412943	0.436923	0.385003	0.351246	0.359183	0.386173	0.413898	0.667992	0.715504	0.664458	0.660969	0.753411	0.385917	0.332269	0.466655	0.458232	0.495904	0.479811	0.491718
rxnAGORA1420	0.663809	0.818953	0.685868	0.636162	0.620073	0.734499	0.544388	0.285198	0.412943	0.436923	0.385003	0.351246	0.359183	0.386173	0.413898	0.667992	0.715504	0.664458	0.660969	0.753411	0.385917	0.332269	0.466655	0.458232	0.495904	0.479811	0.491718
rxnAGORA1421	0.663809	0.818953	0.685868	0.636162	0.620073	0.734499	0.544388	0.285198	0.412943	0.436923	0.385003	0.351246	0.359183	0.386173	0.413898	0.667992	0.715504	0.664458	0.660969	0.753411	0.385917	0.332269	0.466655	0.458232	0.495904	0.479811	0.491718
rxnAGORA1422	0.663809	0.818953	0.685868	0.636162	0.620073	0.734499	0.544388	0.285198	0.412943	0.436923	0.385003	0.351246	0.359183	0.386173	0.413898	0.667992	0.715504	0.664458	0.660969	0.753411	0.385917	0.332269	0.466655	0.458232	0.495904	0.479811	0.491718
rxnAGORA1423	0.663809	0.818953	0.685868	0.636162	0.620073	0.734499	0.544388	0.285198	0.412943	0.436923	0.385003	0.351246	0.359183	0.386173	0.413898	0.667992	0.715504	0.664458	0.660969	0.753411	0.385917	0.332269	0.466655	0.458232	0.495904	0.479811	0.491718
rxnAGORA1424	0.663809	0.818953	0.685868	0.636162	0.620073	0.734499	0.544388	0.285198	0.412943	0.436923	0.385003	0.351246	0.359183	0.386173	0.413898	0.667992	0.715504	0.664458	0.660969	0.753411	0.385917	0.332269	0.466655	0.458232	0.495904	0.479811	0.491718
rxnAGORA1425	0.663809	0.818953	0.685868	0.636162	0.620073	0.734499	0.544388	0.285198	0.412943	0.436923	0.385003	0.351246	0.359183	0.386173	0.413898	0.667992	0.715504	0.664458	0.660969	0.753411	0.385917	0.332269	0.466655	0.458232	0.495904	0.479811	0.491718
rxnAGORA1426	0.663809	0.818953	0.685868	0.636162	0.620073	0.734499	0.544388	0.285198	0.412943	0.436923	0.385003	0.351246	0.359183	0.386173	0.413898	0.667992	0.715504	0.664458	0.660969	0.753411	0.385917	0.332269	0.466655	0.458232	0.495904	0.479811	0.491718
rxnAGORA1427	0.663809	0.818953	0.685868	0.636162	0.620073	0.734499	0.544388	0.285198	0.412943	0.436923	0.385003	0.351246	0.359183	0.386173	0.413898	0.667992	0.715504	0.664458	0.660969	0.753411	0.385917	0.332269	0.466655	0.458232	0.495904	0.479811	0.491718
rxnAGORA1428	0.663809	0.818953	0.685868	0.636162	0.620073	0.734499	0.544388	0.285198	0.412943	0.436923	0.385003	0.351246	0.359183	0.386173	0.413898	0.667992	0.715504	0.664458	0.660969	0.753411	0.385917	0.332269	0.466655	0.458232	0.495904	0.479811	0.491718
rxnAGORA1429	0.663809	0.818953	0.685868	0.636162	0.620073	0.734499	0.544388	0.285198	0.412943	0.436923	0.385003	0.351246	0.359183	0.386173	0.413898	0.667992	0.715504	0.664458	0.660969	0.753411	0.385917	0.332269	0.466655	0.458232	0.495904	0.479811	0.491718
rxnAGORA1430	0.663809	0.818953	0.685868	0.636162	0.620073	0.734499	0.544388	0.285198	0.412943	0.436923	0.385003	0.351246	0.359183	0.386173	0.413898	0.667992	0.715504	0.664458	0.660969	0.753411	0.385917	0.332269	0.466655	0.458232	0.495904	0.479811	0.491718
rxnAGORA1431	0.663809	0.818953	0.685868	0.636162	0.620073	0.734499	0.544388	0.285198	0.412943	0.436923	0.385003	0.351246	0.359183	0.386173	0.413898	0.667992	0.715504	0.664458	0.660969	0.753411	0.385917	0.332269	0.466655	0.458232	0.495904	0.479811	0.491718
rxnAGORA1432	0.663809	0.818953	0.685868	0.636162	0.620073	0.734499	0.544388	0.285198	0.412943	0.436923	0.385003	0.351246	0.359183	0.386173	0.413898	0.667992	0.715504	0.664458	0.660969	0.753411	0.385917	0.332269	0.466655	0.458232	0.495904	0.479811	0.491718
rxnAGORA1433	0.663809	0.818953	0.685868	0.636162	0.620073	0.734499	0.544388	0.285198	0.412943	0.436923	0.385003	0.351246	0.359183	0.386173	0.413898	0.667992	0.715504	0.664458	0.660969	0.753411	0.385917	0.332269	0.466655	0.458232	0.495904	0.479811	0.491718
rxnAGORA1434	0.663809	0.818953	0.685868	0.636162	0.620073	0.734499	0.544388	0.285198	0.412943	0.436923	0.385003	0.351246	0.359183	0.386173	0.413898	0.667992	0.715504	0.664458	0.660969	0.753411	0.385917	0.332269	0.466655	0.458232	0.495904	0.479811	0.491718
rxnAGORA1435	0.663809	0.818953	0.685868	0.636162	0.620073	0.734499	0.544388	0.285198	0.412943	0.436923	0.385003	0.351246	0.359183	0.386173	0.413898	0.667992	0.715504	0.664458	0.660969	0.753411	0.385917	0.332269	0.466655	0.458232	0.495904	0.479811	0.491718
rxnAGORA1436	0.663809	0.818953	0.685868	0.636162	0.620073	0.734499	0.544388	0.285198	0.412943	0.436923	0.385003	0.351246	0.359183	0.386173	0.413898	0.667992	0.715504	0.664458	0.660969	0.753411	0.385917	0.332269	0.466655	0.458232	0.495904	0.479811	0.491718
rxnAGORA1437	0.663809	0.818953	0.685868	0.636162	0.620073	0.734499	0.544388	0.285198	0.412943	0.436923	0.385003	0.351246	0.359183	0.386173	0.413898	0.667992	0.715504	0.664458	0.660969	0.753411	0.385917	0.332269	0.466655	0.458232	0.495904	0.479811	0.491718
rxnAGORA1438	0.663809	0.818953	0.685868	0.636162	0.620073	0.734499	0.544388	0.285198	0.412943	0.436923	0.385003	0.351246	0.359183	0.386173	0.413898	0.667992	0.715504	0.664458	0.660969	0.753411	0.385917	0.332269	0.466655	0.458232	0.495904	0.479811	0.491718
rxnAGORA1439	0.663809	0.818953	0.685868	0.636162	0.620073	0.734499	0.544388	0.285198	0.412943	0.436923	0.385003	0.351246	0.359183	0.386173	0.413898	0.667992	0.715504	0.664458	0.660969	0.753411	0.385917	0.332269	0.466655	0.458232	0.495904	0.479811	0.491718
rxnAGORA1440	0.663809	0.818953	0.685868	0.636162	0.620073	0.734499	0.544388	0.285198	0.412943	0.436923	0.385003	0.351246	0.359183	0.386173	0.413898	0.667992	0.715504	0.664458	0.660969	0.753411	0.385917	0.332269	0.466655	0.458232	0.495904	0.479811	0.491718
rxnAGORA1441	0.663809	0.818953	0.685868	0.636162	0.620073	0.734499	0.544388	0.285198	0.412943	0.436923	0.385003	0.351246	0.359183	0.386173	0.413898	0.667992	0.715504	0.664458	0.660969	0.753411	0.385917	0.332269	0.466655	0.458232	0.495904	0.479811	0.491718
rxnAGORA1442	0.663809	0.818953	0.685868	0.636162	0.620073	0.734499	0.544388	0.285198	0.412943	0.436923	0.385003	0.351246	0.359183	0.386173	0.413898	0.667992	0.715504	0.664458	0.660969	0.753411	0.385917	0.332269	0.466655	0.458232	0.495904	0.479811	0.491718
rxnAGORA1443	0.663809	0.818953	0.685868	0.636162	0.620073	0.734499	0.544388	0.285198	0.412943	0.436923	0.385003	0.351246	0.359183	0.386173	0.413898	0.667992	0.715504	0.664458	0.660969	0.753411	0.385917	0.332269	0.466655	0.458232	0.495904	0.479811	0.491718
rxnAGORA1444	0.663809	0.818953	0.685868	0.636162	0.620073	0.734499	0.544388	0.285198	0.412943	0.436923	0.385003	0.351246	0.359183	0.386173	0.413898	0.667992	0.715504	0.664458	0.660969	0.753411	0.385917	0.332269	0.466655	0.458232	0.495904	0.479811	0.491718
rxnAGORA1445	0.663809	0.818953	0.685868	0.636162	0.620073	0.734499	0.544388	0.285198	0.412943	0.436923	0.385003	0.351246	0.359183	0.386173	0.413898	0.667992	0.715504	0.664458	0.660969	0.753411	0.385917	0.332269	0.466655	0.458232	0.495904	0.479811	0.491718
rxnAGORA1446	0.663809	0.818953	0.685868	0.636162	0.620073	0.734499	0.544388	0.285198	0.412943	0.436923	0.385003	0.351246	0.359183	0.386173	0.413898	0.667992	0.715504	0.664458	0.660969	0.753411	0.385917	0.332269	0.466655	0.458232	0.495904	0.479811	0.491718
rxnAGORA1447	0.663809	0.818953	0.685868	0.636162	0.620073	0.734499	0.544388	0.285198	0.412943	0.436923	0.385003	0.351246	0.359183	0.386173	0.413898	0.667992	0.715504	0.664458	0.660969	0.753411	0.385917	0.332269	0.466655	0.458232	0.495904	0.479811	0.491718
rxnAGORA1448	0.663809	0.818953	0.685868	0.636162	0.620073	0.734499	0.544388	0.285198	0.412943	0.436923	0.385003	0.351246	0.359183	0.386173	0.413898	0.667992	0.715504	0.664458	0.660969	0.753411	0.385917	0.332269	0.466655	0.458232	0.495904	0.479811	0.491718
rxnAGORA1449	0.663809	0.818953	0.685868	0.636162	0.620073	0.734499	0.544388	0.285198	0.412943	0.436923	0.385003	0.351246	0.359183	0.386173	0.413898	0.667992	0.715504	0.664458	0.660969	0.753411	0.385917	0.332269	0.466655	0.458232	0.495904	0.479811	0.491718
rxnAGORA1450	0.663809	0.818953	0.685868	0.636162	0.620073	0.734499	0.544388	0.285198	0.412943	0.436923	0.385003	0.351246	0.359183	0.386173	0.413898	0.667992	0.715504	0.664458	0.660969	0.753411	0.385917	0.332269	0.466655	0.458232	0.495904	0.479811	0.491718
rxnAGORA1451	0.663809	0.818953	0.685868	0.636162	0.620073	0.734499	0.544388	0.285198	0.412943	0.436923	0.385003	0.351246	0.359183	0.386173	0.413898	0.667992	0.715504	0.664458	0.660969	0.753411	0.385917	0.332269	0.466655	0.458232	0.495904	0.479811	0.491718
rxnAGORA1452	0.663809	0.818953	0.685868	0.636162	0.620073	0.734499	0.544388	0.285198	0.412943	0.436923	0.385003	0.351246	0.359183	0.386173	0.413898	0.667992	0.715504	0.664458	0.660969	0.753411	0.385917	0.332269	0.466655	0.458232	0.495904	0.479811	0.491718
rxnAGORA1453	0.663809	0.818953	0.685868	0.636162	0.620073	0.734499	0.544388	0.285198	0.412943	0.436923	0.385003	0.351246	0.359183	0.386173	0.413898	0.667992	0.715504	0.664458	0.660969	0.753411	0.385917	0.332269	0.466655	0.458232	0.495904	0.479811	0.491718
rxnAGORA1454	0.663809	0.818953	0.685868	0.636162	0.620073	0.734499	0.544388	0.285198	0.412943	0.436923	0.385003	0.351246	0.359183	0.386173	0.413898	0.667992	0.715504	0.664458	0.660969	0.753411	0.385917	0.332269	0.466655	0.458232	0.495904	0.479811	0.491718
rxnAGORA1455	0.663809	0.818953	0.685868	0.636162	0.620073	0.734499	0.544388	0.285198	0.412943	0.436923	0.385003	0.351246	0.359183	0.386173	0.413898	0.667992	0.715504	0.664458	0.660969	0.753411	0.385917	0.332269	0.466655	0.458232	0.495904	0.479811	0.491718
rxnAGORA1456	0.663809	0.818953	0.685868	0.636162	0.620073	0.734499	0.544388	0.285198	0.412943	0.436923	0.385003	0.351246	0.359183	0.386173	0.413898	0.667992	0.715504	0.664458	0.660969	0.753411	0.385917	0.332269	0.466655	0.458232	0.495904	0.479811	0.491718
rxnAGORA1457	0.663809	0.818953	0.685868	0.636162	0.620073	0.734499	0.544388	0.285198	0.412943	0.436923	0.385003	0.351246	0.359183	0.386173	0.413898	0.667992	0.715504	0.664458	0.660969	0.753411	0.385917	0.332269	0.466655	0.458232	0.495904	0.479811	0.491718
rxnAGORA1458	0.663809	0.818953	0.685868	0.636162	0.620073	0.734499	0.544388	0.285198	0.412943	0.436923	0.385003	0.351246	0.359183	0.386173	0.413898	0.667992	0.715504	0.664458	0.660969	0.753411	0.385917	0.332269	0.466655	0.458232	0.495904	0.479811	0.491718
rxnAGORA1459	0.663809	0.818953	0.685868	0.636162	0.620073	0.734499	0.544388	0.285198	0.412943	0.436923	0.385003	0.351246	0.359183	0.386173	0.413898	0.667992	0.715504	0.664458	0.660969	0.753411	0.385917	0.332269	0.466655	0.458232	0.495904	0.479811	0.491718
rxnAGORA1460	0.663809	0.818953	0.685868	0.636162	0.620073	0.734499	0.544388	0.285198	0.412943	0.436923	0.385003	0.351246	0.359183	0.386173	0.413898	0.667992	0.715504	0.664458	0.660969	0.753411	0.385917	0.332269	0.466655	0.458232	0.495904	0.479811	0.491718
rxnAGORA1461	0.663809	0.818953	0.685868	0.636162	0.620073	0.734499	0.544388	0.285198	0.412943	0.436923	0.385003	0.351246	0.359183	0.386173	0.413898	0.667992	0.715504	0.664458	0.660969	0.753411	0.385917	0.332269	0.466655	0.458232	0.495904	0.479811	0.491718
rxnAGORA1462	0.663809	0.818953	0.685868	0.636162	0.620073	0.734499	0.544388	0.285198	0.412943	0.436923	0.385003	0.351246	0.359183	0.386173	0.413898	0.667992	0.715504	0.664458	0.660969	0.753411	0.385917	0.332269	0.466655	0.458232	0.495904	0.479811	0.491718
rxnAGORA1463	0.663809	0.818953	0.685868	0.636162	0.620073	0.734499	0.544388	0.285198	0.412943	0.436923	0.385003	0.351246	0.359183	0.386173	0.413898	0.667992	0.715504	0.664458	0.660969	0.753411	0.385917	0.332269	0.466655	0.458232	0.495904	0.479811	0.491718
rxnAGORA1464	0.663809	0.818953	0.685868	0.636162	0.620073	0.734499	0.544388	0.285198	0.412943	0.436923	0.385003	0.351246	0.359183	0.386173	0.413898	0.667992	0.715504	0.664458	0.660969	0.753411	0.385917	0.332269	0.466655	0.458232	0.495904	0.479811	0.491718
rxnAGORA1465	0.663809	0.818953	0.685868	0.636162	0.620073	0.734499	0.544388	0.285198	0.412943	0.436923	0.385003	0.351246	0.359183	0.386173	0.413898	0.667992	0.715504	0.664458	0.660969	0.753411	0.385917	0.332269	0.466655	0.458232	0.495904	0.479811	0.491718
rxnAGORA1466	0.663809	0.818953	0.685868	0.636162	0.620073	0.734499	0.544388	0.285198	0.412943	0.436923	0.385003	0.351246	0.359183	0.386173	0.413898	0.667992	0.715504	0.664458	0.660969	0.753411	0.385917	0.332269	0.466655	0.458232	0.495904	0.479811	0.491718
rxnAGORA1467	0.663809	0.818953	0.685868	0.636162	0.620073	0.734499	0.544388	0.285198	0.412943	0.436923	0.385003	0.351246	0.359183	0.386173	0.413898	0.667992	0.715504	0.664458	0.660969	0.753411	0.385917	0.332269	0.466655	0.458232	0.495904	0.479811	0.491718
rxnAGORA1468	0.663809	0.818953	0.685868	0.636162	0.620073	0.734499	0.544388	0.285198	0.412943	0.436923	0.385003	0.351246	0.359183	0.386173	0.413898	0.667992	0.715504	0.664458	0.660969	0.753411	0.385917	0.332269	0.466655	0.458232	0.495904	0.479811	0.491718
rxnAGORA1469	0.663809	0.818953	0.685868	0.636162	0.620073	0.734499	0.544388	0.285198	0.412943	0.436923	0.385003	0.351246	0.359183	0.386173	0.413898	0.667992	0.715504	0.664458	0.660969	0.753411	0.385917	0.332269	0.466655	0.458232	0.495904	0.479811	0.491718
rxnAGORA1470	0.663809	0.818953	0.685868	0.636162	0.620073	0.734499	0.544388	0.285198	0.412943	0.436923	0.385003	0.351246	0.359183	0.386173	0.413898	0.667992	0.715504	0.664458	0.660969	0.753411	0.385917	0.332269	0.466655	0.458232	0.495904	0.479811	0.491718
rxnAGORA1471	0.663809	0.818953	0.685868	0.636162	0.620073	0.734499	0.544388	0.285198	0.412943	0.436923	0.385003	0.351246	0.359183	0.386173	0.413898	0.667992	0.715504	0.664458	0.660969	0.753411	0.385917	0.332269	0.466655	0.458232	0.495904	0.479811	0.491718
rxnAGORA1472	0.663809	0.818953	0.685868	0.636162	0.620073	0.734499	0.544388	0.285198	0.412943	0.436923	0.385003	0.351246	0.359183	0.386173	0.413898	0.667992	0.715504	0.664458	0.660969	0.753411	0.385917	0.332269	0.466655	0.458232	0.495904	0.479811	0.491718
rxnAGORA1473	0.663809	0.818953	0.685868	0.636162	0.620073	0.734499	0.544388	0.285198	0.412943	0.436923	0.385003	0.351246	0.359183	0.386173	0.413898	0.667992	0.715504	0.664458	0.660969	0.753411	0.385917	0.332269	0.466655	0.458232	0.495904	0.479811	0.491718
rxnAGORA1474	0.663809	0.818953	0.685868	0.636162	0.620073	0.734499	0.544388	0.285198	0.412943	0.436923	0.385003	0.351246	0.359183	0.386173	0.413898	0.667992	0.715504	0.664458	0.660969	0.753411	0.385917	0.332269	0.466655	0.458232	0.495904	0.479811	0.491718
rxnAGORA1475	0.663809	0.818953	0.685868	0.636162	0.620073	0.734499	0.544388	0.285198	0.412943	0.436923	0.385003	0.351246	0.359183	0.386173	0.413898	0.667992	0.715504	0.664458	0.660969	0.753411	0.385917	0.332269	0.466655	0.458232	0.495904	0.479811	0.491718
rxnAGORA1476	0.663809	0.818953	0.685868	0.636162	0.620073	0.734499	0.544388	0.285198	0.412943	0.436923	0.385003	0.351246	0.359183	0.386173	0.413898	0.667992	0.715504	0.664458	0.660969	0.753411	0.385917	0.332269	0.466655	0.458232	0.495904	0.479811	0.491718
rxnAGORA1477	0.663809	0.818953	0.685868	0.636162	0.620073	0.734499	0.544388	0.285198	0.412943	0.436923	0.385003	0.351246	0.359183	0.386173	0.413898	0.667992	0.715504	0.664458	0.660969	0.753411	0.385917	0.332269	0.466655	0.458232	0.495904	0.479811	0.491718
rxnAGORA1478	0.663809	0.818953	0.685868	0.636162	0.620073	0.734499	0.544388	0.285198	0.412943	0.436923	0.385003	0.351246	0.359183	0.386173	0.413898	0.667992	0.715504	0.664458	0.660969	0.753411	0.385917	0.332269	0.466655	0.458232	0.495904	0.479811	0.491718
rxnAGORA1479	0.663809	0.818953	0.685868	0.636162	0.620073	0.734499	0.544388	0.285198	0.412943	0.436923	0.385003	0.351246	0.359183	0.386173	0.413898	0.667992	0.715504	0.664458	0.660969	0.753411	0.385917	0.332269	0.466655	0.458232	0.495904	0.479811	0.491718
rxnAGORA1480	0.663809	0.818953	0.685868	0.636162	0.620073	0.734499	0.544388	0.285198	0.412943	0.436923	0.385003	0.351246	0.359183	0.386173	0.413898	0.667992	0.715504	0.664458	0.660969	0.753411	0.385917	0.332269	0.466655	0.458232	0.495904	0.479811	0.491718
rxnAGORA1481	0.663809	0.818953	0.685868	0.636162	0.620073	0.734499	0.544388	0.285198	0.412943	0.436923	0.385003	0.351246	0.359183	0.386173	0.413898	0.667992	0.715504	0.664458	0.660969	0.753411	0.385917	0.332269	0.466655	0.458232	0.495904	0.479811	0.491718
rxnAGORA1482	0.663809	0.818953	0.685868	0.636162	0.620073	0.734499	0.544388	0.285198	0.412943	0.436923	0.385003	0.351246	0.359183	0.386173	0.413898	0.667992	0.715504	0.664458	0.660969	0.753411	0.385917	0.332269	0.466655	0.458232	0.495904	0.479811	0.491718
rxnAGORA1483	0.663809	0.818953	0.685868	0.636162	0.620073	0.734499	0.544388	0.285198	0.412943	0.436923	0.385003	0.351246	0.359183	0.386173	0.413898	0.667992	0.715504	0.664458	0.660969	0.753411	0.385917	0.332269	0.466655	0.458232	0.495904	0.479811	0.491718
rxnAGORA1484	0.663809	0.818953	0.685868	0.636162	0.620073	0.734499	0.544388	0.285198	0.412943	0.436923	0.385003	0.351246	0.359183	0.386173	0.413898	0.667992	0.715504	0.664458	0.660969	0.753411	0.385917	0.332269	0.466655	0.458232	0.495904	0.479811	0.491718
rxnAGORA1485	0.663809	0.818953	0.685868	0.636162	0.620073	0.734499	0.544388	0.285198	0.412943	0.436923	0.385003	0.351246	0.359183	0.386173	0.413898	0.667992	0.715504	0.664458	0.660969	0.753411	0.385917	0.332269	0.466655	0.458232	0.495904	0.479811	0.491718
rxnAGORA1486	0.663809	0.818953	0.685868	0.636162	0.620073	0.734499	0.544388	0.285198	0.412943	0.436923	0.385003	0.351246	0.359183	0.386173	0.413898	0.667992	0.715504	0.664458	0.660969	0.753411	0.385917	0.332269	0.466655	0.458232	0.495904	0.479811	0.491718
rxnAGORA1487	0.663809	0.818953	0.685868	0.636162	0.620073	0.734499	0.544388	0.285198	0.412943	0.436923	0.385003	0.351246	0.359183	0.386173	0.413898	0.667992	0.715504	0.664458	0.660969	0.753411	0.385917	0.332269	0.466655	0.458232	0.495904	0.479811	0.491718
rxnAGORA1488	0.663809	0.818953	0.685868	0.636162	0.620073	0.734499	0.544388	0.285198	0.412943	0.436923	0.385003	0.351246	0.359183	0.386173	0.413898	0.667992	0.715504	0.664458	0.660969	0.753411	0.385917	0.332269	0.466655	0.458232	0.495904	0.479811	0.491718
rxnAGORA1489	0.663809	0.818953	0.685868	0.636162	0.620073	0.734499	0.544388	0.285198	0.412943	0.436923	0.385003	0.351246	0.359183	0.386173	0.413898	0.667992	0.715504	0.664458	0.660969	0.753411	0.385917	0.332269	0.466655	0.458232	0.495904	0.479811	0.491718
rxnAGORA1490	0.663809	0.818953	0.685868	0.636162	0.620073	0.734499	0.544388	0.285198	0.412943	0.436923	0.385003	0.351246	0.359183	0.386173	0.413898	0.667992	0.715504	0.664458	0.660969	0.753411	0.385917	0.332269	0.466655	0.458232	0.495904	0.479811	0.491718
rxnAGORA1491	0.663809	0.818953	0.685868	0.636162	0.620073	0.734499	0.544388	0.285198	0.412943	0.436923	0.385003	0.351246	0.359183	0.386173	0.413898	0.667992	0.715504	0.664458	0.660969	0.753411	0.385917	0.332269	0.466655	0.458232	0.495904	0.479811	0.491718
rxnAGORA1492	0.663809	0.818953	0.685868	0.636162	0.620073	0.734499	0.544388	0.285198	0.412943	0.436923	0.385003	0.351246	0.359183	0.386173	0.413898	0.667992	0.715504	0.664458	0.660969	0.753411	0.385917	0.332269	0.466655	0.458232	0.495904	0.479811	0.491718
rxnAGORA1493	0.663809	0.818953	0.685868	0.636162	0.620073	0.734499	0.544388	0.285198	0.412943	0.436923	0.385003	0.351246	0.359183	0.386173	0.413898	0.667992	0.715504	0.664458	0.660969	0.753411	0.385917	0.332269	0.466655	0.458232	0.495904	0.479811	0.491718
rxnAGORA1494	0.663809	0.818953	0.685868	0.636162	0.620073	0.734499	0.544388	0.285198	0.412943	0.436923	0.385003	0.351246	0.359183	0.386173	0.413898	0.667992	0.715504	0.664458	0.660969	0.753411	0.385917	0.332269	0.466655	0.458232	0.495904	0.479811	0.491718
rxnAGORA1495	0.663809	0.818953	0.685868	0.636162	0.620073	0.734499	0.544388	0.285198	0.412943	0.436923	0.385003	0.351246	0.359183	0.386173	0.413898	0.667992	0.715504	0.664458	0.660969	0.753411	0.385917	0.332269	0.466655	0.458232	0.495904	0.479811	0.491718
rxnAGORA1496	0.663809	0.818953	0.685868	0.636162	0.620073	0.734499	0.544388	0.285198	0.412943	0.436923	0.385003	0.351246	0.359183	0.386173	0.413898	0.667992	0.715504	0.664458	0.660969	0.753411	0.385917	0.332269	0.466655	0.458232	0.495904	0.479811	0.491718
[truncated: 4,467 more rows]

## Sheet: SUBSYSTEMS
Subsystem	AFF1_F	AFF2_F	AFF3_F	AFF4_F	AFF5_F	AFF6_F	AFF7_F	CFF1_F	CFF2_F	CFF3_F	CFF4_F	CFF5_F	CFF6_F	CFF7_F	LFF1_F	LFF3_F	LFF4_F	LFF5_F	LFF6_F	LFF7_F	OFF1_F	OFF2_F	OFF3_F	OFF4_F	OFF5_F	OFF6_F	OFF7_F
[truncated: 175 more rows]
