# Supplementary material for: q2-metnet: QIIME2 package to analyse 16S rRNA data via high-quality metabolic reconstructions of the human gut microbiota
Source: Bioinformatics. 2024 Jul 17;40(11):btae455. doi: 10.1093/bioinformatics/btae455 (PMC11561042; doi:10.1093/bioinformatics/btae455)
Supplement: btae455_Supplementary_Data [file btae455_supplementary_data.zip › Supplementary Table 6.xlsx]

## Sheet: Allergic
Subsystem	ΔΨ	p-value	Adjusted p-value
S79 | Polyol	-0.351248	0.0011655	0.00566563
S149 | Nucleotide	0.274	0.0011655	0.00566563
S96 | Folate metabolism	0.253397	0.0011655	0.00566563
S58 | Polyamine	0.210536	0.0011655	0.00566563
S140 | Purine	0.192457	0.0011655	0.00566563
S81 | Ubiquinone and other terpenoid-quinone biosynthesis	0.189832	0.0011655	0.00566563
S139 | Urea cycle	0.167689	0.0011655	0.00566563
S117 | Thiamine metabolism	0.165512	0.0011655	0.00566563
S18 | Fatty acid synthesis	0.151168	0.0011655	0.00566563
S52 | Vitamin B12 metabolism	0.145225	0.0011655	0.00566563
S166 | Terpenoid backbone biosynthesis	0.126402	0.0011655	0.00566563
S63 | Cholesterol metabolism	0.121974	0.0011655	0.00566563
S86 | Tetrahydrobiopterin metabolism	0.117041	0.0011655	0.00566563
S27 | NAD metabolism	0.114013	0.0011655	0.00566563
S91 | Pyruvate metabolism	0.10744	0.0011655	0.00566563
S163 | Arginine and proline metabolism	0.105837	0.0011655	0.00566563
S101 | Heme synthesis	0.140878	0.002331	0.00927103
S9 | Vitamin B2 metabolism	0.114713	0.002331	0.00927103
S50 | Aldehyde	0.407186	0.004662	0.0148337
S12 | tRNA Charging	0.180176	0.004662	0.0148337
S57 | Indole	-0.117633	0.004662	0.0148337
S39 | O-Glycan degradation	0.108087	0.013986	0.0370841

## Sheet: Celiac
Subsystem	ΔΨ	p-value	Adjusted p-value
S42 | Antigen	-0.301664	0.0011655	0.00679876
S0 | Mucins	-0.298793	0.0011655	0.00679876
S39 | O-Glycan degradation	-0.219998	0.0011655	0.00679876
S56 | Mucin O-glycan degradation	-0.196385	0.0011655	0.00679876
S28 | Amino sugar	-0.142952	0.0011655	0.00679876
S84 | Phytosterol	0.142093	0.0011655	0.00679876
S59 | Plant polysaccharide degradation	-0.122918	0.0011655	0.00679876
S156 | Glutathione metabolism	0.122517	0.0011655	0.00679876
S77 | Phenol	-0.121954	0.0011655	0.00679876
S58 | Polyamine	0.111114	0.0011655	0.00679876
S146 | Carotenoid	0.110479	0.0011655	0.00679876
S90 | Anthocyanidins	-0.106216	0.0011655	0.00679876
S122 | Miscellaneous	-0.141455	0.002331	0.0103053
S69 | Mineral	-0.112711	0.002331	0.0103053
S130 | Flavonols	-0.108974	0.002331	0.0103053
S115 | Biotin metabolism	-0.214387	0.004662	0.0169969
S35 | Flavanone	-0.123178	0.004662	0.0169969
S23 | Nucleotide sugar metabolism	-0.135591	0.00815851	0.0254953
S141 | Isoflavone	-0.133533	0.013986	0.0401238
S7 | Nucleotide salvage pathway	-0.107873	0.013986	0.0401238

## Sheet: Obese
Subsystem	ΔΨ	p-value	Adjusted p-value
S79 | Polyol	-0.386194	0.0011655	0.00291375
S50 | Aldehyde	0.315305	0.0011655	0.00291375
S7 | Nucleotide salvage pathway	-0.288822	0.0011655	0.00291375
S42 | Antigen	-0.225155	0.0011655	0.00291375
S0 | Mucins	-0.223671	0.0011655	0.00291375
S122 | Miscellaneous	-0.166103	0.0011655	0.00291375
S59 | Plant polysaccharide degradation	-0.156783	0.0011655	0.00291375
S57 | Indole	-0.156342	0.0011655	0.00291375
S23 | Nucleotide sugar metabolism	-0.154349	0.0011655	0.00291375
S97 | CoA synthesis	-0.148367	0.0011655	0.00291375
S106 | Purine synthesis	-0.148231	0.0011655	0.00291375
S56 | Mucin O-glycan degradation	-0.145144	0.0011655	0.00291375
S69 | Mineral	-0.13584	0.0011655	0.00291375
S149 | Nucleotide	0.135082	0.0011655	0.00291375
S165 | Methionine and cysteine metabolism	-0.134352	0.0011655	0.00291375
S95 | Unassigned	-0.13356	0.0011655	0.00291375
S66 | Sugar	-0.131176	0.0011655	0.00291375
S39 | O-Glycan degradation	-0.125724	0.0011655	0.00291375
S28 | Amino sugar	-0.123723	0.0011655	0.00291375
S90 | Anthocyanidins	-0.120687	0.0011655	0.00291375
S114 | Coumarin	-0.1147	0.0011655	0.00291375
S100 | Galactose metabolism	-0.113876	0.0011655	0.00291375
S53 | Alanine and aspartate metabolism	-0.112748	0.0011655	0.00291375
S142 | Ellagitannins	-0.112395	0.0011655	0.00291375
S76 | Aminosugar metabolism	-0.110838	0.0011655	0.00291375
S58 | Polyamine	0.109145	0.0011655	0.00291375
S55 | ROS detoxification	-0.106858	0.0011655	0.00291375
S101 | Heme synthesis	-0.142658	0.002331	0.00536744
S62 | Lipopolysaccharide biosynthesis	-0.165883	0.004662	0.0099494
S12 | tRNA Charging	-0.155426	0.004662	0.0099494
S115 | Biotin metabolism	-0.196384	0.013986	0.027195
S123 | Pyrimidine synthesis	-0.138214	0.0221445	0.0412265
S36 | Short chain fatty acid	-0.121681	0.0221445	0.0412265
